# Supplementary material for: Cellular Proteomic Profiling Using Proximity Labeling by TurboID-NES in Microglial and Neuronal Cell Lines
Source: Mol Cell Proteomics. 2023 Apr 14;22(6):100546. doi: 10.1016/j.mcpro.2023.100546 (PMC10205547; doi:10.1016/j.mcpro.2023.100546)
Supplement: Supplemental Datasheet 1 [file mmc3.xlsx]

## Sheet: SD 1A
Protein IDs	Majority protein IDs	Peptide counts (all)	Peptide counts (razor+unique)	Peptide counts (unique)	Protein names	Gene names	Fasta headers	Number of proteins	Peptides	Razor + unique peptides	Unique peptides	Peptides 01	Peptides 02	Peptides 03	Peptides 04	Peptides 05	Peptides 06	Peptides 07	Peptides 08	Peptides 09	Peptides 10	Peptides 11	Peptides 12	Peptides 13	Peptides 14	Peptides 15	Peptides 16	Peptides 17	Peptides 18	Peptides 19	Peptides 20	Peptides 21	Peptides 22	Peptides 23	Peptides 24	Peptides 25	Peptides 26	Peptides 27	Peptides 28	Peptides 29	Peptides 30	Peptides 31	Peptides ip_01	Peptides ip_02	Peptides ip_03	Peptides ip_04	Peptides ip_05	Peptides ip_06	Peptides ip_07
P21958;Q5D0F3;Q3TBA3;Q78E61;Q62429;Q62428;Q3U6V4;Q3U543;A0A068BER1;F6QHF1	P21958;Q5D0F3;Q3TBA3;Q78E61;Q62429;Q62428;Q3U6V4;Q3U543;A0A068BER1;F6QHF1	4;4;4;4;4;4;4;4;4;2	4;4;4;4;4;4;4;4;4;2	4;4;4;4;4;4;4;4;4;2	Antigen peptide transporter 1	Tap1	sp|P21958|TAP1_MOUSE Antigen peptide transporter 1 OS=Mus musculus OX=10090 GN=Tap1 PE=1 SV=3;tr|Q5D0F3|Q5D0F3_MOUSE Tap1 protein OS=Mus musculus OX=10090 GN=Tap1 PE=2 SV=1;tr|Q3TBA3|Q3TBA3_MOUSE Antigen peptide transporter 1 OS=Mus musculus OX=10090 GN=Ta	10	4	4	4	2	1	0	1	0	1	0	1	2	1	0	0	0	0	0	0	0	0	1	0	0	1	0	0	0	0	1	0	1	0	0	1	0	0	0	1	0	0
P46638;A0A068BFR3;G3UZD3;P62492;G3UY29;E9Q3P9;F8WGS1;Q3UZ37;G3UZL4;Q9QWU0;E9Q6B3	P46638;A0A068BFR3;G3UZD3;P62492;G3UY29;E9Q3P9;F8WGS1;Q3UZ37;G3UZL4	8;8;7;6;6;6;6;6;4;1;1	8;8;7;6;6;6;6;6;4;1;1	8;8;7;6;6;6;6;6;4;1;1	Ras-related protein Rab-11B;Ras-related protein Rab-11A	Rab11b;Rab11a	sp|P46638|RB11B_MOUSE Ras-related protein Rab-11B OS=Mus musculus OX=10090 GN=Rab11b PE=1 SV=3;tr|A0A068BFR3|A0A068BFR3_MOUSE RAS oncogene family protein OS=Mus musculus OX=10090 GN=Rab11b PE=2 SV=1;tr|G3UZD3|G3UZD3_MOUSE Ras-related protein Rab-11B OS=Mus	11	8	8	8	8	6	8	8	7	6	8	5	6	7	8	8	8	5	5	3	5	6	5	4	5	4	5	6	5	6	4	7	6	6	6	2	2	3	1	2	1	1
Q3UM80;A0A068BFS0;Q9Z0H1;Q8R0T3;A0A068BIU7;A0A3Q4EBZ6	Q3UM80;A0A068BFS0;Q9Z0H1;Q8R0T3;A0A068BIU7;A0A3Q4EBZ6	8;8;7;7;7;4	8;8;7;7;7;4	8;8;7;7;7;4	WD repeat-containing protein 46	Wdr46	tr|Q3UM80|Q3UM80_MOUSE WD_REPEATS_REGION domain-containing protein OS=Mus musculus OX=10090 GN=Wdr46 PE=2 SV=1;tr|A0A068BFS0|A0A068BFS0_MOUSE WD repeat domain 46 OS=Mus musculus OX=10090 GN=Wdr46 PE=2 SV=1;sp|Q9Z0H1|WDR46_MOUSE WD repeat-containing protein	6	8	8	8	2	2	3	1	4	3	3	2	0	3	3	2	3	1	2	0	1	0	2	1	1	1	1	2	0	2	1	0	1	4	1	5	0	6	0	5	0	0
Q9R233;A0A068BIS1;Q3TCU5;Q9D679;Q9R233-2;Q3U7C1;Q5XW48;Q5XW49;Q3TED6;Q91WI5;Q5XW52;Q5XW51;Q8C6N4;Q5XW46;Q5XW50;A0A3Q4EGL0;G3UZZ2;Q5XW47	Q9R233;A0A068BIS1;Q3TCU5;Q9D679;Q9R233-2;Q3U7C1;Q5XW48;Q5XW49;Q3TED6;Q91WI5;Q5XW52;Q5XW51	5;5;5;5;5;4;4;4;4;4;3;3;2;1;1;1;1;1	5;5;5;5;5;4;4;4;4;4;3;3;2;1;1;1;1;1	5;5;5;5;5;4;4;4;4;4;3;3;2;1;1;1;1;1	Tapasin	Tapbp	sp|Q9R233|TPSN_MOUSE Tapasin OS=Mus musculus OX=10090 GN=Tapbp PE=1 SV=2;tr|A0A068BIS1|A0A068BIS1_MOUSE TAP binding protein OS=Mus musculus OX=10090 GN=Tapbp PE=2 SV=1;tr|Q3TCU5|Q3TCU5_MOUSE Tapasin OS=Mus musculus OX=10090 GN=Tapbp PE=1 SV=1;tr|Q9D679|Q9D	18	5	5	5	2	1	2	2	2	2	1	2	3	1	1	1	1	3	1	0	1	1	2	1	1	2	0	1	1	1	2	0	0	2	0	1	0	0	0	1	0	0
P28063;A0A068BIT8;G3UZW8;A0A494BAB6	P28063;A0A068BIT8;G3UZW8	7;7;6;2	7;7;6;2	7;7;6;2	Proteasome subunit beta type-8;Proteasome subunit beta type	Psmb8	sp|P28063|PSB8_MOUSE Proteasome subunit beta type-8 OS=Mus musculus OX=10090 GN=Psmb8 PE=1 SV=2;tr|A0A068BIT8|A0A068BIT8_MOUSE Proteasome subunit beta OS=Mus musculus OX=10090 GN=Psmb8 PE=2 SV=1;tr|G3UZW8|G3UZW8_MOUSE Proteasome subunit beta (Fragment) OS=	4	7	7	7	5	4	3	5	5	6	3	5	6	4	4	5	5	5	3	0	1	2	4	3	4	3	1	4	2	3	4	2	4	4	2	2	0	2	0	1	1	0
P48193;A2A842;P48193-2;A2A841;A2A838;A2A839;A0A571BEG4;A0A068WAZ7;B6ZHC8;A0A068WAQ5;A2AD32;Q3V048;Q3UH12;F7BUB8;A0A1D5RLV1;B6ZHC2;F6S4K9;B6ZHC3;F7CR30;Q3U0G7	P48193;A2A842;P48193-2;A2A841;A2A838;A2A839;A0A571BEG4;A0A068WAZ7;B6ZHC8;A0A068WAQ5;A2AD32	7;7;7;7;7;7;7;7;6;6;4;3;3;3;3;2;2;2;1;1	4;4;4;4;4;4;4;4;3;3;1;3;0;3;0;2;2;2;1;1	4;4;4;4;4;4;4;4;3;3;1;3;0;3;0;2;2;2;1;1	Protein 4.1	Epb41;Epb4.1	sp|P48193|41_MOUSE Protein 4.1 OS=Mus musculus OX=10090 GN=Epb41 PE=1 SV=2;tr|A2A842|A2A842_MOUSE Protein 4.1 OS=Mus musculus OX=10090 GN=Epb41 PE=1 SV=1;sp|P48193-2|41_MOUSE Isoform 2 of Protein 4.1 OS=Mus musculus OX=10090 GN=Epb41;tr|A2A841|A2A841_MOUSE	20	7	4	4	2	1	1	0	2	1	1	0	0	2	3	2	0	2	1	0	0	1	1	1	1	0	0	0	0	1	0	2	1	0	0	0	0	0	0	0	0	0
P00405;A0A075DC90	P00405;A0A075DC90	6;6	6;6	6;6	Cytochrome c oxidase subunit 2	Mtco2;COX2	sp|P00405|COX2_MOUSE Cytochrome c oxidase subunit 2 OS=Mus musculus OX=10090 GN=Mtco2 PE=1 SV=1;tr|A0A075DC90|A0A075DC90_MOUSE Cytochrome c oxidase subunit 2 OS=Mus musculus OX=10090 GN=COX2 PE=3 SV=1	2	6	6	6	4	4	5	5	5	5	3	4	3	5	4	4	3	4	4	3	4	3	4	4	4	4	3	4	4	3	4	3	3	5	3	2	2	2	2	2	2	1
Q3TNL9;G3EB90;A0A141CM15;A0A075DCA9;P03888	Q3TNL9;G3EB90;A0A141CM15;A0A075DCA9;P03888	1;1;1;1;1	1;1;1;1;1	1;1;1;1;1	NADH-ubiquinone oxidoreductase chain 1	mt-Nd1;ND1;Mtnd1	tr|Q3TNL9|Q3TNL9_MOUSE NADH-ubiquinone oxidoreductase chain 1 (Fragment) OS=Mus musculus OX=10090 GN=mt-Nd1 PE=2 SV=1;tr|G3EB90|G3EB90_MOUSE NADH-ubiquinone oxidoreductase chain 1 OS=Mus musculus OX=10090 GN=ND1 PE=3 SV=1;tr|A0A141CM15|A0A141CM15_MOUSE NAD	5	1	1	1	0	1	0	0	0	0	1	0	0	1	0	0	1	1	1	0	0	1	0	1	0	0	0	0	1	0	0	0	0	1	0	0	0	0	0	0	0	0
A0A075DCW1;A0A141CM22;P03899	A0A075DCW1;A0A141CM22;P03899	1;1;1	1;1;1	1;1;1	NADH-ubiquinone oxidoreductase chain 3	ND3;Mtnd3	tr|A0A075DCW1|A0A075DCW1_MOUSE NADH-ubiquinone oxidoreductase chain 3 OS=Mus musculus OX=10090 GN=ND3 PE=3 SV=1;tr|A0A141CM22|A0A141CM22_MOUSE NADH-ubiquinone oxidoreductase chain 3 OS=Mus musculus OX=10090 GN=ND3 PE=3 SV=1;sp|P03899|NU3M_MOUSE NADH-ubiqui	3	1	1	1	0	1	1	1	0	1	1	1	0	1	1	1	1	1	1	0	0	0	1	1	1	1	0	0	0	1	0	1	0	0	0	0	0	0	0	0	0	0
Q8VI33;Q6NZA9;A0A087WR08;A0A087WQ57;A0A087WNM2;A2AP82	Q8VI33;Q6NZA9;A0A087WR08;A0A087WQ57;A0A087WNM2;A2AP82	1;1;1;1;1;1	1;1;1;1;1;1	1;1;1;1;1;1	Transcription initiation factor TFIID subunit 9;Transcription initiation factor TFIID subunit 9B	Taf9;Taf9b	sp|Q8VI33|TAF9_MOUSE Transcription initiation factor TFIID subunit 9 OS=Mus musculus OX=10090 GN=Taf9 PE=1 SV=1;sp|Q6NZA9|TAF9B_MOUSE Transcription initiation factor TFIID subunit 9B OS=Mus musculus OX=10090 GN=Taf9b PE=1 SV=2;tr|A0A087WR08|A0A087WR08_MOUS	6	1	1	1	0	1	1	1	0	1	0	0	0	1	0	1	0	1	0	1	0	1	0	0	0	1	0	1	1	0	1	1	1	1	1	0	0	0	0	0	0	0
P83940;A0A087WQE6;A0A087WNT1;A0A087WPE4	P83940;A0A087WQE6;A0A087WNT1;A0A087WPE4	3;3;3;2	3;3;3;2	3;3;3;2	Transcription elongation factor B polypeptide 1	Tceb1	sp|P83940|ELOC_MOUSE Elongin-C OS=Mus musculus OX=10090 GN=Eloc PE=1 SV=1;tr|A0A087WQE6|A0A087WQE6_MOUSE Elongin-C (Fragment) OS=Mus musculus OX=10090 GN=Eloc PE=1 SV=1;tr|A0A087WNT1|A0A087WNT1_MOUSE Elongin-C OS=Mus musculus OX=10090 GN=Eloc PE=1 SV=1;tr|	4	3	3	3	3	3	3	3	3	3	3	3	3	2	3	3	3	3	3	1	0	2	2	2	2	2	2	3	2	1	2	3	3	3	3	1	1	1	1	1	1	1
Q8BLM1;A0A087WSF5;Q8BLV4;G5E8E1;A0A087WNU6	Q8BLM1;A0A087WSF5;Q8BLV4;G5E8E1;A0A087WNU6	3;3;3;3;3	1;1;1;1;1	1;1;1;1;1		Lrrfip1	tr|Q8BLM1|Q8BLM1_MOUSE Uncharacterized protein (Fragment) OS=Mus musculus OX=10090 GN=Lrrfip1 PE=2 SV=1;tr|A0A087WSF5|A0A087WSF5_MOUSE Leucine-rich repeat flightless-interacting protein 1 (Fragment) OS=Mus musculus OX=10090 GN=Lrrfip1 PE=1 SV=1;tr|Q8BLV4|Q	5	3	1	1	0	0	1	0	1	1	0	1	1	2	0	0	0	1	2	0	1	0	1	1	2	1	0	1	1	1	0	1	2	0	1	0	0	0	0	0	0	1
Q8K2K6;A0A087WNV1;A0A087WSR7;A0A087WR52;Q8K2K6-3;Q8K2K6-1;Q8K2K6-2;A0A087WRL1	Q8K2K6;A0A087WNV1;A0A087WSR7;A0A087WR52;Q8K2K6-3;Q8K2K6-1;Q8K2K6-2;A0A087WRL1	12;12;12;12;12;12;10;6	12;12;12;12;12;12;10;6	12;12;12;12;12;12;10;6	Arf-GAP domain and FG repeat-containing protein 1	Agfg1	sp|Q8K2K6|AGFG1_MOUSE Arf-GAP domain and FG repeat-containing protein 1 OS=Mus musculus OX=10090 GN=Agfg1 PE=1 SV=2;tr|A0A087WNV1|A0A087WNV1_MOUSE Arf-GAP domain and FG repeat-containing protein 1 OS=Mus musculus OX=10090 GN=Agfg1 PE=1 SV=1;tr|A0A087WSR7|A	8	12	12	12	3	3	3	2	3	5	3	3	2	2	2	3	3	5	2	2	2	1	2	2	4	2	3	2	3	2	2	1	4	3	2	1	0	1	0	0	0	0
A0A087WNW3;F8VQC7;A0A087WQ25;A0A087WRS1;A0A087WQI3;A0A087WQQ5;Q61595-6;Q61595;Q61595-9;Q61595-5;Q61595-15;A0A087WQF8;A0A087WPW5;A0A087WP48;A0A087WS23;A0A087WQG4;A0A087WS29;A0A087WQD0;A0A087WS04;A0A087WP14;A0A087WP85;A0A087WPX0;Q61595-12;Q61595-16;Q61595-3;Q61595-14;Q61595-4;Q61595-8;Q61595-13;Q61595-11;Q61595-7;Q61595-10;Q61595-2;Q6A0E9;A0A087WPY8;A0A087WR91	A0A087WNW3;F8VQC7;A0A087WQ25;A0A087WRS1;A0A087WQI3;A0A087WQQ5;Q61595-6;Q61595;Q61595-9;Q61595-5;Q61595-15;A0A087WQF8;A0A087WPW5;A0A087WP48;A0A087WS23;A0A087WQG4;A0A087WS29;A0A087WQD0;A0A087WS04;A0A087WP14;A0A087WP85;A0A087WPX0;Q61595-12;Q61595-16;Q61595-3;Q61595-14;Q61595-4;Q61595-8;Q61595-13;Q61595-11;Q61595-7;Q61595-10;Q61595-2	28;28;28;28;28;28;27;27;27;27;27;26;26;26;26;26;26;26;26;26;26;26;25;25;25;25;25;25;25;25;25;25;25;8;1;1	28;28;28;28;28;28;27;27;27;27;27;26;26;26;26;26;26;26;26;26;26;26;25;25;25;25;25;25;25;25;25;25;25;8;1;1	28;28;28;28;28;28;27;27;27;27;27;26;26;26;26;26;26;26;26;26;26;26;25;25;25;25;25;25;25;25;25;25;25;8;1;1	Kinectin	Ktn1	tr|A0A087WNW3|A0A087WNW3_MOUSE Kinectin OS=Mus musculus OX=10090 GN=Ktn1 PE=1 SV=1;tr|F8VQC7|F8VQC7_MOUSE Kinectin OS=Mus musculus OX=10090 GN=Ktn1 PE=1 SV=1;tr|A0A087WQ25|A0A087WQ25_MOUSE Kinectin OS=Mus musculus OX=10090 GN=Ktn1 PE=1 SV=1;tr|A0A087WRS1|A	36	28	28	28	6	5	6	3	5	4	4	5	5	4	6	3	5	6	2	3	3	3	2	5	2	0	2	2	2	4	4	3	3	2	3	0	0	0	0	0	0	0
Q8BGE6;A0A087WNY2;A0A087WRT0;D3YZP6;Q3UNF6;A0A0R4J065	Q8BGE6;A0A087WNY2;A0A087WRT0;D3YZP6;Q3UNF6;A0A0R4J065	1;1;1;1;1;1	1;1;1;1;1;1	1;1;1;1;1;1	Cysteine protease ATG4B	Atg4b	sp|Q8BGE6|ATG4B_MOUSE Cysteine protease ATG4B OS=Mus musculus OX=10090 GN=Atg4b PE=1 SV=2;tr|A0A087WNY2|A0A087WNY2_MOUSE Cysteine protease (Fragment) OS=Mus musculus OX=10090 GN=Atg4b PE=1 SV=1;tr|A0A087WRT0|A0A087WRT0_MOUSE Cysteine protease OS=Mus muscul	6	1	1	1	0	0	0	0	0	1	0	1	1	1	0	0	0	1	1	0	0	0	1	0	1	0	1	0	0	1	1	1	1	0	0	0	0	0	0	0	0	0
G5E870;A0A087WNZ7;A0A087WRV6;A0A087WS33;A0A0B4J1N9	G5E870;A0A087WNZ7;A0A087WRV6	8;8;4;1;1	8;8;4;1;1	8;8;4;1;1	E3 ubiquitin-protein ligase TRIP12	Trip12	sp|G5E870|TRIPC_MOUSE E3 ubiquitin-protein ligase TRIP12 OS=Mus musculus OX=10090 GN=Trip12 PE=1 SV=1;tr|A0A087WNZ7|A0A087WNZ7_MOUSE E3 ubiquitin-protein ligase TRIP12 OS=Mus musculus OX=10090 GN=Trip12 PE=1 SV=1;tr|A0A087WRV6|A0A087WRV6_MOUSE E3 ubiquitin	5	8	8	8	5	5	4	1	6	4	5	5	6	5	3	4	5	5	5	2	3	4	6	5	5	3	5	4	3	5	6	5	4	4	6	0	0	0	0	0	0	0
A0A087WPL5;O70133;A0A0R4J2C3;Q3TEB2	A0A087WPL5;O70133	31;29;10;4	1;1;1;1	1;1;1;1	ATP-dependent RNA helicase A	Dhx9	tr|A0A087WPL5|A0A087WPL5_MOUSE ATP-dependent RNA helicase A OS=Mus musculus OX=10090 GN=Dhx9 PE=1 SV=1;sp|O70133|DHX9_MOUSE ATP-dependent RNA helicase A OS=Mus musculus OX=10090 GN=Dhx9 PE=1 SV=2	4	31	1	1	22	24	22	24	22	21	22	21	23	22	22	20	21	23	25	9	13	22	17	20	18	17	21	20	19	18	18	19	22	17	21	2	3	4	3	3	2	4
Q6NS82;A0A087WPR9;Q6NS82-2;Q6NS82-3	Q6NS82;A0A087WPR9;Q6NS82-2;Q6NS82-3	2;2;2;2	2;2;2;2	2;2;2;2	Protein FAM134A	Fam134a	sp|Q6NS82|RETR2_MOUSE Reticulophagy regulator 2 OS=Mus musculus OX=10090 GN=Retreg2 PE=1 SV=2;tr|A0A087WPR9|A0A087WPR9_MOUSE Reticulophagy regulator 2 (Fragment) OS=Mus musculus OX=10090 GN=Retreg2 PE=1 SV=1;sp|Q6NS82-2|RETR2_MOUSE Isoform 2 of Reticulopha	4	2	2	2	0	0	0	0	0	0	0	0	0	0	0	0	0	0	0	0	0	0	0	0	0	0	0	0	0	0	0	0	0	0	1	0	0	0	0	0	0	0
Q6P549;A0A087WPT7;A0A1B0GR64	Q6P549;A0A087WPT7;A0A1B0GR64	4;4;2	3;3;1	3;3;1	Phosphatidylinositol 3,4,5-trisphosphate 5-phosphatase 2	Inppl1	sp|Q6P549|SHIP2_MOUSE Phosphatidylinositol 3,4,5-trisphosphate 5-phosphatase 2 OS=Mus musculus OX=10090 GN=Inppl1 PE=1 SV=1;tr|A0A087WPT7|A0A087WPT7_MOUSE Phosphatidylinositol 3,4,5-trisphosphate 5-phosphatase 2 (Fragment) OS=Mus musculus OX=10090 GN=Inppl	3	4	3	3	1	0	0	0	1	1	0	0	1	1	0	0	1	1	1	0	0	0	0	1	1	1	0	0	1	1	1	0	0	1	0	0	0	0	0	0	0	0
Q8R0F6;A0A087WPY0;A0A087WS54;Q9CS46;Q8R0F6-2	Q8R0F6;A0A087WPY0;A0A087WS54;Q9CS46;Q8R0F6-2	1;1;1;1;1	1;1;1;1;1	1;1;1;1;1	Integrin-linked kinase-associated serine/threonine phosphatase 2C	Ilkap	sp|Q8R0F6|ILKAP_MOUSE Integrin-linked kinase-associated serine/threonine phosphatase 2C OS=Mus musculus OX=10090 GN=Ilkap PE=1 SV=1;tr|A0A087WPY0|A0A087WPY0_MOUSE Integrin-linked kinase-associated serine/threonine phosphatase 2C (Fragment) OS=Mus musculus	5	1	1	1	0	1	0	0	0	0	1	0	0	0	1	1	0	0	0	1	1	0	0	1	0	0	1	1	1	1	1	1	1	0	1	0	0	0	0	0	0	0
Q8BZN6;A0A2X0U4P8;B2RWY0;A0A087WRP5;A0A087WQ86;E9QM99;Q8BZN6-4;Q8BZN6-2;Q8BZN6-3;A0A0R4J2B7;Q8BLX9;A0A087WQA1;A0A087WS26	Q8BZN6;A0A2X0U4P8;B2RWY0;A0A087WRP5;A0A087WQ86;E9QM99;Q8BZN6-4;Q8BZN6-2;Q8BZN6-3;A0A0R4J2B7	4;4;4;4;4;4;4;4;4;3;1;1;1	4;4;4;4;4;4;4;4;4;3;1;1;1	4;4;4;4;4;4;4;4;4;3;1;1;1	Dedicator of cytokinesis protein 10	Dock10	sp|Q8BZN6|DOC10_MOUSE Dedicator of cytokinesis protein 10 OS=Mus musculus OX=10090 GN=Dock10 PE=1 SV=3;tr|A0A2X0U4P8|A0A2X0U4P8_MOUSE DOCK10 (Fragment) OS=Mus musculus OX=10090 GN=DOCK10 PE=3 SV=1;tr|B2RWY0|B2RWY0_MOUSE Dock10 protein OS=Mus musculus OX=10	13	4	4	4	2	1	0	1	0	0	1	2	1	0	0	1	1	1	0	0	0	1	1	0	0	1	0	0	0	0	0	0	0	2	1	0	0	0	0	0	0	0
A0A087WQH8	A0A087WQH8	2	2	2		Slc35a4	tr|A0A087WQH8|A0A087WQH8_MOUSE Probable UDP-sugar transporter protein SLC35A4 OS=Mus musculus OX=10090 GN=Slc35a4 PE=1 SV=1	1	2	2	2	2	1	1	2	0	0	0	1	1	1	1	0	1	2	2	0	0	0	0	0	0	1	1	1	1	2	0	1	0	1	0	0	0	0	0	0	0	0
Q9D937;A0A087WQJ5;A0A087WRC2;Q9CSS6	Q9D937;A0A087WQJ5;A0A087WRC2;Q9CSS6	1;1;1;1	1;1;1;1	1;1;1;1	Uncharacterized protein C11orf98 homolog	1810009A15Rik;Ints5	sp|Q9D937|CK098_MOUSE Uncharacterized protein C11orf98 homolog OS=Mus musculus OX=10090 PE=1 SV=1;tr|A0A087WQJ5|A0A087WQJ5_MOUSE RIKEN cDNA 1810009A15 gene OS=Mus musculus OX=10090 GN=1810009A15Rik PE=4 SV=1;tr|A0A087WRC2|A0A087WRC2_MOUSE Predicted gene, 4	4	1	1	1	0	0	0	0	0	0	0	0	0	0	0	0	0	0	0	0	0	0	0	0	0	0	0	0	0	0	0	0	0	0	0	1	0	1	0	1	0	0
Q8VEE0;M0QWJ2;A0A087WQM3;M0QWQ0;Q91VZ4;Q62505;Q3UDM8;B2KGF0	Q8VEE0;M0QWJ2;A0A087WQM3;M0QWQ0;Q91VZ4;Q62505;Q3UDM8;B2KGF0	1;1;1;1;1;1;1;1	1;1;1;1;1;1;1;1	1;1;1;1;1;1;1;1	Ribulose-phosphate 3-epimerase	Rpe	sp|Q8VEE0|RPE_MOUSE Ribulose-phosphate 3-epimerase OS=Mus musculus OX=10090 GN=Rpe PE=1 SV=1;tr|M0QWJ2|M0QWJ2_MOUSE Ribulose-phosphate 3-epimerase OS=Mus musculus OX=10090 GN=Rpe PE=1 SV=1;tr|A0A087WQM3|A0A087WQM3_MOUSE Ribulose-phosphate 3-epimerase OS=Mu	8	1	1	1	1	0	1	0	1	1	1	1	1	1	0	1	0	1	1	0	1	1	1	1	1	1	0	1	1	0	1	1	1	1	0	0	0	0	0	0	0	0
P97789;A0A087WQN7;F8VQ87;P97789-3;P97789-2;A0A087WNV6	P97789;A0A087WQN7;F8VQ87;P97789-3;P97789-2;A0A087WNV6	7;7;7;7;7;5	7;7;7;7;7;5	7;7;7;7;7;5	5-3 exoribonuclease 1	Xrn1	sp|P97789|XRN1_MOUSE 5-3 exoribonuclease 1 OS=Mus musculus OX=10090 GN=Xrn1 PE=1 SV=1;tr|A0A087WQN7|A0A087WQN7_MOUSE 5-3 exoribonuclease 1 OS=Mus musculus OX=10090 GN=Xrn1 PE=1 SV=1;tr|F8VQ87|F8VQ87_MOUSE 5-3 exoribonuclease 1 OS=Mus musculus OX=1009	6	7	7	7	0	1	0	1	1	0	1	0	0	0	0	0	0	0	2	1	0	0	0	1	0	1	0	0	0	0	0	0	0	0	0	0	0	1	0	1	0	0
Q9CQC6;A0A087WQS2;A0A087WPF9;Q9CVI6;A0A087WS48	Q9CQC6;A0A087WQS2;A0A087WPF9	9;9;5;4;1	9;9;5;4;1	7;7;4;3;1	Basic leucine zipper and W2 domain-containing protein 1	Bzw1	sp|Q9CQC6|BZW1_MOUSE Basic leucine zipper and W2 domain-containing protein 1 OS=Mus musculus OX=10090 GN=Bzw1 PE=1 SV=1;tr|A0A087WQS2|A0A087WQS2_MOUSE Basic leucine zipper and W2 domain-containing protein 1 OS=Mus musculus OX=10090 GN=Bzw1 PE=1 SV=1;tr|A0A	5	9	9	7	6	7	8	6	7	7	4	7	7	7	5	8	5	7	7	0	4	5	7	5	5	6	6	6	2	6	5	5	5	6	4	1	1	2	1	1	0	1
Q8BRM2;A0A087WQS3	Q8BRM2;A0A087WQS3	1;1	1;1	1;1	RAB6-interacting golgin	Gorab	sp|Q8BRM2|GORAB_MOUSE RAB6-interacting golgin OS=Mus musculus OX=10090 GN=Gorab PE=1 SV=1;tr|A0A087WQS3|A0A087WQS3_MOUSE RAB6-interacting golgin OS=Mus musculus OX=10090 GN=Gorab PE=1 SV=1	2	1	1	1	0	0	0	0	0	0	0	0	0	0	0	0	0	0	0	0	0	0	0	0	0	0	0	0	0	0	0	0	0	0	0	0	0	0	0	0	0	0
O89110;A0A087WQT6;Q4FK85	O89110;A0A087WQT6;Q4FK85	5;5;4	5;5;4	5;5;4	Caspase-8;Caspase-8 subunit p18;Caspase-8 subunit p10	Casp8	sp|O89110|CASP8_MOUSE Caspase-8 OS=Mus musculus OX=10090 GN=Casp8 PE=1 SV=1;tr|A0A087WQT6|A0A087WQT6_MOUSE Caspase-8 OS=Mus musculus OX=10090 GN=Casp8 PE=1 SV=1;tr|Q4FK85|Q4FK85_MOUSE Casp8 protein OS=Mus musculus OX=10090 GN=Casp8 PE=2 SV=1	3	5	5	5	3	0	0	0	2	3	0	3	3	3	0	0	0	2	3	0	0	0	2	2	3	1	1	0	0	3	2	0	0	3	0	0	1	0	0	0	0	0
Q8BXK8;A0A087WRF2;Q8VHH5;Q8C418;A0A1D5RMG4;A0A0G2JDW1;Q3UH88;F8VQE9;E9Q3K3;Q8VHH5-2	Q8BXK8;A0A087WRF2	3;3;1;1;1;1;1;1;1;1	3;3;1;1;1;1;1;1;1;1	3;3;1;1;1;1;1;1;1;1	Arf-GAP with GTPase, ANK repeat and PH domain-containing protein 1	Agap1	sp|Q8BXK8|AGAP1_MOUSE Arf-GAP with GTPase, ANK repeat and PH domain-containing protein 1 OS=Mus musculus OX=10090 GN=Agap1 PE=1 SV=1;tr|A0A087WRF2|A0A087WRF2_MOUSE Arf-GAP with GTPase, ANK repeat and PH domain-containing protein 1 OS=Mus musculus OX=10090	10	3	3	3	0	0	0	0	0	0	0	0	0	0	0	0	0	0	0	0	0	0	0	0	0	0	0	0	0	0	0	0	0	0	0	0	0	0	0	0	0	0
Q8BX09;A0A087WRV7;A0A0R4J2B6;A0A087WQU2	Q8BX09;A0A087WRV7;A0A0R4J2B6;A0A087WQU2	2;2;2;1	2;2;2;1	2;2;2;1	Retinoblastoma-binding protein 5	Rbbp5	sp|Q8BX09|RBBP5_MOUSE Retinoblastoma-binding protein 5 OS=Mus musculus OX=10090 GN=Rbbp5 PE=1 SV=2;tr|A0A087WRV7|A0A087WRV7_MOUSE Retinoblastoma-binding protein 5 (Fragment) OS=Mus musculus OX=10090 GN=Rbbp5 PE=1 SV=1;tr|A0A0R4J2B6|A0A0R4J2B6_MOUSE Retinob	4	2	2	2	1	1	1	1	1	1	1	1	1	1	1	1	1	1	1	2	1	0	1	0	0	1	2	2	1	1	1	1	1	1	1	0	0	0	0	0	0	0
Q80XU3;A0A087WRY3	Q80XU3;A0A087WRY3	2;2	2;2	2;2	Nuclear ubiquitous casein and cyclin-dependent kinase substrate 1	Nucks1	sp|Q80XU3|NUCKS_MOUSE Nuclear ubiquitous casein and cyclin-dependent kinase substrate 1 OS=Mus musculus OX=10090 GN=Nucks1 PE=1 SV=1;tr|A0A087WRY3|A0A087WRY3_MOUSE Nuclear ubiquitous casein and cyclin-dependent kinase substrate 1 OS=Mus musculus OX=10090 G	2	2	2	2	1	2	1	2	2	2	2	2	0	2	2	2	2	2	2	0	0	2	0	1	0	0	0	1	1	1	0	0	0	0	1	0	0	0	0	0	0	0
Q62407;A0A087WSE3;E9QQ25;Q62407-4;Q62407-3	Q62407;A0A087WSE3;E9QQ25;Q62407-4;Q62407-3	12;12;12;12;12	12;12;12;12;12	12;12;12;12;12	Striated muscle-specific serine/threonine-protein kinase	Speg	sp|Q62407|SPEG_MOUSE Striated muscle-specific serine/threonine-protein kinase OS=Mus musculus OX=10090 GN=Speg PE=1 SV=2;tr|A0A087WSE3|A0A087WSE3_MOUSE Striated muscle-specific serine/threonine-protein kinase (Fragment) OS=Mus musculus OX=10090 GN=Speg PE=	5	12	12	12	2	0	0	0	0	0	0	0	1	0	0	0	0	1	0	0	0	0	1	0	0	0	0	0	0	0	0	0	0	2	0	0	0	0	0	0	0	0
Q3T9M2;A0A087WSJ7;Q9CWW9;Q3TE80	Q3T9M2;A0A087WSJ7;Q9CWW9;Q3TE80	1;1;1;1	1;1;1;1	1;1;1;1		2410002F23Rik	tr|Q3T9M2|Q3T9M2_MOUSE Uncharacterized protein OS=Mus musculus OX=10090 GN=2410002F23Rik PE=2 SV=1;tr|A0A087WSJ7|A0A087WSJ7_MOUSE RIKEN cDNA 2410002F23 gene OS=Mus musculus OX=10090 GN=2410002F23Rik PE=1 SV=1;tr|Q9CWW9|Q9CWW9_MOUSE 2410002F23Rik protein OS	4	1	1	1	0	0	0	0	0	0	0	0	0	0	0	0	0	0	0	0	0	0	0	0	0	0	0	0	0	0	0	0	0	0	0	0	0	0	0	0	0	0
Q99K94;Q9D323;Q8C497;Q8C3V4;Q3TW11;Q8C8M3;A0A087WSP5;P42225;A0A087WSQ5;Q91Y52;A0A087WRI1;Q8CFQ1	Q99K94;Q9D323;Q8C497;Q8C3V4;Q3TW11;Q8C8M3;A0A087WSP5;P42225	13;13;13;13;13;13;13;12;4;4;2;2	13;13;13;13;13;13;13;12;4;4;2;2	13;13;13;13;13;13;13;12;4;4;2;2	Signal transducer and activator of transcription;Signal transducer and activator of transcription 1	Stat1	tr|Q99K94|Q99K94_MOUSE Signal transducer and activator of transcription OS=Mus musculus OX=10090 GN=Stat1 PE=1 SV=1;tr|Q9D323|Q9D323_MOUSE Signal transducer and activator of transcription OS=Mus musculus OX=10090 GN=Stat1 PE=2 SV=1;tr|Q8C497|Q8C497_MOUSE S	12	13	13	13	9	0	1	4	3	3	2	7	9	2	2	2	1	2	3	1	0	1	6	1	4	7	2	4	2	3	8	2	0	5	1	0	1	0	0	2	0	1
A0A097PUD0;A0A097PUG4	A0A097PUD0;A0A097PUG4	4;4	4;4	4;4			tr|A0A097PUD0|A0A097PUD0_MOUSE Anti-dectin-1 15E2 light chain OS=Mus musculus OX=10090 PE=2 SV=1;tr|A0A097PUG4|A0A097PUG4_MOUSE Anti-lox-1 15C4 light chain OS=Mus musculus OX=10090 PE=2 SV=1	2	4	4	4	0	0	0	0	0	0	0	0	0	0	0	0	0	0	0	0	0	0	0	0	0	0	0	0	0	0	0	0	0	0	0	0	0	0	0	0	1	0
Q3TLH4;S4R2J9;A0A0A0MQ79;Q3TLH4-5;S4R294;S4R209;S4R2L9;S4R2E2;S4R298	Q3TLH4;S4R2J9;A0A0A0MQ79;Q3TLH4-5;S4R294	25;25;25;25;23;11;9;8;2	24;24;24;24;22;11;9;7;1	24;24;24;24;22;11;9;7;1	Protein PRRC2C	Prrc2c	sp|Q3TLH4|PRC2C_MOUSE Protein PRRC2C OS=Mus musculus OX=10090 GN=Prrc2c PE=1 SV=3;tr|S4R2J9|S4R2J9_MOUSE Protein PRRC2C OS=Mus musculus OX=10090 GN=Prrc2c PE=1 SV=1;tr|A0A0A0MQ79|A0A0A0MQ79_MOUSE Protein PRRC2C OS=Mus musculus OX=10090 GN=Prrc2c PE=1 SV=1;	9	25	24	24	5	6	4	5	11	8	6	7	6	6	9	8	6	6	7	1	2	3	6	6	6	3	4	3	2	3	3	6	5	4	4	2	0	1	0	1	1	0
Q3UMC0;A0A0G2JFY0;A0A0A0MQ80;B7ZNK9;Q9D3R6;Q8CH38;D3Z0U5;D6RGM7;A0A0E4D027;A0A0E4HJ81;D3Z4J2;A0A0E3WJP9;A0A0E4D014;A0A0E4HEY7;Q9D3R6-3	Q3UMC0;A0A0G2JFY0;A0A0A0MQ80;B7ZNK9	3;3;3;3;1;1;1;1;1;1;1;1;1;1;1	3;3;3;3;1;1;1;1;1;1;1;1;1;1;1	3;3;3;3;1;1;1;1;1;1;1;1;1;1;1	Spermatogenesis-associated protein 5	Spata5	sp|Q3UMC0|AFG2H_MOUSE ATPase family protein 2 homolog OS=Mus musculus OX=10090 GN=Spata5 PE=1 SV=2;tr|A0A0G2JFY0|A0A0G2JFY0_MOUSE ATPase family protein 2 homolog OS=Mus musculus OX=10090 GN=Spata5 PE=1 SV=1;tr|A0A0A0MQ80|A0A0A0MQ80_MOUSE ATPase family prot	15	3	3	3	1	2	2	2	1	2	1	1	2	2	2	2	2	1	1	0	1	1	1	1	1	2	1	2	1	2	1	2	1	1	1	0	0	0	0	0	0	0
P97352;A0A0A0MQ90	P97352;A0A0A0MQ90	3;3	3;3	3;3	Protein S100-A13	S100a13	sp|P97352|S10AD_MOUSE Protein S100-A13 OS=Mus musculus OX=10090 GN=S100a13 PE=1 SV=1;tr|A0A0A0MQ90|A0A0A0MQ90_MOUSE Protein S100-A13 OS=Mus musculus OX=10090 GN=S100a13 PE=1 SV=1	2	3	3	3	3	2	2	2	3	3	2	1	3	3	2	2	3	2	2	0	0	2	2	1	2	3	2	2	3	2	3	1	2	3	2	0	0	0	0	0	0	0
Q8C0D4;B2RUJ8;S4R203;S4R248;A0A0A0MQ95;S4R221;Q8R1F4;S4R1B0;S4R2V0	Q8C0D4;B2RUJ8;S4R203;S4R248;A0A0A0MQ95;S4R221	7;7;7;7;7;7;3;3;2	7;7;7;7;7;7;3;3;2	5;5;5;5;5;5;3;1;1	Rho GTPase-activating protein 12	Arhgap12	sp|Q8C0D4|RHG12_MOUSE Rho GTPase-activating protein 12 OS=Mus musculus OX=10090 GN=Arhgap12 PE=1 SV=2;tr|B2RUJ8|B2RUJ8_MOUSE Rho GTPase-activating protein 12 OS=Mus musculus OX=10090 GN=Arhgap12 PE=1 SV=1;tr|S4R203|S4R203_MOUSE Rho GTPase-activating protei	9	7	7	5	1	1	1	1	2	1	1	0	0	1	1	0	1	1	3	1	1	0	1	1	1	0	0	1	0	1	0	1	1	0	0	0	0	0	0	0	0	0
P25425;P25425-2;E9Q6Z8;A0A0A0MQE0;I1E4X2;A0A0A0MQM6;P25425-6;F8VQL7;A0A0R4J1Z4;P25425-8;P25425-3;P25425-11;P25425-9;P25425-7;P25425-4;P25425-10;P25425-12;P25425-5	P25425;P25425-2;E9Q6Z8;A0A0A0MQE0;I1E4X2;A0A0A0MQM6;P25425-6;F8VQL7;A0A0R4J1Z4;P25425-8;P25425-3;P25425-11;P25425-9;P25425-7;P25425-4;P25425-10;P25425-12;P25425-5	1;1;1;1;1;1;1;1;1;1;1;1;1;1;1;1;1;1	1;1;1;1;1;1;1;1;1;1;1;1;1;1;1;1;1;1	1;1;1;1;1;1;1;1;1;1;1;1;1;1;1;1;1;1	POU domain, class 2, transcription factor 1;POU domain protein	Pou2f1	sp|P25425|PO2F1_MOUSE POU domain, class 2, transcription factor 1 OS=Mus musculus OX=10090 GN=Pou2f1 PE=1 SV=3;sp|P25425-2|PO2F1_MOUSE Isoform 2 of POU domain, class 2, transcription factor 1 OS=Mus musculus OX=10090 GN=Pou2f1;tr|E9Q6Z8|E9Q6Z8_MOUSE POU do	18	1	1	1	0	0	0	1	1	0	0	1	0	0	1	1	1	0	0	0	0	0	0	0	0	0	0	1	0	0	0	1	0	0	1	0	0	0	0	0	0	0
A2AHC3;A0A0A0MQE5;A2AHC4;A2AHC3-2	A2AHC3;A0A0A0MQE5;A2AHC4;A2AHC3-2	6;6;3;3	6;6;3;3	6;6;3;3	Calmodulin-regulated spectrin-associated protein 1	Camsap1	sp|A2AHC3|CAMP1_MOUSE Calmodulin-regulated spectrin-associated protein 1 OS=Mus musculus OX=10090 GN=Camsap1 PE=1 SV=1;tr|A0A0A0MQE5|A0A0A0MQE5_MOUSE Calmodulin-regulated spectrin-associated protein 1 OS=Mus musculus OX=10090 GN=Camsap1 PE=1 SV=1;tr|A2AHC4	4	6	6	6	0	0	0	0	0	0	0	0	0	1	0	0	0	0	0	0	0	0	0	0	0	0	0	0	0	0	0	0	0	0	1	0	0	0	0	0	0	0
P16858;A0A0A0MQF6;A0A1D5RLD8;S4R257;Q3TUZ9;Q4VBD1;Q6IWE3;S4R1N5;A0A0R4J0X7;Q3V2I5;Q8CEV2;Q64467;W8QM43;S4R2G5;Q8BJ40;V9GXA7;V9GX06;Q2VWQ4	P16858;A0A0A0MQF6;A0A1D5RLD8;S4R257	16;16;15;13;7;5;3;2;2;2;2;2;2;2;1;1;1;1	16;16;15;13;7;5;3;2;2;2;2;2;2;2;1;1;1;1	1;1;1;1;0;0;1;0;0;0;0;0;0;0;0;1;0;0	Glyceraldehyde-3-phosphate dehydrogenase	Gapdh	sp|P16858|G3P_MOUSE Glyceraldehyde-3-phosphate dehydrogenase OS=Mus musculus OX=10090 GN=Gapdh PE=1 SV=2;tr|A0A0A0MQF6|A0A0A0MQF6_MOUSE Glyceraldehyde-3-phosphate dehydrogenase OS=Mus musculus OX=10090 GN=Gapdh PE=1 SV=1;tr|A0A1D5RLD8|A0A1D5RLD8_MOUSE Glyc	18	16	16	1	16	15	15	14	15	16	16	14	15	15	15	13	13	15	16	7	12	13	14	15	13	15	15	14	14	15	15	13	13	15	13	13	11	11	11	12	9	11
P70697;A0A0A0MQG7	P70697;A0A0A0MQG7	2;2	2;2	2;2	Uroporphyrinogen decarboxylase	Urod	sp|P70697|DCUP_MOUSE Uroporphyrinogen decarboxylase OS=Mus musculus OX=10090 GN=Urod PE=1 SV=2;tr|A0A0A0MQG7|A0A0A0MQG7_MOUSE Uroporphyrinogen decarboxylase (Fragment) OS=Mus musculus OX=10090 GN=Urod PE=1 SV=1	2	2	2	2	1	1	1	1	1	1	1	1	0	1	1	1	1	2	0	1	1	1	1	1	1	1	1	2	1	0	1	1	1	1	1	0	0	0	0	0	0	0
Q80WR5;A0A0A0MQL2;E9PUH0	Q80WR5;A0A0A0MQL2;E9PUH0	1;1;1	1;1;1	1;1;1	UPF0688 protein C1orf174 homolog	A430005L14Rik	sp|Q80WR5|CA174_MOUSE UPF0688 protein C1orf174 homolog OS=Mus musculus OX=10090 PE=1 SV=1;tr|A0A0A0MQL2|A0A0A0MQL2_MOUSE RIKEN cDNA A430005L14 gene (Fragment) OS=Mus musculus OX=10090 GN=A430005L14Rik PE=1 SV=1;tr|E9PUH0|E9PUH0_MOUSE RIKEN cDNA A430005L14	3	1	1	1	0	1	0	1	1	0	0	0	0	0	0	1	1	0	1	0	0	1	0	0	0	0	0	1	1	0	0	0	0	0	1	0	0	0	0	0	0	0
Q4KWH5;E0CY47;H3BKE1;A0A0A0MQM2;I1E4X4;H3BKK4;I1E4X6;Q4KWH5-4;Q4KWH5-3;Q4KWH5-2	Q4KWH5;E0CY47;H3BKE1;A0A0A0MQM2;I1E4X4;H3BKK4;I1E4X6;Q4KWH5-4;Q4KWH5-3;Q4KWH5-2	1;1;1;1;1;1;1;1;1;1	1;1;1;1;1;1;1;1;1;1	1;1;1;1;1;1;1;1;1;1	1-phosphatidylinositol 4,5-bisphosphate phosphodiesterase eta-1;Phosphoinositide phospholipase C	Plch1	sp|Q4KWH5|PLCH1_MOUSE 1-phosphatidylinositol 4,5-bisphosphate phosphodiesterase eta-1 OS=Mus musculus OX=10090 GN=Plch1 PE=2 SV=1;tr|E0CY47|E0CY47_MOUSE 1-phosphatidylinositol 4,5-bisphosphate phosphodiesterase eta-1 (Fragment) OS=Mus musculus OX=10090 GN=	10	1	1	1	1	1	1	1	1	1	1	1	1	1	1	1	1	1	1	0	0	1	0	1	0	1	0	1	1	0	1	0	0	0	1	0	0	0	0	0	0	0
Q5RL79;A0A0A0MQN1	Q5RL79;A0A0A0MQN1	1;1	1;1	1;1	Keratinocyte-associated protein 2	Krtcap2	sp|Q5RL79|KTAP2_MOUSE Keratinocyte-associated protein 2 OS=Mus musculus OX=10090 GN=Krtcap2 PE=1 SV=2;tr|A0A0A0MQN1|A0A0A0MQN1_MOUSE Keratinocyte-associated protein 2 OS=Mus musculus OX=10090 GN=Krtcap2 PE=1 SV=1	2	1	1	1	1	0	1	1	1	1	1	1	0	1	1	1	1	1	1	0	1	1	1	1	1	1	1	1	1	1	1	1	1	1	1	0	0	0	0	0	0	0
Q9D906;Q3TM87;Q3TAB9;A0A0A0MQN4;S4R2D5;S4R2T5;S4R2P7;S4R1T0;S4R1N8;S4R1U3;S4R1W9	Q9D906;Q3TM87;Q3TAB9;A0A0A0MQN4;S4R2D5;S4R2T5;S4R2P7	10;10;10;10;9;9;5;4;3;1;1	10;10;10;10;9;9;5;4;3;1;1	10;10;10;10;9;9;5;4;3;1;1	Ubiquitin-like modifier-activating enzyme ATG7	Atg7	sp|Q9D906|ATG7_MOUSE Ubiquitin-like modifier-activating enzyme ATG7 OS=Mus musculus OX=10090 GN=Atg7 PE=1 SV=1;tr|Q3TM87|Q3TM87_MOUSE Ubiquitin-like modifier-activating enzyme ATG7 OS=Mus musculus OX=10090 GN=Atg7 PE=2 SV=1;tr|Q3TAB9|Q3TAB9_MOUSE Ubiquitin	11	10	10	10	7	2	4	3	4	6	1	6	7	5	1	2	2	5	7	2	2	3	5	4	4	4	1	2	1	2	3	1	1	6	1	0	0	1	0	0	0	0
Q921L3;A0A0A6YVS2;Q3V4A0	Q921L3;A0A0A6YVS2;Q3V4A0	2;2;2	2;2;2	2;2;2	Transmembrane and coiled-coil domain-containing protein 1	Tmco1	sp|Q921L3|TMCO1_MOUSE Calcium load-activated calcium channel OS=Mus musculus OX=10090 GN=Tmco1 PE=1 SV=1;tr|A0A0A6YVS2|A0A0A6YVS2_MOUSE Calcium load-activated calcium channel (Fragment) OS=Mus musculus OX=10090 GN=Tmco1 PE=1 SV=1;tr|Q3V4A0|Q3V4A0_MOUSE Unc	3	2	2	2	1	1	1	1	2	2	1	1	1	1	1	1	1	2	2	1	1	1	1	1	1	1	1	1	1	1	1	0	1	1	1	1	0	1	0	1	0	0
Q9JKV1;A0A0A6YVU8;Q8VCI8;D3YUD8;A0A1S6GWG3	Q9JKV1;A0A0A6YVU8;Q8VCI8;D3YUD8;A0A1S6GWG3	5;5;4;4;4	5;5;4;4;4	5;5;4;4;4	Proteasomal ubiquitin receptor ADRM1	Adrm1;Gm9774	sp|Q9JKV1|ADRM1_MOUSE Proteasomal ubiquitin receptor ADRM1 OS=Mus musculus OX=10090 GN=Adrm1 PE=1 SV=2;tr|A0A0A6YVU8|A0A0A6YVU8_MOUSE Predicted pseudogene 9774 OS=Mus musculus OX=10090 GN=Gm9774 PE=4 SV=1;tr|Q8VCI8|Q8VCI8_MOUSE Adrm1 protein OS=Mus musculu	5	5	5	5	2	3	4	3	3	3	2	2	2	2	2	2	4	2	2	2	3	4	3	1	3	2	2	3	3	3	3	2	3	2	3	0	0	0	0	0	1	1
Q03173;Q03173-3;Q03173-4;A0A0A6YXC8;E9QKR1;A0A0A6YW06;J3QNM3;E9QKQ9;E9QLZ9;Q03173-6;Q03173-5;Q03173-2;A0A0A6YVZ6	Q03173;Q03173-3;Q03173-4;A0A0A6YXC8;E9QKR1;A0A0A6YW06;J3QNM3;E9QKQ9;E9QLZ9;Q03173-6;Q03173-5;Q03173-2	9;9;9;9;9;9;9;9;9;9;9;5;2	9;9;9;9;9;9;9;9;9;9;9;5;2	9;9;9;9;9;9;9;9;9;9;9;5;2	Protein enabled homolog	Enah	sp|Q03173|ENAH_MOUSE Protein enabled homolog OS=Mus musculus OX=10090 GN=Enah PE=1 SV=2;sp|Q03173-3|ENAH_MOUSE Isoform 2 of Protein enabled homolog OS=Mus musculus OX=10090 GN=Enah;sp|Q03173-4|ENAH_MOUSE Isoform 3 of Protein enabled homolog OS=Mus musculus	13	9	9	9	0	2	0	2	0	0	2	0	0	1	2	0	1	0	0	0	0	0	0	0	0	0	1	1	2	0	0	0	2	0	0	0	1	0	0	0	0	0
P35123;Q921M8;A0A0A6YW28;Q3TEX8;Q3TPN5;Q6NXV6;A0A0A6YVY7;Q5DTK8;A0A0A6YWM7;Q3TQZ9;A0A0A6YW63	P35123;Q921M8;A0A0A6YW28;Q3TEX8;Q3TPN5;Q6NXV6;A0A0A6YVY7;Q5DTK8;A0A0A6YWM7	6;6;6;6;5;5;4;4;3;2;1	4;4;4;4;3;3;3;3;3;1;1	4;4;4;4;3;3;3;3;3;1;1	Ubiquitin carboxyl-terminal hydrolase 4;Ubiquitin carboxyl-terminal hydrolase	Usp4	sp|P35123|UBP4_MOUSE Ubiquitin carboxyl-terminal hydrolase 4 OS=Mus musculus OX=10090 GN=Usp4 PE=1 SV=3;tr|Q921M8|Q921M8_MOUSE Ubiquitin carboxyl-terminal hydrolase OS=Mus musculus OX=10090 GN=Usp4 PE=2 SV=1;tr|A0A0A6YW28|A0A0A6YW28_MOUSE Ubiquitin carboxy	11	6	4	4	1	1	3	2	2	2	1	2	2	0	1	2	1	2	3	1	0	0	0	0	1	1	1	1	0	0	2	0	2	0	1	0	0	0	0	0	0	0
Q9CWN7;A0A0A6YW44;Q8C9T0	Q9CWN7;A0A0A6YW44;Q8C9T0	1;1;1	1;1;1	1;1;1	CCR4-NOT transcription complex subunit 11	Cnot11	sp|Q9CWN7|CNO11_MOUSE CCR4-NOT transcription complex subunit 11 OS=Mus musculus OX=10090 GN=Cnot11 PE=1 SV=1;tr|A0A0A6YW44|A0A0A6YW44_MOUSE CCR4-NOT transcription complex subunit 11 (Fragment) OS=Mus musculus OX=10090 GN=Cnot11 PE=1 SV=1;tr|Q8C9T0|Q8C9T0_M	3	1	1	1	1	1	1	1	1	1	0	0	0	0	1	1	1	0	0	0	0	1	0	1	0	0	1	1	0	0	0	1	1	0	0	0	0	0	0	0	0	0
A0A0A6YW80;G3X8Y3;Q80UM3;Q8K2S4;A0A0A6YX86;Q9DBB4;A0A0A6YXF4;Q80ZL9;E9PZ53	A0A0A6YW80;G3X8Y3;Q80UM3;Q8K2S4	16;16;15;9;5;2;1;1;1	16;16;15;9;5;2;1;1;1	16;16;15;9;5;2;1;1;1	N-alpha-acetyltransferase 15, NatA auxiliary subunit	Naa15	tr|A0A0A6YW80|A0A0A6YW80_MOUSE N-alpha-acetyltransferase 15, NatA auxiliary subunit OS=Mus musculus OX=10090 GN=Naa15 PE=1 SV=1;tr|G3X8Y3|G3X8Y3_MOUSE N-alpha-acetyltransferase 15, NatA auxiliary subunit OS=Mus musculus OX=10090 GN=Naa15 PE=1 SV=1;sp|Q80UM	9	16	16	16	8	12	11	12	11	10	11	5	6	8	8	11	12	9	8	3	7	8	4	8	6	8	6	10	8	6	5	8	11	6	9	0	0	0	0	0	0	0
A0A0A6YW87;Q9CX13	A0A0A6YW87;Q9CX13	1;1	1;1	1;1	Protein cornichon homolog 4	Cnih4	tr|A0A0A6YW87|A0A0A6YW87_MOUSE Protein cornichon homolog 4 OS=Mus musculus OX=10090 GN=Cnih4 PE=4 SV=1;sp|Q9CX13|CNIH4_MOUSE Protein cornichon homolog 4 OS=Mus musculus OX=10090 GN=Cnih4 PE=2 SV=1	2	1	1	1	1	1	1	1	1	1	1	0	1	1	0	1	1	0	1	1	0	0	0	1	1	1	0	0	1	0	0	0	0	0	0	0	0	0	0	0	0	0
Q8BMG7;A0A0A6YWM5;E9QKE4;Q3UEY3;Q8BMG7-2;Q8BYZ6	Q8BMG7;A0A0A6YWM5;E9QKE4	9;9;9;3;3;2	9;9;9;3;3;2	9;9;9;3;3;2	Rab3 GTPase-activating protein non-catalytic subunit	Rab3gap2	sp|Q8BMG7|RBGPR_MOUSE Rab3 GTPase-activating protein non-catalytic subunit OS=Mus musculus OX=10090 GN=Rab3gap2 PE=1 SV=2;tr|A0A0A6YWM5|A0A0A6YWM5_MOUSE Rab3 GTPase-activating protein non-catalytic subunit OS=Mus musculus OX=10090 GN=Rab3gap2 PE=1 SV=1;tr|	6	9	9	9	1	2	1	0	4	3	2	2	2	3	2	2	2	4	3	0	0	1	0	2	1	2	1	0	0	3	3	2	0	0	1	0	0	0	0	0	0	0
A0A0A6YWM8;B7ZNR9;E9PVG7;A0A0A6YW53;F8VPL5;B2RUE8;B7ZNR8;A0A0A6YWR8;Q6ZQ68;P97820;A0A0A6YVZ8;Q61155;A0A0A6YWJ2;E0CYV5;A0A0A6YVR7;A0A0A6YXE5;Q571L1;Q3UTY9	A0A0A6YWM8;B7ZNR9;E9PVG7;A0A0A6YW53;F8VPL5;B2RUE8;B7ZNR8;A0A0A6YWR8;Q6ZQ68;P97820;A0A0A6YVZ8	18;17;17;17;17;17;16;16;15;15;9;4;3;3;2;2;2;1	18;17;17;17;17;17;16;16;15;15;9;4;3;3;2;2;2;1	11;10;10;10;10;10;9;9;8;9;4;0;3;0;2;2;0;0	Mitogen-activated protein kinase kinase kinase kinase 4	Map4k4;mKIAA0687	tr|A0A0A6YWM8|A0A0A6YWM8_MOUSE Mitogen-activated protein kinase kinase kinase kinase 4 OS=Mus musculus OX=10090 GN=Map4k4 PE=1 SV=1;tr|B7ZNR9|B7ZNR9_MOUSE Map4k4 protein OS=Mus musculus OX=10090 GN=Map4k4 PE=1 SV=1;tr|E9PVG7|E9PVG7_MOUSE Mitogen-activated	18	18	18	11	3	4	3	3	2	3	3	2	3	4	4	3	3	2	3	0	1	2	3	1	3	1	4	4	2	2	2	3	4	1	2	0	1	1	0	0	0	0
Q80TY0;Q80TY0-4;Q80TY0-3;Q61053;A0A0A6YWT1;F6VVN1;A2AQ43;A2AQ44;A2AQ42;A2AQ45;A2AQ41;Q80TY0-2	Q80TY0;Q80TY0-4;Q80TY0-3;Q61053;A0A0A6YWT1;F6VVN1;A2AQ43;A2AQ44;A2AQ42;A2AQ45;A2AQ41;Q80TY0-2	1;1;1;1;1;1;1;1;1;1;1;1	1;1;1;1;1;1;1;1;1;1;1;1	1;1;1;1;1;1;1;1;1;1;1;1	Formin-binding protein 1	Fnbp1	sp|Q80TY0|FNBP1_MOUSE Formin-binding protein 1 OS=Mus musculus OX=10090 GN=Fnbp1 PE=1 SV=2;sp|Q80TY0-4|FNBP1_MOUSE Isoform 4 of Formin-binding protein 1 OS=Mus musculus OX=10090 GN=Fnbp1;sp|Q80TY0-3|FNBP1_MOUSE Isoform 3 of Formin-binding protein 1 OS=Mus	12	1	1	1	0	0	0	0	0	0	0	0	0	0	0	0	0	0	0	0	0	0	1	0	0	0	0	0	0	0	1	0	0	0	0	0	0	0	0	0	0	0
Q3UJD6;E9Q9M5;A0A0A6YWX1;J3KMM1;Q3UJD6-2;A0A0A6YWN9	Q3UJD6;E9Q9M5;A0A0A6YWX1;J3KMM1;Q3UJD6-2;A0A0A6YWN9	10;10;10;10;10;7	10;10;10;10;10;7	10;10;10;10;10;7	Ubiquitin carboxyl-terminal hydrolase 19;Ubiquitin carboxyl-terminal hydrolase	Usp19	sp|Q3UJD6|UBP19_MOUSE Ubiquitin carboxyl-terminal hydrolase 19 OS=Mus musculus OX=10090 GN=Usp19 PE=1 SV=1;tr|E9Q9M5|E9Q9M5_MOUSE Ubiquitin carboxyl-terminal hydrolase 19 OS=Mus musculus OX=10090 GN=Usp19 PE=1 SV=1;tr|A0A0A6YWX1|A0A0A6YWX1_MOUSE Ubiquitin	6	10	10	10	4	2	2	3	3	5	4	3	3	3	2	3	4	4	2	0	1	1	2	2	3	3	1	2	2	2	2	3	2	1	2	0	0	1	0	0	0	0
Q8BVE3;A0A0A6YX18;A0A0A6YWP6;Q3U9S9;A0A0A6YVU0;A0A0A6YW86	Q8BVE3;A0A0A6YX18;A0A0A6YWP6	13;13;12;5;5;3	13;13;12;5;5;3	13;13;12;5;5;3	V-type proton ATPase subunit H	Atp6v1h	sp|Q8BVE3|VATH_MOUSE V-type proton ATPase subunit H OS=Mus musculus OX=10090 GN=Atp6v1h PE=1 SV=1;tr|A0A0A6YX18|A0A0A6YX18_MOUSE V-type proton ATPase subunit H OS=Mus musculus OX=10090 GN=Atp6v1h PE=1 SV=1;tr|A0A0A6YWP6|A0A0A6YWP6_MOUSE V-type proton ATPas	6	13	13	13	11	9	8	9	11	11	7	9	11	11	10	7	9	11	9	3	6	8	8	8	9	11	8	7	8	8	10	6	6	8	6	2	1	1	0	2	0	0
P59481;A0A0A6YX25;D3Z4P2;F6QN75;Q05CD1	P59481;A0A0A6YX25;D3Z4P2;F6QN75;Q05CD1	3;3;3;2;2	3;3;3;2;2	3;3;3;2;2	VIP36-like protein	Lman2l	sp|P59481|LMA2L_MOUSE VIP36-like protein OS=Mus musculus OX=10090 GN=Lman2l PE=1 SV=1;tr|A0A0A6YX25|A0A0A6YX25_MOUSE VIP36-like protein (Fragment) OS=Mus musculus OX=10090 GN=Lman2l PE=1 SV=1;tr|D3Z4P2|D3Z4P2_MOUSE VIP36-like protein OS=Mus musculus OX=100	5	3	3	3	0	3	2	2	0	0	3	0	0	0	1	2	1	0	0	2	2	2	0	0	0	0	1	1	2	0	0	1	1	0	1	0	0	0	0	0	0	0
A0A0A6YXY1;A0A0A6YX97;A2APZ3;Q8R2U4;A2APZ2	A0A0A6YXY1;A0A0A6YX97;A2APZ3;Q8R2U4	4;4;4;4;1	4;4;4;4;1	4;4;4;4;1	N-terminal Xaa-Pro-Lys N-methyltransferase 1;N-terminal Xaa-Pro-Lys N-methyltransferase 1, N-terminally processed	Ntmt1	tr|A0A0A6YXY1|A0A0A6YXY1_MOUSE N-terminal Xaa-Pro-Lys N-methyltransferase 1 (Fragment) OS=Mus musculus OX=10090 GN=Ntmt1 PE=1 SV=1;tr|A0A0A6YX97|A0A0A6YX97_MOUSE N-terminal Xaa-Pro-Lys N-methyltransferase 1 (Fragment) OS=Mus musculus OX=10090 GN=Ntmt1 PE=1	5	4	4	4	3	4	3	4	1	2	4	2	2	2	4	4	4	2	3	2	3	1	2	3	2	3	4	4	4	3	2	4	3	3	4	0	1	0	0	0	0	0
Q99PM9;A0A0A6YXW7;A0A0A6YXG9;A0A0B4J1E5;Q8C476	Q99PM9;A0A0A6YXW7;A0A0A6YXG9;A0A0B4J1E5;Q8C476	1;1;1;1;1	1;1;1;1;1	1;1;1;1;1	Uridine-cytidine kinase 2;Uridine kinase	Uck2	sp|Q99PM9|UCK2_MOUSE Uridine-cytidine kinase 2 OS=Mus musculus OX=10090 GN=Uck2 PE=1 SV=1;tr|A0A0A6YXW7|A0A0A6YXW7_MOUSE Uridine-cytidine kinase 2 (Fragment) OS=Mus musculus OX=10090 GN=Uck2 PE=1 SV=1;tr|A0A0A6YXG9|A0A0A6YXG9_MOUSE Uridine-cytidine kinase	5	1	1	1	1	0	0	0	0	0	0	0	0	1	0	0	0	0	0	0	0	0	0	0	0	0	0	0	0	0	0	1	0	0	0	0	0	0	0	0	0	0
A2A8Z1;Q5FWX7;E9Q6C1;F6UHR6;E9PXZ2;A0A0A6YXH3;A0A1S6GWJ0;A2A8Z1-2;Q8R0G3	A2A8Z1;Q5FWX7;E9Q6C1;F6UHR6;E9PXZ2;A0A0A6YXH3;A0A1S6GWJ0;A2A8Z1-2;Q8R0G3	2;2;2;2;2;2;2;2;1	2;2;2;2;2;2;2;2;1	2;2;2;2;2;2;2;2;1	Oxysterol-binding protein-related protein 9;Oxysterol-binding protein	Osbpl9	sp|A2A8Z1|OSBL9_MOUSE Oxysterol-binding protein-related protein 9 OS=Mus musculus OX=10090 GN=Osbpl9 PE=1 SV=1;tr|Q5FWX7|Q5FWX7_MOUSE Oxysterol-binding protein OS=Mus musculus OX=10090 GN=Osbpl9 PE=1 SV=1;tr|E9Q6C1|E9Q6C1_MOUSE Oxysterol-binding protein OS	9	2	2	2	2	1	2	2	1	1	0	1	1	1	2	1	1	1	1	0	0	0	0	2	1	1	1	1	0	1	1	0	1	2	0	0	0	0	0	0	0	0
Q8BGS7;D3Z5Y5;D3YX12;A0A0A6YXR0;Q8BGS7-2	Q8BGS7;D3Z5Y5;D3YX12;A0A0A6YXR0;Q8BGS7-2	1;1;1;1;1	1;1;1;1;1	1;1;1;1;1	Choline/ethanolaminephosphotransferase 1	Cept1	sp|Q8BGS7|CEPT1_MOUSE Choline/ethanolaminephosphotransferase 1 OS=Mus musculus OX=10090 GN=Cept1 PE=1 SV=1;tr|D3Z5Y5|D3Z5Y5_MOUSE Choline/ethanolaminephosphotransferase 1 (Fragment) OS=Mus musculus OX=10090 GN=Cept1 PE=1 SV=1;tr|D3YX12|D3YX12_MOUSE Choline	5	1	1	1	1	0	0	0	0	0	0	1	1	0	0	0	0	1	0	0	0	0	1	1	0	1	0	0	0	1	1	0	0	1	0	1	0	1	0	0	0	0
Q9CQ79;A0A0A6YXY0;A0A0A6YWP9;A0A0A6YVV3	Q9CQ79;A0A0A6YXY0;A0A0A6YWP9	3;3;2;1	3;3;2;1	3;3;2;1	Thioredoxin domain-containing protein 9	Txndc9	sp|Q9CQ79|TXND9_MOUSE Thioredoxin domain-containing protein 9 OS=Mus musculus OX=10090 GN=Txndc9 PE=1 SV=1;tr|A0A0A6YXY0|A0A0A6YXY0_MOUSE Thioredoxin domain-containing protein 9 OS=Mus musculus OX=10090 GN=Txndc9 PE=1 SV=1;tr|A0A0A6YWP9|A0A0A6YWP9_MOUSE Th	4	3	3	3	1	1	2	1	1	1	2	2	2	1	1	2	2	2	1	1	1	2	2	2	2	2	2	2	1	1	2	1	2	2	2	0	0	0	0	0	0	0
P13595-2;A0A0A6YY47;E9QB01;E9Q589;P13595-3;A0A0A6YWU2;P13595-4;Q6LBT4;Q61945	P13595-2;A0A0A6YY47;E9QB01;E9Q589;P13595-3;A0A0A6YWU2;P13595-4	18;18;17;16;16;13;13;1;1	1;1;1;0;0;0;0;0;0	1;1;1;0;0;0;0;0;0	Neural cell adhesion molecule 1	Ncam1	sp|P13595-2|NCAM1_MOUSE Isoform 2 of Neural cell adhesion molecule 1 OS=Mus musculus OX=10090 GN=Ncam1;tr|A0A0A6YY47|A0A0A6YY47_MOUSE Neural cell adhesion molecule 1 OS=Mus musculus OX=10090 GN=Ncam1 PE=1 SV=1;tr|E9QB01|E9QB01_MOUSE Neural cell adhesion mo	9	18	1	1	0	12	12	14	0	0	12	0	0	0	10	13	13	0	0	1	5	5	0	0	0	0	8	9	7	0	0	8	11	1	9	0	0	0	0	0	0	0
Q8C1B1;B2RRE3;A0A0A6YY67;H7BX08;Q8C1B1-2;A0A0A6YXV8	Q8C1B1;B2RRE3;A0A0A6YY67;H7BX08;Q8C1B1-2;A0A0A6YXV8	2;2;2;2;2;1	2;2;2;2;2;1	2;2;2;2;2;1	Calmodulin-regulated spectrin-associated protein 2	Camsap2	sp|Q8C1B1|CAMP2_MOUSE Calmodulin-regulated spectrin-associated protein 2 OS=Mus musculus OX=10090 GN=Camsap2 PE=1 SV=3;tr|B2RRE3|B2RRE3_MOUSE Camsap1l1 protein OS=Mus musculus OX=10090 GN=Camsap2 PE=2 SV=1;tr|A0A0A6YY67|A0A0A6YY67_MOUSE Calmodulin-regulate	6	2	2	2	1	0	0	0	0	0	0	0	0	0	0	0	0	0	0	0	0	0	0	0	0	0	0	0	0	0	0	0	0	0	0	0	0	0	0	0	0	0
Q9CSN1;A0A0B4J1E2;Q9CV75;Q3TM37	Q9CSN1;A0A0B4J1E2;Q9CV75;Q3TM37	4;4;3;2	4;4;3;2	4;4;3;2	SNW domain-containing protein 1	Snw1	sp|Q9CSN1|SNW1_MOUSE SNW domain-containing protein 1 OS=Mus musculus OX=10090 GN=Snw1 PE=1 SV=3;tr|A0A0B4J1E2|A0A0B4J1E2_MOUSE SNW domain-containing protein 1 OS=Mus musculus OX=10090 GN=Snw1 PE=1 SV=1;tr|Q9CV75|Q9CV75_MOUSE SKIP_SNW domain-containing prot	4	4	4	4	2	3	3	3	2	2	3	2	2	2	3	3	3	1	0	3	2	2	2	1	1	1	2	1	2	0	1	2	2	1	2	0	0	0	0	0	0	0
P08101;P08101-2;A0A0B4J1G1;E9Q415;A0A0B4J1E6;P08101-3	P08101;P08101-2;A0A0B4J1G1;E9Q415;A0A0B4J1E6;P08101-3	2;2;2;2;2;2	2;2;2;2;2;2	1;1;1;1;1;1	Low affinity immunoglobulin gamma Fc region receptor II	Fcgr2;Fcgr2b	sp|P08101|FCGR2_MOUSE Low affinity immunoglobulin gamma Fc region receptor II OS=Mus musculus OX=10090 GN=Fcgr2 PE=1 SV=2;sp|P08101-2|FCGR2_MOUSE Isoform IIB2 of Low affinity immunoglobulin gamma Fc region receptor II OS=Mus musculus OX=10090 GN=Fcgr2;tr|A	6	2	2	1	2	0	0	0	2	2	0	2	2	2	0	0	0	1	2	0	0	0	1	2	2	2	0	0	1	2	2	0	0	2	0	0	0	0	0	0	0	0
O35343;Q3UGH8;A0A0B4J1E7;D3YTN1	O35343;Q3UGH8;A0A0B4J1E7;D3YTN1	10;10;10;5	7;7;7;3	7;7;7;3	Importin subunit alpha-3	Kpna4	sp|O35343|IMA3_MOUSE Importin subunit alpha-3 OS=Mus musculus OX=10090 GN=Kpna4 PE=1 SV=1;tr|Q3UGH8|Q3UGH8_MOUSE IBB domain-containing protein (Fragment) OS=Mus musculus OX=10090 GN=Kpna4 PE=2 SV=1;tr|A0A0B4J1E7|A0A0B4J1E7_MOUSE Importin subunit alpha-3 OS	4	10	7	7	7	5	6	6	5	7	9	7	5	5	6	8	6	5	5	1	5	6	5	3	4	5	6	5	7	4	4	4	4	4	4	0	0	0	0	0	0	0
A0A1W2P7T7;A0A0F6AIX6;A0A1W2P7C8;A0A0F6AIX5;Q8BVA5;A0A1W2P820;Q8BVA5-2;A0A1W2P856;A0A1W2P6H0;A0A1W2P6L7;Q8BVA5-4;Q8BVA5-3	A0A1W2P7T7;A0A0F6AIX6;A0A1W2P7C8;A0A0F6AIX5;Q8BVA5;A0A1W2P820;Q8BVA5-2	3;3;3;3;2;2;2;1;1;1;1;1	3;3;3;3;2;2;2;1;1;1;1;1	3;3;3;3;2;2;2;1;1;1;1;1	UPF0554 protein C2orf43 homolog		tr|A0A1W2P7T7|A0A1W2P7T7_MOUSE Lipid droplet-associated hydrolase (Fragment) OS=Mus musculus OX=10090 GN=Ldah PE=1 SV=1;tr|A0A0F6AIX6|A0A0F6AIX6_MOUSE Lipid droplet-associated hydrolase OS=Mus musculus OX=10090 GN=Ldah PE=1 SV=1;tr|A0A1W2P7C8|A0A1W2P7C8_MO	12	3	3	3	0	0	0	0	0	0	0	0	0	0	0	0	0	0	0	0	0	0	0	0	0	0	0	0	0	0	0	0	0	0	0	0	0	0	0	0	0	0
P55096;A0A0G2JDI9;Q9DBZ6;Q91VT3;Q3UNS0;Q3U645	P55096;A0A0G2JDI9;Q9DBZ6;Q91VT3;Q3UNS0;Q3U645	3;3;3;3;3;3	3;3;3;3;3;3	3;3;3;3;3;3	ATP-binding cassette sub-family D member 3	Abcd3	sp|P55096|ABCD3_MOUSE ATP-binding cassette sub-family D member 3 OS=Mus musculus OX=10090 GN=Abcd3 PE=1 SV=2;tr|A0A0G2JDI9|A0A0G2JDI9_MOUSE ATP-binding cassette sub-family D member 3 OS=Mus musculus OX=10090 GN=Abcd3 PE=1 SV=1;tr|Q9DBZ6|Q9DBZ6_MOUSE Unchar	6	3	3	3	3	3	3	2	3	3	3	3	2	3	2	3	3	3	1	2	3	3	2	2	2	1	2	1	3	2	2	3	2	1	2	0	0	0	0	0	0	0
Q6ZWU9;A0A0G2JDW7;A0A0G2JG29;A0A0G2JEX7	Q6ZWU9;A0A0G2JDW7;A0A0G2JG29	4;4;3;1	4;4;3;1	1;1;1;0	40S ribosomal protein S27	Rps27	sp|Q6ZWU9|RS27_MOUSE 40S ribosomal protein S27 OS=Mus musculus OX=10090 GN=Rps27 PE=1 SV=3;tr|A0A0G2JDW7|A0A0G2JDW7_MOUSE 40S ribosomal protein S27 (Fragment) OS=Mus musculus OX=10090 GN=Rps27 PE=1 SV=1;tr|A0A0G2JG29|A0A0G2JG29_MOUSE 40S ribosomal protein	4	4	4	1	3	3	3	3	3	3	3	2	2	3	3	3	3	3	3	0	2	2	2	3	3	3	3	2	3	3	3	3	3	3	3	3	3	3	3	3	3	2
Q99NH0;E9QKG6;A0A0G2JDZ9;E9Q804;A0A1W2P6X1;Q99NH0-2;Q99NH0-3;E9PUR0;Q6KAP1;E9Q1M6;Q3U5I3;F7C545;F6SI14;Q8BXZ6;Q8C103	Q99NH0;E9QKG6;A0A0G2JDZ9;E9Q804;A0A1W2P6X1;Q99NH0-2;Q99NH0-3	12;12;12;12;8;8;8;3;3;3;2;1;1;1;1	12;12;12;12;8;8;8;3;3;3;2;1;1;1;1	12;12;12;12;8;8;8;3;3;3;2;1;1;1;1	Ankyrin repeat domain-containing protein 17	Ankrd17	sp|Q99NH0|ANR17_MOUSE Ankyrin repeat domain-containing protein 17 OS=Mus musculus OX=10090 GN=Ankrd17 PE=1 SV=2;tr|E9QKG6|E9QKG6_MOUSE Ankyrin repeat domain-containing protein 17 OS=Mus musculus OX=10090 GN=Ankrd17 PE=1 SV=1;tr|A0A0G2JDZ9|A0A0G2JDZ9_MOUSE	15	12	12	12	1	2	1	1	1	1	0	0	1	2	1	1	1	0	0	0	2	1	1	1	0	0	1	0	0	1	0	2	0	1	1	0	0	0	1	0	0	0
P61079;P62838;A0A494BAN1;A0A494BA56;A0A0G2JE32;Q9D7F5;Q9D1S1;Q3U5V6;A0A0G2JGL0;Q6ZWY6;P61080	P61079;P62838;A0A494BAN1;A0A494BA56;A0A0G2JE32;Q9D7F5;Q9D1S1;Q3U5V6;A0A0G2JGL0;Q6ZWY6;P61080	2;2;2;2;2;2;2;2;2;1;1	2;2;2;2;2;2;2;2;2;1;1	2;2;2;2;2;2;2;2;2;1;1	Ubiquitin-conjugating enzyme E2 D3;Ubiquitin-conjugating enzyme E2 D2;Ubiquitin-conjugating enzyme E2 D2B;Ubiquitin-conjugating enzyme E2 D1	Ube2d3;Ube2d2;Ube2d2b;Ube2d1	sp|P61079|UB2D3_MOUSE Ubiquitin-conjugating enzyme E2 D3 OS=Mus musculus OX=10090 GN=Ube2d3 PE=1 SV=1;sp|P62838|UB2D2_MOUSE Ubiquitin-conjugating enzyme E2 D2 OS=Mus musculus OX=10090 GN=Ube2d2 PE=1 SV=1;tr|A0A494BAN1|A0A494BAN1_MOUSE Ubiquitin-conjugating	11	2	2	2	2	2	2	2	2	2	2	2	2	2	2	2	2	2	2	1	1	2	2	2	2	2	2	2	2	2	2	2	2	2	2	1	1	0	0	1	0	0
A0A0G2JEB6;B1AXF0;B1AY26	A0A0G2JEB6;B1AXF0;B1AY26	2;1;1	2;1;1	2;1;1		Gm8787;Gm7173	tr|A0A0G2JEB6|A0A0G2JEB6_MOUSE Cilia and flagella-associated protein 47 OS=Mus musculus OX=10090 GN=Cfap47 PE=4 SV=2;tr|B1AXF0|B1AXF0_MOUSE Cilia and flagella-associated protein 47 OS=Mus musculus OX=10090 GN=Cfap47 PE=4 SV=1;tr|B1AY26|B1AY26_MOUSE Cilia a	3	2	2	2	1	1	1	1	1	1	1	1	0	1	1	2	1	1	0	1	1	1	0	1	1	1	1	1	1	0	0	1	1	0	1	0	0	0	0	0	0	0
Q9JK48;A0A0G2JEC4;Q9JK48-2;Q9JK48-3;A0A0G2JF57;A0A0G2JE45	Q9JK48;A0A0G2JEC4;Q9JK48-2;Q9JK48-3	7;7;7;6;3;3	7;7;7;6;3;3	7;7;7;6;3;3	Endophilin-B1	Sh3glb1	sp|Q9JK48|SHLB1_MOUSE Endophilin-B1 OS=Mus musculus OX=10090 GN=Sh3glb1 PE=1 SV=1;tr|A0A0G2JEC4|A0A0G2JEC4_MOUSE Endophilin-B1 OS=Mus musculus OX=10090 GN=Sh3glb1 PE=1 SV=1;sp|Q9JK48-2|SHLB1_MOUSE Isoform 2 of Endophilin-B1 OS=Mus musculus OX=10090 GN=Sh3g	6	7	7	7	4	2	2	1	3	2	3	3	2	2	3	1	3	2	4	1	2	2	3	3	3	4	1	2	2	3	3	2	3	4	2	0	0	0	0	0	0	0
Q9JID9;A0A0G2JED4	Q9JID9;A0A0G2JED4	2;2	2;2	2;2	SH2B adapter protein 2	Sh2b2	sp|Q9JID9|SH2B2_MOUSE SH2B adapter protein 2 OS=Mus musculus OX=10090 GN=Sh2b2 PE=1 SV=2;tr|A0A0G2JED4|A0A0G2JED4_MOUSE SH2B adapter protein 2 OS=Mus musculus OX=10090 GN=Sh2b2 PE=1 SV=1	2	2	2	2	0	0	0	0	0	0	0	0	0	0	0	0	0	0	0	0	0	0	0	0	1	0	0	0	0	0	0	0	0	0	0	0	0	0	0	0	0	0
Q91WK0;Q8C062;A0A1L1SVG1;A0A0R4J169;A0A1L1SQW1;E9QN52;A0A0G2JEP4;A0A0G2JFV5;A0A1L1SSC0;Q91WK0-2	Q91WK0;Q8C062;A0A1L1SVG1;A0A0R4J169;A0A1L1SQW1;E9QN52;A0A0G2JEP4;A0A0G2JFV5;A0A1L1SSC0;Q91WK0-2	1;1;1;1;1;1;1;1;1;1	1;1;1;1;1;1;1;1;1;1	1;1;1;1;1;1;1;1;1;1	Leucine-rich repeat flightless-interacting protein 2	Lrrfip2	sp|Q91WK0|LRRF2_MOUSE Leucine-rich repeat flightless-interacting protein 2 OS=Mus musculus OX=10090 GN=Lrrfip2 PE=1 SV=1;tr|Q8C062|Q8C062_MOUSE Uncharacterized protein (Fragment) OS=Mus musculus OX=10090 GN=Lrrfip2 PE=2 SV=1;tr|A0A1L1SVG1|A0A1L1SVG1_MOUSE	10	1	1	1	0	1	0	1	1	0	0	0	0	1	0	0	0	0	0	0	0	1	0	0	0	1	1	0	0	0	0	0	1	0	0	0	0	0	0	0	0	0
Q3UHD6;A0A0G2JF85;Q3UHD6-2;A0A0G2JGD5	Q3UHD6;A0A0G2JF85;Q3UHD6-2;A0A0G2JGD5	3;3;3;2	3;3;3;2	3;3;3;2	Sorting nexin-27	Snx27	sp|Q3UHD6|SNX27_MOUSE Sorting nexin-27 OS=Mus musculus OX=10090 GN=Snx27 PE=1 SV=2;tr|A0A0G2JF85|A0A0G2JF85_MOUSE Sorting nexin-27 OS=Mus musculus OX=10090 GN=Snx27 PE=1 SV=1;sp|Q3UHD6-2|SNX27_MOUSE Isoform 2 of Sorting nexin-27 OS=Mus musculus OX=10090 GN	4	3	3	3	2	1	0	1	3	3	1	3	3	3	3	2	1	2	2	1	0	1	1	2	2	3	0	0	1	2	2	0	0	3	1	0	0	0	0	0	0	0
Q80VL1;A0A0G2JFB2;Q6PGG8;A0A0G2JFE0	Q80VL1;A0A0G2JFB2;Q6PGG8;A0A0G2JFE0	8;8;8;6	8;8;8;6	3;3;3;3	Tudor and KH domain-containing protein	Tdrkh	sp|Q80VL1|TDRKH_MOUSE Tudor and KH domain-containing protein OS=Mus musculus OX=10090 GN=Tdrkh PE=1 SV=1;tr|A0A0G2JFB2|A0A0G2JFB2_MOUSE Tudor and KH domain-containing protein OS=Mus musculus OX=10090 GN=Tdrkh PE=1 SV=1;tr|Q6PGG8|Q6PGG8_MOUSE Tdrkh protein	4	8	8	3	3	5	5	6	5	4	3	4	4	6	6	6	5	4	3	3	3	5	3	3	2	5	5	5	4	3	3	5	5	3	4	0	0	0	0	0	0	0
Q8K012;A0A0G2JFM9;E9PUK3;A0A5F8MPQ8;E9PUI5;Q8K012-2	Q8K012;A0A0G2JFM9;E9PUK3;A0A5F8MPQ8;E9PUI5;Q8K012-2	2;2;2;2;2;2	2;2;2;2;2;2	2;2;2;2;2;2	Formin-binding protein 1-like	Fnbp1l	sp|Q8K012|FBP1L_MOUSE Formin-binding protein 1-like OS=Mus musculus OX=10090 GN=Fnbp1l PE=1 SV=2;tr|A0A0G2JFM9|A0A0G2JFM9_MOUSE Formin-binding protein 1-like (Fragment) OS=Mus musculus OX=10090 GN=Fnbp1l PE=1 SV=1;tr|E9PUK3|E9PUK3_MOUSE Formin-binding prot	6	2	2	2	0	0	0	0	0	0	1	0	0	0	1	1	1	0	0	0	1	0	0	0	0	0	0	0	0	0	0	1	0	0	0	0	0	0	0	0	0	0
Q9D394-2;Q9D394-4;A0A0G2JFT8;Q9D394;Q9D394-3;Q8R4C2;Q8BLC2;D6RET4;Q9CSV9;Q05D93;D3Z4D2;Q8C424;Q8BR30	Q9D394-2;Q9D394-4;A0A0G2JFT8;Q9D394;Q9D394-3	9;9;9;8;8;1;1;1;1;1;1;1;1	9;9;9;8;8;1;1;1;1;1;1;1;1	8;8;8;7;7;0;1;0;0;0;0;0;0	Protein RUFY3	Rufy3	sp|Q9D394-2|RUFY3_MOUSE Isoform 2 of Protein RUFY3 OS=Mus musculus OX=10090 GN=Rufy3;sp|Q9D394-4|RUFY3_MOUSE Isoform 4 of Protein RUFY3 OS=Mus musculus OX=10090 GN=Rufy3;tr|A0A0G2JFT8|A0A0G2JFT8_MOUSE Protein RUFY3 OS=Mus musculus OX=10090 GN=Rufy3 PE=1 SV	13	9	9	8	2	5	5	4	1	4	4	3	2	4	5	5	4	3	2	0	2	3	0	0	1	1	4	2	3	1	1	3	5	0	5	1	0	0	0	0	0	0
P07091;A0A0G2JGD2	P07091;A0A0G2JGD2	2;2	2;2	2;2	Protein S100-A4	S100a4	sp|P07091|S10A4_MOUSE Protein S100-A4 OS=Mus musculus OX=10090 GN=S100a4 PE=1 SV=1;tr|A0A0G2JGD2|A0A0G2JGD2_MOUSE Protein S100-A4 (Fragment) OS=Mus musculus OX=10090 GN=S100a4 PE=1 SV=1	2	2	2	2	1	0	0	0	1	2	0	1	1	1	0	0	0	1	1	0	0	0	1	1	1	1	0	0	0	2	1	0	0	1	0	0	0	0	0	0	0	0
Q99PU8;A0A0G2JGL8;Q99PU8-2;Q99PU8-3;Q80TP6;A0A0G2JGL1	Q99PU8;A0A0G2JGL8;Q99PU8-2;Q99PU8-3;Q80TP6	7;7;7;7;5;1	7;7;7;7;5;1	7;7;7;7;5;1	Putative ATP-dependent RNA helicase DHX30	Dhx30;mKIAA0890	sp|Q99PU8|DHX30_MOUSE ATP-dependent RNA helicase DHX30 OS=Mus musculus OX=10090 GN=Dhx30 PE=1 SV=1;tr|A0A0G2JGL8|A0A0G2JGL8_MOUSE ATP-dependent RNA helicase DHX30 OS=Mus musculus OX=10090 GN=Dhx30 PE=1 SV=1;sp|Q99PU8-2|DHX30_MOUSE Isoform 2 of ATP-dependen	6	7	7	7	0	1	1	0	0	1	0	0	0	1	1	1	0	0	0	0	1	0	0	0	0	0	0	0	1	0	0	1	1	1	1	0	0	1	0	0	0	0
P54729;A0A0G2JGQ4;A0PJ90;A0JLP6	P54729;A0A0G2JGQ4;A0PJ90;A0JLP6	6;6;5;5	6;6;5;5	6;6;5;5	NEDD8 ultimate buster 1	Nub1	sp|P54729|NUB1_MOUSE NEDD8 ultimate buster 1 OS=Mus musculus OX=10090 GN=Nub1 PE=1 SV=2;tr|A0A0G2JGQ4|A0A0G2JGQ4_MOUSE NEDD8 ultimate buster 1 OS=Mus musculus OX=10090 GN=Nub1 PE=1 SV=1;tr|A0PJ90|A0PJ90_MOUSE Nub1 protein (Fragment) OS=Mus musculus OX=1009	4	6	6	6	5	4	4	5	5	5	3	4	5	6	3	4	2	4	4	1	2	2	4	4	4	4	3	2	3	3	3	3	2	5	3	0	0	0	0	0	0	0
Q9JLM8;Q9JLM8-2;Q8CHG1;Q8VDT3;Q80VB6;Q3UGP0;Q8BRN4;Q9JLM7;A0A0G2JGQ6;A3KN70;A0A0G2JGR9	Q9JLM8;Q9JLM8-2;Q8CHG1;Q8VDT3;Q80VB6;Q3UGP0;Q8BRN4;Q9JLM7;A0A0G2JGQ6;A3KN70;A0A0G2JGR9	4;4;4;4;4;4;4;4;4;4;2	4;4;4;4;4;4;4;4;4;4;2	4;4;4;4;4;4;4;4;4;4;2	Serine/threonine-protein kinase DCLK1	Dclk1	sp|Q9JLM8|DCLK1_MOUSE Serine/threonine-protein kinase DCLK1 OS=Mus musculus OX=10090 GN=Dclk1 PE=1 SV=1;sp|Q9JLM8-2|DCLK1_MOUSE Isoform 2 of Serine/threonine-protein kinase DCLK1 OS=Mus musculus OX=10090 GN=Dclk1;tr|Q8CHG1|Q8CHG1_MOUSE MKIAA0369 protein (F	11	4	4	4	0	3	2	2	0	1	3	0	0	0	3	3	2	0	0	1	1	1	0	0	0	0	2	2	3	0	0	1	1	0	2	0	0	0	0	0	0	0
Q6PHZ2-2;E9Q1T1;Q6PHZ2;Q6PHZ2-4;Q6PHZ2-5;E9Q1W0;A0A0G2JGS4;Q8CCM0;E9Q1V9;Q8C8X9;Q80TN1;Q5SVI3;Q5SVI0;Q8BL41;Q5SVJ1;Q68EG2;Q5SVI1;F8WIS9;Q5SVI2;P11798;Q5SVI9;P28652;Q5SVJ0;Q3TY93;D6RDQ8;Q8BW40;Q3V1X9;A0A286YDL6;A0A286YCB8;Q8C4I3;O70459;F6RWZ9;F6WHR9;E9QAJ4;E9PXV3	Q6PHZ2-2;E9Q1T1;Q6PHZ2;Q6PHZ2-4;Q6PHZ2-5;E9Q1W0;A0A0G2JGS4;Q8CCM0;E9Q1V9;Q8C8X9	5;5;5;5;5;5;5;4;4;3;2;2;2;2;2;2;2;2;2;2;2;2;2;2;1;1;1;1;1;1;1;1;1;1;1	5;5;5;5;5;5;5;4;4;3;2;2;2;2;2;2;2;2;2;2;2;2;2;2;1;1;1;1;1;1;1;1;1;1;1	3;3;3;3;3;3;3;2;2;2;0;0;0;0;0;0;0;0;0;0;0;0;0;0;1;0;1;0;0;0;1;1;0;1;1	Calcium/calmodulin-dependent protein kinase type II subunit delta	Camk2d	sp|Q6PHZ2-2|KCC2D_MOUSE Isoform 2 of Calcium/calmodulin-dependent protein kinase type II subunit delta OS=Mus musculus OX=10090 GN=Camk2d;tr|E9Q1T1|E9Q1T1_MOUSE Calcium/calmodulin-dependent protein kinase type II subunit delta OS=Mus musculus OX=10090 GN=C	35	5	5	3	4	3	4	3	4	4	4	4	4	4	4	3	4	3	3	1	2	3	2	2	2	4	4	3	4	2	2	2	3	2	3	0	1	0	0	1	0	0
Q9QZ73;A0A140T8R8;A0A0G2JGV7;Q3UT23;Q3TMV8;A0A1Y7VP24	Q9QZ73;A0A140T8R8;A0A0G2JGV7;Q3UT23;Q3TMV8;A0A1Y7VP24	2;2;2;2;2;2	2;2;2;2;2;2	1;1;1;1;1;1	DCN1-like protein 1;DCN1-like protein	Dcun1d1	sp|Q9QZ73|DCNL1_MOUSE DCN1-like protein 1 OS=Mus musculus OX=10090 GN=Dcun1d1 PE=2 SV=1;tr|A0A140T8R8|A0A140T8R8_MOUSE DCN1-like protein (Fragment) OS=Mus musculus OX=10090 GN=Dcun1d1 PE=1 SV=1;tr|A0A0G2JGV7|A0A0G2JGV7_MOUSE DCN1-like protein (Fragment) OS	6	2	2	1	0	1	1	1	0	1	1	0	0	0	0	1	0	0	1	0	0	1	0	1	0	0	0	0	0	0	0	0	1	0	1	0	0	0	0	0	0	0
Q0P6B2;Q3TUE1;A0A0G2JGW9;Q91WJ8;A0A0G2JFY5;Q3UUU2;Q91WJ8-2;Q3TIS5;A0A0G2JG00;A0A0G2JFK2;A0A0G2JE55;A0A0G2JGT1;A0A0G2JGV9	Q0P6B2;Q3TUE1;A0A0G2JGW9;Q91WJ8;A0A0G2JFY5;Q3UUU2;Q91WJ8-2;Q3TIS5;A0A0G2JG00;A0A0G2JFK2	15;15;15;14;14;14;14;13;12;8;3;2;1	14;14;14;13;13;13;13;12;12;8;2;1;1	14;14;14;13;13;13;13;12;12;8;2;1;1	Far upstream element-binding protein 1	Fubp1	tr|Q0P6B2|Q0P6B2_MOUSE Far upstream element (FUSE) binding protein 1 OS=Mus musculus OX=10090 GN=Fubp1 PE=2 SV=1;tr|Q3TUE1|Q3TUE1_MOUSE Far upstream element-binding protein 1 OS=Mus musculus OX=10090 GN=Fubp1 PE=1 SV=1;tr|A0A0G2JGW9|A0A0G2JGW9_MOUSE Far up	13	15	14	14	10	13	12	13	10	11	12	9	12	9	12	13	13	12	11	2	4	11	11	8	9	8	12	12	10	9	10	14	12	9	12	0	0	0	1	0	1	0
Q9JM90;A0A0H2UKC0;B7ZP01	Q9JM90;A0A0H2UKC0;B7ZP01	2;2;2	2;2;2	2;2;2	Signal-transducing adaptor protein 1	Stap1	sp|Q9JM90|STAP1_MOUSE Signal-transducing adaptor protein 1 OS=Mus musculus OX=10090 GN=Stap1 PE=1 SV=1;tr|A0A0H2UKC0|A0A0H2UKC0_MOUSE Signal-transducing adaptor protein 1 OS=Mus musculus OX=10090 GN=Stap1 PE=1 SV=1;tr|B7ZP01|B7ZP01_MOUSE Stap1 protein OS=M	3	2	2	2	2	0	0	0	2	2	0	2	2	2	0	0	0	2	1	0	1	0	1	0	1	2	0	0	0	2	0	0	0	2	0	0	0	0	0	0	0	0
Q69Z99;A0A0J9YTU9	Q69Z99;A0A0J9YTU9	2;2	2;2	2;2	Zinc finger protein 512	Znf512	sp|Q69Z99|ZN512_MOUSE Zinc finger protein 512 OS=Mus musculus OX=10090 GN=Znf512 PE=2 SV=2;tr|A0A0J9YTU9|A0A0J9YTU9_MOUSE Zinc finger protein 512 OS=Mus musculus OX=10090 GN=Zfp512 PE=1 SV=1	2	2	2	2	1	2	2	1	1	1	2	2	1	1	2	2	2	1	1	1	2	2	1	1	1	1	1	1	2	1	1	2	2	0	1	0	0	0	0	0	0	0
Q8C1B7;A0A0J9YTY0;A0A0J9YUL3;Q8C1B7-3;Q8C1B7-2;A0A0J9YUV6;A0A0J9YVA6	Q8C1B7;A0A0J9YTY0;A0A0J9YUL3;Q8C1B7-3;Q8C1B7-2	7;7;7;7;7;3;2	7;7;7;7;7;3;2	6;6;6;6;6;2;2	Septin-11	2021-09-11	sp|Q8C1B7|SEP11_MOUSE Septin-11 OS=Mus musculus OX=10090 GN=Septin11 PE=1 SV=4;tr|A0A0J9YTY0|A0A0J9YTY0_MOUSE Septin-11 OS=Mus musculus OX=10090 GN=Septin11 PE=1 SV=1;tr|A0A0J9YUL3|A0A0J9YUL3_MOUSE Septin-11 OS=Mus musculus OX=10090 GN=Septin11 PE=1 SV=1;s	7	7	7	6	5	6	6	6	5	4	6	6	6	6	5	6	6	5	4	2	4	4	4	3	4	3	5	5	5	5	4	6	4	3	5	0	1	0	0	0	0	0
Q9D7N3;A0A0J9YU02;Q5XJX8;Q3UMV5;A0A1S6GWG5;Q9ER89	Q9D7N3;A0A0J9YU02;Q5XJX8;Q3UMV5;A0A1S6GWG5;Q9ER89	2;2;2;2;2;1	2;2;2;2;2;1	2;2;2;2;2;1	28S ribosomal protein S9, mitochondrial	Mrps9	sp|Q9D7N3|RT09_MOUSE 28S ribosomal protein S9, mitochondrial OS=Mus musculus OX=10090 GN=Mrps9 PE=1 SV=3;tr|A0A0J9YU02|A0A0J9YU02_MOUSE 28S ribosomal protein S9, mitochondrial (Fragment) OS=Mus musculus OX=10090 GN=Mrps9 PE=1 SV=1;tr|Q5XJX8|Q5XJX8_MOUSE Mr	6	2	2	2	1	1	1	1	1	1	1	0	0	1	1	0	2	1	1	0	1	1	0	1	1	0	0	1	1	0	0	0	1	0	1	0	0	0	0	0	0	0
O88712;A0A0J9YUM4;A0A0J9YU62;O88712-2;A0A0J9YVI3;A0A0J9YUR5;A0A0J9YU66;E9Q0T4;A0A0J9YTW3;E9PWQ9;O88712-3	O88712;A0A0J9YUM4;A0A0J9YU62;O88712-2;A0A0J9YVI3;A0A0J9YUR5;A0A0J9YU66	4;4;4;4;3;3;2;1;1;1;1	4;4;4;4;3;3;2;1;1;1;1	3;3;3;3;2;2;1;0;1;0;1	C-terminal-binding protein 1	Ctbp1	sp|O88712|CTBP1_MOUSE C-terminal-binding protein 1 OS=Mus musculus OX=10090 GN=Ctbp1 PE=1 SV=2;tr|A0A0J9YUM4|A0A0J9YUM4_MOUSE C-terminal-binding protein 1 OS=Mus musculus OX=10090 GN=Ctbp1 PE=1 SV=1;tr|A0A0J9YU62|A0A0J9YU62_MOUSE C-terminal-binding protein	11	4	4	3	1	3	2	3	1	1	3	2	1	0	3	3	3	0	1	0	2	3	1	1	1	1	3	2	2	1	0	2	1	1	2	0	0	0	0	0	0	0
Q8VD75;A0A0J9YUA3	Q8VD75;A0A0J9YUA3	2;2	2;2	2;2	Huntingtin-interacting protein 1	Hip1	sp|Q8VD75|HIP1_MOUSE Huntingtin-interacting protein 1 OS=Mus musculus OX=10090 GN=Hip1 PE=1 SV=2;tr|A0A0J9YUA3|A0A0J9YUA3_MOUSE Huntingtin-interacting protein 1 (Fragment) OS=Mus musculus OX=10090 GN=Hip1 PE=1 SV=1	2	2	2	2	2	2	0	2	1	2	2	2	2	1	1	2	1	2	1	0	0	0	1	1	2	1	1	1	0	0	1	0	2	2	1	0	0	0	0	0	0	0
Q9CRD0;A0A0J9YUB6;Q9CRD0-3;Q9CRD0-2	Q9CRD0;A0A0J9YUB6;Q9CRD0-3;Q9CRD0-2	2;2;1;1	2;2;1;1	2;2;1;1	OCIA domain-containing protein 1	Ociad1	sp|Q9CRD0|OCAD1_MOUSE OCIA domain-containing protein 1 OS=Mus musculus OX=10090 GN=Ociad1 PE=1 SV=1;tr|A0A0J9YUB6|A0A0J9YUB6_MOUSE OCIA domain-containing protein 1 (Fragment) OS=Mus musculus OX=10090 GN=Ociad1 PE=1 SV=1;sp|Q9CRD0-3|OCAD1_MOUSE Isoform 3 of	4	2	2	2	2	1	2	2	2	2	2	2	2	1	1	2	1	2	1	1	0	0	1	0	2	1	1	0	1	1	1	1	1	1	0	0	0	0	0	0	0	0
A0A0J9YV38;A0A0J9YUC8;P30355	A0A0J9YV38;A0A0J9YUC8;P30355	1;1;1	1;1;1	1;1;1	Arachidonate 5-lipoxygenase-activating protein	Alox5ap	tr|A0A0J9YV38|A0A0J9YV38_MOUSE Arachidonate 5-lipoxygenase-activating protein (Fragment) OS=Mus musculus OX=10090 GN=Alox5ap PE=4 SV=1;tr|A0A0J9YUC8|A0A0J9YUC8_MOUSE Arachidonate 5-lipoxygenase-activating protein OS=Mus musculus OX=10090 GN=Alox5ap PE=1 SV	3	1	1	1	1	0	0	0	1	1	0	1	1	1	0	0	0	1	1	0	0	0	1	1	1	1	0	0	0	0	1	0	0	1	0	0	0	0	0	0	0	0
Q6ZQG1;Q6PDG0;B9EJ54;A0A0J9YUD5;Q6P9L5;Q6P9Y6;Q80VE6;Q3UFI7;E9Q880;Q9D6C1;B0LAE1	Q6ZQG1;Q6PDG0;B9EJ54;A0A0J9YUD5;Q6P9L5	15;15;15;15;13;6;4;3;3;3;1	15;15;15;15;13;6;4;3;3;3;1	15;15;15;15;13;6;4;3;3;3;1		Nup205	tr|Q6ZQG1|Q6ZQG1_MOUSE MKIAA0225 protein (Fragment) OS=Mus musculus OX=10090 GN=Nup205 PE=2 SV=1;tr|Q6PDG0|Q6PDG0_MOUSE Nup205 protein (Fragment) OS=Mus musculus OX=10090 GN=Nup205 PE=2 SV=1;tr|B9EJ54|B9EJ54_MOUSE Nucleoporin 205 OS=Mus musculus OX=10090 G	11	15	15	15	8	6	7	6	7	8	8	7	7	6	6	8	6	6	7	3	6	6	5	6	5	4	5	4	4	4	4	3	4	4	5	0	0	0	0	1	0	0
Q69ZK1;A0A0J9YUP5;F8VQG7	Q69ZK1;A0A0J9YUP5;F8VQG7	1;1;1	1;1;1	1;1;1		N4bp2	tr|Q69ZK1|Q69ZK1_MOUSE MKIAA1413 protein (Fragment) OS=Mus musculus OX=10090 GN=N4bp2 PE=2 SV=1;tr|A0A0J9YUP5|A0A0J9YUP5_MOUSE NEDD4-binding protein 2 (Fragment) OS=Mus musculus OX=10090 GN=N4bp2 PE=1 SV=3;tr|F8VQG7|F8VQG7_MOUSE NEDD4-binding protein 2 OS=	3	1	1	1	0	0	0	0	0	0	0	0	0	0	0	0	0	0	0	0	0	0	0	0	0	0	0	0	0	0	0	0	0	0	0	0	0	0	0	0	0	0
Q8R3C6;A0A0J9YUT8;Q8R3C6-2	Q8R3C6;A0A0J9YUT8;Q8R3C6-2	2;2;1	2;2;1	2;2;1	Probable RNA-binding protein 19	Rbm19	sp|Q8R3C6|RBM19_MOUSE Probable RNA-binding protein 19 OS=Mus musculus OX=10090 GN=Rbm19 PE=1 SV=1;tr|A0A0J9YUT8|A0A0J9YUT8_MOUSE Probable RNA-binding protein 19 OS=Mus musculus OX=10090 GN=Rbm19 PE=1 SV=1;sp|Q8R3C6-2|RBM19_MOUSE Isoform 2 of Probable RNA-b	3	2	2	2	0	1	1	0	1	1	1	1	0	1	1	1	1	1	1	0	0	0	0	0	0	0	0	0	0	0	0	1	0	0	0	0	0	0	0	0	0	0
Q80UZ2;A0A0J9YV20;A0A0R4J0B7;Q80UZ2-2;A0A0J9YU58;Q80UZ2-3	Q80UZ2;A0A0J9YV20;A0A0R4J0B7;Q80UZ2-2	4;4;4;4;1;1	4;4;4;4;1;1	4;4;4;4;1;1	Protein SDA1 homolog	Sdad1	sp|Q80UZ2|SDA1_MOUSE Protein SDA1 homolog OS=Mus musculus OX=10090 GN=Sdad1 PE=1 SV=1;tr|A0A0J9YV20|A0A0J9YV20_MOUSE Protein SDA1 OS=Mus musculus OX=10090 GN=Sdad1 PE=1 SV=1;tr|A0A0R4J0B7|A0A0R4J0B7_MOUSE Protein SDA1 OS=Mus musculus OX=10090 GN=Sdad1 PE=1	6	4	4	4	0	0	0	2	0	0	0	1	0	0	0	0	0	1	0	0	0	0	0	1	1	0	1	1	0	1	0	1	0	1	1	1	0	1	0	1	0	0
B2RR83;A0A0J9YV44	B2RR83;A0A0J9YV44	2;2	2;2	2;2	Probable ATP-dependent RNA helicase YTHDC2	Ythdc2	sp|B2RR83|YTDC2_MOUSE 3-5 RNA helicase YTHDC2 OS=Mus musculus OX=10090 GN=Ythdc2 PE=1 SV=1;tr|A0A0J9YV44|A0A0J9YV44_MOUSE 3-5 RNA helicase YTHDC2 (Fragment) OS=Mus musculus OX=10090 GN=Ythdc2 PE=1 SV=1	2	2	2	2	0	0	0	0	0	0	0	0	0	1	0	0	0	0	0	0	0	0	0	1	0	0	0	0	0	0	0	0	0	0	0	1	0	1	0	1	0	0
A0A0J9YV71;E9QPI2;Q14AW5-4;Q14AW5-2;Q14AW5;Q14AW5-3	A0A0J9YV71;E9QPI2;Q14AW5-4;Q14AW5-2;Q14AW5;Q14AW5-3	2;2;2;2;2;1	2;2;2;2;2;1	2;2;2;2;2;1	Putative methyltransferase NSUN7	Nsun7	tr|A0A0J9YV71|A0A0J9YV71_MOUSE Putative methyltransferase NSUN7 OS=Mus musculus OX=10090 GN=Nsun7 PE=3 SV=1;tr|E9QPI2|E9QPI2_MOUSE Putative methyltransferase NSUN7 OS=Mus musculus OX=10090 GN=Nsun7 PE=3 SV=2;sp|Q14AW5-4|NSUN7_MOUSE Isoform 4 of Putative me	6	2	2	2	1	1	0	1	0	1	0	1	1	1	1	0	1	0	1	0	1	0	1	1	0	0	1	1	1	1	1	1	1	1	1	2	0	1	1	2	1	1
Q8BHJ5;A0A0J9YV90;Q9QXE7;A0A0J9YVC9;A0A0J9YUR3;A0A0J9YUE3	Q8BHJ5;A0A0J9YV90;Q9QXE7;A0A0J9YVC9;A0A0J9YUR3;A0A0J9YUE3	2;2;1;1;1;1	2;2;1;1;1;1	2;2;1;1;1;1	F-box-like/WD repeat-containing protein TBL1XR1;F-box-like/WD repeat-containing protein TBL1X	Tbl1xr1;Tbl1x	sp|Q8BHJ5|TBL1R_MOUSE F-box-like/WD repeat-containing protein TBL1XR1 OS=Mus musculus OX=10090 GN=Tbl1xr1 PE=1 SV=1;tr|A0A0J9YV90|A0A0J9YV90_MOUSE F-box-like/WD repeat-containing protein TBL1XR1 OS=Mus musculus OX=10090 GN=Tbl1xr1 PE=1 SV=1;sp|Q9QXE7|TBL1X	6	2	2	2	0	1	1	1	1	1	0	1	0	2	1	1	1	1	0	1	0	0	1	0	0	0	0	0	0	0	0	0	0	1	1	1	0	1	0	1	0	0
Q8BKS9;A0A0N4SUH4;A0A494BBI7;Q7TMX0;A0A494BB98;Q8C0F4	Q8BKS9;A0A0N4SUH4;A0A494BBI7;Q7TMX0	8;8;5;4;3;2	8;8;5;4;3;2	8;8;5;4;3;2	Pumilio domain-containing protein KIAA0020	Kiaa0020;D19Bwg1357e	sp|Q8BKS9|PUM3_MOUSE Pumilio homolog 3 OS=Mus musculus OX=10090 GN=Pum3 PE=1 SV=2;tr|A0A0N4SUH4|A0A0N4SUH4_MOUSE Pumilio homolog 3 OS=Mus musculus OX=10090 GN=Pum3 PE=1 SV=1;tr|A0A494BBI7|A0A494BBI7_MOUSE Pumilio homolog 3 (Fragment) OS=Mus musculus OX=100	6	8	8	8	2	2	1	1	1	2	3	2	2	2	1	1	0	1	3	1	1	2	1	2	3	1	1	1	0	2	0	0	2	1	1	7	0	5	0	6	0	0
Q9QZ23;A0A0N4SUH8;D3Z285	Q9QZ23;A0A0N4SUH8;D3Z285	2;2;1	2;2;1	2;2;1	NFU1 iron-sulfur cluster scaffold homolog, mitochondrial	Nfu1	sp|Q9QZ23|NFU1_MOUSE NFU1 iron-sulfur cluster scaffold homolog, mitochondrial OS=Mus musculus OX=10090 GN=Nfu1 PE=1 SV=2;tr|A0A0N4SUH8|A0A0N4SUH8_MOUSE NFU1 iron-sulfur cluster scaffold homolog, mitochondrial OS=Mus musculus OX=10090 GN=Nfu1 PE=1 SV=1;tr|D	3	2	2	2	2	2	2	2	2	2	2	2	2	2	2	2	2	1	2	1	1	2	2	2	1	2	2	1	2	2	2	2	1	2	2	0	0	0	0	0	0	0
A0A0N4SUI7	A0A0N4SUI7	1	1	1			tr|A0A0N4SUI7|A0A0N4SUI7_MOUSE Negative regulator of P-body association OS=Mus musculus OX=10090 GN=Nbdy PE=4 SV=1	1	1	1	1	0	0	1	0	0	0	1	0	0	0	0	1	1	0	0	0	0	1	0	0	0	0	0	0	0	0	0	1	0	0	0	0	0	0	0	0	0	0
Q91V01;A0A0N4SUM3	Q91V01;A0A0N4SUM3	2;2	2;2	2;2	Lysophospholipid acyltransferase 5	Lpcat3	sp|Q91V01|MBOA5_MOUSE Lysophospholipid acyltransferase 5 OS=Mus musculus OX=10090 GN=Lpcat3 PE=1 SV=1;tr|A0A0N4SUM3|A0A0N4SUM3_MOUSE Lysophospholipid acyltransferase 5 OS=Mus musculus OX=10090 GN=Lpcat3 PE=1 SV=1	2	2	2	2	1	1	2	2	2	2	2	2	2	2	2	2	2	1	0	1	2	0	1	2	2	0	2	1	1	2	2	2	1	2	1	0	0	0	0	0	0	0
Q91YP3;A0A0N4SUT8;A0A0N4SVH5;A0A0N4SVW1;A0A0N4SUV7;Q3THN2	Q91YP3;A0A0N4SUT8;A0A0N4SVH5;A0A0N4SVW1;A0A0N4SUV7;Q3THN2	2;2;2;2;2;2	2;2;2;2;2;2	2;2;2;2;2;2	Deoxyribose-phosphate aldolase	Dera	sp|Q91YP3|DEOC_MOUSE Deoxyribose-phosphate aldolase OS=Mus musculus OX=10090 GN=Dera PE=1 SV=1;tr|A0A0N4SUT8|A0A0N4SUT8_MOUSE Deoxyribose-phosphate aldolase (Fragment) OS=Mus musculus OX=10090 GN=Dera PE=1 SV=1;tr|A0A0N4SVH5|A0A0N4SVH5_MOUSE Deoxyribose-ph	6	2	2	2	0	1	2	2	2	2	0	1	2	1	1	0	1	2	2	1	1	1	1	1	2	0	2	1	2	2	1	2	1	2	1	0	0	1	0	0	0	0
Q9JHW4;Q8BN64;A0A0N4SUV6;Q3TAF0;Q499X6;Q3UGH6	Q9JHW4;Q8BN64;A0A0N4SUV6;Q3TAF0;Q499X6;Q3UGH6	2;2;2;2;1;1	2;2;2;2;1;1	2;2;2;2;1;1	Selenocysteine-specific elongation factor	Eefsec	sp|Q9JHW4|SELB_MOUSE Selenocysteine-specific elongation factor OS=Mus musculus OX=10090 GN=Eefsec PE=1 SV=2;tr|Q8BN64|Q8BN64_MOUSE Tr-type G domain-containing protein OS=Mus musculus OX=10090 GN=Eefsec PE=2 SV=1;tr|A0A0N4SUV6|A0A0N4SUV6_MOUSE Selenocystein	6	2	2	2	2	2	2	2	2	2	2	0	1	1	2	2	2	2	2	0	1	0	0	0	1	1	1	1	1	1	1	1	2	1	1	0	0	0	0	0	0	0
Q6RHR9;Q6RHR9-3;B9EKC0;Q4H4B4;Q4H4B5;A0A0N4SUZ0;Q3TQ86;Q6RHR9-2;A0A0R4J0S6;Q5DTM1;Q4VBG2;E9PZ12;A0A0N4SWH0;Q8CCP7;A0A0N4SUP9;A0A0N4SWA1;Q8BQR9	Q6RHR9;Q6RHR9-3;B9EKC0;Q4H4B4;Q4H4B5;A0A0N4SUZ0;Q3TQ86;Q6RHR9-2;A0A0R4J0S6;Q5DTM1;Q4VBG2;E9PZ12;A0A0N4SWH0	7;7;7;7;7;7;6;6;6;6;6;5;5;3;2;1;1	7;7;7;7;7;7;6;6;6;6;6;5;5;3;2;1;1	7;7;7;7;7;7;6;6;6;6;6;5;5;3;2;1;1	Membrane-associated guanylate kinase, WW and PDZ domain-containing protein 1	Magi1	sp|Q6RHR9|MAGI1_MOUSE Membrane-associated guanylate kinase, WW and PDZ domain-containing protein 1 OS=Mus musculus OX=10090 GN=Magi1 PE=1 SV=1;sp|Q6RHR9-3|MAGI1_MOUSE Isoform 3 of Membrane-associated guanylate kinase, WW and PDZ domain-containing protein 1	17	7	7	7	0	0	0	0	0	0	0	0	0	0	0	0	0	0	0	0	0	0	0	0	0	0	0	0	0	0	0	0	0	0	1	0	0	0	0	0	0	0
Q61464;A0A0N4SV38;A0A0N4SV80;E9QKZ7;A0A0N4SVI8;E9QML5;Q61464-7;Q61464-2;Q61464-5;Q61464-4;Q3TZK9;A0A0N4SVM8;Q99LP9;Q3TQM2;A0A0N4SUP3;Q3TNM0;Q3TQ35	Q61464;A0A0N4SV38;A0A0N4SV80;E9QKZ7;A0A0N4SVI8;E9QML5;Q61464-7;Q61464-2;Q61464-5;Q61464-4;Q3TZK9	4;4;4;4;4;4;4;4;4;4;2;1;1;1;1;1;1	4;4;4;4;4;4;4;4;4;4;2;1;1;1;1;1;1	4;4;4;4;4;4;4;4;4;4;2;1;1;1;1;1;1	Zinc finger protein 638	Znf638;Zfml	sp|Q61464|ZN638_MOUSE Zinc finger protein 638 OS=Mus musculus OX=10090 GN=Znf638 PE=1 SV=2;tr|A0A0N4SV38|A0A0N4SV38_MOUSE Zinc finger protein 638 OS=Mus musculus OX=10090 GN=Zfp638 PE=1 SV=1;tr|A0A0N4SV80|A0A0N4SV80_MOUSE Zinc finger protein 638 OS=Mus mus	17	4	4	4	0	1	0	1	0	1	3	1	1	1	2	1	1	2	0	2	1	0	0	1	0	0	0	1	1	1	1	1	2	0	2	0	0	0	0	0	0	0
Q8CGP5;Q8R1M2;Q8CGP7;Q8BFU2;Q8CGP4;Q8CGP6;A0A0N4SV66;A0AUV1;C0HKE5;Q61668	Q8CGP5;Q8R1M2;Q8CGP7;Q8BFU2;Q8CGP4;Q8CGP6;A0A0N4SV66;A0AUV1;C0HKE5	5;5;5;5;5;5;5;5;5;2	1;1;1;1;1;1;1;1;1;1	1;1;1;1;1;1;1;1;1;1	Histone H2A type 1-F;Histone H2A.J;Histone H2A type 1-K;Histone H2A type 3;Histone H2A;Histone H2A type 1-H	Hist1h2af;H2afj;Hist1h2ak;Hist3h2a;Hist1h2aa;Hist1h2ah	sp|Q8CGP5|H2A1F_MOUSE Histone H2A type 1-F OS=Mus musculus OX=10090 GN=Hist1h2af PE=1 SV=3;sp|Q8R1M2|H2AJ_MOUSE Histone H2A.J OS=Mus musculus OX=10090 GN=H2afj PE=1 SV=1;sp|Q8CGP7|H2A1K_MOUSE Histone H2A type 1-K OS=Mus musculus OX=10090 GN=H2ac15 PE=1 SV=	10	5	1	1	5	5	5	5	5	4	5	5	5	5	5	5	5	5	5	2	3	4	5	5	4	4	5	5	5	5	4	5	4	4	4	3	2	3	2	2	2	3
P70295;I6L970;A0A0N4SVA6;Q3U3K9;Q3U0H4;Q3TAZ9	P70295;I6L970;A0A0N4SVA6;Q3U3K9;Q3U0H4;Q3TAZ9	2;2;2;2;1;1	2;2;2;2;1;1	2;2;2;2;1;1	Ancient ubiquitous protein 1	Aup1	sp|P70295|AUP1_MOUSE Ancient ubiquitous protein 1 OS=Mus musculus OX=10090 GN=Aup1 PE=1 SV=1;tr|I6L970|I6L970_MOUSE Aup1 protein OS=Mus musculus OX=10090 GN=Aup1 PE=2 SV=1;tr|A0A0N4SVA6|A0A0N4SVA6_MOUSE Ancient ubiquitous protein 1 (Fragment) OS=Mus muscul	6	2	2	2	1	1	2	2	0	2	2	2	0	1	0	1	1	2	0	1	1	1	0	2	0	1	1	2	1	1	1	1	0	1	1	0	0	0	0	0	0	0
Q6PFR5;Q3TAP5;A0A0N4SVC2;E9QP00	Q6PFR5;Q3TAP5;A0A0N4SVC2;E9QP00	2;2;2;2	2;2;2;2	2;2;2;2	Transformer-2 protein homolog alpha	Tra2a	sp|Q6PFR5|TRA2A_MOUSE Transformer-2 protein homolog alpha OS=Mus musculus OX=10090 GN=Tra2a PE=1 SV=1;tr|Q3TAP5|Q3TAP5_MOUSE RRM domain-containing protein OS=Mus musculus OX=10090 GN=Tra2a PE=2 SV=1;tr|A0A0N4SVC2|A0A0N4SVC2_MOUSE Transformer-2 protein homo	4	2	2	2	2	2	2	2	2	2	2	2	2	1	2	2	2	2	2	1	2	2	1	1	2	0	1	1	1	1	2	2	2	0	2	0	0	0	0	0	0	0
Q6ZWY8;A0A0N4SVF0	Q6ZWY8;A0A0N4SVF0	1;1	1;1	1;1	Thymosin beta-10	Tmsb10	sp|Q6ZWY8|TYB10_MOUSE Thymosin beta-10 OS=Mus musculus OX=10090 GN=Tmsb10 PE=1 SV=3;tr|A0A0N4SVF0|A0A0N4SVF0_MOUSE Thymosin beta-10 OS=Mus musculus OX=10090 GN=Tmsb10 PE=1 SV=1	2	1	1	1	1	1	1	1	1	1	1	1	1	1	1	1	1	1	1	0	1	1	1	1	1	1	1	1	1	1	1	1	1	1	1	0	0	0	0	0	0	0
Q0VGB7;A0A0N4SVH3;A4QMV1;A0A0R4J0U2	Q0VGB7;A0A0N4SVH3;A4QMV1;A0A0R4J0U2	2;2;2;2	2;2;2;2	2;2;2;2	Serine/threonine-protein phosphatase 4 regulatory subunit 2	Ppp4r2	sp|Q0VGB7|PP4R2_MOUSE Serine/threonine-protein phosphatase 4 regulatory subunit 2 OS=Mus musculus OX=10090 GN=Ppp4r2 PE=1 SV=1;tr|A0A0N4SVH3|A0A0N4SVH3_MOUSE Serine/threonine-protein phosphatase 4 regulatory subunit 2 (Fragment) OS=Mus musculus OX=10090 GN	4	2	2	2	2	2	1	0	1	1	1	2	0	2	2	1	2	2	1	0	0	1	1	0	0	0	0	0	0	0	0	0	0	0	0	0	0	0	0	0	0	0
P62322;A0A0N4SVK3	P62322;A0A0N4SVK3	1;1	1;1	1;1	U6 snRNA-associated Sm-like protein LSm5	Lsm5	sp|P62322|LSM5_MOUSE U6 snRNA-associated Sm-like protein LSm5 OS=Mus musculus OX=10090 GN=Lsm5 PE=3 SV=2;tr|A0A0N4SVK3|A0A0N4SVK3_MOUSE U6 snRNA-associated Sm-like protein LSm5 OS=Mus musculus OX=10090 GN=Lsm5 PE=1 SV=1	2	1	1	1	1	1	1	1	1	1	1	1	1	1	1	1	1	1	1	1	1	1	1	1	1	1	1	1	1	1	1	1	1	1	1	0	0	0	0	0	0	0
A0A0N4SVL0;Q80XI3;A2AMI2;Q80XI3-3;Z4YKC4;A0A0R4J112;Q80XI3-2;Q80XI3-4;Q6DI78;A2AMI7;Q3V075;A2AMI6	A0A0N4SVL0;Q80XI3;A2AMI2;Q80XI3-3;Z4YKC4;A0A0R4J112;Q80XI3-2;Q80XI3-4;Q6DI78;A2AMI7	26;25;25;25;24;24;24;24;18;18;9;3	22;21;21;21;20;20;20;20;14;14;9;3	22;21;21;21;20;20;20;20;14;14;9;3	Eukaryotic translation initiation factor 4 gamma 3	Eif4g3	tr|A0A0N4SVL0|A0A0N4SVL0_MOUSE Eukaryotic translation initiation factor 4 gamma 3 OS=Mus musculus OX=10090 GN=Eif4g3 PE=1 SV=1;sp|Q80XI3|IF4G3_MOUSE Eukaryotic translation initiation factor 4 gamma 3 OS=Mus musculus OX=10090 GN=Eif4g3 PE=1 SV=2;tr|A2AMI2|A	12	26	22	22	3	10	8	9	5	3	8	2	4	2	11	10	5	2	2	4	3	4	1	4	5	3	4	10	4	4	5	6	5	5	5	0	0	0	0	0	0	0
Q62425;A0A0N4SVQ1	Q62425;A0A0N4SVQ1	2;2	2;2	2;2	Cytochrome c oxidase subunit NDUFA4	Ndufa4	sp|Q62425|NDUA4_MOUSE Cytochrome c oxidase subunit NDUFA4 OS=Mus musculus OX=10090 GN=Ndufa4 PE=1 SV=2;tr|A0A0N4SVQ1|A0A0N4SVQ1_MOUSE Cytochrome c oxidase subunit NDUFA4 OS=Mus musculus OX=10090 GN=Ndufa4 PE=1 SV=1	2	2	2	2	2	2	2	2	2	2	2	2	2	2	2	2	2	2	2	1	2	2	2	2	2	2	2	2	2	2	2	2	2	2	2	0	0	1	0	0	0	0
Q9CWX9;A0A0N4SWC5;F6QKD2;A0A0N4SVT1	Q9CWX9;A0A0N4SWC5;F6QKD2;A0A0N4SVT1	2;2;2;2	2;2;2;2	2;2;2;2	Probable ATP-dependent RNA helicase DDX47	Ddx47	sp|Q9CWX9|DDX47_MOUSE Probable ATP-dependent RNA helicase DDX47 OS=Mus musculus OX=10090 GN=Ddx47 PE=2 SV=2;tr|A0A0N4SWC5|A0A0N4SWC5_MOUSE Probable ATP-dependent RNA helicase DDX47 (Fragment) OS=Mus musculus OX=10090 GN=Ddx47 PE=1 SV=3;tr|F6QKD2|F6QKD2_MOU	4	2	2	2	1	2	2	2	1	2	1	1	2	1	1	1	2	2	2	1	1	0	1	2	2	1	1	1	1	2	1	1	2	2	1	2	0	2	0	2	0	0
Q9DAS9;A0A0N4SVT3;A0A0N4SW28	Q9DAS9;A0A0N4SVT3;A0A0N4SW28	1;1;1	1;1;1	1;1;1	Guanine nucleotide-binding protein G(I)/G(S)/G(O) subunit gamma-12	Gng12	sp|Q9DAS9|GBG12_MOUSE Guanine nucleotide-binding protein G(I)/G(S)/G(O) subunit gamma-12 OS=Mus musculus OX=10090 GN=Gng12 PE=1 SV=3;tr|A0A0N4SVT3|A0A0N4SVT3_MOUSE Guanine nucleotide-binding protein subunit gamma (Fragment) OS=Mus musculus OX=10090 GN=Gng1	3	1	1	1	1	0	0	0	1	1	0	1	1	1	0	0	0	1	0	0	0	0	1	1	0	1	0	0	0	1	1	0	0	1	0	0	0	0	0	0	0	0
Q8R361;Q6ZQ33;A0A0N4SW73;Q3UM85	Q8R361;Q6ZQ33;A0A0N4SW73;Q3UM85	4;4;4;3	4;4;4;3	4;4;4;3	Rab11 family-interacting protein 5	Rab11fip5	sp|Q8R361|RFIP5_MOUSE Rab11 family-interacting protein 5 OS=Mus musculus OX=10090 GN=Rab11fip5 PE=1 SV=2;tr|Q6ZQ33|Q6ZQ33_MOUSE MKIAA0857 protein (Fragment) OS=Mus musculus OX=10090 GN=Rab11fip5 PE=2 SV=1;tr|A0A0N4SW73|A0A0N4SW73_MOUSE Rab11 family-interac	4	4	4	4	0	0	1	0	3	3	0	0	1	2	0	0	0	1	1	0	0	0	0	1	1	0	0	0	0	1	0	0	0	0	0	0	0	0	0	0	0	0
P35601;Q5U4B1;A0A0N5E9G7;G3X8Z6;G3UWX1;P35601-2;Q3UJT6;Q61944;Q3UVT8;Q3UYI2	P35601;Q5U4B1;A0A0N5E9G7;G3X8Z6;G3UWX1;P35601-2;Q3UJT6;Q61944	4;4;4;4;4;4;3;2;1;1	4;4;4;4;4;4;3;2;1;1	4;4;4;4;4;4;3;2;1;1	Replication factor C subunit 1	Rfc1	sp|P35601|RFC1_MOUSE Replication factor C subunit 1 OS=Mus musculus OX=10090 GN=Rfc1 PE=1 SV=2;tr|Q5U4B1|Q5U4B1_MOUSE Replication factor C subunit 1 OS=Mus musculus OX=10090 GN=Rfc1 PE=1 SV=1;tr|A0A0N5E9G7|A0A0N5E9G7_MOUSE Replication factor C subunit 1 OS	10	4	4	4	2	3	2	3	2	2	3	3	2	2	3	3	1	1	2	1	1	1	2	1	2	0	2	1	1	2	2	2	1	1	2	0	1	0	1	0	1	1
Q9DC69;A0A0R3P9C8	Q9DC69;A0A0R3P9C8	6;6	6;6	6;6	NADH dehydrogenase [ubiquinone] 1 alpha subcomplex subunit 9, mitochondrial	Ndufa9	sp|Q9DC69|NDUA9_MOUSE NADH dehydrogenase [ubiquinone] 1 alpha subcomplex subunit 9, mitochondrial OS=Mus musculus OX=10090 GN=Ndufa9 PE=1 SV=2;tr|A0A0R3P9C8|A0A0R3P9C8_MOUSE NADH dehydrogenase [ubiquinone] 1 alpha subcomplex subunit 9, mitochondrial OS=Mus	2	6	6	6	5	5	5	5	5	4	4	5	4	5	2	5	5	5	4	2	4	4	3	5	4	2	4	4	3	5	3	5	4	4	5	0	1	1	0	1	0	0
Q3TX08;H3BK68;D3Z413;H3BL70;H3BKB8;Q8R2M8;H3BKS8;E9PWD4;Q3TD26;A0A0R4IZW7;H3BKV3;D6RFC0;D6RG86	Q3TX08;H3BK68;D3Z413;H3BL70;H3BKB8;Q8R2M8;H3BKS8;E9PWD4;Q3TD26;A0A0R4IZW7;H3BKV3;D6RFC0;D6RG86	4;4;4;4;4;4;4;4;4;4;3;2;2	4;4;4;4;4;4;4;4;4;4;3;2;2	4;4;4;4;4;4;4;4;4;4;3;2;2	tRNA (guanine(26)-N(2))-dimethyltransferase	Trmt1	sp|Q3TX08|TRM1_MOUSE tRNA (guanine(26)-N(2))-dimethyltransferase OS=Mus musculus OX=10090 GN=Trmt1 PE=1 SV=2;tr|H3BK68|H3BK68_MOUSE tRNA (guanine(26)-N(2))-dimethyltransferase (Fragment) OS=Mus musculus OX=10090 GN=Trmt1 PE=1 SV=1;tr|D3Z413|D3Z413_MOUSE tR	13	4	4	4	1	2	1	1	2	2	2	1	2	2	2	0	1	2	2	1	2	0	0	1	2	0	1	2	1	0	2	2	1	0	2	0	0	0	0	0	0	0
O88456;A0A0R4IZW8;A0A0R4J1C2;Q9D7J7	O88456;A0A0R4IZW8;A0A0R4J1C2	6;6;5;1	6;6;5;1	6;6;5;1	Calpain small subunit 1	Capns1	sp|O88456|CPNS1_MOUSE Calpain small subunit 1 OS=Mus musculus OX=10090 GN=Capns1 PE=1 SV=1;tr|A0A0R4IZW8|A0A0R4IZW8_MOUSE Calpain small subunit 1 OS=Mus musculus OX=10090 GN=Capns1 PE=1 SV=1;tr|A0A0R4J1C2|A0A0R4J1C2_MOUSE Calpain small subunit 1 OS=Mus mus	4	6	6	6	4	6	4	6	5	6	5	2	4	6	6	5	6	6	5	2	3	3	4	4	4	2	5	4	4	4	2	4	4	2	4	0	0	0	0	0	0	0
Q8C1A5;A0A0R4IZY0;Q99LK5	Q8C1A5;A0A0R4IZY0	16;16;3	16;16;3	16;16;3	Thimet oligopeptidase	Thop1	sp|Q8C1A5|THOP1_MOUSE Thimet oligopeptidase OS=Mus musculus OX=10090 GN=Thop1 PE=1 SV=1;tr|A0A0R4IZY0|A0A0R4IZY0_MOUSE Thimet oligopeptidase OS=Mus musculus OX=10090 GN=Thop1 PE=1 SV=1	3	16	16	16	9	15	14	12	11	12	16	8	9	10	15	13	16	11	11	5	6	11	10	12	9	13	10	12	11	10	11	12	10	11	12	0	1	0	0	0	0	0
P70261;B2RQ13;B7ZMW5;A0A0R4J007;B7ZMW4	P70261;B2RQ13;B7ZMW5;A0A0R4J007;B7ZMW4	1;1;1;1;1	1;1;1;1;1	1;1;1;1;1	Paladin	Pald1	sp|P70261|PALD_MOUSE Paladin OS=Mus musculus OX=10090 GN=Pald1 PE=1 SV=1;tr|B2RQ13|B2RQ13_MOUSE X99384 protein OS=Mus musculus OX=10090 GN=Pald1 PE=2 SV=1;tr|B7ZMW5|B7ZMW5_MOUSE cDNA sequence X99384 OS=Mus musculus OX=10090 GN=Pald1 PE=2 SV=1;tr|A0A0R4J007	5	1	1	1	0	0	0	0	0	0	0	0	0	0	0	0	0	0	0	0	0	0	0	0	0	0	0	0	0	0	0	0	0	0	0	0	0	0	0	0	0	0
A0A0R4J027;P54987	A0A0R4J027;P54987	16;15	16;15	16;15	Cis-aconitate decarboxylase	Irg1	tr|A0A0R4J027|A0A0R4J027_MOUSE Cis-aconitate decarboxylase OS=Mus musculus OX=10090 GN=Acod1 PE=1 SV=1;sp|P54987|IRG1_MOUSE Cis-aconitate decarboxylase OS=Mus musculus OX=10090 GN=Acod1 PE=1 SV=2	2	16	16	16	16	0	1	2	1	0	1	14	15	3	1	1	0	1	0	0	0	1	14	2	1	13	0	0	1	1	14	0	0	15	0	9	0	0	1	7	0	0
Q99K01;Q99K01-2;A0A0R4J034;Q99K01-4;Q99K01-3;D3YZA7;Q99K01-5	Q99K01;Q99K01-2;A0A0R4J034;Q99K01-4;Q99K01-3	22;22;22;22;20;6;5	22;22;22;22;20;6;5	22;22;22;22;20;6;5	Pyridoxal-dependent decarboxylase domain-containing protein 1	Pdxdc1	sp|Q99K01|PDXD1_MOUSE Pyridoxal-dependent decarboxylase domain-containing protein 1 OS=Mus musculus OX=10090 GN=Pdxdc1 PE=1 SV=2;sp|Q99K01-2|PDXD1_MOUSE Isoform 2 of Pyridoxal-dependent decarboxylase domain-containing protein 1 OS=Mus musculus OX=10090 GN=	7	22	22	22	3	5	4	2	3	4	5	3	5	2	4	6	5	4	4	0	0	3	4	4	5	3	1	3	3	5	2	2	6	6	2	1	0	1	0	1	0	0
A0A0R4J049;F6QQQ6;A0A2I3BRG2;S4R295	A0A0R4J049	11;4;1;1	1;0;0;0	1;0;0;0			tr|A0A0R4J049|A0A0R4J049_MOUSE Protein arginine N-methyltransferase 5 OS=Mus musculus OX=10090 GN=Prmt5 PE=1 SV=1	4	11	1	1	8	8	7	6	8	9	7	6	6	7	7	8	7	7	7	4	4	6	4	4	8	6	6	6	3	7	7	6	6	5	4	2	0	2	1	3	0	1
Q99KB8;E9PYA3;A0A0R4J052;G5E8T9;Q99KB8-2;D3YWI0;E9Q2H8	Q99KB8;E9PYA3;A0A0R4J052;G5E8T9;Q99KB8-2;D3YWI0;E9Q2H8	2;2;2;2;2;1;1	2;2;2;2;2;1;1	2;2;2;2;2;1;1	Hydroxyacylglutathione hydrolase, mitochondrial	Hagh	sp|Q99KB8|GLO2_MOUSE Hydroxyacylglutathione hydrolase, mitochondrial OS=Mus musculus OX=10090 GN=Hagh PE=1 SV=2;tr|E9PYA3|E9PYA3_MOUSE Hydroxyacylglutathione hydrolase, mitochondrial (Fragment) OS=Mus musculus OX=10090 GN=Hagh PE=1 SV=1;tr|A0A0R4J052|A0A0R	7	2	2	2	2	1	2	1	1	2	1	2	2	1	2	2	2	2	2	1	0	1	0	2	1	1	1	1	0	1	1	0	1	1	0	0	0	0	0	0	0	0
Q9JLI6;A0A0R4J069;F6ZFP8;Q9JLI6-2;D3Z3I6;F7BB44;F7D651;D3Z7G6	Q9JLI6;A0A0R4J069;F6ZFP8;Q9JLI6-2	4;4;2;2;1;1;1;1	4;4;2;2;1;1;1;1	4;4;2;2;1;1;1;1	Selenocysteine lyase	Scly	sp|Q9JLI6|SCLY_MOUSE Selenocysteine lyase OS=Mus musculus OX=10090 GN=Scly PE=1 SV=1;tr|A0A0R4J069|A0A0R4J069_MOUSE Selenocysteine lyase OS=Mus musculus OX=10090 GN=Scly PE=1 SV=1;tr|F6ZFP8|F6ZFP8_MOUSE Selenocysteine lyase (Fragment) OS=Mus musculus OX=10	8	4	4	4	1	1	1	1	2	3	1	2	2	1	0	0	0	2	2	0	0	1	1	2	2	1	1	0	1	3	2	0	0	1	0	0	0	0	0	0	0	0
Q3ULE5;A0A0R4J078;Q8VCH8;A0A087WSK5;Q9CRQ1;Q8C0Z0;Q6ZQF6;Q3UFS2;Q05C23;Q9CT42	Q3ULE5;A0A0R4J078;Q8VCH8;A0A087WSK5;Q9CRQ1;Q8C0Z0	3;3;2;2;2;2;1;1;1;1	3;3;2;2;2;2;1;1;1;1	3;3;2;2;2;2;1;1;1;1	UBX domain-containing protein 4	Ubxn4	tr|Q3ULE5|Q3ULE5_MOUSE UBX domain-containing protein (Fragment) OS=Mus musculus OX=10090 GN=Ubxn4 PE=2 SV=1;tr|A0A0R4J078|A0A0R4J078_MOUSE UBX domain-containing protein 4 OS=Mus musculus OX=10090 GN=Ubxn4 PE=1 SV=1;sp|Q8VCH8|UBXN4_MOUSE UBX domain-containi	10	3	3	3	1	1	1	1	1	1	1	1	1	1	1	1	1	2	2	0	1	1	1	0	1	1	1	1	1	1	0	0	1	2	1	0	0	0	0	0	0	0
Q8BMP6;Q3TJW1;Q6P9T6;A0A0R4J079	Q8BMP6;Q3TJW1;Q6P9T6;A0A0R4J079	3;3;3;3	3;3;3;3	3;3;3;3	Golgi resident protein GCP60	Acbd3	sp|Q8BMP6|GCP60_MOUSE Golgi resident protein GCP60 OS=Mus musculus OX=10090 GN=Acbd3 PE=1 SV=3;tr|Q3TJW1|Q3TJW1_MOUSE Uncharacterized protein (Fragment) OS=Mus musculus OX=10090 GN=Acbd3 PE=2 SV=1;tr|Q6P9T6|Q6P9T6_MOUSE Acyl-Coenzyme A binding domain conta	4	3	3	3	3	3	2	2	2	2	2	1	1	2	2	2	1	3	3	1	1	2	2	1	2	1	2	1	1	1	1	1	1	2	1	0	0	0	0	0	0	0
P51174;A0A0R4J083	P51174;A0A0R4J083	9;9	9;9	9;9	Long-chain specific acyl-CoA dehydrogenase, mitochondrial	Acadl	sp|P51174|ACADL_MOUSE Long-chain specific acyl-CoA dehydrogenase, mitochondrial OS=Mus musculus OX=10090 GN=Acadl PE=1 SV=2;tr|A0A0R4J083|A0A0R4J083_MOUSE Long-chain-specific acyl-CoA dehydrogenase, mitochondrial OS=Mus musculus OX=10090 GN=Acadl PE=1 SV=1	2	9	9	9	6	6	3	5	6	5	4	5	8	6	4	3	4	7	5	2	2	2	7	7	7	6	3	2	2	7	5	1	4	7	5	1	0	1	0	0	0	1
A0A0R4J091;Q9JKP7;D6RDT4	A0A0R4J091;Q9JKP7;D6RDT4	2;1;1	2;1;1	2;1;1	DNA polymerase epsilon subunit 3	Pole3	tr|A0A0R4J091|A0A0R4J091_MOUSE DNA polymerase epsilon subunit 3 OS=Mus musculus OX=10090 GN=Pole3 PE=1 SV=1;sp|Q9JKP7|DPOE3_MOUSE DNA polymerase epsilon subunit 3 OS=Mus musculus OX=10090 GN=Pole3 PE=1 SV=1;tr|D6RDT4|D6RDT4_MOUSE DNA polymerase epsilon sub	3	2	2	2	2	2	2	1	2	2	2	2	2	2	2	1	1	2	1	0	1	2	2	2	2	2	2	2	2	2	1	1	1	2	1	0	0	0	0	0	0	0
Q8K2I4;A0A0R4J092	Q8K2I4;A0A0R4J092	1;1	1;1	1;1	Beta-mannosidase	Manba	sp|Q8K2I4|MANBA_MOUSE Beta-mannosidase OS=Mus musculus OX=10090 GN=Manba PE=1 SV=1;tr|A0A0R4J092|A0A0R4J092_MOUSE Beta-mannosidase OS=Mus musculus OX=10090 GN=Manba PE=1 SV=1	2	1	1	1	1	0	0	0	1	1	0	1	1	1	1	0	0	1	1	0	0	0	1	0	1	1	0	0	0	0	1	0	0	1	0	0	0	0	0	0	0	0
Q9DBP5;A0A0R4J093	Q9DBP5;A0A0R4J093	5;5	5;5	5;5	UMP-CMP kinase	Cmpk1	sp|Q9DBP5|KCY_MOUSE UMP-CMP kinase OS=Mus musculus OX=10090 GN=Cmpk1 PE=1 SV=1;tr|A0A0R4J093|A0A0R4J093_MOUSE UMP-CMP kinase OS=Mus musculus OX=10090 GN=Cmpk1 PE=1 SV=1	2	5	5	5	4	4	5	3	4	3	4	4	4	4	4	5	4	4	4	1	3	3	4	4	3	3	4	3	5	4	4	4	4	3	4	0	0	0	0	0	0	0
O88291;A0A0R4J098;D3YXQ7;D6RG92;O88291-3;O88291-2	O88291;A0A0R4J098;D3YXQ7	3;3;2;1;1;1	3;3;2;1;1;1	3;3;2;1;1;1	DBIRD complex subunit ZNF326	Znf326;Zfp326	sp|O88291|ZN326_MOUSE DBIRD complex subunit ZNF326 OS=Mus musculus OX=10090 GN=Znf326 PE=1 SV=1;tr|A0A0R4J098|A0A0R4J098_MOUSE Zinc finger protein 326 OS=Mus musculus OX=10090 GN=Zfp326 PE=1 SV=1;tr|D3YXQ7|D3YXQ7_MOUSE Zinc finger protein 326 (Fragment) OS	6	3	3	3	2	3	3	3	2	3	3	3	2	2	3	3	3	3	1	0	1	3	1	0	1	3	2	1	1	2	3	2	3	2	2	0	0	0	0	0	0	0
Q99KK2;A0A0R4J0B4;Q99KK2-2	Q99KK2;A0A0R4J0B4;Q99KK2-2	4;4;3	4;4;3	4;4;3	N-acylneuraminate cytidylyltransferase	Cmas	sp|Q99KK2|NEUA_MOUSE N-acylneuraminate cytidylyltransferase OS=Mus musculus OX=10090 GN=Cmas PE=1 SV=2;tr|A0A0R4J0B4|A0A0R4J0B4_MOUSE N-acylneuraminate cytidylyltransferase OS=Mus musculus OX=10090 GN=Cmas PE=1 SV=1;sp|Q99KK2-2|NEUA_MOUSE Isoform 2 of N-ac	3	4	4	4	3	3	3	2	3	2	3	3	2	3	4	1	4	2	1	0	2	2	1	2	3	1	3	2	1	2	2	0	2	1	2	0	0	0	0	1	0	0
F6VZ99;A0A0R4J0C0;Q9D720	F6VZ99;A0A0R4J0C0;Q9D720	1;1;1	1;1;1	1;1;1	Non-structural maintenance of chromosomes element 1 homolog	Nsmce1	tr|F6VZ99|F6VZ99_MOUSE Non-structural maintenance of chromosomes element 1 homolog (Fragment) OS=Mus musculus OX=10090 GN=Nsmce1 PE=1 SV=1;tr|A0A0R4J0C0|A0A0R4J0C0_MOUSE Non-structural maintenance of chromosomes element 1 homolog OS=Mus musculus OX=10090 G	3	1	1	1	0	1	1	1	0	0	1	0	0	0	0	0	1	0	0	0	0	0	0	0	0	0	0	1	0	0	0	0	1	0	0	0	0	0	0	0	0	0
Q3TDQ1;A0A0R4J0D3	Q3TDQ1;A0A0R4J0D3	6;6	4;4	4;4	Dolichyl-diphosphooligosaccharide--protein glycosyltransferase subunit STT3B	Stt3b	sp|Q3TDQ1|STT3B_MOUSE Dolichyl-diphosphooligosaccharide--protein glycosyltransferase subunit STT3B OS=Mus musculus OX=10090 GN=Stt3b PE=1 SV=2;tr|A0A0R4J0D3|A0A0R4J0D3_MOUSE Dolichyl-diphosphooligosaccharide--protein glycosyltransferase subunit STT3B OS=Mu	2	6	4	4	5	5	5	5	5	4	5	4	5	5	5	5	5	5	5	0	4	4	3	2	4	3	3	3	3	2	3	5	4	3	3	1	0	0	0	1	0	0
Q99KY4;Q3UIZ0;A0A0R4J0F6;Q99KY4-2;Q3UDE5;A0A0G2JGP6;A0A0G2JEW6;D6RHK5	Q99KY4;Q3UIZ0;A0A0R4J0F6;Q99KY4-2;Q3UDE5	5;5;5;5;3;1;1;1	5;5;5;5;3;1;1;1	5;5;5;5;3;1;1;1	Cyclin-G-associated kinase	Gak	sp|Q99KY4|GAK_MOUSE Cyclin-G-associated kinase OS=Mus musculus OX=10090 GN=Gak PE=1 SV=2;tr|Q3UIZ0|Q3UIZ0_MOUSE Uncharacterized protein OS=Mus musculus OX=10090 GN=Gak PE=2 SV=1;tr|A0A0R4J0F6|A0A0R4J0F6_MOUSE Cyclin-G-associated kinase OS=Mus musculus OX=1	8	5	5	5	0	1	0	0	0	0	0	1	0	1	1	0	0	2	2	1	0	0	0	0	1	1	0	0	1	0	2	1	1	0	0	0	0	0	0	0	0	0
Q8CI95;S4R1M9;A0A0R4J0F9;S4R296;A0A338P6F2;G5E8A0	Q8CI95;S4R1M9;A0A0R4J0F9;S4R296;A0A338P6F2;G5E8A0	1;1;1;1;1;1	1;1;1;1;1;1	1;1;1;1;1;1	Oxysterol-binding protein-related protein 11;Oxysterol-binding protein	Osbpl11;Osbpl10	sp|Q8CI95|OSB11_MOUSE Oxysterol-binding protein-related protein 11 OS=Mus musculus OX=10090 GN=Osbpl11 PE=1 SV=2;sp|S4R1M9|OSB10_MOUSE Oxysterol-binding protein-related protein 10 OS=Mus musculus OX=10090 GN=Osbpl10 PE=1 SV=1;tr|A0A0R4J0F9|A0A0R4J0F9_MOUSE	6	1	1	1	1	1	1	1	1	1	0	0	1	1	0	1	0	1	1	0	0	0	1	0	1	0	0	0	0	1	1	0	1	0	1	0	0	0	0	0	0	0
Q8BH04;A0A0R4J0G0;A0A2I3BQL9;Q8R3X7;Q3TDE6;A0A2I3BS39;Q3UGF0;Q3UQD8;A0A2I3BRX1;A0PJG3;A0A2I3BQC6;A0A2I3BQ75	Q8BH04;A0A0R4J0G0;A0A2I3BQL9;Q8R3X7;Q3TDE6;A0A2I3BS39;Q3UGF0;Q3UQD8;A0A2I3BRX1	15;15;14;13;13;12;12;8;8;4;2;1	15;15;14;13;13;12;12;8;8;4;2;1	15;15;14;13;13;12;12;8;8;4;2;1	Phosphoenolpyruvate carboxykinase [GTP], mitochondrial	Pck2	sp|Q8BH04|PCKGM_MOUSE Phosphoenolpyruvate carboxykinase [GTP], mitochondrial OS=Mus musculus OX=10090 GN=Pck2 PE=1 SV=1;tr|A0A0R4J0G0|A0A0R4J0G0_MOUSE Phosphoenolpyruvate carboxykinase [GTP], mitochondrial OS=Mus musculus OX=10090 GN=Pck2 PE=1 SV=1;tr|A0A2	12	15	15	15	13	13	13	13	14	14	11	12	12	14	13	9	15	11	14	4	11	9	9	11	13	9	8	8	9	11	11	12	12	8	10	0	1	0	0	0	0	0
Q91ZX7;A0A0R4J0I9;Q3U5J2;Q3U454;D3Z5M3	Q91ZX7;A0A0R4J0I9	19;19;5;2;1	19;19;5;2;1	19;19;5;2;1	Prolow-density lipoprotein receptor-related protein 1;Low-density lipoprotein receptor-related protein 1 85 kDa subunit;Low-density lipoprotein receptor-related protein 1 515 kDa subunit;Low-density lipoprotein receptor-related protein 1 intracellular domain	Lrp1	sp|Q91ZX7|LRP1_MOUSE Prolow-density lipoprotein receptor-related protein 1 OS=Mus musculus OX=10090 GN=Lrp1 PE=1 SV=1;tr|A0A0R4J0I9|A0A0R4J0I9_MOUSE Prolow-density lipoprotein receptor-related protein 1 OS=Mus musculus OX=10090 GN=Lrp1 PE=1 SV=1	5	19	19	19	10	2	2	2	14	15	2	14	13	14	2	2	1	13	14	0	1	1	5	8	13	6	2	1	2	12	11	2	2	7	2	0	0	1	1	0	1	0
Z4YL78;A0A0R4J0K2;K3W4R5;A2AGT5;A2AGT5-2;A2AGT5-3;Q80U79;Q4V782;Q8K250;Q6PB55	Z4YL78;A0A0R4J0K2;K3W4R5;A2AGT5;A2AGT5-2;A2AGT5-3;Q80U79	17;17;17;16;16;16;14;4;4;4	17;17;17;16;16;16;14;4;4;4	17;17;17;16;16;16;14;4;4;4	Cytoskeleton-associated protein 5	Ckap5	tr|Z4YL78|Z4YL78_MOUSE Cytoskeleton-associated protein 5 OS=Mus musculus OX=10090 GN=Ckap5 PE=1 SV=1;tr|A0A0R4J0K2|A0A0R4J0K2_MOUSE Cytoskeleton-associated protein 5 OS=Mus musculus OX=10090 GN=Ckap5 PE=1 SV=1;tr|K3W4R5|K3W4R5_MOUSE Cytoskeleton-associated	10	17	17	17	9	11	10	10	5	8	12	8	6	9	13	12	9	9	6	6	11	10	4	6	5	6	8	6	8	8	6	8	10	7	6	0	0	0	0	0	0	0
Q18PI6;E9Q9E8;B7ZMQ1;B2RU38;A0A0R4J0K5;Q18PI6-3;A0A0R4J1S4;Q18PI6-2	Q18PI6;E9Q9E8;B7ZMQ1;B2RU38;A0A0R4J0K5;Q18PI6-3;A0A0R4J1S4;Q18PI6-2	3;3;3;3;3;3;2;2	3;3;3;3;3;3;2;2	3;3;3;3;3;3;2;2	SLAM family member 5	Cd84	sp|Q18PI6|SLAF5_MOUSE SLAM family member 5 OS=Mus musculus OX=10090 GN=Cd84 PE=1 SV=1;tr|E9Q9E8|E9Q9E8_MOUSE SLAM family member 5 OS=Mus musculus OX=10090 GN=Cd84 PE=1 SV=1;tr|B7ZMQ1|B7ZMQ1_MOUSE Cd84 protein OS=Mus musculus OX=10090 GN=Cd84 PE=2 SV=1;tr|B	8	3	3	3	1	0	0	0	2	2	1	2	2	1	0	0	0	2	3	0	1	0	0	0	0	1	0	0	0	1	1	0	0	1	0	0	0	0	0	0	0	0
Q8BJZ4;A0A0R4J0L6	Q8BJZ4;A0A0R4J0L6	2;2	2;2	2;2	28S ribosomal protein S35, mitochondrial	Mrps35	sp|Q8BJZ4|RT35_MOUSE 28S ribosomal protein S35, mitochondrial OS=Mus musculus OX=10090 GN=Mrps35 PE=1 SV=2;tr|A0A0R4J0L6|A0A0R4J0L6_MOUSE 28S ribosomal protein S35, mitochondrial OS=Mus musculus OX=10090 GN=Mrps35 PE=1 SV=1	2	2	2	2	1	2	1	2	1	0	1	0	0	0	0	1	1	1	0	0	0	1	0	0	0	0	0	1	1	0	0	1	1	0	1	0	0	0	0	0	0	0
Q8VCN9;A0A0R4J0M1	Q8VCN9;A0A0R4J0M1	1;1	1;1	1;1	Tubulin-specific chaperone C	Tbcc	sp|Q8VCN9|TBCC_MOUSE Tubulin-specific chaperone C OS=Mus musculus OX=10090 GN=Tbcc PE=1 SV=1;tr|A0A0R4J0M1|A0A0R4J0M1_MOUSE Tubulin-specific chaperone C OS=Mus musculus OX=10090 GN=Tbcc PE=1 SV=1	2	1	1	1	0	1	0	1	0	0	1	0	0	0	1	1	1	0	0	0	0	0	0	0	0	1	0	0	0	0	0	0	0	1	0	0	0	0	0	0	0	0
A0A0R4J0M9;Q8CDG3;Q80T83;Q8CDG3-2;Q05DM9;Q3UMT4	A0A0R4J0M9;Q8CDG3;Q80T83;Q8CDG3-2;Q05DM9;Q3UMT4	30;29;29;24;21;20	30;29;29;24;21;20	30;29;29;24;21;20	Deubiquitinating protein VCIP135	Vcpip1	tr|A0A0R4J0M9|A0A0R4J0M9_MOUSE Deubiquitinating protein VCIP135 OS=Mus musculus OX=10090 GN=Vcpip1 PE=1 SV=1;sp|Q8CDG3|VCIP1_MOUSE Deubiquitinating protein VCIP135 OS=Mus musculus OX=10090 GN=Vcpip1 PE=1 SV=1;tr|Q80T83|Q80T83_MOUSE MKIAA1850 protein (Fragm	6	30	30	30	8	2	3	3	7	5	1	4	6	5	3	3	2	9	4	0	0	1	1	8	3	4	0	1	2	5	3	1	0	6	1	0	0	1	0	0	0	0
Q9D7B6;A0A0R4J0P1;D3YTT4	Q9D7B6;A0A0R4J0P1;D3YTT4	2;2;2	2;2;2	2;2;2	Isobutyryl-CoA dehydrogenase, mitochondrial	Acad8	sp|Q9D7B6|ACAD8_MOUSE Isobutyryl-CoA dehydrogenase, mitochondrial OS=Mus musculus OX=10090 GN=Acad8 PE=1 SV=2;tr|A0A0R4J0P1|A0A0R4J0P1_MOUSE Isobutyryl-CoA dehydrogenase, mitochondrial OS=Mus musculus OX=10090 GN=Acad8 PE=1 SV=1;tr|D3YTT4|D3YTT4_MOUSE Isob	3	2	2	2	1	1	2	1	1	1	2	1	2	1	1	1	1	1	1	0	0	0	1	1	0	0	0	1	0	0	1	1	0	0	0	0	0	0	0	0	0	0
Q8VDG3;Q3TUQ8;A0A0R4J0P6;A0A2R8VKA3	Q8VDG3;Q3TUQ8;A0A0R4J0P6	4;4;4;1	4;4;4;1	4;4;4;1	Poly(A)-specific ribonuclease PARN	Parn	sp|Q8VDG3|PARN_MOUSE Poly(A)-specific ribonuclease PARN OS=Mus musculus OX=10090 GN=Parn PE=1 SV=1;tr|Q3TUQ8|Q3TUQ8_MOUSE R3H domain-containing protein OS=Mus musculus OX=10090 GN=Parn PE=2 SV=1;tr|A0A0R4J0P6|A0A0R4J0P6_MOUSE Poly(A)-specific ribonuclease	4	4	4	4	1	3	1	2	1	2	2	1	1	3	2	2	1	2	3	0	0	2	0	0	1	1	3	0	0	3	2	2	2	1	2	0	0	0	0	0	0	0
Q80VI1;A0A0R4J0Q6;D3YVX5	Q80VI1;A0A0R4J0Q6	4;4;1	4;4;1	4;4;1	E3 ubiquitin-protein ligase TRIM56	Trim56	sp|Q80VI1|TRI56_MOUSE E3 ubiquitin-protein ligase TRIM56 OS=Mus musculus OX=10090 GN=Trim56 PE=1 SV=1;tr|A0A0R4J0Q6|A0A0R4J0Q6_MOUSE E3 ubiquitin-protein ligase TRIM56 OS=Mus musculus OX=10090 GN=Trim56 PE=1 SV=1	3	4	4	4	0	0	1	1	0	0	0	1	1	0	0	1	0	0	1	0	0	0	0	0	0	0	0	0	0	0	0	0	0	1	0	0	0	0	0	0	0	0
Q3U1G5;Q3TUJ2;Q8BVS4;A0A0R4J0R3	Q3U1G5;Q3TUJ2;Q8BVS4;A0A0R4J0R3	1;1;1;1	1;1;1;1	1;1;1;1	Interferon-stimulated 20 kDa exonuclease-like 2	Isg20l2	sp|Q3U1G5|I20L2_MOUSE Interferon-stimulated 20 kDa exonuclease-like 2 OS=Mus musculus OX=10090 GN=Isg20l2 PE=1 SV=2;tr|Q3TUJ2|Q3TUJ2_MOUSE Uncharacterized protein (Fragment) OS=Mus musculus OX=10090 GN=Isg20l2 PE=2 SV=1;tr|Q8BVS4|Q8BVS4_MOUSE Uncharacteriz	4	1	1	1	0	0	0	0	0	0	0	0	0	0	0	0	0	0	0	0	0	0	0	1	0	0	0	0	0	0	0	0	0	0	0	1	0	1	0	1	0	0
Q91W92;A0A0R4J0S1	Q91W92;A0A0R4J0S1	1;1	1;1	1;1	Cdc42 effector protein 1	Cdc42ep1	sp|Q91W92|BORG5_MOUSE Cdc42 effector protein 1 OS=Mus musculus OX=10090 GN=Cdc42ep1 PE=1 SV=1;tr|A0A0R4J0S1|A0A0R4J0S1_MOUSE Cdc42 effector protein 1 OS=Mus musculus OX=10090 GN=Cdc42ep1 PE=1 SV=1	2	1	1	1	0	0	0	0	0	0	0	0	0	0	0	0	0	0	0	0	0	0	0	0	0	0	0	0	0	0	0	0	0	0	0	0	0	0	0	0	0	0
D3Z792;A0A0R4J0S3;Q924D0	D3Z792;A0A0R4J0S3;Q924D0	2;2;2	2;2;2	2;2;2	Reticulon-4-interacting protein 1, mitochondrial	Rtn4ip1	tr|D3Z792|D3Z792_MOUSE Reticulon-4-interacting protein 1, mitochondrial OS=Mus musculus OX=10090 GN=Rtn4ip1 PE=1 SV=1;tr|A0A0R4J0S3|A0A0R4J0S3_MOUSE Reticulon-4-interacting protein 1, mitochondrial OS=Mus musculus OX=10090 GN=Rtn4ip1 PE=1 SV=1;sp|Q924D0|RT	3	2	2	2	2	2	2	1	1	2	2	1	0	1	2	1	2	0	1	2	2	2	1	0	0	2	1	2	1	1	1	2	2	1	0	0	0	0	0	0	0	0
P28659;P28659-4;A0A0R4J0T5;P28659-2;P28659-3	P28659;P28659-4;A0A0R4J0T5;P28659-2;P28659-3	4;4;4;4;4	4;4;4;4;4	4;4;4;4;4	CUGBP Elav-like family member 1	Celf1	sp|P28659|CELF1_MOUSE CUGBP Elav-like family member 1 OS=Mus musculus OX=10090 GN=Celf1 PE=1 SV=2;sp|P28659-4|CELF1_MOUSE Isoform 4 of CUGBP Elav-like family member 1 OS=Mus musculus OX=10090 GN=Celf1;tr|A0A0R4J0T5|A0A0R4J0T5_MOUSE CUGBP Elav-like family m	5	4	4	4	2	4	3	4	3	3	3	2	3	3	3	3	3	2	3	0	4	4	3	4	2	2	4	4	3	2	3	4	3	3	2	0	0	0	0	0	0	0
Q9D8S3;A0A0R4J0T8;A0A2I3BQY0	Q9D8S3;A0A0R4J0T8	5;5;1	5;5;1	5;5;1	ADP-ribosylation factor GTPase-activating protein 3	Arfgap3	sp|Q9D8S3|ARFG3_MOUSE ADP-ribosylation factor GTPase-activating protein 3 OS=Mus musculus OX=10090 GN=Arfgap3 PE=1 SV=2;tr|A0A0R4J0T8|A0A0R4J0T8_MOUSE ADP-ribosylation factor GTPase-activating protein 3 OS=Mus musculus OX=10090 GN=Arfgap3 PE=1 SV=1	3	5	5	5	0	2	3	3	0	1	3	0	1	0	2	2	1	0	2	0	0	1	0	0	0	1	1	1	0	0	0	1	0	1	1	0	0	0	0	0	0	0
Q61285;Q3TU16;A0A0R4J0U5	Q61285;Q3TU16;A0A0R4J0U5	1;1;1	1;1;1	1;1;1	ATP-binding cassette sub-family D member 2	Abcd2	sp|Q61285|ABCD2_MOUSE ATP-binding cassette sub-family D member 2 OS=Mus musculus OX=10090 GN=Abcd2 PE=1 SV=1;tr|Q3TU16|Q3TU16_MOUSE Uncharacterized protein (Fragment) OS=Mus musculus OX=10090 GN=Abcd2 PE=2 SV=1;tr|A0A0R4J0U5|A0A0R4J0U5_MOUSE ATP-binding ca	3	1	1	1	0	0	0	0	0	1	0	0	0	1	0	0	0	0	1	0	0	0	0	1	1	0	0	0	0	0	0	0	0	0	0	0	0	0	0	0	0	0
A2RSY6;A0A0R4J0U8;A2RSY6-2	A2RSY6;A0A0R4J0U8;A2RSY6-2	2;2;2	2;2;2	2;2;2	TRMT1-like protein	Trmt1l	sp|A2RSY6|TRM1L_MOUSE TRMT1-like protein OS=Mus musculus OX=10090 GN=Trmt1l PE=1 SV=1;tr|A0A0R4J0U8|A0A0R4J0U8_MOUSE TRMT1-like protein OS=Mus musculus OX=10090 GN=Trmt1l PE=1 SV=1;sp|A2RSY6-2|TRM1L_MOUSE Isoform 2 of TRMT1-like protein OS=Mus musculus OX=	3	2	2	2	1	2	2	0	1	1	2	2	1	2	2	2	2	2	1	0	1	1	1	0	0	1	1	1	2	0	0	1	1	1	2	0	0	0	0	0	0	0
P08775;A0A0R4J0V5;O08847;Q3TC95	P08775;A0A0R4J0V5;O08847	7;7;7;1	7;7;7;1	7;7;7;1	DNA-directed RNA polymerase II subunit RPB1;DNA-directed RNA polymerase	Polr2a	sp|P08775|RPB1_MOUSE DNA-directed RNA polymerase II subunit RPB1 OS=Mus musculus OX=10090 GN=Polr2a PE=1 SV=3;tr|A0A0R4J0V5|A0A0R4J0V5_MOUSE DNA-directed RNA polymerase subunit OS=Mus musculus OX=10090 GN=Polr2a PE=1 SV=1;tr|O08847|O08847_MOUSE DNA-directe	4	7	7	7	3	3	5	3	4	3	4	4	4	3	4	3	4	5	4	2	2	3	3	3	1	1	2	1	2	1	2	1	3	3	3	0	0	0	0	0	0	0
Q9CRC8;A0A0R4J0W6;Q78KN5	Q9CRC8;A0A0R4J0W6;Q78KN5	9;9;7	9;9;7	9;9;7	Leucine-rich repeat-containing protein 40	Lrrc40	sp|Q9CRC8|LRC40_MOUSE Leucine-rich repeat-containing protein 40 OS=Mus musculus OX=10090 GN=Lrrc40 PE=1 SV=2;tr|A0A0R4J0W6|A0A0R4J0W6_MOUSE Leucine-rich repeat-containing protein 40 OS=Mus musculus OX=10090 GN=Lrrc40 PE=1 SV=1;tr|Q78KN5|Q78KN5_MOUSE Lrrc40	3	9	9	9	5	8	7	6	5	4	6	5	3	5	8	7	7	5	6	2	6	4	4	5	2	3	6	7	5	4	3	4	7	5	7	0	0	1	1	1	1	0
Q9ES28;Q9ES28-3;Q9ES28-2;D3Z0V2;A0A0R4J0X8;Q9ES28-8;Q9ES28-4;Q9ES28-7;Q9ES28-6;Q9ES28-5;A0A1B0GRS3;Q8K4I3;A2AFJ8;F6WMJ3	Q9ES28;Q9ES28-3;Q9ES28-2;D3Z0V2;A0A0R4J0X8;Q9ES28-8;Q9ES28-4;Q9ES28-7;Q9ES28-6;Q9ES28-5;A0A1B0GRS3	7;7;7;7;7;7;7;7;5;5;4;1;1;1	7;7;7;7;7;7;7;7;5;5;4;1;1;1	7;7;7;7;7;7;7;7;5;5;4;1;1;1	Rho guanine nucleotide exchange factor 7	Arhgef7	sp|Q9ES28|ARHG7_MOUSE Rho guanine nucleotide exchange factor 7 OS=Mus musculus OX=10090 GN=Arhgef7 PE=1 SV=2;sp|Q9ES28-3|ARHG7_MOUSE Isoform C of Rho guanine nucleotide exchange factor 7 OS=Mus musculus OX=10090 GN=Arhgef7;sp|Q9ES28-2|ARHG7_MOUSE Isoform A	14	7	7	7	3	2	2	3	5	4	3	3	3	3	3	3	2	2	3	1	2	1	1	2	3	2	0	3	3	0	2	3	2	3	2	0	0	0	0	0	0	0
P08003;A0A0R4J0Z1	P08003;A0A0R4J0Z1	17;17	16;16	16;16	Protein disulfide-isomerase A4	Pdia4	sp|P08003|PDIA4_MOUSE Protein disulfide-isomerase A4 OS=Mus musculus OX=10090 GN=Pdia4 PE=1 SV=3;tr|A0A0R4J0Z1|A0A0R4J0Z1_MOUSE Protein disulfide-isomerase A4 OS=Mus musculus OX=10090 GN=Pdia4 PE=1 SV=1	2	17	16	16	14	13	14	13	16	12	13	14	13	14	14	13	12	15	13	7	10	14	13	13	14	13	12	13	11	16	12	11	11	14	15	0	0	1	1	1	0	0
P98078;E9QL31;A0A0R4J104;P98078-2;E9PX84;Q3TRE6;Q3TMQ2;P98078-3;Q3TRI2;Q3TN55;F6TQN9;Q9DCE6;E0CXT5;E0CZ53;E0CYJ2	P98078;E9QL31;A0A0R4J104;P98078-2;E9PX84;Q3TRE6;Q3TMQ2;P98078-3;Q3TRI2;Q3TN55;F6TQN9	19;19;19;19;16;16;16;16;15;15;15;8;8;4;2	19;19;19;19;16;16;16;16;15;15;15;8;8;4;2	19;19;19;19;16;16;16;16;15;15;15;8;8;4;2	Disabled homolog 2	Dab2	sp|P98078|DAB2_MOUSE Disabled homolog 2 OS=Mus musculus OX=10090 GN=Dab2 PE=1 SV=2;tr|E9QL31|E9QL31_MOUSE Disabled homolog 2 OS=Mus musculus OX=10090 GN=Dab2 PE=1 SV=1;tr|A0A0R4J104|A0A0R4J104_MOUSE Disabled homolog 2 OS=Mus musculus OX=10090 GN=Dab2 PE=1	15	19	19	19	11	1	1	1	12	15	1	11	12	13	1	0	1	16	12	0	0	0	11	13	14	10	0	0	0	11	9	0	1	9	0	2	0	1	0	1	0	0
Q8R146;A0A0R4J107;Q8R146-2;A0A0A6YXV0	Q8R146;A0A0R4J107;Q8R146-2	4;4;4;1	4;4;4;1	4;4;4;1	Acylamino-acid-releasing enzyme	Apeh	sp|Q8R146|APEH_MOUSE Acylamino-acid-releasing enzyme OS=Mus musculus OX=10090 GN=Apeh PE=1 SV=3;tr|A0A0R4J107|A0A0R4J107_MOUSE Acylamino-acid-releasing enzyme (Fragment) OS=Mus musculus OX=10090 GN=Apeh PE=1 SV=1;sp|Q8R146-2|APEH_MOUSE Isoform 2 of Acylami	4	4	4	4	3	2	3	3	2	3	2	4	3	2	2	3	3	3	3	0	2	1	3	3	3	3	3	2	2	1	2	1	3	2	2	0	0	0	0	0	0	0
Q7TMB8;A0A0R4J119;Q7TMB8-2;A0A0U1RQ05;Q8C8R2	Q7TMB8;A0A0R4J119;Q7TMB8-2;A0A0U1RQ05	14;14;14;10;3	14;14;14;10;3	8;8;8;6;1	Cytoplasmic FMR1-interacting protein 1	Cyfip1	sp|Q7TMB8|CYFP1_MOUSE Cytoplasmic FMR1-interacting protein 1 OS=Mus musculus OX=10090 GN=Cyfip1 PE=1 SV=1;tr|A0A0R4J119|A0A0R4J119_MOUSE Cytoplasmic FMR1-interacting protein OS=Mus musculus OX=10090 GN=Cyfip1 PE=1 SV=1;sp|Q7TMB8-2|CYFP1_MOUSE Isoform 2 of	5	14	14	8	11	9	10	9	11	10	7	9	11	9	11	7	10	11	9	3	4	7	5	5	8	6	5	9	6	8	8	10	9	7	7	0	1	1	0	2	0	0
A0A0R4J138;P50429	A0A0R4J138;P50429	1;1	1;1	1;1	Arylsulfatase B	Arsb	tr|A0A0R4J138|A0A0R4J138_MOUSE Arylsulfatase B OS=Mus musculus OX=10090 GN=Arsb PE=1 SV=1;sp|P50429|ARSB_MOUSE Arylsulfatase B OS=Mus musculus OX=10090 GN=Arsb PE=1 SV=3	2	1	1	1	1	0	0	0	1	1	0	1	1	1	0	0	0	1	0	0	1	0	1	0	0	1	0	0	0	0	1	0	0	1	0	0	0	0	0	0	0	0
A0A0R4J139;Q8BU85;D3YUC9	A0A0R4J139;Q8BU85;D3YUC9	4;3;2	4;3;2	4;3;2	Methionine-R-sulfoxide reductase B3, mitochondrial	Msrb3	tr|A0A0R4J139|A0A0R4J139_MOUSE Peptide-methionine (R)-S-oxide reductase OS=Mus musculus OX=10090 GN=Msrb3 PE=1 SV=1;sp|Q8BU85|MSRB3_MOUSE Methionine-R-sulfoxide reductase B3, mitochondrial OS=Mus musculus OX=10090 GN=Msrb3 PE=1 SV=2;tr|D3YUC9|D3YUC9_MOUSE	3	4	4	4	1	3	3	3	1	1	3	1	1	1	3	2	3	1	1	1	1	2	0	1	1	1	2	2	2	1	1	2	2	0	3	0	0	0	0	0	0	0
Q5SW19;A0A0R4J140;Z4YLI8;Q5SW19-3;Q5SW19-2	Q5SW19;A0A0R4J140;Z4YLI8;Q5SW19-3;Q5SW19-2	13;13;10;10;8	13;13;10;10;8	13;13;10;10;8	Clustered mitochondria protein homolog	Cluh	sp|Q5SW19|CLU_MOUSE Clustered mitochondria protein homolog OS=Mus musculus OX=10090 GN=Cluh PE=1 SV=2;tr|A0A0R4J140|A0A0R4J140_MOUSE Clustered mitochondria protein homolog OS=Mus musculus OX=10090 GN=Cluh PE=1 SV=1;tr|Z4YLI8|Z4YLI8_MOUSE Clustered mitochon	5	13	13	13	6	5	6	4	9	10	7	8	6	7	5	6	4	9	10	2	4	4	8	9	8	5	3	2	3	5	9	4	4	7	5	0	0	0	0	0	0	0
A0A0R4J146;Q3UFY7-4;Q3UFY7;Q3UFY7-2	A0A0R4J146;Q3UFY7-4;Q3UFY7;Q3UFY7-2	4;4;4;2	4;4;4;2	4;4;4;2	7-methylguanosine phosphate-specific 5-nucleotidase	Nt5c3b	tr|A0A0R4J146|A0A0R4J146_MOUSE 5-nucleotidase OS=Mus musculus OX=10090 GN=Nt5c3b PE=1 SV=1;sp|Q3UFY7-4|5NT3B_MOUSE Isoform 4 of 7-methylguanosine phosphate-specific 5-nucleotidase OS=Mus musculus OX=10090 GN=Nt5c3b;sp|Q3UFY7|5NT3B_MOUSE 7-methylguanosine	4	4	4	4	1	4	3	4	2	3	4	2	1	1	4	3	4	1	0	1	1	2	0	1	1	1	2	2	2	0	1	3	3	0	2	0	1	0	0	0	0	0
Q9D783;A0A0R4J166;Q9D783-2	Q9D783;A0A0R4J166;Q9D783-2	1;1;1	1;1;1	1;1;1	Kelch-like protein 40	Klhl40	sp|Q9D783|KLH40_MOUSE Kelch-like protein 40 OS=Mus musculus OX=10090 GN=Klhl40 PE=1 SV=1;tr|A0A0R4J166|A0A0R4J166_MOUSE Kelch-like protein 40 OS=Mus musculus OX=10090 GN=Klhl40 PE=1 SV=1;sp|Q9D783-2|KLH40_MOUSE Isoform 2 of Kelch-like protein 40 OS=Mus mus	3	1	1	1	0	0	0	0	1	0	0	0	0	0	0	0	0	0	0	0	0	0	0	0	0	0	0	0	1	0	0	0	0	1	0	0	0	0	0	0	0	0
Q3TKT4-2;Q3TKT4;A0A0R4J170;G3UX35;Q3URH5;Q3UI73;Q8R0K1;Q8R569;Q3UX55;Q7TND4;E9QAB8;Q3UHL2;F2Z4A9;H3BLH0;Q6DIC0;Q8CGJ5;Q8BQ54;Q7TQL1;Q6P8K2;H3BJK2;Q8R1W7;H3BKN5;A0A140LID0	Q3TKT4-2;Q3TKT4;A0A0R4J170;G3UX35;Q3URH5;Q3UI73;Q8R0K1	8;8;8;7;7;6;6;3;3;3;3;3;3;3;3;2;2;2;2;2;1;1;1	8;8;8;7;7;6;6;3;3;3;3;3;3;3;3;2;2;2;2;2;1;1;1	8;8;8;7;7;6;6;3;3;3;3;3;3;3;3;2;2;2;2;2;1;1;1	Transcription activator BRG1	Smarca4	sp|Q3TKT4-2|SMCA4_MOUSE Isoform 2 of Transcription activator BRG1 OS=Mus musculus OX=10090 GN=Smarca4;sp|Q3TKT4|SMCA4_MOUSE Transcription activator BRG1 OS=Mus musculus OX=10090 GN=Smarca4 PE=1 SV=1;tr|A0A0R4J170|A0A0R4J170_MOUSE Transcription activator BR	23	8	8	8	0	6	4	4	6	3	6	3	3	2	4	5	4	4	3	5	5	3	0	4	3	3	4	5	3	3	2	2	5	3	5	0	0	0	0	0	0	0
P23475;A0A0R4J187;A0A2R8VHZ9;E9Q163	P23475;A0A0R4J187	5;5;2;1	5;5;2;1	5;5;2;1	X-ray repair cross-complementing protein 6	Xrcc6	sp|P23475|XRCC6_MOUSE X-ray repair cross-complementing protein 6 OS=Mus musculus OX=10090 GN=Xrcc6 PE=1 SV=5;tr|A0A0R4J187|A0A0R4J187_MOUSE X-ray repair cross-complementing protein 6 OS=Mus musculus OX=10090 GN=Xrcc6 PE=1 SV=1	4	5	5	5	2	4	4	4	3	3	3	2	2	2	3	4	4	1	2	0	0	0	0	1	1	1	2	2	1	1	1	1	0	1	2	0	0	0	0	0	0	0
Q9CSU0;A0A0R4J195;Q9CSU0-3;Q9CSU0-2;F6YB25;Q8VDS4;F7DAY5	Q9CSU0;A0A0R4J195;Q9CSU0-3;Q9CSU0-2;F6YB25	3;3;3;3;2;1;1	3;3;3;3;2;1;1	3;3;3;3;2;1;1	Regulation of nuclear pre-mRNA domain-containing protein 1B	Rprd1b	sp|Q9CSU0|RPR1B_MOUSE Regulation of nuclear pre-mRNA domain-containing protein 1B OS=Mus musculus OX=10090 GN=Rprd1b PE=1 SV=2;tr|A0A0R4J195|A0A0R4J195_MOUSE Regulation of nuclear pre-mRNA domain-containing protein 1B OS=Mus musculus OX=10090 GN=Rprd1b PE=	7	3	3	3	2	1	3	3	3	3	2	2	3	2	2	2	2	3	3	2	3	2	3	1	2	3	1	3	2	1	2	1	3	2	3	0	0	0	0	0	0	0
Q9ER88;A0A0R4J1B9;G3X9M0;Q9ER88-2;G3UWM7;G3UWZ6	Q9ER88;A0A0R4J1B9;G3X9M0;Q9ER88-2;G3UWM7;G3UWZ6	4;4;4;4;2;2	4;4;4;4;2;2	4;4;4;4;2;2	28S ribosomal protein S29, mitochondrial	Dap3	sp|Q9ER88|RT29_MOUSE 28S ribosomal protein S29, mitochondrial OS=Mus musculus OX=10090 GN=Dap3 PE=1 SV=1;tr|A0A0R4J1B9|A0A0R4J1B9_MOUSE 28S ribosomal protein S29, mitochondrial OS=Mus musculus OX=10090 GN=Dap3 PE=1 SV=1;tr|G3X9M0|G3X9M0_MOUSE 28S ribosomal	6	4	4	4	2	3	1	2	2	1	3	3	2	2	1	3	3	2	2	0	1	3	2	1	2	1	2	3	1	0	2	0	3	2	2	0	0	0	0	0	0	0
P31996;A0A0R4J1C8;P31996-2	P31996;A0A0R4J1C8;P31996-2	2;2;2	2;2;2	2;2;2	Macrosialin	Cd68	sp|P31996|CD68_MOUSE Macrosialin OS=Mus musculus OX=10090 GN=Cd68 PE=1 SV=1;tr|A0A0R4J1C8|A0A0R4J1C8_MOUSE Macrosialin OS=Mus musculus OX=10090 GN=Cd68 PE=1 SV=1;sp|P31996-2|CD68_MOUSE Isoform Short of Macrosialin OS=Mus musculus OX=10090 GN=Cd68	3	2	2	2	1	0	0	0	1	2	0	0	2	2	0	0	0	2	1	0	0	0	0	2	2	2	0	0	0	1	1	0	0	2	0	0	0	0	0	0	0	0
A0A0R4J1E2;P57776-3;E9PUM6;Q9CVV2;D3Z356	A0A0R4J1E2;P57776-3	22;20;4;2;1	22;20;4;2;1	1;1;1;1;1	Elongation factor 1-delta	Eef1d	tr|A0A0R4J1E2|A0A0R4J1E2_MOUSE Elongation factor 1-delta OS=Mus musculus OX=10090 GN=Eef1d PE=1 SV=1;sp|P57776-3|EF1D_MOUSE Isoform 3 of Elongation factor 1-delta OS=Mus musculus OX=10090 GN=Eef1d	5	22	22	1	11	16	15	14	12	11	14	11	12	11	14	15	13	12	10	4	13	14	12	11	13	11	11	13	12	11	10	14	14	11	15	0	1	0	1	0	0	1
Q9QXS6-3;A0A0R4J1E3;Q9QXS6;Q9QXS6-2;F7CPL2	Q9QXS6-3;A0A0R4J1E3;Q9QXS6;Q9QXS6-2	13;13;12;9;3	13;13;12;9;3	13;13;12;9;3	Drebrin	Dbn1	sp|Q9QXS6-3|DREB_MOUSE Isoform E2 of Drebrin OS=Mus musculus OX=10090 GN=Dbn1;tr|A0A0R4J1E3|A0A0R4J1E3_MOUSE Drebrin OS=Mus musculus OX=10090 GN=Dbn1 PE=1 SV=1;sp|Q9QXS6|DREB_MOUSE Drebrin OS=Mus musculus OX=10090 GN=Dbn1 PE=1 SV=4;sp|Q9QXS6-2|DREB_MOUSE I	5	13	13	13	0	8	7	7	0	0	7	0	0	0	8	6	7	0	0	3	3	3	0	0	0	0	7	4	4	0	0	6	5	0	8	0	0	0	0	0	0	0
Q61144;A0A0R4J1F2;Q3U4P5;Q61144-2	Q61144;A0A0R4J1F2;Q3U4P5;Q61144-2	1;1;1;1	1;1;1;1	1;1;1;1	Presenilin-2;Presenilin-2 NTF subunit;Presenilin-2 CTF subunit;Presenilin	Psen2	sp|Q61144|PSN2_MOUSE Presenilin-2 OS=Mus musculus OX=10090 GN=Psen2 PE=1 SV=3;tr|A0A0R4J1F2|A0A0R4J1F2_MOUSE Presenilin OS=Mus musculus OX=10090 GN=Psen2 PE=1 SV=1;tr|Q3U4P5|Q3U4P5_MOUSE Presenilin OS=Mus musculus OX=10090 GN=Psen2 PE=1 SV=1;sp|Q61144-2|PS	4	1	1	1	1	0	0	0	1	0	0	1	0	0	0	0	0	0	1	0	0	0	0	0	1	0	0	0	0	0	1	0	0	0	0	0	0	0	0	0	0	0
A0A0R4J1G9;E9QN92;Q8CI59;Q8CI59-2;D3YTP0	A0A0R4J1G9;E9QN92;Q8CI59;Q8CI59-2;D3YTP0	4;4;3;3;3	4;4;3;3;3	4;4;3;3;3	Metalloreductase STEAP3	Steap3	tr|A0A0R4J1G9|A0A0R4J1G9_MOUSE Metalloreductase STEAP3 OS=Mus musculus OX=10090 GN=Steap3 PE=1 SV=1;tr|E9QN92|E9QN92_MOUSE Metalloreductase STEAP3 OS=Mus musculus OX=10090 GN=Steap3 PE=1 SV=1;sp|Q8CI59|STEA3_MOUSE Metalloreductase STEAP3 OS=Mus musculus OX	5	4	4	4	1	0	0	0	3	3	0	0	1	1	0	0	0	3	1	0	0	0	2	1	2	0	0	0	0	1	0	0	0	1	0	0	0	0	0	0	0	0
P55937;A0A0R4J1H6;E9QP99;P55937-1;Q3UZV1;D3Z0Q8	P55937;A0A0R4J1H6;E9QP99;P55937-1;Q3UZV1	10;10;10;10;8;1	10;10;10;10;8;1	10;10;10;10;8;1	Golgin subfamily A member 3	Golga3	sp|P55937|GOGA3_MOUSE Golgin subfamily A member 3 OS=Mus musculus OX=10090 GN=Golga3 PE=1 SV=3;tr|A0A0R4J1H6|A0A0R4J1H6_MOUSE Golgin subfamily A member 3 OS=Mus musculus OX=10090 GN=Golga3 PE=1 SV=1;tr|E9QP99|E9QP99_MOUSE Golgin subfamily A member 3 OS=Mus	6	10	10	10	0	1	2	2	0	1	2	2	0	2	1	1	2	1	0	0	0	1	1	1	0	0	1	0	0	1	1	2	0	0	2	1	0	1	0	1	1	1
Q9QY81;A0A0R4J1I6;Q8BPS7;F6XGN0	Q9QY81;A0A0R4J1I6	6;6;2;2	6;6;2;2	6;6;2;2	Nuclear pore membrane glycoprotein 210	Nup210	sp|Q9QY81|PO210_MOUSE Nuclear pore membrane glycoprotein 210 OS=Mus musculus OX=10090 GN=Nup210 PE=1 SV=2;tr|A0A0R4J1I6|A0A0R4J1I6_MOUSE Nuclear pore membrane glycoprotein 210 OS=Mus musculus OX=10090 GN=Nup210 PE=1 SV=1	4	6	6	6	1	4	5	5	0	1	3	1	0	1	4	3	5	2	2	2	2	4	1	0	1	0	5	3	3	1	0	3	4	1	5	1	0	0	0	0	0	0
P40630;A0A0R4J1N9;Q3TSW9;P40630-2	P40630;A0A0R4J1N9;Q3TSW9;P40630-2	1;1;1;1	1;1;1;1	1;1;1;1	Transcription factor A, mitochondrial	Tfam	sp|P40630|TFAM_MOUSE Transcription factor A, mitochondrial OS=Mus musculus OX=10090 GN=Tfam PE=1 SV=2;tr|A0A0R4J1N9|A0A0R4J1N9_MOUSE Transcription factor A, mitochondrial OS=Mus musculus OX=10090 GN=Tfam PE=1 SV=1;tr|Q3TSW9|Q3TSW9_MOUSE Uncharacterized pro	4	1	1	1	0	1	1	1	0	1	1	1	0	1	1	1	1	1	1	0	0	0	0	0	0	0	0	0	0	0	1	1	0	0	0	0	0	0	0	0	0	0
A0A0R4J1Q0;G5E896;Q3UJB9;Q3UJB9-2;D6RE33;F6ZJ27;F6V5I7	A0A0R4J1Q0;G5E896;Q3UJB9;Q3UJB9-2;D6RE33	28;28;27;27;23;7;3	28;28;27;27;23;7;3	28;28;27;27;23;7;3	Enhancer of mRNA-decapping protein 4	Edc4	tr|A0A0R4J1Q0|A0A0R4J1Q0_MOUSE Enhancer of mRNA-decapping protein 4 OS=Mus musculus OX=10090 GN=Edc4 PE=1 SV=1;tr|G5E896|G5E896_MOUSE Enhancer of mRNA-decapping protein 4 OS=Mus musculus OX=10090 GN=Edc4 PE=1 SV=1;sp|Q3UJB9|EDC4_MOUSE Enhancer of mRNA-deca	7	28	28	28	5	8	5	7	8	7	7	4	5	4	5	9	7	8	5	2	5	3	4	2	3	2	7	7	4	4	5	4	4	3	4	2	0	0	0	0	0	0
Q8BGZ4;G3X8W7;A0A0R4J1W7;Q8BXQ5;Q3TEF0;Q8BGZ4-2	Q8BGZ4;G3X8W7;A0A0R4J1W7;Q8BXQ5;Q3TEF0;Q8BGZ4-2	2;2;2;1;1;1	2;2;2;1;1;1	2;2;2;1;1;1	Cell division cycle protein 23 homolog	Cdc23	sp|Q8BGZ4|CDC23_MOUSE Cell division cycle protein 23 homolog OS=Mus musculus OX=10090 GN=Cdc23 PE=1 SV=2;tr|G3X8W7|G3X8W7_MOUSE Cell division cycle protein 23 homolog OS=Mus musculus OX=10090 GN=Cdc23 PE=1 SV=1;tr|A0A0R4J1W7|A0A0R4J1W7_MOUSE Cell division	6	2	2	2	0	1	2	2	0	2	2	1	1	2	1	2	1	1	0	2	2	0	1	0	0	0	1	2	1	0	0	2	1	0	1	0	0	0	0	0	0	0
Q9CR67;Q9CWD1;A0A0R4J1Z3;Q9CZM3;E0CXY5;A0A0J9YV78	Q9CR67;Q9CWD1;A0A0R4J1Z3;Q9CZM3	4;4;4;2;1;1	4;4;4;2;1;1	4;4;4;2;1;1	Transmembrane protein 33	Tmem33	sp|Q9CR67|TMM33_MOUSE Transmembrane protein 33 OS=Mus musculus OX=10090 GN=Tmem33 PE=1 SV=1;tr|Q9CWD1|Q9CWD1_MOUSE Uncharacterized protein OS=Mus musculus OX=10090 GN=Tmem33 PE=2 SV=1;tr|A0A0R4J1Z3|A0A0R4J1Z3_MOUSE Transmembrane protein 33 OS=Mus musculus	6	4	4	4	1	1	1	1	1	1	1	1	0	2	2	0	1	1	1	1	1	2	2	2	2	2	2	2	1	1	0	1	2	2	0	1	2	2	1	1	3	1
Q9ESJ0;A0A0R4J254;Q8C976	Q9ESJ0;A0A0R4J254	3;3;1	3;3;1	3;3;1	Exportin-4	Xpo4	sp|Q9ESJ0|XPO4_MOUSE Exportin-4 OS=Mus musculus OX=10090 GN=Xpo4 PE=1 SV=2;tr|A0A0R4J254|A0A0R4J254_MOUSE Exportin-4 OS=Mus musculus OX=10090 GN=Xpo4 PE=1 SV=1	3	3	3	3	1	1	2	1	1	2	1	2	1	2	2	1	2	1	1	0	2	0	0	0	1	1	2	0	0	1	0	0	0	0	1	0	0	0	0	0	0	0
A0A0R4J259;Q7TMK9-2;G3UZI2;G3UZ48;G3UXJ6;G3UWM1;G3XA76;G3UY67;G3UXU5;G3UYK7	A0A0R4J259;Q7TMK9-2;G3UZI2;G3UZ48;G3UXJ6	21;21;20;16;15;9;4;1;1;1	1;1;1;1;1;0;0;1;0;1	1;1;1;1;1;0;0;1;0;1	Heterogeneous nuclear ribonucleoprotein Q	Syncrip	tr|A0A0R4J259|A0A0R4J259_MOUSE Heterogeneous nuclear ribonucleoprotein Q OS=Mus musculus OX=10090 GN=Syncrip PE=1 SV=1;sp|Q7TMK9-2|HNRPQ_MOUSE Isoform 2 of Heterogeneous nuclear ribonucleoprotein Q OS=Mus musculus OX=10090 GN=Syncrip;tr|G3UZI2|G3UZI2_MOUSE	10	21	1	1	17	16	15	17	19	16	17	14	16	18	16	15	16	16	16	5	16	13	14	18	18	13	14	17	15	15	17	15	15	15	15	19	8	21	5	20	5	5
B2RRE7;A0A0R4J260	B2RRE7;A0A0R4J260	6;6	6;6	6;6	OTU domain-containing protein 4	Otud4	sp|B2RRE7|OTUD4_MOUSE OTU domain-containing protein 4 OS=Mus musculus OX=10090 GN=Otud4 PE=1 SV=1;tr|A0A0R4J260|A0A0R4J260_MOUSE OTU domain-containing protein 4 OS=Mus musculus OX=10090 GN=Otud4 PE=1 SV=1	2	6	6	6	1	0	0	0	1	2	0	0	1	1	0	0	0	0	0	0	0	0	0	0	0	0	0	1	0	0	2	0	0	0	0	0	0	0	0	0	0	0
Q91VJ9;A0A0R4J263;Q8BUB3;O35083	Q91VJ9;A0A0R4J263;Q8BUB3;O35083	1;1;1;1	1;1;1;1	1;1;1;1	1-acyl-sn-glycerol-3-phosphate acyltransferase;1-acyl-sn-glycerol-3-phosphate acyltransferase alpha	Agpat1	tr|Q91VJ9|Q91VJ9_MOUSE 1-acyl-sn-glycerol-3-phosphate acyltransferase OS=Mus musculus OX=10090 GN=Agpat1 PE=2 SV=1;tr|A0A0R4J263|A0A0R4J263_MOUSE 1-acyl-sn-glycerol-3-phosphate acyltransferase OS=Mus musculus OX=10090 GN=Agpat1 PE=1 SV=1;tr|Q8BUB3|Q8BUB3_M	4	1	1	1	1	1	1	1	1	1	1	1	1	0	1	1	1	1	0	1	1	1	0	0	1	1	0	1	1	1	1	1	1	1	1	0	0	0	0	0	0	0
Q7TMF3;Q8BME2;A0A0R4J275;Q5M9K5	Q7TMF3;Q8BME2;A0A0R4J275;Q5M9K5	2;2;2;1	2;2;2;1	2;2;2;1	NADH dehydrogenase [ubiquinone] 1 alpha subcomplex subunit 12	Ndufa12	sp|Q7TMF3|NDUAC_MOUSE NADH dehydrogenase [ubiquinone] 1 alpha subcomplex subunit 12 OS=Mus musculus OX=10090 GN=Ndufa12 PE=1 SV=2;tr|Q8BME2|Q8BME2_MOUSE NADH dehydrogenase [ubiquinone] 1 alpha subcomplex subunit 12 OS=Mus musculus OX=10090 GN=Ndufa12 PE=2	4	2	2	2	0	1	1	1	1	1	1	1	0	1	1	1	1	1	0	0	0	0	0	1	0	0	1	0	0	0	0	0	0	0	0	0	0	0	0	0	0	0
Q9JLF6;A0A0R4J293	Q9JLF6;A0A0R4J293	2;2	2;2	2;2	Protein-glutamine gamma-glutamyltransferase K	Tgm1	sp|Q9JLF6|TGM1_MOUSE Protein-glutamine gamma-glutamyltransferase K OS=Mus musculus OX=10090 GN=Tgm1 PE=1 SV=2;tr|A0A0R4J293|A0A0R4J293_MOUSE Protein-glutamine gamma-glutamyltransferase K OS=Mus musculus OX=10090 GN=Tgm1 PE=1 SV=1	2	2	2	2	0	0	0	0	0	0	0	0	0	0	0	0	0	0	0	0	0	0	0	0	0	0	0	0	0	0	0	0	0	0	0	1	2	1	2	1	2	2
Q9Z0H4;Q9Z0H4-9;Q9Z0H4-6;S4R2S7;A0A0R4J2B0;V9GX43;S4R2U7;S4R1S7;E9QA47;Q9Z0H4-11;Q9Z0H4-7;Q9Z0H4-5;Q9Z0H4-4;Q9Z0H4-8;Q9Z0H4-2	Q9Z0H4;Q9Z0H4-9;Q9Z0H4-6;S4R2S7;A0A0R4J2B0;V9GX43;S4R2U7;S4R1S7;E9QA47;Q9Z0H4-11;Q9Z0H4-7;Q9Z0H4-5;Q9Z0H4-4;Q9Z0H4-8;Q9Z0H4-2	1;1;1;1;1;1;1;1;1;1;1;1;1;1;1	1;1;1;1;1;1;1;1;1;1;1;1;1;1;1	1;1;1;1;1;1;1;1;1;1;1;1;1;1;1	CUGBP Elav-like family member 2	Celf2	sp|Q9Z0H4|CELF2_MOUSE CUGBP Elav-like family member 2 OS=Mus musculus OX=10090 GN=Celf2 PE=1 SV=1;sp|Q9Z0H4-9|CELF2_MOUSE Isoform 9 of CUGBP Elav-like family member 2 OS=Mus musculus OX=10090 GN=Celf2;sp|Q9Z0H4-6|CELF2_MOUSE Isoform 6 of CUGBP Elav-like fa	15	1	1	1	1	0	1	1	1	1	0	1	1	0	0	0	0	0	1	0	0	0	1	1	1	1	0	0	0	1	1	0	0	0	0	0	0	0	0	0	0	0
Q6WVG3;A0A0R4J2B2;Q69ZA6;Q8CBQ4;Q14AX3;Q5DTY9;Q8C7J6;Q8C2V2	Q6WVG3;A0A0R4J2B2;Q69ZA6	9;9;6;4;3;1;1;1	9;9;6;4;3;1;1;1	9;9;6;4;3;1;1;1	BTB/POZ domain-containing protein KCTD12	Kctd12	sp|Q6WVG3|KCD12_MOUSE BTB/POZ domain-containing protein KCTD12 OS=Mus musculus OX=10090 GN=Kctd12 PE=1 SV=1;tr|A0A0R4J2B2|A0A0R4J2B2_MOUSE BTB/POZ domain-containing protein KCTD12 OS=Mus musculus OX=10090 GN=Kctd12 PE=1 SV=1;tr|Q69ZA6|Q69ZA6_MOUSE MKIAA177	8	9	9	9	9	0	0	0	6	6	0	9	8	6	0	0	1	6	5	0	1	1	6	1	4	8	1	0	0	2	9	0	0	9	0	0	0	0	0	0	0	0
Q9QXJ1;A0A0R4J2C6;A0A0R4J2C1;Q9QXJ1-2;Q8R1Y7;Q80Y77;A0A087WR62;A0A087WPS7;A0A087WPI2;A0A1B0GR67;A0A087WRP1;A0A1B0GT76;A0A087WQC5;A0A087WQH0	Q9QXJ1;A0A0R4J2C6;A0A0R4J2C1;Q9QXJ1-2;Q8R1Y7;Q80Y77;A0A087WR62;A0A087WPS7;A0A087WPI2	5;5;5;5;4;4;4;4;4;2;2;2;2;2	5;5;5;5;4;4;4;4;4;2;2;2;2;2	5;5;5;5;4;4;4;4;4;2;2;2;2;2	Amyloid beta A4 precursor protein-binding family B member 1	Apbb1	sp|Q9QXJ1|APBB1_MOUSE Amyloid-beta A4 precursor protein-binding family B member 1 OS=Mus musculus OX=10090 GN=Apbb1 PE=1 SV=3;tr|A0A0R4J2C6|A0A0R4J2C6_MOUSE Amyloid-beta A4 precursor protein-binding family B member 1 OS=Mus musculus OX=10090 GN=Apbb1 PE=1	14	5	5	5	0	2	0	0	0	0	1	0	0	0	0	2	1	0	0	0	2	0	0	0	0	0	0	1	2	0	0	0	0	0	0	0	0	0	0	0	0	0
A2RTH5;A0A0U1RNF2	A2RTH5;A0A0U1RNF2	1;1	1;1	1;1		Lcmt1	tr|A2RTH5|A2RTH5_MOUSE Leucine carboxyl methyltransferase 1 OS=Mus musculus OX=10090 GN=Lcmt1 PE=1 SV=1;tr|A0A0U1RNF2|A0A0U1RNF2_MOUSE Leucine carboxyl methyltransferase 1 OS=Mus musculus OX=10090 GN=Lcmt1 PE=1 SV=1	2	1	1	1	1	1	1	1	1	0	1	0	1	1	1	1	1	1	1	0	1	1	0	0	1	1	1	0	1	0	0	1	1	0	1	0	0	0	0	0	0	0
Q9CWK3;A0A0U1RP07;A0A0U1RNG1;Q3U4A3;Q69ZP6;A0A0U1RPR4;A0A0U1RNN2	Q9CWK3;A0A0U1RP07;A0A0U1RNG1;Q3U4A3;Q69ZP6	3;3;3;3;3;1;1	3;3;3;3;3;1;1	3;3;3;3;3;1;1	CD2 antigen cytoplasmic tail-binding protein 2	Cd2bp2	sp|Q9CWK3|CD2B2_MOUSE CD2 antigen cytoplasmic tail-binding protein 2 OS=Mus musculus OX=10090 GN=Cd2bp2 PE=1 SV=1;tr|A0A0U1RP07|A0A0U1RP07_MOUSE CD2 antigen cytoplasmic tail-binding protein 2 (Fragment) OS=Mus musculus OX=10090 GN=Cd2bp2 PE=1 SV=2;tr|A0A0U	7	3	3	3	1	2	2	1	0	1	2	0	1	1	1	2	2	0	0	1	1	1	0	0	0	0	1	2	2	1	1	2	2	1	1	0	0	0	0	0	0	0
A0A0U1RPQ8;F7DE04;A0A0U1RPG8;A0A0U1RNG7	A0A0U1RPQ8;F7DE04;A0A0U1RPG8;A0A0U1RNG7	2;2;2;2	2;2;2;2	2;2;2;2			tr|A0A0U1RPQ8|A0A0U1RPQ8_MOUSE Potassium channel tetramerisation domain-containing 14 OS=Mus musculus OX=10090 GN=Kctd14 PE=1 SV=1;tr|F7DE04|F7DE04_MOUSE Potassium channel tetramerisation domain-containing 14 OS=Mus musculus OX=10090 GN=Kctd14 PE=1 SV=1;tr	4	2	2	2	1	1	1	1	1	1	1	1	1	1	1	0	0	1	1	0	0	0	1	1	1	1	1	0	1	1	1	0	0	1	0	0	0	0	0	0	0	0
Q8R1A4;E9PX48;A0A0U1RNK7;A2A9M5;A2A9M4;Q8R1A4-2;Q7TPP0;A0A0U1RNY4;Q3U806;Q8VDR9;Q6ZPS1;A0A1L1SQR4;A2AW79;F6ZJ55;Q8VDR9-2	Q8R1A4;E9PX48;A0A0U1RNK7;A2A9M5;A2A9M4;Q8R1A4-2	26;26;26;26;26;26;6;6;3;2;2;2;1;1;1	26;26;26;26;26;26;6;6;3;2;2;2;1;1;1	25;25;25;25;25;25;5;6;2;1;1;1;1;1;1	Dedicator of cytokinesis protein 7	Dock7	sp|Q8R1A4|DOCK7_MOUSE Dedicator of cytokinesis protein 7 OS=Mus musculus OX=10090 GN=Dock7 PE=1 SV=3;tr|E9PX48|E9PX48_MOUSE Dedicator of cytokinesis protein 7 OS=Mus musculus OX=10090 GN=Dock7 PE=1 SV=2;tr|A0A0U1RNK7|A0A0U1RNK7_MOUSE Dedicator of cytokines	15	26	26	25	3	4	2	2	2	4	2	2	2	2	3	1	1	2	1	1	2	1	2	1	2	1	1	2	0	1	0	2	2	3	1	0	1	0	0	0	1	0
Q3TLD5;A0A0U1RPG9;A0A0U1RNX4;Q3TNS3	Q3TLD5;A0A0U1RPG9;A0A0U1RNX4;Q3TNS3	8;8;8;5	8;8;8;5	1;1;1;0	Unconventional prefoldin RPB5 interactor	Uri1	sp|Q3TLD5|RMP_MOUSE Unconventional prefoldin RPB5 interactor OS=Mus musculus OX=10090 GN=Uri1 PE=1 SV=2;tr|A0A0U1RPG9|A0A0U1RPG9_MOUSE Unconventional prefoldin RPB5 interactor (Fragment) OS=Mus musculus OX=10090 GN=Uri1 PE=1 SV=1;tr|A0A0U1RNX4|A0A0U1RNX4_M	4	8	8	1	0	2	1	1	0	0	2	0	0	0	2	1	2	0	1	0	0	0	2	1	1	0	2	0	0	0	0	1	0	0	0	0	0	0	0	0	0	0
Q8R0G7;D6REG2;A0A0U1RNZ2;D3YWU4;A0A0U1RPY3;D3YWA9;D3YTR6	Q8R0G7;D6REG2;A0A0U1RNZ2;D3YWU4;A0A0U1RPY3;D3YWA9;D3YTR6	1;1;1;1;1;1;1	1;1;1;1;1;1;1	1;1;1;1;1;1;1	Protein spinster homolog 1	Spns1	sp|Q8R0G7|SPNS1_MOUSE Protein spinster homolog 1 OS=Mus musculus OX=10090 GN=Spns1 PE=2 SV=1;tr|D6REG2|D6REG2_MOUSE Protein spinster homolog 1 OS=Mus musculus OX=10090 GN=Spns1 PE=1 SV=1;tr|A0A0U1RNZ2|A0A0U1RNZ2_MOUSE Protein spinster homolog 1 OS=Mus musc	7	1	1	1	1	1	1	0	1	1	0	1	1	1	0	1	1	1	1	0	0	0	1	1	0	0	0	1	0	1	1	1	0	1	1	0	0	0	0	0	0	0
Q8VDP6;A0A0U1RP13	Q8VDP6;A0A0U1RP13	1;1	1;1	1;1	CDP-diacylglycerol--inositol 3-phosphatidyltransferase	Cdipt	sp|Q8VDP6|CDIPT_MOUSE CDP-diacylglycerol--inositol 3-phosphatidyltransferase OS=Mus musculus OX=10090 GN=Cdipt PE=1 SV=1;tr|A0A0U1RP13|A0A0U1RP13_MOUSE CDP-diacylglycerol--inositol 3-phosphatidyltransferase OS=Mus musculus OX=10090 GN=Cdipt PE=1 SV=1	2	1	1	1	1	1	1	1	0	0	1	0	1	1	1	1	1	0	1	0	1	0	0	1	0	0	1	0	1	1	1	1	1	0	1	0	0	1	0	0	0	1
P22682;A0A0X1KG61;A0A0U1RP47;A0A0U1RQ85;Q2M4H7	P22682;A0A0X1KG61;A0A0U1RP47;A0A0U1RQ85;Q2M4H7	3;3;3;3;3	3;3;3;3;3	3;3;3;3;3	E3 ubiquitin-protein ligase CBL	Cbl	sp|P22682|CBL_MOUSE E3 ubiquitin-protein ligase CBL OS=Mus musculus OX=10090 GN=Cbl PE=1 SV=3;tr|A0A0X1KG61|A0A0X1KG61_MOUSE E3 ubiquitin-protein ligase CBL OS=Mus musculus OX=10090 GN=Cbl PE=1 SV=1;tr|A0A0U1RP47|A0A0U1RP47_MOUSE E3 ubiquitin-protein ligas	5	3	3	3	1	1	1	0	1	1	1	1	0	1	0	0	1	0	0	0	1	0	0	0	0	0	1	1	0	1	1	1	1	1	0	0	0	0	0	0	0	0
Q7TQH0-2;A0A0U1RPL0;Q7TQH0-3;J3QP59	Q7TQH0-2;A0A0U1RPL0;Q7TQH0-3	20;20;20;3	20;20;20;3	1;1;1;0	Ataxin-2-like protein	Atxn2l	sp|Q7TQH0-2|ATX2L_MOUSE Isoform 2 of Ataxin-2-like protein OS=Mus musculus OX=10090 GN=Atxn2l;tr|A0A0U1RPL0|A0A0U1RPL0_MOUSE Ataxin-2-like protein OS=Mus musculus OX=10090 GN=Atxn2l PE=1 SV=1;sp|Q7TQH0-3|ATX2L_MOUSE Isoform 3 of Ataxin-2-like protein OS=Mu	4	20	20	1	3	5	4	4	6	7	4	4	5	7	4	5	4	7	6	0	3	1	3	5	3	3	2	3	3	3	3	4	3	2	3	0	0	0	0	0	0	1
Q9WVA3;A0A140LHA2;A0A140LIM5;A0A140LJ21;A0A140LI47	Q9WVA3;A0A140LHA2;A0A140LIM5	9;9;5;4;3	9;9;5;4;3	9;9;5;4;3	Mitotic checkpoint protein BUB3	Bub3	sp|Q9WVA3|BUB3_MOUSE Mitotic checkpoint protein BUB3 OS=Mus musculus OX=10090 GN=Bub3 PE=1 SV=2;tr|A0A140LHA2|A0A140LHA2_MOUSE Mitotic checkpoint protein BUB3 OS=Mus musculus OX=10090 GN=Bub3 PE=1 SV=1;tr|A0A140LIM5|A0A140LIM5_MOUSE Mitotic checkpoint prot	5	9	9	9	5	7	6	5	4	6	6	2	4	5	7	7	6	4	5	2	3	7	5	4	5	3	5	5	4	4	4	5	6	3	7	1	1	1	1	2	1	0
Q9CYN2;A0A140LHR3;A0A140LJ01;A0A140LHG8;A0A140LJG6;A0A140LIK0	Q9CYN2;A0A140LHR3;A0A140LJ01;A0A140LHG8;A0A140LJG6;A0A140LIK0	3;3;3;3;2;2	3;3;3;3;2;2	3;3;3;3;2;2	Signal peptidase complex subunit 2	Spcs2	sp|Q9CYN2|SPCS2_MOUSE Signal peptidase complex subunit 2 OS=Mus musculus OX=10090 GN=Spcs2 PE=1 SV=1;tr|A0A140LHR3|A0A140LHR3_MOUSE Signal peptidase complex subunit 2 OS=Mus musculus OX=10090 GN=Spcs2 PE=1 SV=1;tr|A0A140LJ01|A0A140LJ01_MOUSE Signal peptida	6	3	3	3	2	1	2	2	2	2	2	2	1	2	2	1	2	1	1	0	0	1	1	1	1	1	2	1	2	1	2	2	1	1	1	0	0	0	0	0	0	0
Q8VDQ8;Q8VDQ8-2;Q3UJK6;A0A140LHL5;Q8VDQ8-3;Q8VDQ8-4	Q8VDQ8;Q8VDQ8-2;Q3UJK6;A0A140LHL5;Q8VDQ8-3;Q8VDQ8-4	2;2;2;2;1;1	2;2;2;2;1;1	2;2;2;2;1;1	NAD-dependent protein deacetylase sirtuin-2	Sirt2	sp|Q8VDQ8|SIR2_MOUSE NAD-dependent protein deacetylase sirtuin-2 OS=Mus musculus OX=10090 GN=Sirt2 PE=1 SV=2;sp|Q8VDQ8-2|SIR2_MOUSE Isoform 2 of NAD-dependent protein deacetylase sirtuin-2 OS=Mus musculus OX=10090 GN=Sirt2;tr|Q3UJK6|Q3UJK6_MOUSE NAD-depend	6	2	2	2	1	1	2	1	1	2	1	1	1	2	2	1	1	1	1	0	0	0	1	2	2	1	1	0	1	1	1	0	1	1	1	0	0	0	0	0	0	0
Q6ZPJ0;Q6PFV2;A0A140LHL8;B1ATR2	Q6ZPJ0;Q6PFV2;A0A140LHL8;B1ATR2	1;1;1;1	1;1;1;1	1;1;1;1	Testis-expressed sequence 2 protein	Tex2	sp|Q6ZPJ0|TEX2_MOUSE Testis-expressed protein 2 OS=Mus musculus OX=10090 GN=Tex2 PE=1 SV=2;tr|Q6PFV2|Q6PFV2_MOUSE Tex2 protein OS=Mus musculus OX=10090 GN=Tex2 PE=2 SV=1;tr|A0A140LHL8|A0A140LHL8_MOUSE Testis-expressed protein 2 (Fragment) OS=Mus musculus O	4	1	1	1	0	0	0	0	0	0	0	0	0	0	0	0	0	0	0	0	0	0	0	0	0	0	0	0	0	0	0	0	0	0	0	0	0	0	0	0	0	0
Q9CX30;D3YY42;A0A140LHN0;Q9CX30-2;D3Z5F9	Q9CX30;D3YY42;A0A140LHN0;Q9CX30-2;D3Z5F9	3;3;3;3;2	3;3;3;3;2	3;3;3;3;2	Protein YIF1B	Yif1b	sp|Q9CX30|YIF1B_MOUSE Protein YIF1B OS=Mus musculus OX=10090 GN=Yif1b PE=1 SV=2;tr|D3YY42|D3YY42_MOUSE Protein YIF1B OS=Mus musculus OX=10090 GN=Yif1b PE=1 SV=1;tr|A0A140LHN0|A0A140LHN0_MOUSE Protein YIF1B (Fragment) OS=Mus musculus OX=10090 GN=Yif1b PE=1	5	3	3	3	2	3	0	2	2	3	2	3	2	2	3	3	3	3	2	1	0	1	2	1	1	2	2	2	0	0	1	1	1	0	3	0	0	0	0	0	0	0
O54885;A0A140LHP7	O54885;A0A140LHP7	1;1	1;1	1;1	TYRO protein tyrosine kinase-binding protein	Tyrobp	sp|O54885|TYOBP_MOUSE TYRO protein tyrosine kinase-binding protein OS=Mus musculus OX=10090 GN=Tyrobp PE=1 SV=1;tr|A0A140LHP7|A0A140LHP7_MOUSE TYRO protein tyrosine kinase-binding protein (Fragment) OS=Mus musculus OX=10090 GN=Tyrobp PE=1 SV=1	2	1	1	1	0	0	0	0	1	1	0	1	1	1	0	0	0	1	0	0	0	0	1	0	0	1	0	0	0	0	1	0	0	1	0	0	0	0	0	0	0	0
Q9EQ28;A0A140LIW6;A0A140LHY7;Q8BH76;Q3THQ7	Q9EQ28;A0A140LIW6;A0A140LHY7;Q8BH76;Q3THQ7	2;2;2;2;2	2;2;2;2;2	2;2;2;2;2	DNA polymerase delta subunit 3	Pold3	sp|Q9EQ28|DPOD3_MOUSE DNA polymerase delta subunit 3 OS=Mus musculus OX=10090 GN=Pold3 PE=1 SV=2;tr|A0A140LIW6|A0A140LIW6_MOUSE DNA polymerase delta subunit 3 (Fragment) OS=Mus musculus OX=10090 GN=Pold3 PE=1 SV=1;tr|A0A140LHY7|A0A140LHY7_MOUSE DNA polymer	5	2	2	2	0	0	0	0	0	1	0	0	0	0	0	0	0	0	0	0	0	0	1	0	0	0	0	0	0	0	1	0	0	1	0	0	0	0	0	0	0	0
A0A140LI28	A0A140LI28	1	1	1			tr|A0A140LI28|A0A140LI28_MOUSE Family with sequence similarity 81, member B OS=Mus musculus OX=10090 GN=Fam81b PE=4 SV=1	1	1	1	1	0	0	0	0	0	0	1	0	0	0	0	0	0	0	0	0	0	0	0	1	0	0	0	0	0	0	0	0	0	0	0	0	0	0	0	0	0	0
O88455;Q4FJX5;Q3UIQ5;A0A140LIT2	O88455;Q4FJX5;Q3UIQ5;A0A140LIT2	2;2;2;2	2;2;2;2	2;2;2;2	7-dehydrocholesterol reductase	Dhcr7	sp|O88455|DHCR7_MOUSE 7-dehydrocholesterol reductase OS=Mus musculus OX=10090 GN=Dhcr7 PE=1 SV=1;tr|Q4FJX5|Q4FJX5_MOUSE Dhcr7 protein OS=Mus musculus OX=10090 GN=Dhcr7 PE=2 SV=1;tr|Q3UIQ5|Q3UIQ5_MOUSE Uncharacterized protein OS=Mus musculus OX=10090 GN=Dhc	4	2	2	2	0	2	1	1	1	1	1	0	1	1	1	1	0	0	1	0	0	0	0	0	0	0	1	0	0	0	0	0	1	0	0	0	0	0	0	0	0	0
Q9D1F4;A0A140LJJ3;D3Z4W3;D3Z4R0;F6R8S6	Q9D1F4;A0A140LJJ3;D3Z4W3;D3Z4R0;F6R8S6	1;1;1;1;1	1;1;1;1;1	1;1;1;1;1	Proline-rich AKT1 substrate 1	Akt1s1	sp|Q9D1F4|AKTS1_MOUSE Proline-rich AKT1 substrate 1 OS=Mus musculus OX=10090 GN=Akt1s1 PE=1 SV=1;tr|A0A140LJJ3|A0A140LJJ3_MOUSE Proline-rich AKT1 substrate 1 (Fragment) OS=Mus musculus OX=10090 GN=Akt1s1 PE=1 SV=1;tr|D3Z4W3|D3Z4W3_MOUSE Proline-rich AKT1 s	5	1	1	1	0	0	0	0	0	0	0	0	0	0	0	0	0	0	0	0	0	0	0	0	0	0	0	0	0	0	0	0	0	0	0	0	0	0	0	0	0	0
E9Q394;E9Q394-2;A0A140LJJ5;A0A140LIX0;Q924X9;A0A140LID7;Q3UZK5;A0A140LHG3	E9Q394;E9Q394-2;A0A140LJJ5;A0A140LIX0	6;6;6;3;2;1;1;1	6;6;6;3;2;1;1;1	6;6;6;3;2;1;1;1		Akap13	sp|E9Q394|AKP13_MOUSE A-kinase anchor protein 13 OS=Mus musculus OX=10090 GN=Akap13 PE=1 SV=1;sp|E9Q394-2|AKP13_MOUSE Isoform 2 of A-kinase anchor protein 13 OS=Mus musculus OX=10090 GN=Akap13;tr|A0A140LJJ5|A0A140LJJ5_MOUSE A-kinase anchor protein 13 OS=Mu	8	6	6	6	1	0	0	0	0	0	0	1	0	0	0	0	0	0	0	0	0	0	0	0	0	0	0	0	0	0	0	0	0	0	0	0	0	0	0	0	0	0
E9Q3L2;A0A140T8I9;A0A338P7D3	E9Q3L2;A0A140T8I9;A0A338P7D3	3;3;2	3;3;2	3;3;2		Pi4ka	sp|E9Q3L2|PI4KA_MOUSE Phosphatidylinositol 4-kinase alpha OS=Mus musculus OX=10090 GN=Pi4ka PE=1 SV=2;tr|A0A140T8I9|A0A140T8I9_MOUSE Phosphatidylinositol 4-kinase alpha OS=Mus musculus OX=10090 GN=Pi4ka PE=1 SV=1;tr|A0A338P7D3|A0A338P7D3_MOUSE Phosphatidyl	3	3	3	3	1	1	0	1	1	1	0	1	2	0	0	0	0	0	0	0	0	0	0	0	1	0	0	0	1	0	0	0	0	0	1	0	0	0	0	0	0	0
A0A140T8J4;Q9R257	A0A140T8J4;Q9R257	4;3	4;3	4;3	Heme-binding protein 1	Hebp1	tr|A0A140T8J4|A0A140T8J4_MOUSE Heme-binding protein 1 OS=Mus musculus OX=10090 GN=Hebp1 PE=1 SV=1;sp|Q9R257|HEBP1_MOUSE Heme-binding protein 1 OS=Mus musculus OX=10090 GN=Hebp1 PE=1 SV=2	2	4	4	4	2	4	3	4	2	2	2	1	3	2	2	3	2	2	2	0	1	3	2	1	3	1	3	4	3	0	2	3	3	1	3	0	0	0	0	0	0	0
Q8CFE3;A0A140T8R7;Q6PGA0;A0A0A6YWY4;B2RSN6;A0A0A6YWP7;A0A0A6YXM5;Q6PGA0-2	Q8CFE3;A0A140T8R7;Q6PGA0;A0A0A6YWY4;B2RSN6;A0A0A6YWP7;A0A0A6YXM5;Q6PGA0-2	2;2;1;1;1;1;1;1	2;2;1;1;1;1;1;1	2;2;1;1;1;1;1;1	REST corepressor 1;REST corepressor 3	Rcor1;Rcor3	sp|Q8CFE3|RCOR1_MOUSE REST corepressor 1 OS=Mus musculus OX=10090 GN=Rcor1 PE=1 SV=3;tr|A0A140T8R7|A0A140T8R7_MOUSE REST corepressor 1 OS=Mus musculus OX=10090 GN=Rcor1 PE=1 SV=1;sp|Q6PGA0|RCOR3_MOUSE REST corepressor 3 OS=Mus musculus OX=10090 GN=Rcor3 PE	8	2	2	2	1	2	1	2	2	1	1	1	1	1	2	1	1	1	2	1	2	2	1	1	1	0	1	1	1	1	2	0	2	1	1	0	0	0	0	0	0	0
P51410;A0A140T8T4;A0A0G2JES3;D3Z629;Q5M9J5;D3YZT0;A0A0G2JFQ3	P51410;A0A140T8T4;A0A0G2JES3;D3Z629;Q5M9J5;D3YZT0	8;8;7;6;6;4;3	8;8;7;6;6;4;3	6;6;5;4;4;3;2	60S ribosomal protein L9	Rpl9	sp|P51410|RL9_MOUSE 60S ribosomal protein L9 OS=Mus musculus OX=10090 GN=Rpl9 PE=2 SV=2;tr|A0A140T8T4|A0A140T8T4_MOUSE Ribosomal protein L9, pseudogene 6 OS=Mus musculus OX=10090 GN=Rpl9-ps6 PE=4 SV=1;tr|A0A0G2JES3|A0A0G2JES3_MOUSE 60S ribosomal protein L9	7	8	8	6	6	5	6	5	6	6	5	5	6	6	5	5	6	6	5	3	5	5	5	5	6	6	5	6	5	6	6	5	5	6	5	4	4	4	3	5	4	2
A0A140T8T5	A0A140T8T5	11	1	1			tr|A0A140T8T5|A0A140T8T5_MOUSE Microtubule-associated protein OS=Mus musculus OX=10090 GN=Map4 PE=1 SV=1	1	11	1	1	2	4	3	4	2	3	3	2	4	2	3	3	3	4	4	0	0	1	3	2	2	2	2	2	2	2	2	2	3	1	2	1	0	1	0	1	0	0
A6H584;A0A140T8T7;A0A140T8W1	A6H584;A0A140T8T7;A0A140T8W1	3;3;3	3;3;3	3;3;3	Collagen alpha-5(VI) chain	Col6a5	sp|A6H584|CO6A5_MOUSE Collagen alpha-5(VI) chain OS=Mus musculus OX=10090 GN=Col6a5 PE=1 SV=4;tr|A0A140T8T7|A0A140T8T7_MOUSE Collagen alpha-5(VI) chain OS=Mus musculus OX=10090 GN=Col6a5 PE=1 SV=1;tr|A0A140T8W1|A0A140T8W1_MOUSE Collagen alpha-5(VI) chain O	3	3	3	3	0	0	0	1	0	0	0	0	0	0	1	0	0	0	0	0	1	0	0	0	0	0	0	0	1	0	0	0	0	0	1	0	0	0	1	1	1	1
E9Q555;A0A171EBL2;Q69ZG7;O55132;Q8CI06	E9Q555;A0A171EBL2	58;58;7;1;1	58;58;7;1;1	58;58;7;1;1	E3 ubiquitin-protein ligase RNF213	Rnf213	sp|E9Q555|RN213_MOUSE E3 ubiquitin-protein ligase RNF213 OS=Mus musculus OX=10090 GN=Rnf213 PE=1 SV=2;tr|A0A171EBL2|A0A171EBL2_MOUSE E3 ubiquitin-protein ligase RNF213 OS=Mus musculus OX=10090 GN=Rnf213 PE=1 SV=1	5	58	58	58	36	8	7	7	12	12	6	32	38	14	5	8	6	11	12	2	0	1	34	6	12	35	7	5	2	8	33	3	2	35	7	6	0	2	1	6	0	1
Q921G8;A0A1B0GR08;Q3UIT6;Q3TIB7;Q8BZZ0;A0A1B0GRD4;A0A1B0GRD0	Q921G8;A0A1B0GR08;Q3UIT6;Q3TIB7;Q8BZZ0	3;3;3;3;2;1;1	3;3;3;3;2;1;1	3;3;3;3;2;1;1	Gamma-tubulin complex component 2	Tubgcp2	sp|Q921G8|GCP2_MOUSE Gamma-tubulin complex component 2 OS=Mus musculus OX=10090 GN=Tubgcp2 PE=1 SV=2;tr|A0A1B0GR08|A0A1B0GR08_MOUSE Gamma-tubulin complex component (Fragment) OS=Mus musculus OX=10090 GN=Tubgcp2 PE=1 SV=1;tr|Q3UIT6|Q3UIT6_MOUSE Gamma-tubuli	7	3	3	3	0	2	1	1	0	0	2	0	0	2	1	2	1	1	1	0	2	0	0	0	0	0	0	0	1	0	1	0	1	0	1	0	0	0	0	0	0	0
Q93092;A0A1B0GR11	Q93092;A0A1B0GR11	5;5	5;5	5;5	Transaldolase	Taldo1	sp|Q93092|TALDO_MOUSE Transaldolase OS=Mus musculus OX=10090 GN=Taldo1 PE=1 SV=2;tr|A0A1B0GR11|A0A1B0GR11_MOUSE Transaldolase OS=Mus musculus OX=10090 GN=Taldo1 PE=1 SV=1	2	5	5	5	3	4	4	4	5	5	5	3	5	5	3	4	3	5	5	3	2	2	4	3	4	4	3	3	3	4	5	4	4	5	4	0	0	2	0	2	0	0
Q8BH97;A0A1B0GSK5;A0A1B0GR19;A0A1B0GR86;A0A1B0GS22;A0A1B0GRI0	Q8BH97;A0A1B0GSK5;A0A1B0GR19;A0A1B0GR86;A0A1B0GS22	3;3;3;3;2;1	3;3;3;3;2;1	3;3;3;3;2;1	Reticulocalbin-3	Rcn3	sp|Q8BH97|RCN3_MOUSE Reticulocalbin-3 OS=Mus musculus OX=10090 GN=Rcn3 PE=1 SV=1;tr|A0A1B0GSK5|A0A1B0GSK5_MOUSE Reticulocalbin-3 (Fragment) OS=Mus musculus OX=10090 GN=Rcn3 PE=1 SV=1;tr|A0A1B0GR19|A0A1B0GR19_MOUSE Reticulocalbin-3 (Fragment) OS=Mus musculu	6	3	3	3	0	3	2	3	0	0	3	0	0	0	3	3	3	0	0	1	1	1	0	1	1	0	2	1	2	1	0	1	2	0	3	0	0	0	0	0	0	0
Q8VC85;A0A1B0GR26	Q8VC85;A0A1B0GR26	2;2	2;2	2;2	U6 snRNA-associated Sm-like protein LSm1	Lsm1	sp|Q8VC85|LSM1_MOUSE U6 snRNA-associated Sm-like protein LSm1 OS=Mus musculus OX=10090 GN=Lsm1 PE=1 SV=1;tr|A0A1B0GR26|A0A1B0GR26_MOUSE U6 snRNA-associated Sm-like protein LSm1 OS=Mus musculus OX=10090 GN=Lsm1 PE=1 SV=1	2	2	2	2	1	1	2	1	1	1	0	0	1	1	1	1	1	1	1	0	1	1	1	1	0	1	1	1	1	1	0	1	2	1	1	0	0	0	0	0	0	0
P29391;A0A1B0GR60;Q9CPX4;Q3TJJ6;Q3THE6;Q9CZE7;Q3UL79;Q3UCL5;Q3ULW5;P49945;A0A1Y7VNT9;Q9CWA4;A0A1B0GRH4	P29391;A0A1B0GR60;Q9CPX4;Q3TJJ6;Q3THE6;Q9CZE7;Q3UL79;Q3UCL5;Q3ULW5;P49945	4;4;4;4;4;3;3;3;2;2;1;1;1	4;4;4;4;4;3;3;3;2;2;1;1;1	4;4;4;4;4;3;3;3;2;2;1;1;1	Ferritin light chain 1;Ferritin;Ferritin light chain 2	Ftl1;Ftl2	sp|P29391|FRIL1_MOUSE Ferritin light chain 1 OS=Mus musculus OX=10090 GN=Ftl1 PE=1 SV=2;tr|A0A1B0GR60|A0A1B0GR60_MOUSE Ferritin OS=Mus musculus OX=10090 GN=Ftl1 PE=1 SV=1;tr|Q9CPX4|Q9CPX4_MOUSE Ferritin OS=Mus musculus OX=10090 GN=Ftl1 PE=1 SV=1;tr|Q3TJJ6|	13	4	4	4	4	3	1	2	3	2	2	3	2	3	1	2	1	2	4	0	2	1	2	1	2	3	2	1	2	2	2	2	2	2	1	0	0	0	0	0	0	0
Q9DB34;A0A1B0GT75;A0A1B0GR63;A0A1B0GSH4	Q9DB34;A0A1B0GT75;A0A1B0GR63;A0A1B0GSH4	2;2;2;1	2;2;2;1	2;2;2;1	Charged multivesicular body protein 2a	Chmp2a	sp|Q9DB34|CHM2A_MOUSE Charged multivesicular body protein 2a OS=Mus musculus OX=10090 GN=Chmp2a PE=1 SV=1;tr|A0A1B0GT75|A0A1B0GT75_MOUSE Charged multivesicular body protein 2a OS=Mus musculus OX=10090 GN=Chmp2a PE=1 SV=1;tr|A0A1B0GR63|A0A1B0GR63_MOUSE Char	4	2	2	2	2	2	2	2	2	2	2	1	2	2	2	2	2	2	2	1	1	2	2	2	1	1	2	2	2	1	2	2	2	1	2	0	0	0	0	0	0	0
A0A1B0GR91;A0A1B0GSZ4;A0A1B0GSS7	A0A1B0GR91;A0A1B0GSZ4;A0A1B0GSS7	7;5;5	7;5;5	7;5;5			tr|A0A1B0GR91|A0A1B0GR91_MOUSE Predicted gene 4779 OS=Mus musculus OX=10090 GN=Gm4779 PE=4 SV=1;tr|A0A1B0GSZ4|A0A1B0GSZ4_MOUSE Predicted gene 4779 (Fragment) OS=Mus musculus OX=10090 GN=Gm4779 PE=4 SV=1;tr|A0A1B0GSS7|A0A1B0GSS7_MOUSE Predicted gene 4779 OS	3	7	7	7	0	2	2	2	0	0	2	0	0	0	1	1	2	0	0	1	2	1	0	0	0	0	2	2	1	0	0	2	1	0	2	0	0	0	0	0	0	0
Q64704;Q64704-2;A0A1C7CYU4;Q8CAN1;Q3UZI9;A0A1B0GRC2;Q64704-4	Q64704;Q64704-2;A0A1C7CYU4;Q8CAN1;Q3UZI9;A0A1B0GRC2;Q64704-4	1;1;1;1;1;1;1	1;1;1;1;1;1;1	1;1;1;1;1;1;1	Syntaxin-3	Stx3	sp|Q64704|STX3_MOUSE Syntaxin-3 OS=Mus musculus OX=10090 GN=Stx3 PE=1 SV=1;sp|Q64704-2|STX3_MOUSE Isoform 3B of Syntaxin-3 OS=Mus musculus OX=10090 GN=Stx3;tr|A0A1C7CYU4|A0A1C7CYU4_MOUSE Syntaxin-3 OS=Mus musculus OX=10090 GN=Stx3 PE=1 SV=1;tr|Q8CAN1|Q8CAN	7	1	1	1	1	0	0	0	1	1	0	1	1	1	0	0	0	1	1	0	0	0	1	1	1	1	0	0	0	1	0	0	0	1	0	0	0	0	0	0	0	0
Q9Z2Y8;Q3UYN1;A0A1B0GRP7;A0A1B0GSP5;A0A1B0GRR5;Q6P8V7;A0A1B0GSA1;A0A1B0GQY5;Q80ZV3	Q9Z2Y8;Q3UYN1;A0A1B0GRP7;A0A1B0GSP5;A0A1B0GRR5;Q6P8V7	4;4;4;2;2;2;1;1;1	4;4;4;2;2;2;1;1;1	4;4;4;2;2;2;1;1;1	Proline synthase co-transcribed bacterial homolog protein	Prosc	sp|Q9Z2Y8|PLPHP_MOUSE Pyridoxal phosphate homeostasis protein OS=Mus musculus OX=10090 GN=Plpbp PE=1 SV=1;tr|Q3UYN1|Q3UYN1_MOUSE Pyridoxal phosphate homeostasis protein OS=Mus musculus OX=10090 GN=Plpbp PE=2 SV=1;tr|A0A1B0GRP7|A0A1B0GRP7_MOUSE Pyridoxal ph	9	4	4	4	3	4	4	3	2	3	4	3	3	3	3	4	4	3	3	3	4	4	3	3	3	3	3	3	4	3	3	4	4	2	4	0	0	0	0	0	0	0
Q9QXA5;D3YTP8;A0A1B0GRR9;Q9D181;Q9CY46;A0A1B0GQZ9	Q9QXA5;D3YTP8;A0A1B0GRR9;Q9D181;Q9CY46;A0A1B0GQZ9	2;2;2;2;2;1	2;2;2;2;2;1	2;2;2;2;2;1	U6 snRNA-associated Sm-like protein LSm4	Lsm4	sp|Q9QXA5|LSM4_MOUSE U6 snRNA-associated Sm-like protein LSm4 OS=Mus musculus OX=10090 GN=Lsm4 PE=1 SV=1;tr|D3YTP8|D3YTP8_MOUSE U6 snRNA-associated Sm-like protein LSm4 (Fragment) OS=Mus musculus OX=10090 GN=Lsm4 PE=1 SV=8;tr|A0A1B0GRR9|A0A1B0GRR9_MOUSE U6	6	2	2	2	1	2	2	2	2	1	2	1	1	1	2	2	2	1	1	1	1	2	0	0	1	1	1	1	2	2	1	1	2	2	1	1	0	1	0	1	0	0
Q9R1C7;A0A1B0GRU8;Q9R1C7-2;A0PJI0	Q9R1C7;A0A1B0GRU8;Q9R1C7-2;A0PJI0	3;3;3;2	3;3;3;2	3;3;3;2	Pre-mRNA-processing factor 40 homolog A	Prpf40a	sp|Q9R1C7|PR40A_MOUSE Pre-mRNA-processing factor 40 homolog A OS=Mus musculus OX=10090 GN=Prpf40a PE=1 SV=1;tr|A0A1B0GRU8|A0A1B0GRU8_MOUSE Pre-mRNA-processing factor 40 homolog A OS=Mus musculus OX=10090 GN=Prpf40a PE=1 SV=1;sp|Q9R1C7-2|PR40A_MOUSE Isoform	4	3	3	3	2	1	2	2	3	3	3	1	2	2	3	3	2	3	3	0	2	1	3	2	2	3	1	2	2	2	2	2	2	1	2	0	0	0	0	0	0	0
A0A1B0GRV0;Q9Z0S1;Q3UBN8;D3Z0E6;D3Z5X0	A0A1B0GRV0;Q9Z0S1;Q3UBN8;D3Z0E6	13;12;12;9;3	1;0;0;0;0	1;0;0;0;0	3(2),5-bisphosphate nucleotidase 1	Bpnt1	tr|A0A1B0GRV0|A0A1B0GRV0_MOUSE 3(2),5-bisphosphate nucleotidase 1 OS=Mus musculus OX=10090 GN=Bpnt1 PE=1 SV=1;sp|Q9Z0S1|BPNT1_MOUSE 3(2),5-bisphosphate nucleotidase 1 OS=Mus musculus OX=10090 GN=Bpnt1 PE=1 SV=2;tr|Q3UBN8|Q3UBN8_MOUSE Uncharacterized	5	13	1	1	4	9	8	9	6	6	9	3	5	5	8	8	8	5	5	3	3	6	3	4	3	3	8	7	5	5	3	10	8	3	7	0	0	1	2	0	1	1
Q99KH2;P63034-2;P63034-3;Q5HZZ0;P63034;A0A1B0GRX7;A0A1B0GRB8;A0A1Y7VIW9;A0A1B0GRB2;Q9ESS4;Q570Y7;Q3TZ02;Q9QX11;Q3T9T9;A2A517;Q9QX11-2;A0A1B0GRM7;A0A1B0GRZ2	Q99KH2;P63034-2;P63034-3;Q5HZZ0;P63034;A0A1B0GRX7;A0A1B0GRB8;A0A1Y7VIW9;A0A1B0GRB2;Q9ESS4;Q570Y7;Q3TZ02;Q9QX11;Q3T9T9;A2A517;Q9QX11-2	4;4;4;4;4;4;3;3;3;2;2;2;2;2;2;2;1;1	4;4;4;4;4;4;3;3;3;2;2;2;2;2;2;2;1;1	2;2;2;2;2;2;2;1;2;0;0;0;0;0;0;0;1;1	Cytohesin-2;Cytohesin-1	Cyth2;CYTOHESIN-1;Cyth1	tr|Q99KH2|Q99KH2_MOUSE Cytohesin-2 OS=Mus musculus OX=10090 GN=Cyth2 PE=1 SV=1;sp|P63034-2|CYH2_MOUSE Isoform 2 of Cytohesin-2 OS=Mus musculus OX=10090 GN=Cyth2;sp|P63034-3|CYH2_MOUSE Isoform 3 of Cytohesin-2 OS=Mus musculus OX=10090 GN=Cyth2;tr|Q5HZZ0|Q5H	18	4	4	2	1	1	1	1	0	1	1	0	0	1	1	1	1	1	1	2	1	1	1	1	0	0	1	1	1	0	1	2	1	1	1	0	0	0	0	0	0	0
Q80Y98;A0A1B0GS27;A0A1B0GSA5;Q80Y98-3;Q80Y98-2	Q80Y98;A0A1B0GS27;A0A1B0GSA5;Q80Y98-3;Q80Y98-2	2;2;2;2;2	2;2;2;2;2	2;2;2;2;2	Phospholipase DDHD2	Ddhd2	sp|Q80Y98|DDHD2_MOUSE Phospholipase DDHD2 OS=Mus musculus OX=10090 GN=Ddhd2 PE=1 SV=3;tr|A0A1B0GS27|A0A1B0GS27_MOUSE Phospholipase DDHD2 OS=Mus musculus OX=10090 GN=Ddhd2 PE=1 SV=1;tr|A0A1B0GSA5|A0A1B0GSA5_MOUSE Phospholipase DDHD2 OS=Mus musculus OX=10090	5	2	2	2	0	0	1	0	0	0	1	0	0	0	0	0	0	0	0	0	0	1	0	0	0	0	1	0	1	0	0	1	1	0	1	0	0	0	0	0	0	0
Q8K4L3;E3VVQ8;Q8K4L2;E9Q3Z5;A0A1B0GS91;Q8K4L3-3;F6R6A4;Q7TMJ2	Q8K4L3;E3VVQ8;Q8K4L2;E9Q3Z5;A0A1B0GS91;Q8K4L3-3;F6R6A4;Q7TMJ2	2;2;2;2;2;2;1;1	2;2;2;2;2;2;1;1	2;2;2;2;2;2;1;1	Supervillin	Svil	sp|Q8K4L3|SVIL_MOUSE Supervillin OS=Mus musculus OX=10090 GN=Svil PE=1 SV=1;tr|E3VVQ8|E3VVQ8_MOUSE Supervillin muscle-specific isoform OS=Mus musculus OX=10090 GN=Svil PE=2 SV=1;tr|Q8K4L2|Q8K4L2_MOUSE Archvillin OS=Mus musculus OX=10090 GN=Svil PE=1 SV=1;t	8	2	2	2	0	0	0	0	0	0	0	0	1	0	0	0	0	0	0	0	0	0	0	0	0	1	0	0	0	0	1	0	1	0	1	0	0	0	0	0	0	0
A0A1B0GSH8;Q9DBB8;Q8K0E9	A0A1B0GSH8	3;1;1	1;1;1	1;1;1			tr|A0A1B0GSH8|A0A1B0GSH8_MOUSE Predicted gene 45808 (Fragment) OS=Mus musculus OX=10090 GN=Gm45808 PE=4 SV=1	3	3	1	1	3	2	2	2	3	3	2	3	2	2	2	2	2	2	2	1	2	2	2	2	3	2	2	2	2	2	3	2	2	2	2	1	1	0	1	1	1	0
Q571I9;D3Z0B9;A0A1B0GSU0;Q9CWT9	Q571I9;D3Z0B9;A0A1B0GSU0;Q9CWT9	2;2;2;1	2;2;2;1	2;2;2;1	Aldehyde dehydrogenase family 16 member A1	Aldh16a1	sp|Q571I9|A16A1_MOUSE Aldehyde dehydrogenase family 16 member A1 OS=Mus musculus OX=10090 GN=Aldh16a1 PE=1 SV=2;tr|D3Z0B9|D3Z0B9_MOUSE Aldehyde dehydrogenase family 16 member A1 OS=Mus musculus OX=10090 GN=Aldh16a1 PE=1 SV=3;tr|A0A1B0GSU0|A0A1B0GSU0_MOUSE	4	2	2	2	1	2	0	2	2	2	1	1	2	2	1	0	1	1	1	1	0	0	0	2	1	0	1	0	0	0	0	1	0	0	1	0	0	0	0	0	0	0
P06151;A0A1B0GSX0;Q3TCI7;Q3THB4;Q3TI99;Q3UDU4;A0A1B0GSR9;Q99K20;D3YZQ9;A0A1B0GQX5;A0A1B0GT41;A0A1B0GSL7;Q3UIC3;Q6NXW3;A0A1B0GS79;A0A1B0GRW9;A0A1B0GRS2;A0A1B0GRC1;D3YZE4;D3YVR7;Q64483;P00342;A0A1B0GRE9;P16125;D3Z7F0;A0A0N4SVV8;A0A1B0GSR2	P06151;A0A1B0GSX0;Q3TCI7;Q3THB4;Q3TI99;Q3UDU4;A0A1B0GSR9;Q99K20;D3YZQ9;A0A1B0GQX5;A0A1B0GT41	17;17;16;16;16;16;16;15;12;10;10;8;7;6;4;4;3;3;2;2;2;2;1;1;1;1;1	17;17;16;16;16;16;16;15;12;10;10;8;7;6;4;4;3;3;2;2;2;2;1;1;1;1;1	17;17;16;16;16;16;16;15;12;10;10;8;7;6;4;4;3;3;2;2;2;2;1;1;1;1;1	L-lactate dehydrogenase A chain;L-lactate dehydrogenase	Ldha	sp|P06151|LDHA_MOUSE L-lactate dehydrogenase A chain OS=Mus musculus OX=10090 GN=Ldha PE=1 SV=3;tr|A0A1B0GSX0|A0A1B0GSX0_MOUSE L-lactate dehydrogenase OS=Mus musculus OX=10090 GN=Ldha PE=1 SV=1;tr|Q3TCI7|Q3TCI7_MOUSE L-lactate dehydrogenase OS=Mus musculus	27	17	17	17	13	14	13	14	13	13	13	13	14	15	12	12	12	14	14	7	10	10	12	12	11	14	14	13	15	13	12	14	13	15	12	9	12	9	11	8	10	10
O70209;A0A1B0GSX6	O70209;A0A1B0GSX6	2;2	2;2	2;2	PDZ and LIM domain protein 3	Pdlim3	sp|O70209|PDLI3_MOUSE PDZ and LIM domain protein 3 OS=Mus musculus OX=10090 GN=Pdlim3 PE=1 SV=1;tr|A0A1B0GSX6|A0A1B0GSX6_MOUSE PDZ and LIM domain protein 3 OS=Mus musculus OX=10090 GN=Pdlim3 PE=1 SV=1	2	2	2	2	0	1	2	2	0	0	1	0	0	0	1	1	2	0	0	0	1	1	0	0	0	0	1	1	0	0	0	0	2	0	1	0	0	0	0	0	0	0
Q6PFD9;A0A1B0GSX7;B2RQL0;A0A140T8J8;B7ZN81;Q3TPG3;A0A1B0GRB5;Q3UJE5;A0A1B0GRA7;A0A1B0GS62;Q9EQM8;Q4FZE7;Q3TP40	Q6PFD9;A0A1B0GSX7;B2RQL0;A0A140T8J8;B7ZN81	18;18;10;10;9;8;8;8;8;2;1;1;1	18;18;10;10;9;8;8;8;8;2;1;1;1	18;18;10;10;9;8;8;8;8;2;1;1;1	Nuclear pore complex protein Nup98-Nup96;Nuclear pore complex protein Nup98;Nuclear pore complex protein Nup96	Nup98	sp|Q6PFD9|NUP98_MOUSE Nuclear pore complex protein Nup98-Nup96 OS=Mus musculus OX=10090 GN=Nup98 PE=1 SV=2;tr|A0A1B0GSX7|A0A1B0GSX7_MOUSE Nuclear pore complex protein Nup98-Nup96 OS=Mus musculus OX=10090 GN=Nup98 PE=1 SV=1;tr|B2RQL0|B2RQL0_MOUSE Nuclear po	13	18	18	18	3	4	5	6	5	7	4	5	4	5	5	4	4	7	6	1	3	2	3	2	7	5	4	3	2	4	3	4	3	5	5	1	2	1	1	1	1	1
Q07813;A0A1B0GT81;Q3TXJ7;A0A165ELP6;A0A1B0GTA4;Q8K3J2;A0A1B0GS13;A0A1B0GT35;Q8VHY7	Q07813;A0A1B0GT81;Q3TXJ7;A0A165ELP6;A0A1B0GTA4;Q8K3J2;A0A1B0GS13	6;6;6;5;5;5;4;2;1	6;6;6;5;5;5;4;2;1	4;4;4;3;3;3;2;2;1	Apoptosis regulator BAX	Bax	sp|Q07813|BAX_MOUSE Apoptosis regulator BAX OS=Mus musculus OX=10090 GN=Bax PE=1 SV=1;tr|A0A1B0GT81|A0A1B0GT81_MOUSE Apoptosis regulator BAX OS=Mus musculus OX=10090 GN=Bax PE=1 SV=1;tr|Q3TXJ7|Q3TXJ7_MOUSE Uncharacterized protein OS=Mus musculus OX=10090 G	9	6	6	4	5	5	5	5	4	5	4	4	4	5	2	4	3	5	5	1	2	3	3	3	4	4	3	4	3	3	4	4	4	5	4	2	1	0	1	1	1	0
Q9Z1E4;A0A1B0GT92	Q9Z1E4;A0A1B0GT92	2;2	2;2	2;2	Glycogen [starch] synthase, muscle	Gys1	sp|Q9Z1E4|GYS1_MOUSE Glycogen [starch] synthase, muscle OS=Mus musculus OX=10090 GN=Gys1 PE=1 SV=2;tr|A0A1B0GT92|A0A1B0GT92_MOUSE Glycogen [starch] synthase OS=Mus musculus OX=10090 GN=Gys1 PE=1 SV=1	2	2	2	2	1	1	1	1	2	1	1	1	2	2	2	2	1	2	1	1	1	1	1	2	1	2	2	2	2	1	1	1	1	2	0	0	0	0	0	0	0	0
Q9Z2V5;A0A1B0GX25;Q3UG37;Q3U4Q5;Q8CGC3;B1AUA8	Q9Z2V5;A0A1B0GX25;Q3UG37;Q3U4Q5;Q8CGC3;B1AUA8	4;4;4;4;4;3	4;4;4;4;4;3	4;4;4;4;4;3	Histone deacetylase 6	Hdac6	sp|Q9Z2V5|HDAC6_MOUSE Histone deacetylase 6 OS=Mus musculus OX=10090 GN=Hdac6 PE=1 SV=3;tr|A0A1B0GX25|A0A1B0GX25_MOUSE Histone deacetylase 6 (Fragment) OS=Mus musculus OX=10090 GN=Hdac6 PE=1 SV=1;tr|Q3UG37|Q3UG37_MOUSE Uncharacterized protein (Fragment) OS	6	4	4	4	1	2	2	2	2	1	3	2	2	1	3	2	2	2	1	1	1	1	1	1	2	1	1	2	3	2	1	2	2	1	3	0	0	0	0	0	0	0
Q9Z1R2;G3UYQ2;A0A1B0GX81;Q3TDL4;G3UZT6;Q3UF95;Q8HWH4;G3UXT8;G3UYZ0;G3V013;S4R183	Q9Z1R2;G3UYQ2;A0A1B0GX81;Q3TDL4;G3UZT6;Q3UF95	9;9;9;9;9;9;4;4;2;2;1	9;9;9;9;9;9;4;4;2;2;1	9;9;9;9;9;9;4;4;2;2;1	Large proline-rich protein BAG6	Bag6	sp|Q9Z1R2|BAG6_MOUSE Large proline-rich protein BAG6 OS=Mus musculus OX=10090 GN=Bag6 PE=1 SV=1;tr|G3UYQ2|G3UYQ2_MOUSE Large proline-rich protein BAG6 OS=Mus musculus OX=10090 GN=Bag6 PE=1 SV=1;tr|A0A1B0GX81|A0A1B0GX81_MOUSE Large proline-rich protein BAG6	11	9	9	9	4	6	7	7	4	5	7	7	6	5	7	7	7	6	3	0	4	3	2	5	4	3	4	4	4	5	5	6	3	3	3	0	0	0	1	0	0	0
Q02819;A0A1C7CYU3;Q8BRD3;Q3TCI1;A0A1B0GR41;A0A1B0GR92;A0A1B0GT83;A0A1B0GS16	Q02819;A0A1C7CYU3;Q8BRD3;Q3TCI1;A0A1B0GR41	8;8;8;5;4;3;2;2	8;8;8;5;4;3;2;2	8;8;8;5;4;3;2;2	Nucleobindin-1	Nucb1	sp|Q02819|NUCB1_MOUSE Nucleobindin-1 OS=Mus musculus OX=10090 GN=Nucb1 PE=1 SV=2;tr|A0A1C7CYU3|A0A1C7CYU3_MOUSE Nucleobindin-1 OS=Mus musculus OX=10090 GN=Nucb1 PE=1 SV=1;tr|Q8BRD3|Q8BRD3_MOUSE Uncharacterized protein OS=Mus musculus OX=10090 GN=Nucb1 PE=2	8	8	8	8	5	5	4	4	4	5	3	2	5	4	4	6	4	2	7	1	3	2	4	4	5	4	3	3	1	4	5	2	2	4	4	2	2	1	0	2	0	0
Q99K51;A0A1C7CYV0;Q3UJG9;B1AX58;Q3UKB1	Q99K51;A0A1C7CYV0;Q3UJG9;B1AX58;Q3UKB1	12;12;12;12;11	8;8;8;8;8	7;7;7;7;7	Plastin-3	Pls3	sp|Q99K51|PLST_MOUSE Plastin-3 OS=Mus musculus OX=10090 GN=Pls3 PE=1 SV=3;tr|A0A1C7CYV0|A0A1C7CYV0_MOUSE Plastin-3 (Fragment) OS=Mus musculus OX=10090 GN=Pls3 PE=1 SV=1;tr|Q3UJG9|Q3UJG9_MOUSE Uncharacterized protein OS=Mus musculus OX=10090 GN=Pls3 PE=2 SV	5	12	8	7	10	0	2	1	9	9	1	10	10	10	2	1	0	9	9	0	0	0	9	9	9	8	2	2	2	8	9	0	0	9	0	1	1	1	0	1	1	1
Q8CGZ0;G5E8I8;A0A1D5RL92	Q8CGZ0;G5E8I8;A0A1D5RL92	4;4;4	4;4;4	4;4;4	Calcium homeostasis endoplasmic reticulum protein	Cherp	sp|Q8CGZ0|CHERP_MOUSE Calcium homeostasis endoplasmic reticulum protein OS=Mus musculus OX=10090 GN=Cherp PE=1 SV=1;tr|G5E8I8|G5E8I8_MOUSE Calcium homeostasis endoplasmic reticulum protein OS=Mus musculus OX=10090 GN=Cherp PE=1 SV=2;tr|A0A1D5RL92|A0A1D5RL9	3	4	4	4	4	3	2	2	4	4	4	4	4	3	2	3	3	3	2	0	2	1	2	1	2	2	1	1	0	2	3	1	2	3	1	0	0	0	0	0	0	0
A0A1D5RLA6;R4GML7;A0A1Y7VM29;D3YXS5	A0A1D5RLA6;R4GML7;A0A1Y7VM29;D3YXS5	2;2;2;2	2;2;2;2	2;2;2;2	Kinesin-like protein;Kinesin-like protein KIF28P	Gm1305;Kif28p	tr|A0A1D5RLA6|A0A1D5RLA6_MOUSE Kinesin-like protein OS=Mus musculus OX=10090 GN=Kif28 PE=3 SV=2;tr|R4GML7|R4GML7_MOUSE Kinesin family member 28 OS=Mus musculus OX=10090 GN=Kif28 PE=3 SV=3;tr|A0A1Y7VM29|A0A1Y7VM29_MOUSE Kinesin family member 28 OS=Mus muscu	4	2	2	2	1	0	0	0	0	0	0	0	0	0	0	1	1	0	0	1	0	0	0	0	0	0	0	0	0	0	0	0	0	0	0	0	0	0	0	0	0	0
O54833;A0A1D5RM74;A0A1D5RLE4;Q8BPF9	O54833;A0A1D5RM74;A0A1D5RLE4;Q8BPF9	2;2;2;2	2;2;2;2	2;2;2;2	Casein kinase II subunit alpha	Csnk2a2	sp|O54833|CSK22_MOUSE Casein kinase II subunit alpha OS=Mus musculus OX=10090 GN=Csnk2a2 PE=1 SV=1;tr|A0A1D5RM74|A0A1D5RM74_MOUSE Casein kinase II subunit alpha (Fragment) OS=Mus musculus OX=10090 GN=Csnk2a2 PE=1 SV=1;tr|A0A1D5RLE4|A0A1D5RLE4_MOUSE Casei	4	2	2	2	0	2	2	2	1	2	2	1	0	2	2	2	2	0	1	1	2	2	0	1	1	0	2	2	0	0	1	1	1	0	1	0	0	1	0	0	0	0
Q99LJ5;A0A1D5RLU9;A0A1D5RLE8;A0A1D5RM50;Q3TA49	Q99LJ5;A0A1D5RLU9;A0A1D5RLE8;A0A1D5RM50;Q3TA49	1;1;1;1;1	1;1;1;1;1	1;1;1;1;1	CKLF-like MARVEL transmembrane domain-containing protein 3	Cmtm3	sp|Q99LJ5|CKLF3_MOUSE CKLF-like MARVEL transmembrane domain-containing protein 3 OS=Mus musculus OX=10090 GN=Cmtm3 PE=2 SV=1;tr|A0A1D5RLU9|A0A1D5RLU9_MOUSE CKLF-like MARVEL transmembrane domain-containing protein 3 (Fragment) OS=Mus musculus OX=10090 GN=Cm	5	1	1	1	1	0	0	0	1	1	0	1	1	1	0	0	0	1	1	0	0	0	1	1	0	1	0	0	0	1	1	0	0	1	0	0	0	0	0	0	0	0
Q91WE2;A0A1D5RLF2;A0A1D5RLI3;A0A1D5RLY1;A0A1D5RLX7;A0A1D5RLW0;A0A1D5RLU2	Q91WE2;A0A1D5RLF2;A0A1D5RLI3;A0A1D5RLY1;A0A1D5RLX7;A0A1D5RLW0;A0A1D5RLU2	1;1;1;1;1;1;1	1;1;1;1;1;1;1	1;1;1;1;1;1;1	Protein FAM192A	Fam192a	sp|Q91WE2|PIP30_MOUSE PSME3-interacting protein OS=Mus musculus OX=10090 GN=Psme3ip1 PE=1 SV=1;tr|A0A1D5RLF2|A0A1D5RLF2_MOUSE PSME3-interacting protein (Fragment) OS=Mus musculus OX=10090 GN=Fam192a PE=1 SV=1;tr|A0A1D5RLI3|A0A1D5RLI3_MOUSE PSME3-interactin	7	1	1	1	1	1	1	1	1	1	1	1	1	1	1	1	1	1	1	1	1	1	1	1	1	1	1	1	1	1	1	1	1	1	1	0	0	0	0	0	0	0
A0A1D5RM62;A0A1D5RLG0;Q8BTX9	A0A1D5RM62;A0A1D5RLG0;Q8BTX9	1;1;1	1;1;1	1;1;1	Inactive hydroxysteroid dehydrogenase-like protein 1	Hsdl1	tr|A0A1D5RM62|A0A1D5RM62_MOUSE Inactive hydroxysteroid dehydrogenase-like protein 1 (Fragment) OS=Mus musculus OX=10090 GN=Hsdl1 PE=1 SV=1;tr|A0A1D5RLG0|A0A1D5RLG0_MOUSE Inactive hydroxysteroid dehydrogenase-like protein 1 OS=Mus musculus OX=10090 GN=Hsdl1	3	1	1	1	0	0	0	0	0	0	0	0	0	0	0	0	0	0	1	0	0	0	1	1	0	0	0	0	0	0	0	0	0	0	0	0	0	0	0	0	0	0
Q80UJ7;A0A1D5RLG3;Q3UYK8	Q80UJ7;A0A1D5RLG3;Q3UYK8	3;3;3	3;3;3	3;3;3	Rab3 GTPase-activating protein catalytic subunit	Rab3gap1	sp|Q80UJ7|RB3GP_MOUSE Rab3 GTPase-activating protein catalytic subunit OS=Mus musculus OX=10090 GN=Rab3gap1 PE=1 SV=4;tr|A0A1D5RLG3|A0A1D5RLG3_MOUSE Rab3 GTPase-activating protein catalytic subunit OS=Mus musculus OX=10090 GN=Rab3gap1 PE=1 SV=1;tr|Q3UYK8|Q	3	3	3	3	2	2	2	1	2	2	1	2	1	1	2	1	1	2	1	1	1	1	1	0	1	2	2	2	0	2	2	0	1	2	1	0	0	0	0	0	0	0
A0A1D5RLM8	A0A1D5RLM8	4	4	4			tr|A0A1D5RLM8|A0A1D5RLM8_MOUSE Predicted gene 11639 OS=Mus musculus OX=10090 GN=Gm11639 PE=1 SV=1	1	4	4	4	1	1	1	1	1	1	1	1	1	1	1	1	1	1	1	1	1	1	1	1	1	1	0	2	1	1	1	1	1	1	1	2	1	2	1	2	0	0
P02802;A0A1D5RLN7	P02802;A0A1D5RLN7	1;1	1;1	1;1	Metallothionein-1	Mt1	sp|P02802|MT1_MOUSE Metallothionein-1 OS=Mus musculus OX=10090 GN=Mt1 PE=1 SV=1;tr|A0A1D5RLN7|A0A1D5RLN7_MOUSE Metallothionein-1 OS=Mus musculus OX=10090 GN=Mt1 PE=1 SV=1	2	1	1	1	1	0	0	0	1	1	0	1	1	1	0	0	0	1	1	0	0	0	1	0	0	0	0	0	0	0	1	0	0	1	0	0	0	0	0	0	0	0
Q8C5L7;Q8C545;A0A1D5RLR3	Q8C5L7;Q8C545;A0A1D5RLR3	2;2;2	2;2;2	2;2;2	RNA-binding protein 34	Rbm34	sp|Q8C5L7|RBM34_MOUSE RNA-binding protein 34 OS=Mus musculus OX=10090 GN=Rbm34 PE=1 SV=2;tr|Q8C545|Q8C545_MOUSE Uncharacterized protein OS=Mus musculus OX=10090 PE=2 SV=1;tr|A0A1D5RLR3|A0A1D5RLR3_MOUSE RNA-binding protein 34 OS=Mus musculus OX=10090 GN=Rbm	3	2	2	2	0	1	1	1	0	0	0	0	0	1	1	1	1	0	0	0	1	1	0	0	0	0	1	1	0	0	0	1	1	0	0	1	0	0	0	1	0	0
Q6VNB8;A0A1D5RLV7;G3UYW1;Q6VNB8-2	Q6VNB8;A0A1D5RLV7;G3UYW1;Q6VNB8-2	2;2;2;2	2;2;2;2	2;2;2;2	WD repeat and FYVE domain-containing protein 3	Wdfy3	sp|Q6VNB8|WDFY3_MOUSE WD repeat and FYVE domain-containing protein 3 OS=Mus musculus OX=10090 GN=Wdfy3 PE=1 SV=1;tr|A0A1D5RLV7|A0A1D5RLV7_MOUSE WD repeat and FYVE domain-containing protein 3 OS=Mus musculus OX=10090 GN=Wdfy3 PE=1 SV=1;tr|G3UYW1|G3UYW1_MOUS	4	2	2	2	1	0	0	0	1	0	0	1	0	0	0	0	0	0	0	0	0	0	1	0	0	1	0	1	0	0	0	0	0	0	0	0	0	0	0	0	0	0
Q80TE4;A0A1D5RLY9;Q80TE4-2;B9EK76;Q5EBP0	Q80TE4;A0A1D5RLY9;Q80TE4-2;B9EK76;Q5EBP0	9;9;9;8;5	8;8;8;7;5	8;8;8;7;5	Signal-induced proliferation-associated 1-like protein 2	Sipa1l2	sp|Q80TE4|SI1L2_MOUSE Signal-induced proliferation-associated 1-like protein 2 OS=Mus musculus OX=10090 GN=Sipa1l2 PE=1 SV=3;tr|A0A1D5RLY9|A0A1D5RLY9_MOUSE Signal-induced proliferation-associated 1-like protein 2 OS=Mus musculus OX=10090 GN=Sipa1l2 PE=1 SV	5	9	8	8	0	1	0	1	0	0	0	0	0	0	0	0	0	1	1	0	0	0	0	1	0	0	1	0	0	0	0	0	1	0	0	0	0	0	0	0	0	0
A0A1D5RLZ5;Q8VEB4	A0A1D5RLZ5;Q8VEB4	1;1	1;1	1;1	Group XV phospholipase A2	Pla2g15	tr|A0A1D5RLZ5|A0A1D5RLZ5_MOUSE Group XV phospholipase A2 OS=Mus musculus OX=10090 GN=Pla2g15 PE=1 SV=1;sp|Q8VEB4|PAG15_MOUSE Group XV phospholipase A2 OS=Mus musculus OX=10090 GN=Pla2g15 PE=1 SV=1	2	1	1	1	1	0	0	0	1	1	0	1	1	1	0	0	0	1	1	0	0	0	0	0	1	0	0	0	0	1	0	0	0	0	0	0	0	0	0	0	0	0
P62717;A0A1D5RM85;A0A1D5RLW5;Q3THJ0;A0A1D5RM79;A0A1D5RME4;A0A1D5RMC7;Q05CK2	P62717;A0A1D5RM85;A0A1D5RLW5;Q3THJ0;A0A1D5RM79;A0A1D5RME4	9;9;8;8;6;5;4;4	9;9;8;8;6;5;4;4	9;9;8;8;6;5;4;4	60S ribosomal protein L18a	Rpl18a	sp|P62717|RL18A_MOUSE 60S ribosomal protein L18a OS=Mus musculus OX=10090 GN=Rpl18a PE=1 SV=1;tr|A0A1D5RM85|A0A1D5RM85_MOUSE 60S ribosomal protein L18a (Fragment) OS=Mus musculus OX=10090 GN=Rpl18a PE=1 SV=1;tr|A0A1D5RLW5|A0A1D5RLW5_MOUSE 60S ribosomal pro	8	9	9	9	4	4	4	4	5	5	4	4	4	5	4	4	4	4	5	2	4	4	4	5	5	4	4	4	4	5	4	4	5	5	4	8	7	8	5	8	5	4
Q9D385;A0A1D5RMA5;Q9D385-2	Q9D385;A0A1D5RMA5;Q9D385-2	1;1;1	1;1;1	1;1;1	ADP-ribosylation factor-like protein 2-binding protein	Arl2bp	sp|Q9D385|AR2BP_MOUSE ADP-ribosylation factor-like protein 2-binding protein OS=Mus musculus OX=10090 GN=Arl2bp PE=1 SV=1;tr|A0A1D5RMA5|A0A1D5RMA5_MOUSE ADP-ribosylation factor-like protein 2-binding protein OS=Mus musculus OX=10090 GN=Arl2bp PE=1 SV=1;sp|	3	1	1	1	1	0	0	1	0	0	0	0	0	0	1	0	0	0	0	1	0	0	1	0	0	0	0	1	0	0	0	1	0	0	0	0	0	0	0	0	0	0
A0A1D5RMI0;F8WHV1;Q9D187	A0A1D5RMI0;F8WHV1;Q9D187	1;1;1	1;1;1	1;1;1	Mitotic spindle-associated MMXD complex subunit MIP18	Fam96b	tr|A0A1D5RMI0|A0A1D5RMI0_MOUSE Cytosolic iron-sulfur assembly component 2B OS=Mus musculus OX=10090 GN=Ciao2b PE=1 SV=1;tr|F8WHV1|F8WHV1_MOUSE Cytosolic iron-sulfur assembly component 2B OS=Mus musculus OX=10090 GN=Ciao2b PE=1 SV=1;sp|Q9D187|CIA2B_MOUSE Cy	3	1	1	1	1	1	1	1	1	1	1	1	1	1	1	1	1	1	1	0	0	1	1	1	1	1	1	1	1	1	1	1	1	1	1	0	0	0	0	0	0	0
P97760;A0A1D5RML8;Q9DB22;Q3UUX3;A0A1D5RLM9;A0A1D5RLD4	P97760;A0A1D5RML8;Q9DB22;Q3UUX3	3;3;2;2;1;1	3;3;2;2;1;1	3;3;2;2;1;1	DNA-directed RNA polymerase II subunit RPB3	Polr2c	sp|P97760|RPB3_MOUSE DNA-directed RNA polymerase II subunit RPB3 OS=Mus musculus OX=10090 GN=Polr2c PE=1 SV=2;tr|A0A1D5RML8|A0A1D5RML8_MOUSE DNA-directed RNA polymerase II subunit RPB3 OS=Mus musculus OX=10090 GN=Polr2c PE=1 SV=1;tr|Q9DB22|Q9DB22_MOUSE RPO	6	3	3	3	2	3	2	2	1	3	3	2	2	3	3	2	2	0	1	2	2	1	0	1	2	1	1	1	1	2	2	2	1	1	2	0	0	0	0	0	0	0
Q60766;A0A1G5SJJ3;Q60766-2	Q60766;A0A1G5SJJ3;Q60766-2	3;3;3	3;3;3	3;3;3	Immunity-related GTPase family M protein 1	Irgm1	sp|Q60766|IRGM1_MOUSE Immunity-related GTPase family M protein 1 OS=Mus musculus OX=10090 GN=Irgm1 PE=1 SV=1;tr|A0A1G5SJJ3|A0A1G5SJJ3_MOUSE Irgm1 OS=Mus musculus OX=10090 GN=OTTMUSPWKG00059374 PE=4 SV=1;sp|Q60766-2|IRGM1_MOUSE Isoform 2 of Immunity-related	3	3	3	3	1	0	1	0	0	0	0	1	1	0	0	0	0	1	1	0	0	0	1	2	1	2	0	0	0	0	2	0	0	2	0	0	0	0	0	0	0	0
P62852;A0A1L1SQA8	P62852;A0A1L1SQA8	3;3	3;3	3;3	40S ribosomal protein S25	Rps25	sp|P62852|RS25_MOUSE 40S ribosomal protein S25 OS=Mus musculus OX=10090 GN=Rps25 PE=1 SV=1;tr|A0A1L1SQA8|A0A1L1SQA8_MOUSE 40S ribosomal protein S25 OS=Mus musculus OX=10090 GN=Rps25 PE=1 SV=1	2	3	3	3	3	3	3	3	3	3	3	3	3	3	3	3	3	3	3	1	3	3	3	3	3	3	3	3	3	3	3	3	3	3	3	3	3	3	2	3	1	3
G3X915;A0A1L1SQI7;Q9D7V2	G3X915;A0A1L1SQI7;Q9D7V2	2;2;1	2;2;1	2;2;1	LysM and putative peptidoglycan-binding domain-containing protein 2	Lysmd2	tr|G3X915|G3X915_MOUSE LysM and putative peptidoglycan-binding domain-containing protein 2 OS=Mus musculus OX=10090 GN=Lysmd2 PE=1 SV=1;tr|A0A1L1SQI7|A0A1L1SQI7_MOUSE LysM and putative peptidoglycan-binding domain-containing protein 2 OS=Mus musculus OX=10	3	2	2	2	0	0	1	0	0	0	1	0	0	0	0	0	1	0	0	0	0	1	0	0	0	0	1	0	0	0	0	1	0	0	0	0	0	0	0	0	0	0
Q60739;F6TCF9;A0A1L1SRT0;Q60739-2;Q9CUY1	Q60739;F6TCF9;A0A1L1SRT0;Q60739-2;Q9CUY1	2;2;2;2;1	2;2;2;2;1	2;2;2;2;1	BAG family molecular chaperone regulator 1	Bag1	sp|Q60739|BAG1_MOUSE BAG family molecular chaperone regulator 1 OS=Mus musculus OX=10090 GN=Bag1 PE=1 SV=3;tr|F6TCF9|F6TCF9_MOUSE BAG family molecular chaperone regulator 1 OS=Mus musculus OX=10090 GN=Bag1 PE=1 SV=1;tr|A0A1L1SRT0|A0A1L1SRT0_MOUSE BAG famil	5	2	2	2	1	1	1	0	2	1	1	1	1	1	1	1	1	1	1	0	1	0	0	1	0	0	0	0	0	0	0	0	0	0	0	0	0	0	0	0	0	0
O08739;A0A1L1SRX2;Q922J7;D3YU73;F6XQD0;D3Z4N3	O08739;A0A1L1SRX2;Q922J7	9;9;5;2;2;2	9;9;5;2;2;2	9;9;5;2;2;2	AMP deaminase 3	Ampd3	sp|O08739|AMPD3_MOUSE AMP deaminase 3 OS=Mus musculus OX=10090 GN=Ampd3 PE=1 SV=2;tr|A0A1L1SRX2|A0A1L1SRX2_MOUSE AMP deaminase OS=Mus musculus OX=10090 GN=Ampd3 PE=1 SV=1;tr|Q922J7|Q922J7_MOUSE Ampd3 protein (Fragment) OS=Mus musculus OX=10090 GN=Ampd3 PE=	6	9	9	9	7	0	0	1	0	1	2	7	7	2	1	1	2	1	0	0	1	0	4	0	1	4	0	0	0	1	4	1	0	5	0	0	0	0	1	0	1	0
Q9CXU9;A0A1L1SSA3;J3QN87;J3QPZ8	Q9CXU9;A0A1L1SSA3;J3QN87;J3QPZ8	4;4;2;2	1;1;0;0	1;1;0;0	Eukaryotic translation initiation factor 1b	Eif1b;Eif1	sp|Q9CXU9|EIF1B_MOUSE Eukaryotic translation initiation factor 1b OS=Mus musculus OX=10090 GN=Eif1b PE=1 SV=2;tr|A0A1L1SSA3|A0A1L1SSA3_MOUSE Eukaryotic translation initiation factor 1b (Fragment) OS=Mus musculus OX=10090 GN=Eif1b PE=1 SV=1;tr|J3QN87|J3QN87	4	4	1	1	4	4	4	4	4	3	3	3	3	3	4	4	4	3	3	2	3	3	3	3	4	3	4	3	2	3	4	3	3	4	4	0	0	0	0	0	0	0
Q3UDS7;Q3TJ10;A0A1L1SSF2;Q8VDL4-3;Q8VDL4;Q8VDL4-2	Q3UDS7;Q3TJ10;A0A1L1SSF2;Q8VDL4-3;Q8VDL4	9;9;9;9;9;2	9;9;9;9;9;2	9;9;9;9;9;2	ADP-dependent glucokinase	Adpgk	tr|Q3UDS7|Q3UDS7_MOUSE ADP-dependent glucokinase OS=Mus musculus OX=10090 GN=Adpgk PE=1 SV=1;tr|Q3TJ10|Q3TJ10_MOUSE Uncharacterized protein OS=Mus musculus OX=10090 GN=Adpgk PE=2 SV=1;tr|A0A1L1SSF2|A0A1L1SSF2_MOUSE ADP-dependent glucokinase OS=Mus musculus	6	9	9	9	2	4	4	4	0	2	4	1	1	2	4	4	2	1	2	1	1	1	1	1	0	1	3	2	3	1	1	3	3	0	3	0	1	0	0	0	1	1
Q6DFV7;B9EIW5;A0A1L1SSS4;A0A1L1STT1;Q8CG81;Q6DFV7-6;Q6DFV7-5;Q6DFV7-4;Q6DFV7-3	Q6DFV7;B9EIW5;A0A1L1SSS4;A0A1L1STT1;Q8CG81;Q6DFV7-6;Q6DFV7-5;Q6DFV7-4;Q6DFV7-3	3;3;3;2;2;2;2;2;2	3;3;3;2;2;2;2;2;2	3;3;3;2;2;2;2;2;2	Nuclear receptor coactivator 7	Ncoa7	sp|Q6DFV7|NCOA7_MOUSE Nuclear receptor coactivator 7 OS=Mus musculus OX=10090 GN=Ncoa7 PE=1 SV=2;tr|B9EIW5|B9EIW5_MOUSE Ncoa7 protein OS=Mus musculus OX=10090 GN=Ncoa7 PE=1 SV=1;tr|A0A1L1SSS4|A0A1L1SSS4_MOUSE Nuclear receptor coactivator 7 OS=Mus musculus	9	3	3	3	1	1	0	0	1	0	0	0	0	0	1	0	0	0	0	0	0	0	0	0	0	0	1	0	0	1	1	0	0	0	0	0	0	0	0	0	0	0
Q9JHQ5;F6VG18;F6VTH5;Q3UHL8;A0A1L1SSX7;Q8CDG8	Q9JHQ5;F6VG18;F6VTH5;Q3UHL8;A0A1L1SSX7;Q8CDG8	1;1;1;1;1;1	1;1;1;1;1;1	1;1;1;1;1;1	Leucine zipper transcription factor-like protein 1	Lztfl1	sp|Q9JHQ5|LZTL1_MOUSE Leucine zipper transcription factor-like protein 1 OS=Mus musculus OX=10090 GN=Lztfl1 PE=1 SV=1;tr|F6VG18|F6VG18_MOUSE Leucine zipper transcription factor-like protein 1 (Fragment) OS=Mus musculus OX=10090 GN=Lztfl1 PE=1 SV=1;tr|F6VTH	6	1	1	1	0	0	0	0	0	0	0	0	0	0	0	0	0	0	0	0	0	0	0	0	0	0	0	0	0	0	0	0	0	0	0	0	0	0	0	0	0	0
Q6ZWR6;A0A1L1STC6;Q6ZWR6-4;A0A1L1SRV6	Q6ZWR6;A0A1L1STC6;Q6ZWR6-4	3;3;3;1	3;3;3;1	3;3;3;1	Nesprin-1	Syne1	sp|Q6ZWR6|SYNE1_MOUSE Nesprin-1 OS=Mus musculus OX=10090 GN=Syne1 PE=1 SV=2;tr|A0A1L1STC6|A0A1L1STC6_MOUSE Nesprin-1 OS=Mus musculus OX=10090 GN=Syne1 PE=1 SV=1;sp|Q6ZWR6-4|SYNE1_MOUSE Isoform 4 of Nesprin-1 OS=Mus musculus OX=10090 GN=Syne1	4	3	3	3	0	0	0	0	0	0	0	0	0	0	0	0	0	0	0	0	0	1	0	0	0	0	0	0	0	0	0	0	0	0	0	1	0	1	0	1	0	0
Q9D6R2;A0A1L1STE6;Q9D6R2-2	Q9D6R2;A0A1L1STE6;Q9D6R2-2	11;11;9	11;11;9	11;11;9	Isocitrate dehydrogenase [NAD] subunit alpha, mitochondrial	Idh3a	sp|Q9D6R2|IDH3A_MOUSE Isocitrate dehydrogenase [NAD] subunit alpha, mitochondrial OS=Mus musculus OX=10090 GN=Idh3a PE=1 SV=1;tr|A0A1L1STE6|A0A1L1STE6_MOUSE Isocitrate dehydrogenase [NAD] subunit, mitochondrial OS=Mus musculus OX=10090 GN=Idh3a PE=1 SV=1;s	3	11	11	11	10	8	9	7	10	9	9	7	8	8	9	10	10	9	11	1	4	8	5	8	6	7	6	7	7	8	6	9	8	8	9	0	0	0	0	0	0	0
Q8CH25;A0A1L1STF9;Q8CH25-2;Q9CS69;A0A1L1SRL0	Q8CH25;A0A1L1STF9;Q8CH25-2;Q9CS69	4;4;4;2;1	4;4;4;2;1	4;4;4;2;1	SAFB-like transcription modulator	Sltm	sp|Q8CH25|SLTM_MOUSE SAFB-like transcription modulator OS=Mus musculus OX=10090 GN=Sltm PE=1 SV=1;tr|A0A1L1STF9|A0A1L1STF9_MOUSE SAFB-like transcription modulator OS=Mus musculus OX=10090 GN=Sltm PE=1 SV=1;sp|Q8CH25-2|SLTM_MOUSE Isoform 2 of SAFB-like tran	5	4	4	4	3	3	2	3	2	2	2	4	3	2	3	4	3	3	1	0	1	1	2	2	2	2	1	1	1	2	2	2	1	2	2	0	0	0	0	0	0	0
Q9JKK7;A0A1L1SU70;A0A1L1SRR7;Q9JKK7-2	Q9JKK7;A0A1L1SU70;A0A1L1SRR7;Q9JKK7-2	2;2;1;1	1;1;1;1	1;1;1;1	Tropomodulin-2	Tmod2	sp|Q9JKK7|TMOD2_MOUSE Tropomodulin-2 OS=Mus musculus OX=10090 GN=Tmod2 PE=1 SV=2;tr|A0A1L1SU70|A0A1L1SU70_MOUSE Tropomodulin-2 OS=Mus musculus OX=10090 GN=Tmod2 PE=1 SV=1;tr|A0A1L1SRR7|A0A1L1SRR7_MOUSE Tropomodulin-2 (Fragment) OS=Mus musculus OX=10090 GN=	4	2	1	1	0	0	0	1	1	1	0	0	0	1	1	1	0	0	1	0	0	0	0	1	1	0	0	0	0	0	0	0	0	0	0	0	0	0	0	0	0	0
Q62252;A0A1L1SU87	Q62252;A0A1L1SU87	1;1	1;1	1;1	Sperm surface protein Sp17	Spa17	sp|Q62252|SP17_MOUSE Sperm surface protein Sp17 OS=Mus musculus OX=10090 GN=Spa17 PE=1 SV=1;tr|A0A1L1SU87|A0A1L1SU87_MOUSE Sperm surface protein Sp17 (Fragment) OS=Mus musculus OX=10090 GN=Spa17 PE=1 SV=1	2	1	1	1	0	0	0	0	0	0	0	0	0	0	0	0	0	0	0	0	0	0	0	0	0	0	0	0	0	0	0	0	0	0	0	0	0	0	0	0	0	0
Q8BY87;A0A1L1SV73;Q8BY87-2;Q3UB96	Q8BY87;A0A1L1SV73;Q8BY87-2	14;14;14;2	14;14;14;2	14;14;14;2	Ubiquitin carboxyl-terminal hydrolase 47	Usp47	sp|Q8BY87|UBP47_MOUSE Ubiquitin carboxyl-terminal hydrolase 47 OS=Mus musculus OX=10090 GN=Usp47 PE=1 SV=2;tr|A0A1L1SV73|A0A1L1SV73_MOUSE Ubiquitin carboxyl-terminal hydrolase 47 OS=Mus musculus OX=10090 GN=Usp47 PE=1 SV=1;sp|Q8BY87-2|UBP47_MOUSE Isoform 2	4	14	14	14	1	3	2	4	2	2	3	2	2	3	5	3	3	2	1	2	2	3	0	1	0	0	0	2	2	3	3	2	3	1	4	1	0	0	1	0	0	1
Q9EP89;A1A4A8;A0PJ65;Q3UEQ3;A0A1L1SVF9;Q80UJ8	Q9EP89;A1A4A8;A0PJ65;Q3UEQ3;A0A1L1SVF9;Q80UJ8	3;3;3;3;3;3	3;3;3;3;3;3	3;3;3;3;3;3	Serine beta-lactamase-like protein LACTB, mitochondrial	Lactb	sp|Q9EP89|LACTB_MOUSE Serine beta-lactamase-like protein LACTB, mitochondrial OS=Mus musculus OX=10090 GN=Lactb PE=1 SV=1;tr|A1A4A8|A1A4A8_MOUSE Lactb protein (Fragment) OS=Mus musculus OX=10090 GN=Lactb PE=2 SV=1;tr|A0PJ65|A0PJ65_MOUSE Lactb protein (Frag	6	3	3	3	0	0	1	1	2	1	0	0	0	1	0	1	0	1	1	0	0	0	0	0	0	0	0	0	0	0	0	0	0	0	0	0	0	0	0	0	0	0
Q61206;Q8BTA2;A0A1L1SVK0;A0A1L1SQ76;A0A1L1SRD0;A0A1L1SQV7;A0A1L1SSQ5	Q61206;Q8BTA2;A0A1L1SVK0;A0A1L1SQ76;A0A1L1SRD0;A0A1L1SQV7;A0A1L1SSQ5	4;4;4;3;3;3;2	4;4;4;3;3;3;2	4;4;4;3;3;3;2	Platelet-activating factor acetylhydrolase IB subunit beta	Pafah1b2	sp|Q61206|PA1B2_MOUSE Platelet-activating factor acetylhydrolase IB subunit beta OS=Mus musculus OX=10090 GN=Pafah1b2 PE=1 SV=2;tr|Q8BTA2|Q8BTA2_MOUSE SGNH_hydro domain-containing protein OS=Mus musculus OX=10090 GN=Pafah1b2 PE=2 SV=1;tr|A0A1L1SVK0|A0A1L1S	7	4	4	4	3	4	4	4	3	4	4	4	4	3	4	4	3	3	4	2	3	3	3	3	3	2	3	3	4	3	3	4	3	2	3	1	1	0	0	1	1	0
Q6PCP5;E0CYB9;A0A1S6GWF9;A0A1S6GWG0;Q6PCP5-4;F7BC60;F7CTF8;E0CYI3;Q6PCP5-3	Q6PCP5;E0CYB9;A0A1S6GWF9;A0A1S6GWG0;Q6PCP5-4;F7BC60;F7CTF8;E0CYI3;Q6PCP5-3	4;4;4;4;2;2;2;2;2	4;4;4;4;2;2;2;2;2	3;3;3;3;1;2;1;1;1	Mitochondrial fission factor	Mff	sp|Q6PCP5|MFF_MOUSE Mitochondrial fission factor OS=Mus musculus OX=10090 GN=Mff PE=1 SV=1;tr|E0CYB9|E0CYB9_MOUSE Mitochondrial fission factor OS=Mus musculus OX=10090 GN=Mff PE=1 SV=1;tr|A0A1S6GWF9|A0A1S6GWF9_MOUSE Miff domain-containing protein OS=Mus mu	9	4	4	3	1	2	2	2	1	0	2	0	0	1	2	2	1	0	0	0	1	1	0	1	0	0	2	1	1	1	0	1	1	0	1	0	0	0	0	0	0	0
P62814;A0A1S6GWG6;Q91YH6;B0LAC8;Q99KA3;Q6P6I3;Q8C3L6;A0A0U1RNU9	P62814;A0A1S6GWG6	20;20;6;6;6;6;6;2	20;20;6;6;6;6;6;2	20;20;6;6;6;6;6;2	V-type proton ATPase subunit B, brain isoform	Atp6v1b2	sp|P62814|VATB2_MOUSE V-type proton ATPase subunit B, brain isoform OS=Mus musculus OX=10090 GN=Atp6v1b2 PE=1 SV=1;tr|A0A1S6GWG6|A0A1S6GWG6_MOUSE Vacuolar proton pump subunit B OS=Mus musculus OX=10090 GN=Atp6v1b2 PE=2 SV=1	8	20	20	20	19	16	18	17	19	19	17	20	20	18	17	18	17	20	20	8	15	14	20	19	20	19	13	14	16	20	19	16	14	18	15	3	1	5	0	4	0	2
Q91W89;Q3TBQ3;E9PYM7;E9PZ88;F8WIE1;Q8BWY6;A0A1S6GWG9	Q91W89;Q3TBQ3;E9PYM7;E9PZ88;F8WIE1;Q8BWY6;A0A1S6GWG9	1;1;1;1;1;1;1	1;1;1;1;1;1;1	1;1;1;1;1;1;1	Alpha-mannosidase 2C1;Alpha-mannosidase	Man2c1	sp|Q91W89|MA2C1_MOUSE Alpha-mannosidase 2C1 OS=Mus musculus OX=10090 GN=Man2c1 PE=1 SV=1;tr|Q3TBQ3|Q3TBQ3_MOUSE Alpha-mann_mid domain-containing protein (Fragment) OS=Mus musculus OX=10090 GN=Man2c1 PE=2 SV=1;tr|E9PYM7|E9PYM7_MOUSE Alpha-mannosidase 2C1 (F	7	1	1	1	1	1	1	1	1	1	1	1	1	1	1	1	0	1	0	0	0	0	0	0	0	1	1	1	0	0	0	0	0	0	1	0	0	0	0	0	0	0
Q1HFZ0;A0A1S6GWH4;H3BKN0;Q1HFZ0-2;H3BJF3	Q1HFZ0;A0A1S6GWH4;H3BKN0;Q1HFZ0-2	27;27;25;21;2	27;27;25;21;2	27;27;25;21;2	tRNA (cytosine(34)-C(5))-methyltransferase	Nsun2	sp|Q1HFZ0|NSUN2_MOUSE RNA cytosine C(5)-methyltransferase NSUN2 OS=Mus musculus OX=10090 GN=Nsun2 PE=1 SV=2;tr|A0A1S6GWH4|A0A1S6GWH4_MOUSE SAM_MT_RSMB_NOP domain-containing protein OS=Mus musculus OX=10090 GN=Nsun2 PE=2 SV=1;tr|H3BKN0|H3BKN0_MOUSE RNA cyto	5	27	27	27	24	23	23	21	25	22	21	23	21	23	23	21	22	23	21	7	12	17	21	21	21	19	15	19	18	21	20	21	21	15	21	0	0	1	2	0	0	0
Q02053;A0A1S6GWH5;P31254	Q02053;A0A1S6GWH5	32;32;5	32;32;5	32;32;5	Ubiquitin-like modifier-activating enzyme 1	Uba1	sp|Q02053|UBA1_MOUSE Ubiquitin-like modifier-activating enzyme 1 OS=Mus musculus OX=10090 GN=Uba1 PE=1 SV=1;tr|A0A1S6GWH5|A0A1S6GWH5_MOUSE UBA_e1_C domain-containing protein OS=Mus musculus OX=10090 GN=Uba1 PE=2 SV=1	3	32	32	32	27	27	26	26	24	26	24	28	25	23	26	27	25	26	25	13	24	20	22	20	23	26	25	26	25	22	24	23	25	25	23	2	3	3	3	2	1	3
O88738;S4R1L5;O88738-2;O88738-3;A0A1S6GWH6;S4R2P8;J3QP64;Q3UYZ6;S4R268;A0A3Q4EH00;S4R2N7;Q8CBU9;S4R1R8;REV__Q5NCS9;REV__S4R268;REV__S4R1L5;REV__O88738-3;REV__S4R2P8;REV__O88738-2;REV__O88738;REV__A0A1S6GWH6;S4R1S3	O88738;S4R1L5;O88738-2;O88738-3;A0A1S6GWH6;S4R2P8	68;68;68;68;68;68;9;9;7;6;4;3;2;1;1;1;1;1;1;1;1;1	68;68;68;68;68;68;9;9;7;6;4;3;2;1;1;1;1;1;1;1;1;1	68;68;68;68;68;68;9;9;7;6;4;3;2;1;1;1;1;1;1;1;1;1	Baculoviral IAP repeat-containing protein 6	Birc6	sp|O88738|BIRC6_MOUSE Baculoviral IAP repeat-containing protein 6 OS=Mus musculus OX=10090 GN=Birc6 PE=1 SV=2;tr|S4R1L5|S4R1L5_MOUSE Baculoviral IAP repeat-containing protein 6 OS=Mus musculus OX=10090 GN=Birc6 PE=1 SV=1;sp|O88738-2|BIRC6_MOUSE Isoform 2 o	22	68	68	68	11	6	10	6	15	19	6	14	16	14	7	6	5	12	10	1	5	5	9	9	11	12	6	4	3	6	8	6	7	12	5	0	0	3	0	0	0	0
Q9CQ49;A0A1S6GWH9;A0A1S6GWH8;A0A338P7L9	Q9CQ49;A0A1S6GWH9;A0A1S6GWH8;A0A338P7L9	3;3;3;2	3;3;3;2	3;3;3;2	Nuclear cap-binding protein subunit 2	Ncbp2	sp|Q9CQ49|NCBP2_MOUSE Nuclear cap-binding protein subunit 2 OS=Mus musculus OX=10090 GN=Ncbp2 PE=1 SV=1;tr|A0A1S6GWH9|A0A1S6GWH9_MOUSE Nuclear cap-binding protein subunit 2 OS=Mus musculus OX=10090 GN=Ncbp2 PE=2 SV=1;tr|A0A1S6GWH8|A0A1S6GWH8_MOUSE Nuclear	4	3	3	3	2	2	1	2	1	2	2	2	1	2	2	2	0	1	0	0	1	1	1	1	1	0	1	0	1	2	0	1	2	2	1	0	0	0	0	0	0	0
Q8BHL8;A2VCP7;A0A1S6GWI1	Q8BHL8;A2VCP7;A0A1S6GWI1	2;2;2	2;2;2	2;2;2	Proteasome inhibitor PI31 subunit	Psmf1	sp|Q8BHL8|PSMF1_MOUSE Proteasome inhibitor PI31 subunit OS=Mus musculus OX=10090 GN=Psmf1 PE=1 SV=1;tr|A2VCP7|A2VCP7_MOUSE Psmf1 protein (Fragment) OS=Mus musculus OX=10090 GN=Psmf1 PE=2 SV=1;tr|A0A1S6GWI1|A0A1S6GWI1_MOUSE Uncharacterized protein OS=Mus mu	3	2	2	2	2	1	0	1	0	0	1	0	0	0	1	1	2	1	0	0	0	1	0	0	0	0	0	0	0	0	0	1	0	0	0	0	0	0	0	0	0	0
Q8R3P3;A0A1S6GWI2;P61166	Q8R3P3;A0A1S6GWI2;P61166	1;1;1	1;1;1	1;1;1	Transmembrane protein 258	Tmem258	tr|Q8R3P3|Q8R3P3_MOUSE 1810006K21Rik protein OS=Mus musculus OX=10090 GN=Tmem258 PE=2 SV=1;tr|A0A1S6GWI2|A0A1S6GWI2_MOUSE Uncharacterized protein OS=Mus musculus OX=10090 GN=Tmem258 PE=2 SV=1;sp|P61166|TM258_MOUSE Transmembrane protein 258 OS=Mus musculus	3	1	1	1	1	1	1	1	1	1	1	1	1	1	1	1	1	1	1	0	1	1	1	1	1	1	1	1	1	0	1	1	1	1	1	0	0	0	0	0	0	0
Q9D7H3;Q91YL8;Q3UAE6;Q3TIJ4;A0A1S6GWI5;D3Z263;Q5BLJ4;D6REI7;D6RD00	Q9D7H3;Q91YL8;Q3UAE6;Q3TIJ4;A0A1S6GWI5;D3Z263;Q5BLJ4	3;3;3;3;3;2;2;1;1	3;3;3;3;3;2;2;1;1	3;3;3;3;3;2;2;1;1	RNA 3-terminal phosphate cyclase	RtcA;Rtca	sp|Q9D7H3|RTCA_MOUSE RNA 3-terminal phosphate cyclase OS=Mus musculus OX=10090 GN=RtcA PE=1 SV=2;tr|Q91YL8|Q91YL8_MOUSE Rtcd1 protein OS=Mus musculus OX=10090 GN=Rtca PE=2 SV=1;tr|Q3UAE6|Q3UAE6_MOUSE Uncharacterized protein OS=Mus musculus OX=10090 GN=Rtc	9	3	3	3	2	3	3	3	2	2	3	3	3	3	3	3	2	2	2	1	3	3	3	2	2	2	3	2	2	3	3	3	2	3	3	0	0	0	0	0	0	0
P55302;Q6PB52;Q6PEM5;Q5D0B0;Q8C252;Q6ZY49;Q3TL96;Q8K295;A0A1S6GWI9;F6WMD1;Q3U8U9	P55302;Q6PB52;Q6PEM5;Q5D0B0;Q8C252;Q6ZY49;Q3TL96;Q8K295;A0A1S6GWI9	7;7;7;7;7;7;7;7;7;3;1	7;7;7;7;7;7;7;7;7;3;1	7;7;7;7;7;7;7;7;7;3;1	Alpha-2-macroglobulin receptor-associated protein	Lrpap1	sp|P55302|AMRP_MOUSE Alpha-2-macroglobulin receptor-associated protein OS=Mus musculus OX=10090 GN=Lrpap1 PE=1 SV=1;tr|Q6PB52|Q6PB52_MOUSE Lrpap1 protein (Fragment) OS=Mus musculus OX=10090 GN=Lrpap1 PE=2 SV=1;tr|Q6PEM5|Q6PEM5_MOUSE Lrpap1 protein (Fragmen	11	7	7	7	6	2	3	3	6	7	3	6	6	6	3	4	4	7	7	0	1	1	6	6	5	6	3	3	2	6	6	0	2	6	1	0	0	0	0	0	0	0
Q80UK8;A0A1S6GWJ5;Q148R8	Q80UK8;A0A1S6GWJ5;Q148R8	1;1;1	1;1;1	1;1;1	Integrator complex subunit 2	Ints2	sp|Q80UK8|INT2_MOUSE Integrator complex subunit 2 OS=Mus musculus OX=10090 GN=Ints2 PE=1 SV=2;tr|A0A1S6GWJ5|A0A1S6GWJ5_MOUSE Uncharacterized protein OS=Mus musculus OX=10090 GN=Ints2 PE=2 SV=1;tr|Q148R8|Q148R8_MOUSE Integrator complex subunit 2 OS=Mus musc	3	1	1	1	1	0	0	0	0	0	0	0	0	0	0	0	0	0	0	0	0	0	0	0	0	0	0	0	0	0	0	0	0	0	0	0	1	0	1	0	1	1
Q8C5L3;Q5CZY5;E9Q027;Q3TIJ0;A0A1S6GWJ6;Q8C5L3-3;Q8C5L3-2;E9Q8D5	Q8C5L3;Q5CZY5;E9Q027;Q3TIJ0;A0A1S6GWJ6;Q8C5L3-3;Q8C5L3-2;E9Q8D5	5;5;5;5;5;5;5;4	5;5;5;5;5;5;5;4	5;5;5;5;5;5;5;4	CCR4-NOT transcription complex subunit 2	Cnot2	sp|Q8C5L3|CNOT2_MOUSE CCR4-NOT transcription complex subunit 2 OS=Mus musculus OX=10090 GN=Cnot2 PE=1 SV=2;tr|Q5CZY5|Q5CZY5_MOUSE Cnot2 protein OS=Mus musculus OX=10090 GN=Cnot2 PE=2 SV=1;tr|E9Q027|E9Q027_MOUSE CCR4-NOT transcription complex subunit 2 OS=M	8	5	5	5	0	2	2	2	1	2	2	0	0	1	2	2	2	1	0	1	2	2	0	1	0	0	1	1	2	2	2	1	1	1	2	0	0	0	0	0	0	0
Q9CZR8;Q8K239;A0A1S6GWJ9;Q3TA37;Q80UT3;Q8VDE3;Q9CX33	Q9CZR8;Q8K239;A0A1S6GWJ9;Q3TA37;Q80UT3;Q8VDE3	10;10;10;9;8;5;4	10;10;10;9;8;5;4	10;10;10;9;8;5;4	Elongation factor Ts, mitochondrial;Elongation factor Ts	Tsfm	sp|Q9CZR8|EFTS_MOUSE Elongation factor Ts, mitochondrial OS=Mus musculus OX=10090 GN=Tsfm PE=1 SV=1;tr|Q8K239|Q8K239_MOUSE Tsfm protein (Fragment) OS=Mus musculus OX=10090 GN=Tsfm PE=2 SV=1;tr|A0A1S6GWJ9|A0A1S6GWJ9_MOUSE Elongation factor Ts, mitochondrial	7	10	10	10	5	8	8	8	8	9	8	7	8	7	8	9	7	9	7	4	7	7	5	5	7	8	8	9	5	6	7	8	6	6	6	0	0	0	1	0	0	0
P46978;Q8BMP9;Q5U412;Q3UA28;Q3U9H4;Q3TVN9;Q3TUR1;Q3TG02;A0A1S6GWK0;Q3U547;Q8BWT4;D3YZN5	P46978;Q8BMP9;Q5U412;Q3UA28;Q3U9H4;Q3TVN9;Q3TUR1;Q3TG02;A0A1S6GWK0;Q3U547	7;7;7;7;7;7;7;7;7;6;3;1	7;7;7;7;7;7;7;7;7;6;3;1	5;5;5;5;5;5;5;5;5;5;2;0	Dolichyl-diphosphooligosaccharide--protein glycosyltransferase subunit STT3A	Stt3a	sp|P46978|STT3A_MOUSE Dolichyl-diphosphooligosaccharide--protein glycosyltransferase subunit STT3A OS=Mus musculus OX=10090 GN=Stt3a PE=1 SV=1;tr|Q8BMP9|Q8BMP9_MOUSE Uncharacterized protein OS=Mus musculus OX=10090 GN=Stt3a PE=2 SV=1;tr|Q5U412|Q5U412_MOUSE	12	7	7	5	5	5	5	5	6	6	5	4	5	5	5	5	6	6	6	1	2	5	4	5	5	4	4	5	4	5	4	5	5	4	5	2	1	1	1	2	2	1
P58501;A0A1S6GWK5	P58501;A0A1S6GWK5	1;1	1;1	1;1	PAX3- and PAX7-binding protein 1	Paxbp1	sp|P58501|PAXB1_MOUSE PAX3- and PAX7-binding protein 1 OS=Mus musculus OX=10090 GN=Paxbp1 PE=1 SV=3;tr|A0A1S6GWK5|A0A1S6GWK5_MOUSE GCFC domain-containing protein OS=Mus musculus OX=10090 GN=Paxbp1 PE=2 SV=1	2	1	1	1	0	0	0	0	1	0	0	0	0	1	0	1	0	0	0	0	0	0	0	0	0	0	1	0	0	0	0	0	0	0	0	0	0	0	0	0	0	0
Q9DAA6;A0A1S7D812;Q9DAA6-2	Q9DAA6;A0A1S7D812;Q9DAA6-2	2;2;1	2;2;1	2;2;1	Exosome complex component CSL4	Exosc1	sp|Q9DAA6|EXOS1_MOUSE Exosome complex component CSL4 OS=Mus musculus OX=10090 GN=Exosc1 PE=1 SV=1;tr|A0A1S7D812|A0A1S7D812_MOUSE Exosome complex component CSL4 short isoform (Fragment) OS=Mus musculus OX=10090 GN=Exosc1 PE=2 SV=1;sp|Q9DAA6-2|EXOS1_MOUSE Is	3	2	2	2	2	2	2	2	2	1	2	1	2	1	2	2	2	1	2	0	0	0	2	1	1	1	1	1	1	1	1	2	1	1	1	0	0	0	0	0	0	0
Q9WV30;Q9WV30-2;Q9JIH4;A0A1U6URG8;Q9WV30-4;Q8VHJ6;Q3UZ77;Q9JIH5;Q3UW17;F6VCW7	Q9WV30;Q9WV30-2;Q9JIH4;A0A1U6URG8;Q9WV30-4;Q8VHJ6;Q3UZ77;Q9JIH5	13;13;13;13;13;12;10;8;3;2	13;13;13;13;13;12;10;8;3;2	9;9;9;9;9;9;9;8;3;2	Nuclear factor of activated T-cells 5	Nfat5	sp|Q9WV30|NFAT5_MOUSE Nuclear factor of activated T-cells 5 OS=Mus musculus OX=10090 GN=Nfat5 PE=1 SV=2;sp|Q9WV30-2|NFAT5_MOUSE Isoform 2 of Nuclear factor of activated T-cells 5 OS=Mus musculus OX=10090 GN=Nfat5;tr|Q9JIH4|Q9JIH4_MOUSE NFATz2 OS=Mus muscul	10	13	13	9	1	1	1	1	0	1	0	1	0	1	0	0	0	1	1	0	0	0	0	0	0	0	1	0	1	0	0	0	0	1	2	0	0	0	0	0	0	0
Q09200;A0A1W2P6F0;Q8VDF0;A0A1Z4EAV4	Q09200;A0A1W2P6F0;Q8VDF0;A0A1Z4EAV4	2;2;2;2	2;2;2;2	2;2;2;2	Beta-1,4 N-acetylgalactosaminyltransferase 1	B4galnt1	sp|Q09200|B4GN1_MOUSE Beta-1,4 N-acetylgalactosaminyltransferase 1 OS=Mus musculus OX=10090 GN=B4galnt1 PE=1 SV=1;tr|A0A1W2P6F0|A0A1W2P6F0_MOUSE Beta-1,4 N-acetylgalactosaminyltransferase 1 OS=Mus musculus OX=10090 GN=B4galnt1 PE=1 SV=1;tr|Q8VDF0|Q8VDF0_MO	4	2	2	2	2	0	0	0	2	1	0	2	2	2	0	0	1	2	1	0	0	0	1	1	1	2	0	0	1	1	2	0	0	0	0	0	0	0	0	0	0	0
A2AAJ9;E9QQ96;A0A1W2P6H1;Z4YJE4;H7BX05;J9JIB2;A2AAJ9-2;A2AAJ9-3	A2AAJ9;E9QQ96;A0A1W2P6H1;Z4YJE4;H7BX05	3;3;3;3;3;1;1;1	3;3;3;3;3;1;1;1	3;3;3;3;3;1;1;1	Obscurin	Obscn	sp|A2AAJ9|OBSCN_MOUSE Obscurin OS=Mus musculus OX=10090 GN=Obscn PE=1 SV=3;tr|E9QQ96|E9QQ96_MOUSE Obscurin OS=Mus musculus OX=10090 GN=Obscn PE=1 SV=2;tr|A0A1W2P6H1|A0A1W2P6H1_MOUSE Obscurin OS=Mus musculus OX=10090 GN=Obscn PE=1 SV=2;tr|Z4YJE4|Z4YJE4_MOUS	8	3	3	3	1	1	1	2	2	1	2	1	1	1	3	0	1	1	1	0	0	1	1	1	1	1	1	1	1	1	1	0	1	1	1	0	0	0	1	0	0	0
E9Q6R7;A0A1W2P6L4;Q8C7R5;Q3TR59;Q3UYS4;A0A1W2P8G5;Q810I5;Q6P6L2;A0A1W2P8A5;O08614	E9Q6R7;A0A1W2P6L4;Q8C7R5;Q3TR59;Q3UYS4;A0A1W2P8G5;Q810I5;Q6P6L2;A0A1W2P8A5;O08614	1;1;1;1;1;1;1;1;1;1	1;1;1;1;1;1;1;1;1;1	1;1;1;1;1;1;1;1;1;1		Utrn	tr|E9Q6R7|E9Q6R7_MOUSE Utrophin OS=Mus musculus OX=10090 GN=Utrn PE=1 SV=1;tr|A0A1W2P6L4|A0A1W2P6L4_MOUSE Utrophin (Fragment) OS=Mus musculus OX=10090 GN=Utrn PE=1 SV=1;tr|Q8C7R5|Q8C7R5_MOUSE Uncharacterized protein (Fragment) OS=Mus musculus OX=10090 PE=2	10	1	1	1	0	1	1	1	0	0	1	0	0	0	1	1	1	0	0	0	1	1	0	0	0	0	1	1	0	0	0	1	1	0	1	0	0	0	0	0	0	0
Q8BMI4;A0A1W2P6M6;Q8BMI4-2;A0A1W2P876	Q8BMI4;A0A1W2P6M6;Q8BMI4-2	3;3;3;1	3;3;3;1	3;3;3;1	Flap endonuclease GEN homolog 1	Gen1	sp|Q8BMI4|GEN_MOUSE Flap endonuclease GEN homolog 1 OS=Mus musculus OX=10090 GN=Gen1 PE=1 SV=2;tr|A0A1W2P6M6|A0A1W2P6M6_MOUSE Flap endonuclease GEN homolog 1 (Fragment) OS=Mus musculus OX=10090 GN=Gen1 PE=1 SV=1;sp|Q8BMI4-2|GEN_MOUSE Isoform 2 of Flap endo	4	3	3	3	0	0	0	0	0	0	0	0	0	0	0	0	0	0	0	0	0	0	0	0	0	0	0	0	0	0	0	0	0	0	0	0	0	0	0	0	0	0
Q8BJU0;A0A1W2P6P1;Q8BJU0-2;A0A1W2P7I5	Q8BJU0;A0A1W2P6P1;Q8BJU0-2;A0A1W2P7I5	4;4;4;2	4;4;4;2	4;4;4;2	Small glutamine-rich tetratricopeptide repeat-containing protein alpha	Sgta	sp|Q8BJU0|SGTA_MOUSE Small glutamine-rich tetratricopeptide repeat-containing protein alpha OS=Mus musculus OX=10090 GN=Sgta PE=1 SV=2;tr|A0A1W2P6P1|A0A1W2P6P1_MOUSE Small glutamine-rich tetratricopeptide repeat-containing protein alpha (Fragment) OS=Mus m	4	4	4	4	4	4	4	4	4	4	4	3	4	4	4	4	4	3	2	0	2	4	4	4	2	2	4	4	3	3	1	4	3	2	3	0	0	0	0	0	0	0
Q9JL26;A0A1W2P6X3;Q9JL26-2;A2AB60;Q3TY82;G3UWI1	Q9JL26;A0A1W2P6X3;Q9JL26-2;A2AB60;Q3TY82	10;10;8;8;6;2	10;10;8;8;6;2	10;10;8;8;6;2	Formin-like protein 1	Fmnl1	sp|Q9JL26|FMNL1_MOUSE Formin-like protein 1 OS=Mus musculus OX=10090 GN=Fmnl1 PE=1 SV=1;tr|A0A1W2P6X3|A0A1W2P6X3_MOUSE Formin-like protein 1 OS=Mus musculus OX=10090 GN=Fmnl1 PE=1 SV=1;sp|Q9JL26-2|FMNL1_MOUSE Isoform 2 of Formin-like protein 1 OS=Mus muscu	6	10	10	10	8	2	2	1	6	6	1	5	7	6	0	2	2	5	5	0	0	0	3	4	6	5	1	1	1	3	4	1	3	6	2	1	0	1	0	1	1	1
Q9QXT0;A0A1W2P729	Q9QXT0;A0A1W2P729	6;6	6;6	6;6	Protein canopy homolog 2	Cnpy2	sp|Q9QXT0|CNPY2_MOUSE Protein canopy homolog 2 OS=Mus musculus OX=10090 GN=Cnpy2 PE=1 SV=1;tr|A0A1W2P729|A0A1W2P729_MOUSE Protein canopy homolog 2 (Fragment) OS=Mus musculus OX=10090 GN=Cnpy2 PE=1 SV=1	2	6	6	6	4	6	5	6	6	5	6	5	5	5	4	4	4	6	5	2	3	4	4	4	5	4	5	6	5	3	4	5	4	3	4	1	0	0	0	0	0	0
P62075;A0A1W2P756;A0A1W2P7H2	P62075;A0A1W2P756	3;3;1	3;3;1	3;3;1	Mitochondrial import inner membrane translocase subunit Tim13	Timm13	sp|P62075|TIM13_MOUSE Mitochondrial import inner membrane translocase subunit Tim13 OS=Mus musculus OX=10090 GN=Timm13 PE=1 SV=1;tr|A0A1W2P756|A0A1W2P756_MOUSE Mitochondrial import inner membrane translocase subunit Tim13 OS=Mus musculus OX=10090 GN=Timm13	3	3	3	3	3	3	3	3	3	3	3	3	3	2	3	3	3	3	2	2	3	2	3	3	3	2	3	2	3	3	2	3	2	3	3	0	0	0	0	0	0	0
P84228;A1L0U3;A0A1W2P768;F8WI35;E0CYN1;E0CYR7	P84228;A1L0U3;A0A1W2P768;F8WI35	7;7;7;6;1;1	1;1;1;0;0;0	1;1;1;0;0;0	Histone H3.2;Histone H3	Hist1h3b;Hist1h3e;H3f3a	sp|P84228|H32_MOUSE Histone H3.2 OS=Mus musculus OX=10090 GN=Hist1h3b PE=1 SV=2;tr|A1L0U3|A1L0U3_MOUSE Histone H3 (Fragment) OS=Mus musculus OX=10090 GN=Hist1h3e PE=2 SV=1;tr|A0A1W2P768|A0A1W2P768_MOUSE H3 clustered histone 14 OS=Mus musculus OX=10090 GN=H	6	7	1	1	3	4	4	3	4	4	4	3	4	5	3	4	4	4	4	1	1	2	1	3	3	4	4	4	4	3	3	4	4	4	4	7	3	7	3	6	4	4
A0A1W2P7K6;Q68EF0	A0A1W2P7K6;Q68EF0	3;2	3;2	3;2	Rab-3A-interacting protein	Rab3ip	tr|A0A1W2P7K6|A0A1W2P7K6_MOUSE Rab-3A-interacting protein OS=Mus musculus OX=10090 GN=Rab3ip PE=1 SV=1;sp|Q68EF0|RAB3I_MOUSE Rab-3A-interacting protein OS=Mus musculus OX=10090 GN=Rab3ip PE=1 SV=1	2	3	3	3	0	0	0	0	0	0	0	0	0	0	0	1	0	0	0	0	1	0	1	0	0	0	1	0	1	0	0	0	0	0	0	0	0	0	0	0	0	0
P59708;A0A1W2P7L7	P59708;A0A1W2P7L7	2;2	2;2	2;2	Splicing factor 3B subunit 6	Sf3b6	sp|P59708|SF3B6_MOUSE Splicing factor 3B subunit 6 OS=Mus musculus OX=10090 GN=Sf3b6 PE=1 SV=1;tr|A0A1W2P7L7|A0A1W2P7L7_MOUSE Splicing factor 3B subunit 6 (Fragment) OS=Mus musculus OX=10090 GN=Sf3b6 PE=1 SV=1	2	2	2	2	1	2	1	2	1	1	2	1	2	1	2	1	2	2	1	1	1	1	1	1	1	1	1	1	1	0	1	1	1	1	1	0	0	0	0	0	0	0
Q8VEG4;A0A1W2P7Q1;Q3UIJ1;Q8VEG4-2	Q8VEG4;A0A1W2P7Q1;Q3UIJ1;Q8VEG4-2	1;1;1;1	1;1;1;1	1;1;1;1	Exonuclease 3-5 domain-containing protein 2	Exd2	sp|Q8VEG4|EXD2_MOUSE Exonuclease 3-5 domain-containing protein 2 OS=Mus musculus OX=10090 GN=Exd2 PE=1 SV=2;tr|A0A1W2P7Q1|A0A1W2P7Q1_MOUSE Exonuclease 3-5 domain-containing protein 2 (Fragment) OS=Mus musculus OX=10090 GN=Exd2 PE=1 SV=1;tr|Q3UIJ1|Q3UIJ	4	1	1	1	0	0	1	0	0	0	1	0	0	0	1	0	1	0	0	0	0	0	0	0	0	0	0	0	0	0	0	1	0	0	0	1	0	0	0	1	0	0
Q9CRT8;A0A1W2P7Q6;A0A1W2P7V1	Q9CRT8;A0A1W2P7Q6	14;14;1	14;14;1	14;14;1	Exportin-T	Xpot	sp|Q9CRT8|XPOT_MOUSE Exportin-T OS=Mus musculus OX=10090 GN=Xpot PE=1 SV=3;tr|A0A1W2P7Q6|A0A1W2P7Q6_MOUSE Exportin-T OS=Mus musculus OX=10090 GN=Xpot PE=1 SV=1	3	14	14	14	5	8	9	7	5	7	8	3	4	5	8	8	9	6	5	7	7	6	6	7	4	5	9	10	7	4	4	9	6	5	6	1	2	0	0	0	1	1
Q99LL5;A0A1W2P7U7;Q8BW04	Q99LL5;A0A1W2P7U7;Q8BW04	1;1;1	1;1;1	1;1;1	Periodic tryptophan protein 1 homolog	Pwp1	sp|Q99LL5|PWP1_MOUSE Periodic tryptophan protein 1 homolog OS=Mus musculus OX=10090 GN=Pwp1 PE=1 SV=1;tr|A0A1W2P7U7|A0A1W2P7U7_MOUSE Periodic tryptophan protein 1 homolog OS=Mus musculus OX=10090 GN=Pwp1 PE=1 SV=1;tr|Q8BW04|Q8BW04_MOUSE WD_REPEATS_REGION d	3	1	1	1	0	0	0	0	0	0	0	0	0	0	0	1	0	0	0	0	0	0	0	0	0	0	0	0	0	0	0	0	0	0	1	0	0	0	0	0	0	0
Q4KML4;A0A1W2P7X0;E9QMV2	Q4KML4;A0A1W2P7X0;E9QMV2	2;2;2	2;2;2	2;2;2	Costars family protein ABRACL	Abracl	sp|Q4KML4|ABRAL_MOUSE Costars family protein ABRACL OS=Mus musculus OX=10090 GN=Abracl PE=1 SV=1;tr|A0A1W2P7X0|A0A1W2P7X0_MOUSE Costars family protein ABRACL (Fragment) OS=Mus musculus OX=10090 GN=Abracl PE=1 SV=1;tr|E9QMV2|E9QMV2_MOUSE Costars family prot	3	2	2	2	2	2	2	2	2	2	2	2	2	2	2	2	2	2	2	0	1	2	2	2	2	2	2	2	2	2	2	2	2	2	2	0	0	0	0	0	0	0
Q64281;A0A1W2P7X1;Q64281-2	Q64281;A0A1W2P7X1;Q64281-2	1;1;1	1;1;1	1;1;1	Leukocyte immunoglobulin-like receptor subfamily B member 4	Lilrb4	sp|Q64281|LIRB4_MOUSE Leukocyte immunoglobulin-like receptor subfamily B member 4 OS=Mus musculus OX=10090 GN=Lilrb4 PE=1 SV=1;tr|A0A1W2P7X1|A0A1W2P7X1_MOUSE Predicted gene, 49339 OS=Mus musculus OX=10090 GN=Gm49339 PE=1 SV=1;sp|Q64281-2|LIRB4_MOUSE Isofor	3	1	1	1	0	0	1	1	1	0	0	1	0	1	0	0	0	0	1	0	0	1	1	1	0	1	0	0	0	0	1	0	1	1	0	0	0	0	0	0	0	0
Q9JKN6;D3YVV7;A0A1W2P872;A3KMK7	Q9JKN6;D3YVV7;A0A1W2P872;A3KMK7	2;2;2;1	2;2;2;1	2;2;2;1	RNA-binding protein Nova-1	Nova1;Nova2	sp|Q9JKN6|NOVA1_MOUSE RNA-binding protein Nova-1 OS=Mus musculus OX=10090 GN=Nova1 PE=1 SV=2;tr|D3YVV7|D3YVV7_MOUSE NOVA alternative-splicing regulator 2 OS=Mus musculus OX=10090 GN=Nova2 PE=1 SV=3;tr|A0A1W2P872|A0A1W2P872_MOUSE NOVA alternative-splicing r	4	2	2	2	0	1	1	2	0	0	2	0	0	0	2	2	2	0	0	0	2	2	0	0	0	0	2	2	2	0	0	1	2	0	1	0	0	0	0	0	0	0
P41731;A0A1W2P8C6;Q3UC80;Q8BT06	P41731;A0A1W2P8C6;Q3UC80;Q8BT06	1;1;1;1	1;1;1;1	1;1;1;1	CD63 antigen;Tetraspanin	Cd63	sp|P41731|CD63_MOUSE CD63 antigen OS=Mus musculus OX=10090 GN=Cd63 PE=1 SV=2;tr|A0A1W2P8C6|A0A1W2P8C6_MOUSE Tetraspanin (Fragment) OS=Mus musculus OX=10090 GN=Cd63 PE=1 SV=1;tr|Q3UC80|Q3UC80_MOUSE Tetraspanin OS=Mus musculus OX=10090 GN=Cd63 PE=2 SV=1;tr|Q	4	1	1	1	1	1	1	1	1	1	1	1	1	1	1	1	1	1	1	0	0	1	1	1	1	1	1	1	1	1	1	1	0	1	1	0	0	0	0	0	0	0
Q8BU33;A0A1W2P8E1;A0A1W2P8D6;A0A1W2P727;Q8BU33-3;Q8BU33-2	Q8BU33;A0A1W2P8E1;A0A1W2P8D6;A0A1W2P727;Q8BU33-3;Q8BU33-2	2;2;1;1;1;1	2;2;1;1;1;1	2;2;1;1;1;1	Acetolactate synthase-like protein	Ilvbl	sp|Q8BU33|ILVBL_MOUSE Acetolactate synthase-like protein OS=Mus musculus OX=10090 GN=Ilvbl PE=1 SV=1;tr|A0A1W2P8E1|A0A1W2P8E1_MOUSE Acetolactate synthase-like protein OS=Mus musculus OX=10090 GN=Ilvbl PE=1 SV=1;tr|A0A1W2P8D6|A0A1W2P8D6_MOUSE Acetolactate s	6	2	2	2	0	0	0	0	1	1	0	0	0	0	0	0	0	1	1	0	0	0	0	1	2	1	0	0	0	0	1	0	0	0	0	0	0	0	0	0	0	0
A0A1Y7VL11;A0A1Y7VIZ6;Q9WV98	A0A1Y7VL11;A0A1Y7VIZ6;Q9WV98	2;2;2	2;2;2	2;2;2	Mitochondrial import inner membrane translocase subunit Tim9	Timm9	tr|A0A1Y7VL11|A0A1Y7VL11_MOUSE Mitochondrial import inner membrane translocase subunit Tim9 OS=Mus musculus OX=10090 GN=Timm9 PE=1 SV=1;tr|A0A1Y7VIZ6|A0A1Y7VIZ6_MOUSE Mitochondrial import inner membrane translocase subunit Tim9 OS=Mus musculus OX=10090 GN=	3	2	2	2	2	0	1	1	1	1	1	2	2	1	1	2	2	1	0	0	1	2	1	2	2	2	2	1	1	2	1	1	1	2	1	0	0	0	0	0	0	0
P48428;A0A1Y7VJ48	P48428;A0A1Y7VJ48	4;4	4;4	4;4	Tubulin-specific chaperone A	Tbca	sp|P48428|TBCA_MOUSE Tubulin-specific chaperone A OS=Mus musculus OX=10090 GN=Tbca PE=1 SV=3;tr|A0A1Y7VJ48|A0A1Y7VJ48_MOUSE Tubulin-specific chaperone A OS=Mus musculus OX=10090 GN=Tbca PE=1 SV=1	2	4	4	4	3	4	4	3	3	3	2	1	2	4	4	3	1	4	3	1	2	2	1	2	3	1	2	3	2	2	1	3	2	2	3	0	0	1	0	0	0	0
P70429;Q6PB99;F8WJB9;E9PVP4;A0A1Y7VJA2;P70429-2	P70429;Q6PB99;F8WJB9;E9PVP4;A0A1Y7VJA2;P70429-2	4;4;4;4;4;4	4;4;4;4;4;4	4;4;4;4;4;4	Ena/VASP-like protein	Evl	sp|P70429|EVL_MOUSE Ena/VASP-like protein OS=Mus musculus OX=10090 GN=Evl PE=1 SV=2;tr|Q6PB99|Q6PB99_MOUSE Ena-vasodilator stimulated phosphoprotein OS=Mus musculus OX=10090 GN=Evl PE=2 SV=1;tr|F8WJB9|F8WJB9_MOUSE Ena/VASP-like protein OS=Mus musculus OX=1	6	4	4	4	1	1	1	2	1	1	1	0	1	0	2	2	1	1	0	1	1	1	1	1	1	1	2	1	1	1	1	1	1	1	1	0	0	0	0	0	0	0
Q8C7M3;A0A1Y7VP88;A0A1Y7VJX8;Q3TR28;E9QLH4;Q8C7M3-3;Q8C7M3-5;Q8C7M3-2;E9Q524;Q8C7M3-6;Q8C7M3-4	Q8C7M3;A0A1Y7VP88;A0A1Y7VJX8;Q3TR28;E9QLH4;Q8C7M3-3;Q8C7M3-5;Q8C7M3-2;E9Q524;Q8C7M3-6;Q8C7M3-4	3;3;3;3;3;3;3;3;2;2;2	3;3;3;3;3;3;3;3;2;2;2	2;2;2;2;2;2;2;2;2;2;2	E3 ubiquitin-protein ligase TRIM9	Trim9	sp|Q8C7M3|TRIM9_MOUSE E3 ubiquitin-protein ligase TRIM9 OS=Mus musculus OX=10090 GN=Trim9 PE=1 SV=2;tr|A0A1Y7VP88|A0A1Y7VP88_MOUSE E3 ubiquitin-protein ligase TRIM9 OS=Mus musculus OX=10090 GN=Trim9 PE=1 SV=1;tr|A0A1Y7VJX8|A0A1Y7VJX8_MOUSE E3 ubiquitin-pro	11	3	3	2	0	0	0	1	1	0	0	0	0	1	0	1	1	0	0	0	0	0	0	0	1	0	0	0	0	0	0	0	0	0	0	0	0	0	0	0	0	0
Q9ESV0;A0A1Y7VLU4;Q9CRZ6;Q3UYV7;A0A1Y7VKX7;Q3TLR1;Q3U7R4;F8WJA0	Q9ESV0;A0A1Y7VLU4;Q9CRZ6;Q3UYV7;A0A1Y7VKX7;Q3TLR1;Q3U7R4;F8WJA0	1;1;1;1;1;1;1;1	1;1;1;1;1;1;1;1	1;1;1;1;1;1;1;1	ATP-dependent RNA helicase DDX24	Ddx24	sp|Q9ESV0|DDX24_MOUSE ATP-dependent RNA helicase DDX24 OS=Mus musculus OX=10090 GN=Ddx24 PE=1 SV=2;tr|A0A1Y7VLU4|A0A1Y7VLU4_MOUSE ATP-dependent RNA helicase DDX24 OS=Mus musculus OX=10090 GN=Ddx24 PE=1 SV=1;tr|Q9CRZ6|Q9CRZ6_MOUSE Uncharacterized protein (F	8	1	1	1	0	0	0	0	0	0	0	0	0	0	0	0	0	0	0	0	0	0	0	0	0	0	0	0	0	0	0	0	0	0	0	0	0	0	0	0	0	0
O08804;Q3TAM4;A0A1Y7VLD5	O08804;Q3TAM4;A0A1Y7VLD5	2;2;2	1;1;1	1;1;1		Serpinb6b	tr|O08804|O08804_MOUSE NK13 OS=Mus musculus OX=10090 GN=Serpinb6b PE=1 SV=2;tr|Q3TAM4|Q3TAM4_MOUSE SERPIN domain-containing protein OS=Mus musculus OX=10090 GN=Serpinb6b PE=2 SV=1;tr|A0A1Y7VLD5|A0A1Y7VLD5_MOUSE Serine (or cysteine) peptidase inhibitor, cla	3	2	1	1	2	0	0	0	2	2	0	1	2	0	0	0	0	2	2	0	0	0	2	2	2	2	0	0	0	1	2	0	0	2	0	0	0	0	0	0	0	0
Q91ZP3;Q8CFH3;Q8CD95;Q3U3C3;A0A1Y7VLN4;Q80XT6;E9QKQ5;A0A5F8MQ53;A0A5F8MPG1;Q91ZP3-2	Q91ZP3;Q8CFH3;Q8CD95;Q3U3C3;A0A1Y7VLN4;Q80XT6;E9QKQ5;A0A5F8MQ53;A0A5F8MPG1;Q91ZP3-2	3;3;3;3;3;3;3;3;3;3	3;3;3;3;3;3;3;3;3;3	3;3;3;3;3;3;3;3;3;3	Phosphatidate phosphatase LPIN1	Lpin1	sp|Q91ZP3|LPIN1_MOUSE Phosphatidate phosphatase LPIN1 OS=Mus musculus OX=10090 GN=Lpin1 PE=1 SV=1;tr|Q8CFH3|Q8CFH3_MOUSE MKIAA0188 protein (Fragment) OS=Mus musculus OX=10090 GN=Lpin1 PE=2 SV=1;tr|Q8CD95|Q8CD95_MOUSE LNS2 domain-containing protein OS=Mus m	10	3	3	3	0	1	1	2	0	0	1	0	0	0	1	1	1	0	0	2	3	1	0	0	0	0	2	2	1	0	0	0	1	0	1	0	0	0	0	0	0	0
P59764;B2RUG6;A0A1Y7VLY2;Q8CIQ7;F6YXW9;Q8BMP2;Q3UHH9;F8VPQ1;REV__D3Z660;Q3US86	P59764;B2RUG6;A0A1Y7VLY2	6;6;6;2;2;2;2;2;1;1	6;6;6;2;2;2;2;2;1;1	6;6;6;2;2;2;2;2;1;1	Dedicator of cytokinesis protein 4	Dock4	sp|P59764|DOCK4_MOUSE Dedicator of cytokinesis protein 4 OS=Mus musculus OX=10090 GN=Dock4 PE=1 SV=1;tr|B2RUG6|B2RUG6_MOUSE Dock4 protein OS=Mus musculus OX=10090 GN=Dock4 PE=2 SV=1;tr|A0A1Y7VLY2|A0A1Y7VLY2_MOUSE Dedicator of cytokinesis protein 4 OS=Mus m	10	6	6	6	2	3	4	2	2	1	2	0	0	1	3	2	2	1	0	0	0	0	1	1	1	0	1	1	1	1	1	1	2	1	1	0	0	0	0	0	0	0
Q3UDP0;A0A1Y7VMD8;B2RQV3;S4R290;Q3UDP0-2	Q3UDP0;A0A1Y7VMD8;B2RQV3;S4R290;Q3UDP0-2	1;1;1;1;1	1;1;1;1;1	1;1;1;1;1	WD repeat-containing protein 41	Wdr41	sp|Q3UDP0|WDR41_MOUSE WD repeat-containing protein 41 OS=Mus musculus OX=10090 GN=Wdr41 PE=1 SV=1;tr|A0A1Y7VMD8|A0A1Y7VMD8_MOUSE WD repeat-containing protein 41 OS=Mus musculus OX=10090 GN=Wdr41 PE=1 SV=1;tr|B2RQV3|B2RQV3_MOUSE WD repeat-containing protein	5	1	1	1	0	0	0	0	0	0	0	0	0	0	0	0	0	0	0	0	0	0	0	0	0	0	0	0	0	0	0	0	0	0	0	0	0	0	0	0	0	0
E9Q9B7;A0A1Y7VME9;Q80TG7;A0A1Y7VMH7;B2RXL7;Q80SX9;Q52KP9;Q3V2X2;A0A1Y7VNF8;A0A076N9K1;Q8K0P2;A0A076N8A1;A0A076NBC4;A0A076N402;A0A076N1C3;A0A076N9K6;Q3U9G3	E9Q9B7;A0A1Y7VME9;Q80TG7;A0A1Y7VMH7;B2RXL7;Q80SX9;Q52KP9;Q3V2X2;A0A1Y7VNF8;A0A076N9K1;Q8K0P2;A0A076N8A1;A0A076NBC4;A0A076N402;A0A076N1C3;A0A076N9K6	6;6;6;6;6;6;4;3;3;3;3;3;3;3;3;3;1	6;6;6;6;6;6;4;3;3;3;3;3;3;3;3;3;1	6;6;6;6;6;6;4;3;3;3;3;3;3;3;3;3;1		Kidins220;mKIAA1250	tr|E9Q9B7|E9Q9B7_MOUSE Kinase D-interacting substrate 220 OS=Mus musculus OX=10090 GN=Kidins220 PE=1 SV=1;tr|A0A1Y7VME9|A0A1Y7VME9_MOUSE Kinase D-interacting substrate 220 OS=Mus musculus OX=10090 GN=Kidins220 PE=1 SV=1;tr|Q80TG7|Q80TG7_MOUSE MKIAA1250 pro	17	6	6	6	0	1	1	1	0	0	2	0	0	0	1	1	3	1	0	1	1	1	1	0	0	0	1	1	2	0	0	0	1	0	1	0	0	0	0	0	0	0
Q80X41;A0A1Y7VMH3;Q3TL56;Q80X41-2;Q80X41-5;Q80X41-3;A0A1Y7VLL5;Q8CA60	Q80X41;A0A1Y7VMH3;Q3TL56;Q80X41-2;Q80X41-5;Q80X41-3	4;4;4;4;4;4;1;1	4;4;4;4;4;4;1;1	4;4;4;4;4;4;1;1	Serine/threonine-protein kinase VRK1	Vrk1	sp|Q80X41|VRK1_MOUSE Serine/threonine-protein kinase VRK1 OS=Mus musculus OX=10090 GN=Vrk1 PE=1 SV=2;tr|A0A1Y7VMH3|A0A1Y7VMH3_MOUSE Serine/threonine-protein kinase VRK1 OS=Mus musculus OX=10090 GN=Vrk1 PE=1 SV=1;tr|Q3TL56|Q3TL56_MOUSE Protein kinase domain	8	4	4	4	1	2	3	2	2	1	2	2	2	2	2	3	2	1	2	0	1	2	2	2	1	0	3	2	1	3	1	2	2	2	2	1	0	0	0	1	0	0
P70336;F8VPK5;A0A1Y7VMN0;P70336-2;Q6A035;Q3UMT5;Q3TR46;Q3UEZ9;A0A1Y7VLD1;Q8CC95;Q3UE22;Q3TBE0	P70336;F8VPK5;A0A1Y7VMN0;P70336-2;Q6A035;Q3UMT5	10;10;10;10;7;5;3;2;2;2;1;1	10;10;10;10;7;5;3;2;2;2;1;1	8;8;8;8;6;4;2;2;2;2;0;0	Rho-associated protein kinase 2;Rho-associated protein kinase	Rock2	sp|P70336|ROCK2_MOUSE Rho-associated protein kinase 2 OS=Mus musculus OX=10090 GN=Rock2 PE=1 SV=1;tr|F8VPK5|F8VPK5_MOUSE Rho-associated protein kinase OS=Mus musculus OX=10090 GN=Rock2 PE=1 SV=1;tr|A0A1Y7VMN0|A0A1Y7VMN0_MOUSE Rho-associated protein kinase	12	10	10	8	0	1	0	1	2	2	0	0	1	1	2	1	0	1	1	0	0	1	0	0	0	0	0	1	0	0	1	0	0	1	1	0	1	0	1	0	0	1
Q9CXR1;A0A1Y7VN19	Q9CXR1;A0A1Y7VN19	2;2	2;2	2;2	Dehydrogenase/reductase SDR family member 7	Dhrs7	sp|Q9CXR1|DHRS7_MOUSE Dehydrogenase/reductase SDR family member 7 OS=Mus musculus OX=10090 GN=Dhrs7 PE=1 SV=2;tr|A0A1Y7VN19|A0A1Y7VN19_MOUSE Dehydrogenase/reductase SDR family member 7 (Fragment) OS=Mus musculus OX=10090 GN=Dhrs7 PE=1 SV=1	2	2	2	2	1	0	1	1	1	1	1	0	1	1	2	1	1	0	1	2	1	0	1	1	2	1	1	1	0	1	2	1	1	0	1	0	0	0	0	0	0	0
Q80Y14;A0A1Y7VN70	Q80Y14;A0A1Y7VN70	2;2	2;2	2;2	Glutaredoxin-related protein 5, mitochondrial	Glrx5	sp|Q80Y14|GLRX5_MOUSE Glutaredoxin-related protein 5, mitochondrial OS=Mus musculus OX=10090 GN=Glrx5 PE=1 SV=2;tr|A0A1Y7VN70|A0A1Y7VN70_MOUSE Glutaredoxin-related protein 5, mitochondrial OS=Mus musculus OX=10090 GN=Glrx5 PE=1 SV=1	2	2	2	2	2	2	2	2	2	2	2	2	2	2	2	2	2	2	2	2	2	2	2	2	2	2	2	2	2	2	2	2	2	2	2	1	0	0	0	0	0	0
P55264;A0A286YCD7;Q8BMC5;P55264-2;A0A286YCN3	P55264;A0A286YCD7;Q8BMC5;P55264-2	3;3;3;3;1	3;3;3;3;1	3;3;3;3;1	Adenosine kinase	Adk	sp|P55264|ADK_MOUSE Adenosine kinase OS=Mus musculus OX=10090 GN=Adk PE=1 SV=2;tr|A0A286YCD7|A0A286YCD7_MOUSE Adenosine kinase (Fragment) OS=Mus musculus OX=10090 GN=Adk PE=1 SV=1;tr|Q8BMC5|Q8BMC5_MOUSE PfkB domain-containing protein OS=Mus musculus OX=100	5	3	3	3	3	3	3	3	2	2	2	3	3	3	2	3	3	2	2	1	2	2	2	2	1	1	1	1	1	2	1	2	1	2	2	0	0	1	0	0	1	0
E9QNA7;A0A286YCI8;D3Z5J3;A0A286YCQ0;A0A286YDN0;E9Q6A3;E9PYX6;A0A1L7NR63;A0A5F8MPJ2;A0A286YD34;A0A286YCN8	E9QNA7;A0A286YCI8;D3Z5J3;A0A286YCQ0;A0A286YDN0;E9Q6A3;E9PYX6;A0A1L7NR63;A0A5F8MPJ2	10;10;9;9;9;9;9;9;8;1;1	10;10;9;9;9;9;9;9;8;1;1	1;1;1;1;1;1;1;1;1;0;0		Sorbs1	tr|E9QNA7|E9QNA7_MOUSE Sorbin and SH3 domain-containing protein 1 OS=Mus musculus OX=10090 GN=Sorbs1 PE=1 SV=1;tr|A0A286YCI8|A0A286YCI8_MOUSE Sorbin and SH3 domain-containing protein 1 OS=Mus musculus OX=10090 GN=Sorbs1 PE=1 SV=1;tr|D3Z5J3|D3Z5J3_MOUSE Sor	11	10	10	1	0	0	0	0	0	1	0	1	1	1	0	0	0	0	0	0	0	0	1	2	1	0	0	0	0	1	0	0	0	1	0	0	0	0	0	0	0	0
Q8BTY2;Q8BTY2-2;A0A286YCS4;J7H931;A0A286YCX2;J9RZB2;A0A286YD46;J9S4N6;A0A286YDK8;J9S7F7;A0A286YCX8;U3RF68;J9RDH0;E3UVT9;I1VGT4;H6WZF5;I1VGT5;I1VGT6;F8VQC9;E3UVT8;D3Y272;H6WZ45;D3Y273;U3RKD2;A0A286YDJ7;J9RV59;Q8BWZ4;A0A286YDR1	Q8BTY2;Q8BTY2-2;A0A286YCS4;J7H931;A0A286YCX2;J9RZB2;A0A286YD46;J9S4N6;A0A286YDK8;J9S7F7;A0A286YCX8;U3RF68;J9RDH0;E3UVT9;I1VGT4;H6WZF5;I1VGT5;I1VGT6;F8VQC9;E3UVT8;D3Y272;H6WZ45;D3Y273;U3RKD2;A0A286YDJ7;J9RV59;Q8BWZ4;A0A286YDR1	4;4;4;4;4;4;4;4;4;4;4;4;4;4;4;4;4;4;4;4;4;4;4;4;4;4;2;2	4;4;4;4;4;4;4;4;4;4;4;4;4;4;4;4;4;4;4;4;4;4;4;4;4;4;2;2	4;4;4;4;4;4;4;4;4;4;4;4;4;4;4;4;4;4;4;4;4;4;4;4;4;4;2;2	Sodium bicarbonate cotransporter 3;Anion exchange protein	Slc4a7	sp|Q8BTY2|S4A7_MOUSE Sodium bicarbonate cotransporter 3 OS=Mus musculus OX=10090 GN=Slc4a7 PE=1 SV=2;sp|Q8BTY2-2|S4A7_MOUSE Isoform 2 of Sodium bicarbonate cotransporter 3 OS=Mus musculus OX=10090 GN=Slc4a7;tr|A0A286YCS4|A0A286YCS4_MOUSE Anion exchange pro	28	4	4	4	1	2	0	1	1	1	1	3	2	1	2	1	1	2	0	1	1	1	2	1	1	3	1	2	1	1	3	1	1	2	2	0	0	0	0	0	0	0
E9Q4K7;A0A286YCV9;O35071;B1AVY7;Q9EQW7;Q80TF6;Q3V3Y9;A2AKH9;Q6A029;A0A286YDX6;Q8VI89;E9Q9B0;Q6A011;E7FLY0;A0A1D5RMD4;F8VQ75	E9Q4K7;A0A286YCV9	4;4;1;1;1;1;1;1;1;1;1;1;1;1;1;1	4;4;1;1;1;1;1;1;1;1;1;1;1;1;1;1	4;4;1;1;1;1;1;1;1;1;1;1;1;1;1;1	Kinesin-like protein	Kif13b	tr|E9Q4K7|E9Q4K7_MOUSE Kinesin family member 13B OS=Mus musculus OX=10090 GN=Kif13b PE=1 SV=1;tr|A0A286YCV9|A0A286YCV9_MOUSE Kinesin family member 13B OS=Mus musculus OX=10090 GN=Kif13b PE=1 SV=1	16	4	4	4	1	1	0	1	1	2	0	1	1	1	1	0	1	2	0	0	1	0	1	1	2	1	1	1	1	2	1	1	1	1	1	0	0	0	0	0	0	0
Q7TMY4;A0A286YCW5;A0A286YDT0;Q7TMY4-2	Q7TMY4;A0A286YCW5;A0A286YDT0;Q7TMY4-2	1;1;1;1	1;1;1;1	1;1;1;1	THO complex subunit 7 homolog	Thoc7	sp|Q7TMY4|THOC7_MOUSE THO complex subunit 7 homolog OS=Mus musculus OX=10090 GN=Thoc7 PE=1 SV=2;tr|A0A286YCW5|A0A286YCW5_MOUSE THO complex subunit 7 homolog OS=Mus musculus OX=10090 GN=Thoc7 PE=1 SV=1;tr|A0A286YDT0|A0A286YDT0_MOUSE THO complex subunit 7 ho	4	1	1	1	0	1	1	1	1	1	1	0	0	1	0	0	1	0	1	0	0	0	1	1	1	0	1	1	0	1	1	0	0	0	0	0	0	0	0	0	0	0
Q91YP2;Q3UUI1;A0A286YD12;Q3TB65;A0A286YD77	Q91YP2;Q3UUI1;A0A286YD12;Q3TB65	7;7;7;6;2	7;7;7;6;2	7;7;7;6;2	Neurolysin, mitochondrial	Nln	sp|Q91YP2|NEUL_MOUSE Neurolysin, mitochondrial OS=Mus musculus OX=10090 GN=Nln PE=1 SV=1;tr|Q3UUI1|Q3UUI1_MOUSE Peptidase_M3 domain-containing protein OS=Mus musculus OX=10090 GN=Nln PE=2 SV=1;tr|A0A286YD12|A0A286YD12_MOUSE Neurolysin, mitochondrial OS=Mus	5	7	7	7	5	3	4	4	3	4	3	4	3	4	3	4	4	4	4	1	2	2	5	4	4	3	2	2	3	4	5	4	3	4	2	0	0	0	0	0	0	0
A0A286YDA2;A0A286YDT3;E9Q5C9;A0A286YDV7;E9Q5C9-2;A0A286YDZ1;A0A286YCD1	A0A286YDA2;A0A286YDT3;E9Q5C9;A0A286YDV7;E9Q5C9-2	5;5;5;5;4;1;1	5;5;5;5;4;1;1	5;5;5;5;4;1;1		Nolc1	tr|A0A286YDA2|A0A286YDA2_MOUSE Nucleolar and coiled-body phosphoprotein 1 OS=Mus musculus OX=10090 GN=Nolc1 PE=1 SV=1;tr|A0A286YDT3|A0A286YDT3_MOUSE Nucleolar and coiled-body phosphoprotein 1 OS=Mus musculus OX=10090 GN=Nolc1 PE=1 SV=1;sp|E9Q5C9|NOLC1_MOUS	7	5	5	5	2	2	3	3	4	4	3	3	3	4	4	3	4	2	4	1	2	2	2	5	4	3	3	3	2	5	3	3	2	1	4	0	0	0	0	0	0	0
Q80XQ2;Q571D8;A0A286YDB3;Q4KMV6;Q3U325;Q9DAW8;Q8CC81;Q3UN43	Q80XQ2;Q571D8;A0A286YDB3;Q4KMV6;Q3U325;Q9DAW8;Q8CC81;Q3UN43	4;4;4;3;3;2;2;2	4;4;4;3;3;2;2;2	4;4;4;3;3;2;2;2	TBC1 domain family member 5	Tbc1d5	sp|Q80XQ2|TBCD5_MOUSE TBC1 domain family member 5 OS=Mus musculus OX=10090 GN=Tbc1d5 PE=1 SV=2;tr|Q571D8|Q571D8_MOUSE MKIAA0210 protein (Fragment) OS=Mus musculus OX=10090 GN=Tbc1d5 PE=2 SV=1;tr|A0A286YDB3|A0A286YDB3_MOUSE TBC1 domain family member 5 OS=Mu	8	4	4	4	0	0	0	0	0	0	0	0	0	1	0	0	0	0	0	0	0	0	0	0	0	0	0	0	0	0	0	0	0	0	0	0	0	0	0	0	0	0
Q9CZX0;A0A286YDB8;Q9CZX0-2	Q9CZX0;A0A286YDB8;Q9CZX0-2	4;4;4	4;4;4	4;4;4	Elongator complex protein 3	Elp3	sp|Q9CZX0|ELP3_MOUSE Elongator complex protein 3 OS=Mus musculus OX=10090 GN=Elp3 PE=1 SV=1;tr|A0A286YDB8|A0A286YDB8_MOUSE Elongator complex protein 3 OS=Mus musculus OX=10090 GN=Elp3 PE=1 SV=1;sp|Q9CZX0-2|ELP3_MOUSE Isoform 2 of Elongator complex protein	3	4	4	4	1	1	1	1	1	0	1	1	1	1	1	1	2	0	0	3	1	1	1	1	1	1	0	1	2	0	1	2	2	1	1	0	0	1	0	0	0	0
Q03147;Q8CAC4;A0A286YDC0	Q03147;Q8CAC4;A0A286YDC0	2;2;2	2;2;2	2;2;2	Cyclin-dependent kinase 7	Cdk7	sp|Q03147|CDK7_MOUSE Cyclin-dependent kinase 7 OS=Mus musculus OX=10090 GN=Cdk7 PE=1 SV=2;tr|Q8CAC4|Q8CAC4_MOUSE Protein kinase domain-containing protein OS=Mus musculus OX=10090 GN=Cdk7 PE=2 SV=1;tr|A0A286YDC0|A0A286YDC0_MOUSE Cyclin-dependent kinase 7 OS	3	2	2	2	1	1	1	0	1	1	1	1	1	1	1	0	1	1	1	0	0	1	0	1	0	0	1	1	0	1	1	0	0	0	1	0	0	1	0	0	0	0
A0A286YDC3;A0A2C9F2A2	A0A286YDC3;A0A2C9F2A2	1;1	1;1	1;1			tr|A0A286YDC3|A0A286YDC3_MOUSE Ras and Rab interactor 1 (Fragment) OS=Mus musculus OX=10090 GN=Rin1 PE=4 SV=1;tr|A0A2C9F2A2|A0A2C9F2A2_MOUSE Ras and Rab interactor 1 OS=Mus musculus OX=10090 GN=Rin1 PE=1 SV=1	2	1	1	1	0	0	1	0	0	0	0	0	0	0	0	0	0	0	0	0	0	0	0	0	0	0	0	0	0	0	0	0	0	0	0	0	0	0	0	0	0	0
A0A286YDF5;Q69ZN7;B9EK95;E9Q390;Q69ZN7-4;Q69ZN7-2;A0A286YCZ3;Q69ZN7-3;A0A286YE65;A0A0N4SV63;Q9ESD7-3;A0A286YDV5;Q9ESD7-2;E9QL12;E9PXU9;A0A0N4SUJ2;E9Q423;A0A0N4SWG7;A0A0N4SWH3;A0A0N4SUN3;A0A0N4SVX9;Q9ESD7	A0A286YDF5;Q69ZN7;B9EK95;E9Q390;Q69ZN7-4;Q69ZN7-2	36;36;35;35;29;20;17;5;2;1;1;1;1;1;1;1;1;1;1;1;1;1	36;36;35;35;29;20;17;5;2;1;1;1;1;1;1;1;1;1;1;1;1;1	36;36;35;35;29;20;17;5;2;1;1;1;1;1;1;1;1;1;1;1;1;1	Myoferlin	Myof	tr|A0A286YDF5|A0A286YDF5_MOUSE Myoferlin OS=Mus musculus OX=10090 GN=Myof PE=1 SV=1;sp|Q69ZN7|MYOF_MOUSE Myoferlin OS=Mus musculus OX=10090 GN=Myof PE=1 SV=2;tr|B9EK95|B9EK95_MOUSE Myof protein OS=Mus musculus OX=10090 GN=Myof PE=2 SV=1;tr|E9Q390|E9Q390_MO	22	36	36	36	21	1	0	0	25	21	0	24	27	19	0	1	0	19	22	3	0	0	24	20	17	18	2	2	1	18	28	1	1	23	1	1	0	1	0	2	0	1
Q8CGF4;Q3V222;A0A286YDI8;Q80U83;G3X972;Q8R2V9;A0A286YD08	Q8CGF4;Q3V222;A0A286YDI8;Q80U83;G3X972	7;7;7;7;7;3;2	7;7;7;7;7;3;2	7;7;7;7;7;3;2		Sec24c	tr|Q8CGF4|Q8CGF4_MOUSE Sec24 related gene family, member C (S. cerevisiae) OS=Mus musculus OX=10090 GN=Sec24c PE=2 SV=1;tr|Q3V222|Q3V222_MOUSE Uncharacterized protein (Fragment) OS=Mus musculus OX=10090 GN=Sec24c PE=2 SV=1;tr|A0A286YDI8|A0A286YDI8_MOUSE Se	7	7	7	7	3	5	4	3	3	5	5	2	3	2	2	3	4	4	2	2	1	3	2	2	5	2	4	2	3	3	3	5	3	5	5	1	0	0	0	1	0	0
Q6ZPY7;B9EKS2;A0A286YDJ6;Q6ZPY7-2;Q3TQV8;Q3UI14	Q6ZPY7;B9EKS2;A0A286YDJ6;Q6ZPY7-2;Q3TQV8;Q3UI14	2;2;2;2;1;1	2;2;2;2;1;1	2;2;2;2;1;1	Lysine-specific demethylase 3B	Kdm3b	sp|Q6ZPY7|KDM3B_MOUSE Lysine-specific demethylase 3B OS=Mus musculus OX=10090 GN=Kdm3b PE=1 SV=2;tr|B9EKS2|B9EKS2_MOUSE Jumonji domain containing 1B OS=Mus musculus OX=10090 GN=Kdm3b PE=1 SV=1;tr|A0A286YDJ6|A0A286YDJ6_MOUSE Lysine-specific demethylase 3B O	6	2	2	2	0	0	0	0	0	0	1	0	0	0	0	0	0	0	0	0	0	0	0	0	0	0	0	0	0	0	0	0	0	0	0	0	0	0	0	0	0	0
P62823;Q3TU26;A0A286YDR2;Q9CXS2;Q920F0;Q8BP17	P62823;Q3TU26;A0A286YDR2;Q9CXS2	5;5;5;3;1;1	4;4;4;2;1;1	3;3;3;2;1;0	Ras-related protein Rab-3C	Rab3c	sp|P62823|RAB3C_MOUSE Ras-related protein Rab-3C OS=Mus musculus OX=10090 GN=Rab3c PE=1 SV=1;tr|Q3TU26|Q3TU26_MOUSE Uncharacterized protein OS=Mus musculus OX=10090 GN=Rab3c PE=2 SV=1;tr|A0A286YDR2|A0A286YDR2_MOUSE Ras-related protein Rab-3C OS=Mus musculu	6	5	4	3	0	3	2	2	0	0	3	0	0	0	4	2	3	0	0	2	1	3	0	0	0	1	3	2	3	0	0	3	4	0	3	1	0	0	0	0	0	0
A0A286YDU2	A0A286YDU2	5	1	1			tr|A0A286YDU2|A0A286YDU2_MOUSE Ataxin-2 (Fragment) OS=Mus musculus OX=10090 GN=Atxn2 PE=1 SV=1	1	5	1	1	1	1	0	1	1	2	2	0	2	2	1	1	2	1	2	0	0	0	0	2	1	0	2	1	1	2	1	1	1	1	1	0	0	0	0	0	0	0
P52482;A0A286YE31	P52482;A0A286YE31	2;2	1;1	1;1	Ubiquitin-conjugating enzyme E2 E1	Ube2e1	sp|P52482|UB2E1_MOUSE Ubiquitin-conjugating enzyme E2 E1 OS=Mus musculus OX=10090 GN=Ube2e1 PE=1 SV=1;tr|A0A286YE31|A0A286YE31_MOUSE Ubiquitin-conjugating enzyme E2 E1 (Fragment) OS=Mus musculus OX=10090 GN=Ube2e1 PE=1 SV=1	2	2	1	1	0	2	2	2	0	0	2	0	0	0	2	0	1	0	0	0	0	0	0	0	0	0	2	2	0	0	0	0	0	0	2	0	0	0	0	0	0	0
P62849;A0A286YEB7;Q9D7P1;Q9CY61;Q3TIF8;Q9CQK2;P62849-2;P62849-3;Q9DCA4	P62849;A0A286YEB7;Q9D7P1;Q9CY61;Q3TIF8;Q9CQK2;P62849-2;P62849-3;Q9DCA4	3;3;3;3;3;3;3;3;2	3;3;3;3;3;3;3;3;2	3;3;3;3;3;3;3;3;2	40S ribosomal protein S24	Rps24	sp|P62849|RS24_MOUSE 40S ribosomal protein S24 OS=Mus musculus OX=10090 GN=Rps24 PE=1 SV=1;tr|A0A286YEB7|A0A286YEB7_MOUSE 40S ribosomal protein S24 OS=Mus musculus OX=10090 GN=Rps24 PE=1 SV=1;tr|Q9D7P1|Q9D7P1_MOUSE 40S ribosomal protein S24 OS=Mus musculus	9	3	3	3	3	3	3	3	3	3	3	3	3	3	3	3	3	3	3	2	3	3	3	3	3	3	3	2	3	3	3	3	3	3	3	3	2	3	2	3	3	2
Q07076;Q922A2;Q8BP75;Q3TJ49;A0A2C9F2D2;Q3UYL7;Q8CCV9;A0A286YCW4	Q07076;Q922A2;Q8BP75;Q3TJ49;A0A2C9F2D2;Q3UYL7;Q8CCV9	7;7;7;7;7;6;4;1	7;7;7;7;7;6;4;1	7;7;7;7;7;6;4;1	Annexin A7;Annexin	Anxa7	sp|Q07076|ANXA7_MOUSE Annexin A7 OS=Mus musculus OX=10090 GN=Anxa7 PE=1 SV=2;tr|Q922A2|Q922A2_MOUSE Annexin OS=Mus musculus OX=10090 GN=Anxa7 PE=2 SV=1;tr|Q8BP75|Q8BP75_MOUSE Annexin OS=Mus musculus OX=10090 GN=Anxa7 PE=2 SV=1;tr|Q3TJ49|Q3TJ49_MOUSE Annexi	8	7	7	7	7	2	2	1	5	5	1	3	5	4	2	2	2	4	3	2	0	1	4	3	3	3	1	1	3	4	4	0	1	4	1	0	0	0	0	0	0	0
Q920N2;A0A2I3BPG4;A0A2I3BQG1;Q3TG10	Q920N2;A0A2I3BPG4;A0A2I3BQG1;Q3TG10	2;2;1;1	2;2;1;1	2;2;1;1	Biotin--protein ligase;Biotin--[methylmalonyl-CoA-carboxytransferase] ligase;Biotin--[propionyl-CoA-carboxylase [ATP-hydrolyzing]] ligase;Biotin--[methylcrotonoyl-CoA-carboxylase] ligase;Biotin--[acetyl-CoA-carboxylase] ligase	Hlcs	sp|Q920N2|BPL1_MOUSE Biotin--protein ligase OS=Mus musculus OX=10090 GN=Hlcs PE=1 SV=1;tr|A0A2I3BPG4|A0A2I3BPG4_MOUSE Biotin--protein ligase OS=Mus musculus OX=10090 GN=Hlcs PE=1 SV=1;tr|A0A2I3BQG1|A0A2I3BQG1_MOUSE Biotin--protein ligase (Fragment) OS=Mus	4	2	2	2	0	0	0	0	0	0	0	0	0	0	0	0	0	0	0	0	0	0	0	0	0	0	0	0	0	0	0	0	0	0	0	0	0	0	0	0	0	0
A0A2I3BPG9;P83882;A0A0A6YW33	A0A2I3BPG9;P83882	5;4;1	5;4;1	5;4;1	60S ribosomal protein L36a	Rpl36a	tr|A0A2I3BPG9|A0A2I3BPG9_MOUSE Ribosomal protein L36A, pseudogene 1 OS=Mus musculus OX=10090 GN=Rpl36a-ps1 PE=3 SV=1;sp|P83882|RL36A_MOUSE 60S ribosomal protein L36a OS=Mus musculus OX=10090 GN=Rpl36a PE=3 SV=2	3	5	5	5	0	0	0	0	1	0	0	0	0	0	1	0	1	0	0	0	0	0	0	0	0	0	0	0	0	0	0	0	0	1	0	4	2	5	1	5	3	2
Q6P9J9;A0A2I3BPY8;A0A2I3BPX3;A0A2I3BRD2	Q6P9J9;A0A2I3BPY8;A0A2I3BPX3	3;3;3;1	3;3;3;1	3;3;3;1	Anoctamin-6	Ano6	sp|Q6P9J9|ANO6_MOUSE Anoctamin-6 OS=Mus musculus OX=10090 GN=Ano6 PE=1 SV=1;tr|A0A2I3BPY8|A0A2I3BPY8_MOUSE Anoctamin OS=Mus musculus OX=10090 GN=Ano6 PE=1 SV=1;tr|A0A2I3BPX3|A0A2I3BPX3_MOUSE Anoctamin OS=Mus musculus OX=10090 GN=Ano6 PE=1 SV=1	4	3	3	3	2	1	1	0	2	2	0	2	2	3	0	1	1	2	2	0	0	0	1	2	1	2	0	0	0	1	2	0	0	1	0	0	0	0	0	0	0	0
D3YXJ0;A0A2I3BQ43;A0JP53;A0A2I3BQ48;A0A0B5JC35	D3YXJ0;A0A2I3BQ43;A0JP53;A0A2I3BQ48;A0A0B5JC35	2;2;2;2;1	2;2;2;2;1	2;2;2;2;1	Diacylglycerol kinase	Dgkh;DGK	tr|D3YXJ0|D3YXJ0_MOUSE Diacylglycerol kinase OS=Mus musculus OX=10090 GN=Dgkh PE=1 SV=1;tr|A0A2I3BQ43|A0A2I3BQ43_MOUSE Diacylglycerol kinase OS=Mus musculus OX=10090 GN=Dgkh PE=1 SV=1;tr|A0JP53|A0JP53_MOUSE Diacylglycerol kinase OS=Mus musculus OX=10090 GN	5	2	2	2	1	0	1	0	1	1	0	1	1	1	1	1	0	0	0	0	0	0	0	1	1	1	0	1	0	0	1	1	0	1	1	0	0	0	0	0	0	0
Q9JI10;A0A2I3BQE0;Q9JI10-2;Q9CW82	Q9JI10;A0A2I3BQE0;Q9JI10-2;Q9CW82	6;6;5;4	6;6;5;4	5;5;4;3	Serine/threonine-protein kinase 3;Serine/threonine-protein kinase 3 36kDa subunit;Serine/threonine-protein kinase 3 20kDa subunit	Stk3	sp|Q9JI10|STK3_MOUSE Serine/threonine-protein kinase 3 OS=Mus musculus OX=10090 GN=Stk3 PE=1 SV=1;tr|A0A2I3BQE0|A0A2I3BQE0_MOUSE Serine/threonine-protein kinase 3 OS=Mus musculus OX=10090 GN=Stk3 PE=1 SV=1;sp|Q9JI10-2|STK3_MOUSE Isoform 2 of Serine/threoni	4	6	6	5	5	1	1	1	3	2	1	5	6	3	0	0	2	4	1	1	0	0	2	3	3	2	2	1	1	3	3	0	1	2	0	0	0	0	0	0	0	0
P62889;A0A2I3BQF4;Q497D7;Q5PR15	P62889;A0A2I3BQF4;Q497D7;Q5PR15	4;4;4;3	4;4;4;3	4;4;4;3	60S ribosomal protein L30	Rpl30	sp|P62889|RL30_MOUSE 60S ribosomal protein L30 OS=Mus musculus OX=10090 GN=Rpl30 PE=1 SV=2;tr|A0A2I3BQF4|A0A2I3BQF4_MOUSE 60S ribosomal protein L30 OS=Mus musculus OX=10090 GN=Rpl30 PE=1 SV=1;tr|Q497D7|Q497D7_MOUSE Rpl30 protein OS=Mus musculus OX=10090 GN	4	4	4	4	3	3	3	3	3	3	3	2	3	3	3	3	3	3	2	1	2	3	2	3	3	2	3	3	3	3	2	3	3	3	3	2	2	3	1	2	2	0
Q8K072;A0A2I3BQJ3	Q8K072;A0A2I3BQJ3	1;1	1;1	1;1	Receptor expression-enhancing protein 4	Reep4	sp|Q8K072|REEP4_MOUSE Receptor expression-enhancing protein 4 OS=Mus musculus OX=10090 GN=Reep4 PE=1 SV=1;tr|A0A2I3BQJ3|A0A2I3BQJ3_MOUSE Receptor expression-enhancing protein OS=Mus musculus OX=10090 GN=Reep4 PE=1 SV=1	2	1	1	1	0	0	0	0	0	1	1	0	1	1	1	1	1	0	0	0	0	0	0	1	0	0	0	1	0	0	1	0	0	0	0	0	0	0	0	0	0	0
Q91X76;A0A2I3BQR1;A0A2I3BRL0;A0A2I3BR81;Q9CY30	Q91X76;A0A2I3BQR1;A0A2I3BRL0;A0A2I3BR81	3;3;3;3;1	3;3;3;3;1	3;3;3;3;1		Nt5dc2	tr|Q91X76|Q91X76_MOUSE 5-nucleotidase domain-containing 2 OS=Mus musculus OX=10090 GN=Nt5dc2 PE=1 SV=1;tr|A0A2I3BQR1|A0A2I3BQR1_MOUSE 5-nucleotidase domain-containing 2 (Fragment) OS=Mus musculus OX=10090 GN=Nt5dc2 PE=1 SV=1;tr|A0A2I3BRL0|A0A2I3BRL0_MOUS	5	3	3	3	0	2	1	1	0	1	1	1	0	1	0	1	2	1	1	2	1	2	0	1	1	1	1	1	1	1	1	1	0	1	1	0	0	0	0	0	0	0
Q9EPK7;E9PUW7;A0A2I3BQV5;Q9EPK7-2	Q9EPK7;E9PUW7;A0A2I3BQV5;Q9EPK7-2	3;3;3;3	3;3;3;3	3;3;3;3	Exportin-7	Xpo7	sp|Q9EPK7|XPO7_MOUSE Exportin-7 OS=Mus musculus OX=10090 GN=Xpo7 PE=1 SV=3;tr|E9PUW7|E9PUW7_MOUSE Exportin-7 OS=Mus musculus OX=10090 GN=Xpo7 PE=1 SV=1;tr|A0A2I3BQV5|A0A2I3BQV5_MOUSE Exportin-7 OS=Mus musculus OX=10090 GN=Xpo7 PE=1 SV=1;sp|Q9EPK7-2|XPO7_MO	4	3	3	3	1	2	2	1	2	1	3	2	1	1	1	1	1	0	0	0	1	0	0	2	1	0	3	2	1	1	1	0	2	1	1	0	0	0	0	0	0	0
Q8BP71;A0A2I3BR20;Q8BP71-5	Q8BP71;A0A2I3BR20;Q8BP71-5	1;1;1	1;1;1	1;1;1	RNA binding protein fox-1 homolog 2	Rbfox2	sp|Q8BP71|RFOX2_MOUSE RNA binding protein fox-1 homolog 2 OS=Mus musculus OX=10090 GN=Rbfox2 PE=1 SV=2;tr|A0A2I3BR20|A0A2I3BR20_MOUSE RNA-binding protein fox-1 homolog 2 (Fragment) OS=Mus musculus OX=10090 GN=Rbfox2 PE=1 SV=1;sp|Q8BP71-5|RFOX2_MOUSE Isofor	3	1	1	1	0	0	0	1	0	0	1	0	0	0	0	0	0	0	0	0	0	0	0	0	0	0	1	0	0	0	0	0	1	0	0	0	0	0	0	0	0	0
Q91VM5;A0A2I3BRL8;A0A2I3BQC0;S4R1F6	Q91VM5;A0A2I3BRL8	7;7;2;2	7;7;2;2	1;1;0;0	RNA binding motif protein, X-linked-like-1	Rbmxl1	sp|Q91VM5|RMXL1_MOUSE RNA binding motif protein, X-linked-like-1 OS=Mus musculus OX=10090 GN=Rbmxl1 PE=2 SV=1;tr|A0A2I3BRL8|A0A2I3BRL8_MOUSE Predicted gene 7324 OS=Mus musculus OX=10090 GN=Gm7324 PE=4 SV=1	4	7	7	1	3	3	3	3	3	3	3	2	3	3	3	3	3	3	3	2	3	3	3	3	3	3	3	3	2	3	2	3	3	3	3	5	3	5	2	7	1	0
A0A2I3BRS9;Q8BH93	A0A2I3BRS9;Q8BH93	1;1	1;1	1;1	MAPK-interacting and spindle-stabilizing protein-like	Mapk1ip1l	tr|A0A2I3BRS9|A0A2I3BRS9_MOUSE MAPK-interacting and spindle-stabilizing protein-like (Fragment) OS=Mus musculus OX=10090 GN=Mapk1ip1l PE=1 SV=1;sp|Q8BH93|MISSL_MOUSE MAPK-interacting and spindle-stabilizing protein-like OS=Mus musculus OX=10090 GN=Mapk1ip1	2	1	1	1	0	0	0	0	0	0	0	1	1	0	1	0	1	1	0	0	0	1	1	0	0	1	1	1	0	0	1	0	0	1	1	0	0	0	0	0	0	0
Q8R0W0;A0A2I3BRT4	Q8R0W0;A0A2I3BRT4	5;5	3;3	3;3	Epiplakin	Eppk1	sp|Q8R0W0|EPIPL_MOUSE Epiplakin OS=Mus musculus OX=10090 GN=Eppk1 PE=1 SV=2;tr|A0A2I3BRT4|A0A2I3BRT4_MOUSE Epiplakin OS=Mus musculus OX=10090 GN=Eppk1 PE=1 SV=1	2	5	3	3	2	3	3	2	2	3	2	2	1	3	2	3	2	3	2	2	3	3	1	2	2	1	3	3	3	3	4	2	3	4	3	0	0	0	0	0	0	1
A0A2I3BS49;Q9CXU4;Q8JZQ1;Q9WTQ8	A0A2I3BS49;Q9CXU4;Q8JZQ1;Q9WTQ8	1;1;1;1	1;1;1;1	1;1;1;1	Mitochondrial import inner membrane translocase subunit Tim23	Timm23	tr|A0A2I3BS49|A0A2I3BS49_MOUSE Mitochondrial import inner membrane translocase subunit Tim23 OS=Mus musculus OX=10090 GN=Timm23 PE=1 SV=1;tr|Q9CXU4|Q9CXU4_MOUSE Mitochondrial import inner membrane translocase subunit TIM23 OS=Mus musculus OX=10090 GN=Timm2	4	1	1	1	1	1	1	1	1	1	1	1	1	1	1	1	1	1	1	1	1	1	0	1	1	1	1	1	1	1	0	0	1	0	1	0	0	0	0	0	0	0
Q6PIP5;A0A2K6EDK3;Q8BJK0;Q8C100;Q3UZN2;A0A2I3BQP7	Q6PIP5;A0A2K6EDK3;Q8BJK0	8;8;5;2;2;1	8;8;5;2;2;1	8;8;5;2;2;1	NudC domain-containing protein 1	Nudcd1	sp|Q6PIP5|NUDC1_MOUSE NudC domain-containing protein 1 OS=Mus musculus OX=10090 GN=Nudcd1 PE=1 SV=2;tr|A0A2K6EDK3|A0A2K6EDK3_MOUSE NudC domain-containing protein 1 OS=Mus musculus OX=10090 GN=Nudcd1 PE=1 SV=1;tr|Q8BJK0|Q8BJK0_MOUSE Uncharacterized protein	6	8	8	8	3	6	6	4	5	4	6	4	3	4	5	6	3	6	3	2	1	2	4	2	2	1	3	6	3	5	1	4	3	2	4	0	0	0	0	0	0	0
Q8C181;D0EX61;A0A2K6EDM5;Q8C181-3;Q8C181-2;Q8C181-4;Q9JKP5;A0A0A6YXP3;A0A0A6YXE3;Q8CAQ1;A0A0A6YWB0;G3X9Q0;Q8CHF5;A0A0A6YVV8;Q8R003;S4R267	Q8C181;D0EX61;A0A2K6EDM5;Q8C181-3;Q8C181-2;Q8C181-4;Q9JKP5;A0A0A6YXP3;A0A0A6YXE3;Q8CAQ1;A0A0A6YWB0;G3X9Q0;Q8CHF5;A0A0A6YVV8	3;3;3;3;3;3;2;2;2;2;2;2;2;2;1;1	3;3;3;3;3;3;2;2;2;2;2;2;2;2;1;1	3;3;3;3;3;3;2;2;2;2;2;2;2;2;1;1	Muscleblind-like protein 2;Muscleblind-like protein 1	Mbnl2;Mbnl1	sp|Q8C181|MBNL2_MOUSE Muscleblind-like protein 2 OS=Mus musculus OX=10090 GN=Mbnl2 PE=2 SV=2;tr|D0EX61|D0EX61_MOUSE Muscleblind-like 2 isoform 3 OS=Mus musculus OX=10090 GN=Mbnl2 PE=2 SV=1;tr|A0A2K6EDM5|A0A2K6EDM5_MOUSE Muscleblind-like protein 2 OS=Mus mu	16	3	3	3	1	3	2	2	2	1	2	0	3	3	2	2	2	1	1	0	2	2	2	1	2	1	1	2	3	3	2	2	1	1	2	0	0	0	0	0	0	0
Q91XM9;D3YWU0;D3YUZ8;A0A2L2P590;E9Q2L2;A0A571BEK3;A0A571BEZ4;A0A338P6J0;Q91XM9-3;Q91XM9-6;Q91XM9-2;Q91XM9-4;Q91XM9-7	Q91XM9;D3YWU0;D3YUZ8;A0A2L2P590;E9Q2L2;A0A571BEK3;A0A571BEZ4;A0A338P6J0;Q91XM9-3;Q91XM9-6;Q91XM9-2;Q91XM9-4;Q91XM9-7	5;5;5;5;5;5;5;5;5;5;5;5;5	5;5;5;5;5;5;5;5;5;5;5;5;5	1;1;1;1;1;1;1;1;1;1;1;1;1	Disks large homolog 2	Dlg2	sp|Q91XM9|DLG2_MOUSE Disks large homolog 2 OS=Mus musculus OX=10090 GN=Dlg2 PE=1 SV=2;tr|D3YWU0|D3YWU0_MOUSE Disks large homolog 2 OS=Mus musculus OX=10090 GN=Dlg2 PE=1 SV=1;tr|D3YUZ8|D3YUZ8_MOUSE Disks large homolog 2 OS=Mus musculus OX=10090 GN=Dlg2 PE=1	13	5	5	1	0	0	0	0	0	0	0	0	0	0	0	0	0	0	0	0	0	0	0	0	0	0	0	0	0	0	0	1	0	0	0	0	0	1	0	0	0	0
Q8VHN8;A0A2R8VH99;Q8VHN8-2;Q8VHN8-3;Q6P3D0;A0A087WSB5;A0A087WRE5	Q8VHN8;A0A2R8VH99;Q8VHN8-2;Q8VHN8-3	4;4;4;2;1;1;1	4;4;4;2;1;1;1	3;3;3;2;0;0;0	Protein syndesmos	Nudt16l1	sp|Q8VHN8|TIRR_MOUSE Tudor-interacting repair regulator protein OS=Mus musculus OX=10090 GN=Nudt16l1 PE=1 SV=2;tr|A0A2R8VH99|A0A2R8VH99_MOUSE Tudor-interacting repair regulator protein OS=Mus musculus OX=10090 GN=Nudt16l1 PE=1 SV=1;sp|Q8VHN8-2|TIRR_MOUSE I	7	4	4	3	0	1	1	1	1	1	1	0	0	0	2	1	1	0	0	1	1	1	1	0	1	0	1	1	2	0	0	1	2	1	1	0	0	0	0	0	0	0
Q99P88;A0A2R8VHH1;Q80X48;Q6ZQ45;Q3UL43;Q8BUA6;Q3USP6;Q8BKJ0;Q8BLM6;Q8BLF5	Q99P88;A0A2R8VHH1;Q80X48;Q6ZQ45;Q3UL43	16;16;16;16;15;6;3;1;1;1	16;16;16;16;15;6;3;1;1;1	16;16;16;16;15;6;3;1;1;1	Nuclear pore complex protein Nup155	Nup155	sp|Q99P88|NU155_MOUSE Nuclear pore complex protein Nup155 OS=Mus musculus OX=10090 GN=Nup155 PE=1 SV=1;tr|A0A2R8VHH1|A0A2R8VHH1_MOUSE Nuclear pore complex protein Nup155 OS=Mus musculus OX=10090 GN=Nup155 PE=1 SV=1;tr|Q80X48|Q80X48_MOUSE Nucleoporin 155 OS	10	16	16	16	7	8	11	6	11	9	7	7	8	9	10	8	7	10	9	4	6	5	8	9	9	7	7	9	7	8	8	5	7	9	7	0	0	1	0	1	1	0
A0A2R8VHP9;Q3TT81;A0A2R8VKN0;A0A2R8VI71;A0A2R8VHN3;A0A2R8VKF0;A0A2R8VI15;A0A2R8VHI3;Q3V486;A0A1L1SRP9;A0A1L1SQ99;A0A087WRH3;A0A1L1SUS5;A0A087WSI1;A0A087WR61;Q9DB01;Q8BP63;A0A0R4J044;P57724	A0A2R8VHP9;Q3TT81;A0A2R8VKN0;A0A2R8VI71;A0A2R8VHN3;A0A2R8VKF0	13;11;9;9;8;8;6;4;3;1;1;1;1;1;1;1;1;1;1	1;1;1;1;0;1;1;0;0;0;0;0;0;0;0;0;0;0;0	0;0;0;0;0;0;0;0;0;0;0;0;0;0;0;0;0;0;0		Pcbp2	tr|A0A2R8VHP9|A0A2R8VHP9_MOUSE Poly(rC)-binding protein 2 OS=Mus musculus OX=10090 GN=Pcbp2 PE=1 SV=1;tr|Q3TT81|Q3TT81_MOUSE Poly(rC)-binding protein 2 OS=Mus musculus OX=10090 GN=Pcbp2 PE=1 SV=1;tr|A0A2R8VKN0|A0A2R8VKN0_MOUSE Poly(rC)-binding protein 2 (F	19	13	1	0	10	10	10	11	12	12	11	9	12	11	10	10	10	12	10	3	8	8	8	9	11	9	8	9	10	10	10	8	9	9	10	2	2	3	1	0	1	1
P23591;A0A2R8W6P6;A0A2R8VI39;A0A2R8VHD0;A0A2R8VKL9;A0A2R8W6N0	P23591;A0A2R8W6P6;A0A2R8VI39;A0A2R8VHD0	7;7;7;5;3;2	7;7;7;5;3;2	7;7;7;5;3;2	GDP-L-fucose synthase	Tsta3	sp|P23591|FCL_MOUSE GDP-L-fucose synthase OS=Mus musculus OX=10090 GN=Tsta3 PE=1 SV=3;tr|A0A2R8W6P6|A0A2R8W6P6_MOUSE GDP-L-fucose synthase OS=Mus musculus OX=10090 GN=Tsta3 PE=1 SV=1;tr|A0A2R8VI39|A0A2R8VI39_MOUSE GDP-L-fucose synthase OS=Mus musculus OX=1	6	7	7	7	6	5	6	5	4	6	4	5	4	5	6	3	4	4	5	2	4	3	5	5	4	4	3	4	3	4	2	2	1	3	3	1	0	1	0	1	0	0
D3Z187;A0A2R8VI94;A0A2R8W6P0;Q61735-2;A0A2R8VJU9;A0A2R8VI30;E5Q371;A0A2R8VK70;Q61735	D3Z187;A0A2R8VI94;A0A2R8W6P0;Q61735-2;A0A2R8VJU9;A0A2R8VI30;E5Q371;A0A2R8VK70;Q61735	3;3;3;3;2;2;2;2;2	3;3;3;3;2;2;2;2;2	3;3;3;3;2;2;2;2;2	Leukocyte surface antigen CD47	Cd47	tr|D3Z187|D3Z187_MOUSE Leukocyte surface antigen CD47 OS=Mus musculus OX=10090 GN=Cd47 PE=1 SV=2;tr|A0A2R8VI94|A0A2R8VI94_MOUSE Leukocyte surface antigen CD47 OS=Mus musculus OX=10090 GN=Cd47 PE=1 SV=1;tr|A0A2R8W6P0|A0A2R8W6P0_MOUSE Leukocyte surface antig	9	3	3	3	1	3	3	3	1	2	3	2	2	2	3	3	2	1	1	1	2	2	1	2	3	1	2	2	3	2	1	1	3	2	2	0	0	0	0	0	0	0
Q9EPU4;A0A2R8VK76;Q3U1X8	Q9EPU4;A0A2R8VK76;Q3U1X8	3;3;2	3;3;2	3;3;2	Cleavage and polyadenylation specificity factor subunit 1	Cpsf1	sp|Q9EPU4|CPSF1_MOUSE Cleavage and polyadenylation specificity factor subunit 1 OS=Mus musculus OX=10090 GN=Cpsf1 PE=1 SV=1;tr|A0A2R8VK76|A0A2R8VK76_MOUSE Cleavage and polyadenylation-specificity factor subunit 1 OS=Mus musculus OX=10090 GN=Cpsf1 PE=1 SV=1	3	3	3	3	0	1	1	0	1	1	0	0	0	1	0	0	0	0	0	0	0	0	0	0	0	0	0	0	0	0	0	0	0	0	0	1	0	1	0	1	0	0
Q8BWW4;Q3UT02;A0A2R8VKL5;E9Q066;G3X9Q6;A0A2R8W6Y5;Q3T9Z3;A0A2R8VHW8	Q8BWW4;Q3UT02;A0A2R8VKL5;E9Q066;G3X9Q6;A0A2R8W6Y5	10;10;10;10;10;9;4;1	10;10;10;10;10;9;4;1	10;10;10;10;10;9;4;1	La-related protein 4	Larp4	sp|Q8BWW4|LARP4_MOUSE La-related protein 4 OS=Mus musculus OX=10090 GN=Larp4 PE=1 SV=2;tr|Q3UT02|Q3UT02_MOUSE HTH La-type RNA-binding domain-containing protein OS=Mus musculus OX=10090 GN=Larp4 PE=2 SV=1;tr|A0A2R8VKL5|A0A2R8VKL5_MOUSE La-related protein 4	8	10	10	10	6	6	4	5	5	4	3	6	5	4	5	3	3	5	5	0	2	4	5	6	5	4	4	6	0	2	3	2	2	4	5	0	0	0	0	0	0	0
Q61466;A0A2R8VKP3;Q68FH8;A0A2R8VHB7;A0A2R8VI28;A0A2R8VI06;Q99JR8;Q6P9Z1;A0A0G2JG60;Q3TXH6;Q99JR8-2	Q61466;A0A2R8VKP3;Q68FH8;A0A2R8VHB7;A0A2R8VI28;A0A2R8VI06	3;3;3;2;2;2;1;1;1;1;1	3;3;3;2;2;2;1;1;1;1;1	3;3;3;2;2;2;1;1;1;1;1	SWI/SNF-related matrix-associated actin-dependent regulator of chromatin subfamily D member 1	Smarcd1	sp|Q61466|SMRD1_MOUSE SWI/SNF-related matrix-associated actin-dependent regulator of chromatin subfamily D member 1 OS=Mus musculus OX=10090 GN=Smarcd1 PE=1 SV=3;tr|A0A2R8VKP3|A0A2R8VKP3_MOUSE SWI/SNF-related matrix-associated actin-dependent regulator of	11	3	3	3	1	1	1	1	1	1	1	0	1	0	1	2	2	1	1	0	0	0	0	1	2	0	1	0	1	1	0	1	1	1	1	0	0	0	0	0	0	0
P55194;A2A5V3;A2A5V2;S4R2D3;A0A2R8W6I7	P55194;A2A5V3;A2A5V2;S4R2D3;A0A2R8W6I7	2;2;2;2;2	2;2;2;2;2	2;2;2;2;2	SH3 domain-binding protein 1	Sh3bp1	sp|P55194|3BP1_MOUSE SH3 domain-binding protein 1 OS=Mus musculus OX=10090 GN=Sh3bp1 PE=1 SV=3;tr|A2A5V3|A2A5V3_MOUSE SH3 domain-binding protein 1 OS=Mus musculus OX=10090 GN=Sh3bp1 PE=1 SV=1;tr|A2A5V2|A2A5V2_MOUSE SH3 domain-binding protein 1 OS=Mus muscu	5	2	2	2	0	0	0	0	1	1	0	1	1	1	0	0	0	1	0	0	0	0	0	0	0	1	0	0	0	0	1	0	0	1	0	0	0	0	0	0	0	0
P62878;A0A2R8W6R3	P62878;A0A2R8W6R3	1;1	1;1	1;1	E3 ubiquitin-protein ligase RBX1;E3 ubiquitin-protein ligase RBX1, N-terminally processed	Rbx1	sp|P62878|RBX1_MOUSE E3 ubiquitin-protein ligase RBX1 OS=Mus musculus OX=10090 GN=Rbx1 PE=1 SV=1;tr|A0A2R8W6R3|A0A2R8W6R3_MOUSE E3 ubiquitin-protein ligase RBX1 OS=Mus musculus OX=10090 GN=Rbx1 PE=1 SV=1	2	1	1	1	0	1	1	1	1	1	1	1	1	1	1	1	1	1	1	0	1	1	1	1	1	0	1	1	1	1	1	1	1	1	1	0	0	0	0	0	0	0
Q3TBT3;Q3TBT3-2;A0A2U8RP79;Q3TBT3-3;A0A494BBL9	Q3TBT3;Q3TBT3-2;A0A2U8RP79;Q3TBT3-3;A0A494BBL9	2;2;2;2;1	2;2;2;2;1	2;2;2;2;1	Stimulator of interferon genes protein	Tmem173	sp|Q3TBT3|STING_MOUSE Stimulator of interferon genes protein OS=Mus musculus OX=10090 GN=Sting1 PE=1 SV=2;sp|Q3TBT3-2|STING_MOUSE Isoform 2 of Stimulator of interferon genes protein OS=Mus musculus OX=10090 GN=Sting1;tr|A0A2U8RP79|A0A2U8RP79_MOUSE STING-be	5	2	2	2	2	0	1	1	1	1	1	1	1	1	0	0	0	1	2	0	0	0	0	1	0	1	0	0	0	0	1	1	1	0	1	0	0	0	0	0	0	0
Q91Z67;A0A2X0SZ45;A0A087WNM1;Q3TSN4;A0A087WS59;A0A087WSQ1;A0A087WRV4;Q3UPB8	Q91Z67;A0A2X0SZ45;A0A087WNM1;Q3TSN4;A0A087WS59;A0A087WSQ1	4;4;3;2;2;2;1;1	4;4;3;2;2;2;1;1	4;4;3;2;2;2;1;1	SLIT-ROBO Rho GTPase-activating protein 2	Srgap2	sp|Q91Z67|SRGP2_MOUSE SLIT-ROBO Rho GTPase-activating protein 2 OS=Mus musculus OX=10090 GN=Srgap2 PE=1 SV=2;tr|A0A2X0SZ45|A0A2X0SZ45_MOUSE SRGAP2 (Fragment) OS=Mus musculus OX=10090 GN=SRGAP2 PE=4 SV=1;tr|A0A087WNM1|A0A087WNM1_MOUSE SLIT-ROBO Rho GTPase-a	8	4	4	4	0	0	1	1	0	0	2	1	1	1	1	0	0	0	0	0	0	0	0	1	1	0	0	0	1	1	0	2	0	1	0	0	0	0	0	0	0	0
Q8CB87;A0A2Y9CZI3	Q8CB87;A0A2Y9CZI3	1;1	1;1	1;1	Ras-related protein Rab-44	Rab44	sp|Q8CB87|RAB44_MOUSE Ras-related protein Rab-44 OS=Mus musculus OX=10090 GN=Rab44 PE=1 SV=2;tr|A0A2Y9CZI3|A0A2Y9CZI3_MOUSE Ras-related protein Rab-44 OS=Mus musculus OX=10090 GN=Rab44 PE=1 SV=1	2	1	1	1	0	0	0	0	0	0	0	0	0	0	0	0	0	0	0	0	0	0	0	0	0	0	0	0	0	0	0	0	0	0	0	0	0	0	0	0	0	0
P47941;A0A338P675	P47941;A0A338P675	1;1	1;1	1;1	Crk-like protein	Crkl	sp|P47941|CRKL_MOUSE Crk-like protein OS=Mus musculus OX=10090 GN=Crkl PE=1 SV=2;tr|A0A338P675|A0A338P675_MOUSE Crk-like protein (Fragment) OS=Mus musculus OX=10090 GN=Crkl PE=1 SV=1	2	1	1	1	0	1	0	1	1	1	1	0	1	1	1	1	1	0	0	0	1	1	1	1	0	1	1	1	1	0	1	1	0	1	1	0	0	0	0	0	0	0
Q62108;A0A338P6E5;A0A338P6I6;Q62108-3;Q62108-2	Q62108;A0A338P6E5;A0A338P6I6;Q62108-3;Q62108-2	2;2;2;2;2	1;1;1;1;1	1;1;1;1;1	Disks large homolog 4	Dlg4	sp|Q62108|DLG4_MOUSE Disks large homolog 4 OS=Mus musculus OX=10090 GN=Dlg4 PE=1 SV=1;tr|A0A338P6E5|A0A338P6E5_MOUSE Disks large homolog 4 OS=Mus musculus OX=10090 GN=Dlg4 PE=1 SV=1;tr|A0A338P6I6|A0A338P6I6_MOUSE Disks large homolog 4 OS=Mus musculus OX=10	5	2	1	1	0	0	0	0	0	0	0	0	0	1	0	0	0	0	1	0	0	0	0	1	0	0	0	0	0	0	0	0	0	0	0	0	0	1	0	0	0	0
P17095;Q3TE85;A0A338P6F6	P17095;Q3TE85;A0A338P6F6	2;2;2	2;2;2	2;2;2	High mobility group protein HMG-I/HMG-Y	Hmga1	sp|P17095|HMGA1_MOUSE High mobility group protein HMG-I/HMG-Y OS=Mus musculus OX=10090 GN=Hmga1 PE=1 SV=4;tr|Q3TE85|Q3TE85_MOUSE High mobility group protein HMG-I/HMG-Y OS=Mus musculus OX=10090 GN=Hmga1 PE=1 SV=1;tr|A0A338P6F6|A0A338P6F6_MOUSE High mobilit	3	2	2	2	2	1	2	2	2	2	1	1	2	2	2	0	1	2	2	0	0	0	2	2	2	2	0	2	1	1	1	1	1	1	1	1	0	1	0	1	0	0
A0A338P6N4;A0A384DV78;Q80W49;Q80W49-2	A0A338P6N4	6;2;1;1	6;2;1;1	6;2;1;1			tr|A0A338P6N4|A0A338P6N4_MOUSE Beta/gamma crystallin domain-containing protein 3 OS=Mus musculus OX=10090 GN=Crybg3 PE=1 SV=1	4	6	6	6	0	0	0	0	0	0	0	0	0	0	0	0	0	0	0	0	0	0	0	0	0	0	0	0	0	0	0	0	0	0	0	0	0	0	0	0	0	0
Q9Z2Q6;A0A338P6R8;A0A338P769;B7ZNM7;A0A338P729;Q52KH2;Q68FM0;A0A338P755	Q9Z2Q6;A0A338P6R8;A0A338P769;B7ZNM7;A0A338P729;Q52KH2	10;10;10;9;6;6;4;3	10;10;10;9;6;6;4;3	10;10;10;9;6;6;4;3	Septin-5	2021-09-05	sp|Q9Z2Q6|SEPT5_MOUSE Septin-5 OS=Mus musculus OX=10090 GN=Septin5 PE=1 SV=2;tr|A0A338P6R8|A0A338P6R8_MOUSE Predicted gene, 49601 OS=Mus musculus OX=10090 GN=Gm49601 PE=3 SV=1;tr|A0A338P769|A0A338P769_MOUSE Septin-5 OS=Mus musculus OX=10090 GN=Septin5 PE=1	8	10	10	10	1	5	4	4	0	0	4	1	1	0	4	5	4	0	1	2	2	4	0	0	0	0	4	2	6	0	0	3	4	0	2	0	2	1	1	0	1	1
P97868;P97868-2;A0A338P6W1	P97868;P97868-2;A0A338P6W1	1;1;1	1;1;1	1;1;1	E3 ubiquitin-protein ligase RBBP6	Rbbp6	sp|P97868|RBBP6_MOUSE E3 ubiquitin-protein ligase RBBP6 OS=Mus musculus OX=10090 GN=Rbbp6 PE=1 SV=5;sp|P97868-2|RBBP6_MOUSE Isoform 2 of E3 ubiquitin-protein ligase RBBP6 OS=Mus musculus OX=10090 GN=Rbbp6;tr|A0A338P6W1|A0A338P6W1_MOUSE E3 ubiquitin-protein	3	1	1	1	0	0	0	0	1	0	0	0	0	0	0	0	0	0	1	0	0	0	0	0	0	0	0	0	0	0	0	0	0	0	0	0	0	0	0	0	0	0
Q924H2;A0JLM5;Q3TLG6;A0A338P730;Q80UN2;Q7TQE1;E9Q7C1;Q3TE00;Q6KAM1	Q924H2;A0JLM5;Q3TLG6;A0A338P730;Q80UN2;Q7TQE1;E9Q7C1;Q3TE00;Q6KAM1	1;1;1;1;1;1;1;1;1	1;1;1;1;1;1;1;1;1	1;1;1;1;1;1;1;1;1	Mediator of RNA polymerase II transcription subunit 15	Med15	sp|Q924H2|MED15_MOUSE Mediator of RNA polymerase II transcription subunit 15 OS=Mus musculus OX=10090 GN=Med15 PE=1 SV=3;tr|A0JLM5|A0JLM5_MOUSE Mediator of RNA polymerase II transcription subunit 15 (Fragment) OS=Mus musculus OX=10090 GN=Med15 PE=2 SV=2;tr	9	1	1	1	0	0	0	0	0	0	0	0	0	0	0	0	0	0	0	0	0	0	0	0	0	0	0	0	0	0	0	0	0	0	0	0	0	0	0	0	0	0
P68037;A0A338P786;A0A338P7E5;A0A338P702;Q3TIH9	P68037;A0A338P786;A0A338P7E5;A0A338P702;Q3TIH9	4;4;3;2;2	4;4;3;2;2	4;4;3;2;2	Ubiquitin-conjugating enzyme E2 L3	Ube2l3	sp|P68037|UB2L3_MOUSE Ubiquitin-conjugating enzyme E2 L3 OS=Mus musculus OX=10090 GN=Ube2l3 PE=1 SV=1;tr|A0A338P786|A0A338P786_MOUSE Ubiquitin-conjugating enzyme E2 L3 (Fragment) OS=Mus musculus OX=10090 GN=Ube2l3 PE=1 SV=1;tr|A0A338P7E5|A0A338P7E5_MOUSE U	5	4	4	4	4	4	4	4	3	4	4	3	4	4	4	4	4	4	3	4	4	3	4	4	4	4	4	3	4	4	4	2	4	3	3	0	0	0	0	0	0	0
Q9CXZ1;A0A338P7A0;Q9CTT4;Q923F9;E9QPX3	Q9CXZ1;A0A338P7A0;Q9CTT4;Q923F9;E9QPX3	2;2;2;2;2	2;2;2;2;2	2;2;2;2;2	NADH dehydrogenase [ubiquinone] iron-sulfur protein 4, mitochondrial	Ndufs4	sp|Q9CXZ1|NDUS4_MOUSE NADH dehydrogenase [ubiquinone] iron-sulfur protein 4, mitochondrial OS=Mus musculus OX=10090 GN=Ndufs4 PE=1 SV=3;tr|A0A338P7A0|A0A338P7A0_MOUSE NADH dehydrogenase [ubiquinone] iron-sulfur protein 4, mitochondrial (Fragment) OS=Mus mu	5	2	2	2	1	0	1	0	1	1	1	0	1	2	0	0	0	2	2	0	0	0	1	2	1	1	1	0	0	0	0	0	0	1	1	0	0	0	0	0	0	0
A0A345IT93;P10404;Q811N6;A0A0A0UEG7;A0A0A0U6W1;Q80SW4;A0A345IT92;Q811M8;Q811N3;Q61876;A0A0A0UCD5;A0A345IT91;Q3U4K5;Q61533;Q61877;Q80SV3;B2RQY6;Q3UZF4;A0A0A0U847;Q62102;B6DYU5;Q8K030;Q811N1	A0A345IT93;P10404;Q811N6;A0A0A0UEG7;A0A0A0U6W1;Q80SW4;A0A345IT92;Q811M8;Q811N3;Q61876;A0A0A0UCD5;A0A345IT91;Q3U4K5;Q61533;Q61877;Q80SV3	4;2;2;2;2;2;2;2;2;2;2;2;2;2;2;2;1;1;1;1;1;1;1	2;0;0;0;0;0;0;0;0;0;0;2;0;0;0;0;0;0;0;0;0;0;0	2;0;0;0;0;0;0;0;0;0;0;2;0;0;0;0;0;0;0;0;0;0;0	MLV-related proviral Env polyprotein;Surface protein;Transmembrane protein	env;F630007L15Rik	tr|A0A345IT93|A0A345IT93_MOUSE Envelope polyprotein (Fragment) OS=Mus musculus OX=10090 GN=env PE=4 SV=1;sp|P10404|ENV1_MOUSE MLV-related proviral Env polyprotein OS=Mus musculus OX=10090 PE=1 SV=3;tr|Q811N6|Q811N6_MOUSE Envelope polyprotein OS=Mus musculu	23	4	2	2	2	3	2	3	2	2	2	1	2	2	3	4	3	1	2	2	1	3	2	2	2	2	2	4	2	1	2	2	3	2	3	0	0	0	0	0	0	0
P18608;A0A3B2W3M7;Q8CEW1	P18608;A0A3B2W3M7;Q8CEW1	1;1;1	1;1;1	1;1;1	Non-histone chromosomal protein HMG-14	Hmgn1	sp|P18608|HMGN1_MOUSE Non-histone chromosomal protein HMG-14 OS=Mus musculus OX=10090 GN=Hmgn1 PE=1 SV=2;tr|A0A3B2W3M7|A0A3B2W3M7_MOUSE Non-histone chromosomal protein HMG-14 OS=Mus musculus OX=10090 GN=Hmgn1 PE=1 SV=1;tr|Q8CEW1|Q8CEW1_MOUSE Uncharacterize	3	1	1	1	1	1	1	1	1	1	1	1	1	1	1	1	1	1	1	0	0	1	1	1	1	1	1	1	1	1	1	1	1	1	1	0	0	0	0	0	0	0
Q91VH6;A0A3B2W7C9;A0A3F2YNL8;Q3TWT2;A0A3B2W4G7;A0A3B2WCC1;A0A3B2W4I2	Q91VH6;A0A3B2W7C9;A0A3F2YNL8;Q3TWT2	3;3;2;2;1;1;1	3;3;2;2;1;1;1	3;3;2;2;1;1;1	Protein MEMO1	Memo1	sp|Q91VH6|MEMO1_MOUSE Protein MEMO1 OS=Mus musculus OX=10090 GN=Memo1 PE=1 SV=1;tr|A0A3B2W7C9|A0A3B2W7C9_MOUSE Protein MEMO1 OS=Mus musculus OX=10090 GN=Memo1 PE=1 SV=1;tr|A0A3F2YNL8|A0A3F2YNL8_MOUSE Protein MEMO1 OS=Mus musculus OX=10090 GN=Memo1 PE=1 SV=	7	3	3	3	1	3	2	3	3	2	3	2	1	3	2	2	1	3	2	2	2	1	2	1	2	1	2	1	2	2	2	2	1	2	1	2	1	1	0	0	0	0
P59672;A0A3B2WAQ7;Q3UHP6;P59672-2	P59672;A0A3B2WAQ7;Q3UHP6;P59672-2	1;1;1;1	1;1;1;1	1;1;1;1	Ankyrin repeat and SAM domain-containing protein 1A	Anks1a;Anks1	sp|P59672|ANS1A_MOUSE Ankyrin repeat and SAM domain-containing protein 1A OS=Mus musculus OX=10090 GN=Anks1a PE=1 SV=3;tr|A0A3B2WAQ7|A0A3B2WAQ7_MOUSE Ankyrin repeat and SAM domain containing 1 OS=Mus musculus OX=10090 GN=Anks1 PE=1 SV=1;tr|Q3UHP6|Q3UHP6_MO	4	1	1	1	1	0	1	1	1	0	1	1	1	1	1	1	1	1	0	1	1	0	0	0	1	1	0	0	1	0	1	1	1	0	1	0	0	0	0	0	0	0
A0A3B2WBC6	A0A3B2WBC6	2	2	2			tr|A0A3B2WBC6|A0A3B2WBC6_MOUSE DNA-directed RNA polymerase II subunit GRINL1A OS=Mus musculus OX=10090 GN=Polr2m PE=4 SV=1	1	2	2	2	2	1	2	1	2	1	1	1	2	1	1	1	2	2	1	1	0	2	1	1	1	0	1	1	2	1	0	1	1	2	2	0	0	0	0	0	0	0
Q9Z0U1;A0A3B2WBH9;A0A3B2WCN9;A0A494B9E6;Q9QXY1;A0A494BAA0;Q921G9;Q3UZ47	Q9Z0U1;A0A3B2WBH9;A0A3B2WCN9	19;19;19;3;1;1;1;1	19;19;19;3;1;1;1;1	19;19;19;3;1;1;1;1	Tight junction protein ZO-2	Tjp2	sp|Q9Z0U1|ZO2_MOUSE Tight junction protein ZO-2 OS=Mus musculus OX=10090 GN=Tjp2 PE=1 SV=2;tr|A0A3B2WBH9|A0A3B2WBH9_MOUSE Tight junction protein ZO-2 OS=Mus musculus OX=10090 GN=Tjp2 PE=1 SV=1;tr|A0A3B2WCN9|A0A3B2WCN9_MOUSE Tight junction protein ZO-2 OS=M	8	19	19	19	4	1	1	0	4	3	0	2	4	4	0	0	0	4	3	0	0	0	0	3	3	1	0	0	0	4	2	0	0	1	1	0	0	1	0	1	0	0
A0A3B2WBL1;Q5XJF6;P53026;A0A3B2WDD2;Q3U561;A0A3B2W824;Q99JL6;A0A3B2W820;A0A3B2WCA5;D6RE43	A0A3B2WBL1;Q5XJF6;P53026;A0A3B2WDD2;Q3U561;A0A3B2W824;Q99JL6	9;9;8;8;8;6;5;4;2;2	9;9;8;8;8;6;5;4;2;2	9;9;8;8;8;6;5;4;2;2	Ribosomal protein;60S ribosomal protein L10a	Rpl10a	tr|A0A3B2WBL1|A0A3B2WBL1_MOUSE Ribosomal protein OS=Mus musculus OX=10090 GN=Rpl10a PE=1 SV=1;tr|Q5XJF6|Q5XJF6_MOUSE Ribosomal protein OS=Mus musculus OX=10090 GN=Rpl10a PE=1 SV=1;sp|P53026|RL10A_MOUSE 60S ribosomal protein L10a OS=Mus musculus OX=10090 GN	10	9	9	9	6	8	8	7	8	8	7	6	7	8	8	7	8	8	8	2	5	7	6	7	7	6	8	8	8	7	6	7	7	8	7	7	4	8	4	6	4	5
Q3U0V1;A0A3B2WCD8;A0A3B2W465;Q9R1J3	Q3U0V1;A0A3B2WCD8	19;19;2;1	19;19;2;1	18;18;2;1	Far upstream element-binding protein 2	Khsrp	sp|Q3U0V1|FUBP2_MOUSE Far upstream element-binding protein 2 OS=Mus musculus OX=10090 GN=Khsrp PE=1 SV=2;tr|A0A3B2WCD8|A0A3B2WCD8_MOUSE Far upstream element-binding protein 2 OS=Mus musculus OX=10090 GN=Khsrp PE=1 SV=1	4	19	19	18	17	16	13	16	16	16	17	14	14	17	15	15	14	15	13	3	5	12	13	13	15	15	12	14	10	15	17	13	15	15	13	0	0	0	0	0	0	0
Q9CT10;A0A3B2WCL5	Q9CT10;A0A3B2WCL5	10;10	10;10	10;10	Ran-binding protein 3	Ranbp3	sp|Q9CT10|RANB3_MOUSE Ran-binding protein 3 OS=Mus musculus OX=10090 GN=Ranbp3 PE=1 SV=2;tr|A0A3B2WCL5|A0A3B2WCL5_MOUSE Ran-binding protein 3 OS=Mus musculus OX=10090 GN=Ranbp3 PE=1 SV=1	2	10	10	10	1	5	5	4	6	4	5	1	4	4	5	4	3	4	2	0	1	0	2	4	1	1	3	3	2	3	4	3	3	4	2	0	0	0	0	0	0	0
Q62172;B7ZNM1;A0A3B2WCS4;Q3ULP3;Q3TX60;A6H6B3;Q3TDW9;Q3UZV5;A0A3B2W7X3	Q62172;B7ZNM1;A0A3B2WCS4;Q3ULP3;Q3TX60;A6H6B3;Q3TDW9;Q3UZV5;A0A3B2W7X3	2;2;2;2;2;2;1;1;1	2;2;2;2;2;2;1;1;1	2;2;2;2;2;2;1;1;1	RalA-binding protein 1	Ralbp1	sp|Q62172|RBP1_MOUSE RalA-binding protein 1 OS=Mus musculus OX=10090 GN=Ralbp1 PE=1 SV=4;tr|B7ZNM1|B7ZNM1_MOUSE Ralbp1 protein OS=Mus musculus OX=10090 GN=Ralbp1 PE=2 SV=1;tr|A0A3B2WCS4|A0A3B2WCS4_MOUSE RalA-binding protein 1 OS=Mus musculus OX=10090 GN=Ra	9	2	2	2	1	0	0	0	0	0	0	0	0	0	0	0	0	0	0	0	0	0	0	0	0	0	0	0	0	0	0	0	0	0	0	0	0	0	0	0	0	0
Q9D8M4;A0A3B2WD11;Q3U8B9	Q9D8M4;A0A3B2WD11;Q3U8B9	1;1;1	1;1;1	1;1;1	60S ribosomal protein L7-like 1	Rpl7l1	sp|Q9D8M4|RL7L_MOUSE 60S ribosomal protein L7-like 1 OS=Mus musculus OX=10090 GN=Rpl7l1 PE=1 SV=1;tr|A0A3B2WD11|A0A3B2WD11_MOUSE 60S ribosomal protein L7-like 1 (Fragment) OS=Mus musculus OX=10090 GN=Rpl7l1 PE=1 SV=1;tr|Q3U8B9|Q3U8B9_MOUSE Uncharacterized	3	1	1	1	1	1	1	1	1	1	1	1	1	1	1	1	1	1	0	0	1	0	0	1	1	0	1	0	0	0	0	0	1	1	1	0	0	0	0	1	0	0
A0A3B2WD93;Q9CWG8-2;Q9CWG8	A0A3B2WD93;Q9CWG8-2;Q9CWG8	1;1;1	1;1;1	1;1;1	NADH dehydrogenase [ubiquinone] complex I, assembly factor 7	Ndufaf7	tr|A0A3B2WD93|A0A3B2WD93_MOUSE Protein arginine methyltransferase NDUFAF7 (Fragment) OS=Mus musculus OX=10090 GN=Ndufaf7 PE=1 SV=1;sp|Q9CWG8-2|NDUF7_MOUSE Isoform 2 of Protein arginine methyltransferase NDUFAF7, mitochondrial OS=Mus musculus OX=10090 GN=Nd	3	1	1	1	0	0	0	0	0	0	0	0	1	0	0	0	0	0	0	1	0	0	0	1	0	1	1	0	0	0	0	0	0	0	1	0	0	0	0	0	0	0
O08539;O08539-2;A0A3Q4EBK4;Q6P1B9;Q8C5M9;A0A3Q4EBR8	O08539;O08539-2;A0A3Q4EBK4;Q6P1B9	10;10;10;10;1;1	10;10;10;10;1;1	10;10;10;10;1;1	Myc box-dependent-interacting protein 1	Bin1	sp|O08539|BIN1_MOUSE Myc box-dependent-interacting protein 1 OS=Mus musculus OX=10090 GN=Bin1 PE=1 SV=1;sp|O08539-2|BIN1_MOUSE Isoform 2 of Myc box-dependent-interacting protein 1 OS=Mus musculus OX=10090 GN=Bin1;tr|A0A3Q4EBK4|A0A3Q4EBK4_MOUSE Myc box-depe	6	10	10	10	8	3	3	5	6	8	4	5	7	6	2	4	5	6	5	0	1	1	4	7	5	5	1	2	3	4	3	4	3	7	3	0	0	0	0	1	0	0
Q791T5;A0A3Q4EG99;A0A3Q4EBT8;D3YXC2;A0A3Q4EC24;A0A3Q4EGL4;Q791T5-2;A0A3Q4EIA3;Q8CEY5	Q791T5;A0A3Q4EG99;A0A3Q4EBT8;D3YXC2;A0A3Q4EC24;A0A3Q4EGL4;Q791T5-2;A0A3Q4EIA3;Q8CEY5	2;2;2;2;2;2;2;1;1	2;2;2;2;2;2;2;1;1	2;2;2;2;2;2;2;1;1	Mitochondrial carrier homolog 1	Mtch1	sp|Q791T5|MTCH1_MOUSE Mitochondrial carrier homolog 1 OS=Mus musculus OX=10090 GN=Mtch1 PE=1 SV=1;tr|A0A3Q4EG99|A0A3Q4EG99_MOUSE Mitochondrial carrier homolog 1 OS=Mus musculus OX=10090 GN=Mtch1 PE=1 SV=1;tr|A0A3Q4EBT8|A0A3Q4EBT8_MOUSE Mitochondrial carrie	9	2	2	2	1	1	1	2	1	1	2	1	1	1	1	1	2	1	1	1	1	1	1	1	1	1	2	1	2	1	1	1	2	1	0	0	0	0	0	0	0	1
P42125;A0A3Q4EC00;A0A452J8A5;Q9DBN7;A0A3Q4EC76	P42125;A0A3Q4EC00;A0A452J8A5;Q9DBN7	4;4;4;4;1	4;4;4;4;1	4;4;4;4;1	Enoyl-CoA delta isomerase 1, mitochondrial	Eci1	sp|P42125|ECI1_MOUSE Enoyl-CoA delta isomerase 1, mitochondrial OS=Mus musculus OX=10090 GN=Eci1 PE=1 SV=2;tr|A0A3Q4EC00|A0A3Q4EC00_MOUSE Enoyl-CoA delta isomerase 1, mitochondrial OS=Mus musculus OX=10090 GN=Eci1 PE=1 SV=1;tr|A0A452J8A5|A0A452J8A5_MOUSE E	5	4	4	4	2	2	4	4	3	3	3	1	2	3	3	3	3	3	2	2	3	4	3	2	3	3	3	3	3	3	3	4	4	3	3	0	0	0	0	0	0	0
Q8BL97;A0A3Q4EH04;A0A3Q4L335;A0A3Q4L393;Q8BL97-3;Q8BL97-4;Q8BL97-2	Q8BL97;A0A3Q4EH04;A0A3Q4L335;A0A3Q4L393;Q8BL97-3;Q8BL97-4;Q8BL97-2	5;5;5;5;5;5;5	4;4;4;4;4;4;4	4;4;4;4;4;4;4	Serine/arginine-rich splicing factor 7	Srsf7	sp|Q8BL97|SRSF7_MOUSE Serine/arginine-rich splicing factor 7 OS=Mus musculus OX=10090 GN=Srsf7 PE=1 SV=1;tr|A0A3Q4EH04|A0A3Q4EH04_MOUSE Serine/arginine-rich-splicing factor 7 OS=Mus musculus OX=10090 GN=Srsf7 PE=4 SV=1;tr|A0A3Q4L335|A0A3Q4L335_MOUSE Serine	7	5	4	4	4	5	4	4	4	4	4	4	4	5	5	4	5	5	4	2	3	4	3	3	3	3	4	4	4	3	4	5	5	4	5	1	0	1	0	0	0	0
P35293;A0A3Q4EI12;A0A452J8C1;A0A3Q4EIF7;Q8CEH2	P35293;A0A3Q4EI12;A0A452J8C1	5;5;3;2;2	5;5;3;2;2	5;5;3;2;2	Ras-related protein Rab-18	Rab18	sp|P35293|RAB18_MOUSE Ras-related protein Rab-18 OS=Mus musculus OX=10090 GN=Rab18 PE=1 SV=2;tr|A0A3Q4EI12|A0A3Q4EI12_MOUSE Ras-related protein Rab-18 OS=Mus musculus OX=10090 GN=Rab18 PE=1 SV=1;tr|A0A452J8C1|A0A452J8C1_MOUSE Ras-related protein Rab-18 OS=	5	5	5	5	5	5	5	5	4	4	5	4	4	2	5	5	5	4	2	3	5	4	3	5	5	3	5	5	5	2	3	4	5	3	3	0	0	0	0	0	0	0
Q8JZY2;A0A3Q4EII3;A0A3Q4EGT0;A0A3Q4EC50;A0A3Q4EHW7;Q3UTM6;A0A3Q4EHG2	Q8JZY2;A0A3Q4EII3;A0A3Q4EGT0;A0A3Q4EC50;A0A3Q4EHW7;Q3UTM6;A0A3Q4EHG2	5;5;4;4;4;4;3	5;5;4;4;4;4;3	5;5;4;4;4;4;3	COMM domain-containing protein 10	Commd10	sp|Q8JZY2|COMDA_MOUSE COMM domain-containing protein 10 OS=Mus musculus OX=10090 GN=Commd10 PE=1 SV=1;tr|A0A3Q4EII3|A0A3Q4EII3_MOUSE COMM domain-containing protein 10 OS=Mus musculus OX=10090 GN=Commd10 PE=4 SV=1;tr|A0A3Q4EGT0|A0A3Q4EGT0_MOUSE COMM domain-	7	5	5	5	1	2	2	4	4	2	3	2	2	4	3	4	3	4	2	0	0	3	2	2	3	2	1	3	1	4	4	1	2	2	2	0	1	0	1	0	1	1
Q8K4Q8;A0A452J8C7	Q8K4Q8;A0A452J8C7	4;4	4;4	4;4	Collectin-12	Colec12	sp|Q8K4Q8|COL12_MOUSE Collectin-12 OS=Mus musculus OX=10090 GN=Colec12 PE=1 SV=1;tr|A0A452J8C7|A0A452J8C7_MOUSE Collectin-12 OS=Mus musculus OX=10090 GN=Colec12 PE=1 SV=1	2	4	4	4	2	0	0	0	3	2	0	2	1	3	0	0	0	2	3	0	0	0	1	0	2	1	0	0	0	1	0	0	0	1	0	0	1	1	1	1	1	1
P01899;W5XQG0;O78207;G3UZP7;Q31168;A0A482D1Q0;Q31167;A0A286R3P2;Q3KQJ3;O78206;O19467;Q569W0;A0A2Z4SXR9;A0A2Z4SXW8;A0A2Z4SYR2;A0A2Z4SXF0;G3UXE9;O19453;A0A2Z4SY86;A0A2Z4SXA2;Q0WXI7;A0A2Z4SXG9;P01896;Q4KN81;E9Q0G4;A0A2Z4SXE9;A0A2Z4SYW2;Q2XN57;A7VMS6;A0A2Z4T1F2;Q3UWA5;A0A0B4J1G3;Q66JU6;A0A494B9G8;Q0WXH4;Q4VCP2;Q31193;F2WVG9;F2WVG7;V9GXR0;Q4VCN4;O19440;Q31216;F2WVG6;Q4VCP1;A0A482CD69;P79569;A0A2Z4SXJ4…	P01899;W5XQG0;O78207;G3UZP7;Q31168;A0A482D1Q0;Q31167;A0A286R3P2;Q3KQJ3;O78206;O19467;Q569W0	9;9;9;9;9;9;8;7;7;7;5;5;3;3;3;2;2;2;2;2;2;2;2;2;2;2;2;2;2;1;1;1;1;1;1;1;1;1;1;1;1;1;1;1;1;1;1;1;1;1;1;1;1;1;1;1;1;1;1;1;1;1;1;1;1;1;1;1;1;1;1;1;1;1;1;1;1;1;1	9;9;9;9;9;9;8;7;7;7;5;5;3;3;3;2;2;2;2;2;2;2;2;2;2;2;2;2;2;1;1;1;1;1;1;1;1;1;1;1;1;1;1;1;1;1;1;1;1;1;1;1;1;1;1;1;1;1;1;1;1;1;1;1;1;1;1;1;1;1;1;1;1;1;1;1;1;1;1	1;1;1;1;1;1;1;0;0;1;0;0;0;0;0;0;0;0;0;0;0;0;0;0;0;0;0;0;0;0;0;0;0;0;0;0;0;0;0;0;0;0;0;0;0;0;0;0;0;0;0;0;0;0;0;0;0;0;0;0;0;0;0;0;0;0;0;0;0;0;0;0;0;0;0;0;0;0;0	H-2 class I histocompatibility antigen, D-B alpha chain	H2-D1;H-2D	sp|P01899|HA11_MOUSE H-2 class I histocompatibility antigen, D-B alpha chain OS=Mus musculus OX=10090 GN=H2-D1 PE=1 SV=2;tr|W5XQG0|W5XQG0_MOUSE MHC class I antigen OS=Mus musculus OX=10090 GN=H2-D1 PE=2 SV=1;tr|O78207|O78207_MOUSE H-2D cell surface glycopr	79	9	9	1	7	6	4	4	6	7	2	7	8	6	3	4	5	5	7	0	3	5	7	6	6	8	5	4	2	6	7	2	3	8	4	0	2	0	0	1	0	0
Q8VE10;A0A494B9D7	Q8VE10;A0A494B9D7	1;1	1;1	1;1	N-alpha-acetyltransferase 40	Naa40	sp|Q8VE10|NAA40_MOUSE N-alpha-acetyltransferase 40 OS=Mus musculus OX=10090 GN=Naa40 PE=1 SV=1;tr|A0A494B9D7|A0A494B9D7_MOUSE N-alpha-acetyltransferase 40 OS=Mus musculus OX=10090 GN=Naa40 PE=1 SV=1	2	1	1	1	0	1	1	1	1	1	1	1	1	1	0	0	1	1	0	1	1	1	1	0	1	1	1	1	1	1	1	1	1	1	1	1	0	1	0	1	0	0
Q9CQF0;A0A494B9H5;A0A494B9R3	Q9CQF0;A0A494B9H5;A0A494B9R3	1;1;1	1;1;1	1;1;1	39S ribosomal protein L11, mitochondrial	Mrpl11	sp|Q9CQF0|RM11_MOUSE 39S ribosomal protein L11, mitochondrial OS=Mus musculus OX=10090 GN=Mrpl11 PE=1 SV=1;tr|A0A494B9H5|A0A494B9H5_MOUSE 39S ribosomal protein L11, mitochondrial (Fragment) OS=Mus musculus OX=10090 GN=Mrpl11 PE=1 SV=1;tr|A0A494B9R3|A0A494B	3	1	1	1	0	1	1	1	0	1	1	1	0	0	0	1	0	1	1	1	0	0	0	1	0	0	1	1	0	1	0	1	1	0	0	0	0	0	0	0	0	0
Q9QYB5;Q9QYB5-2;Q8BM29;Q05DT0;Q05C56;A0A494B9K4;Q8BJH2;Q9JLE2	Q9QYB5;Q9QYB5-2;Q8BM29;Q05DT0;Q05C56;A0A494B9K4;Q8BJH2;Q9JLE2	4;4;4;4;4;4;3;2	4;4;4;4;4;4;3;2	4;4;4;4;4;4;3;2	Gamma-adducin	Add3	sp|Q9QYB5|ADDG_MOUSE Gamma-adducin OS=Mus musculus OX=10090 GN=Add3 PE=1 SV=2;sp|Q9QYB5-2|ADDG_MOUSE Isoform 1 of Gamma-adducin OS=Mus musculus OX=10090 GN=Add3;tr|Q8BM29|Q8BM29_MOUSE Aldolase_II domain-containing protein (Fragment) OS=Mus musculus OX=1009	8	4	4	4	0	1	1	1	0	1	1	0	0	0	2	1	1	1	0	1	1	1	0	0	1	0	2	0	0	1	0	1	0	0	1	0	0	0	0	0	0	0
Q9EP82;A0A494BBN7;A0A494B9R5;E9Q156;F6YNC4;F6VLT8	Q9EP82;A0A494BBN7;A0A494B9R5;E9Q156;F6YNC4;F6VLT8	2;2;2;2;1;1	2;2;2;2;1;1	2;2;2;2;1;1	tRNA (guanine-N(7)-)-methyltransferase non-catalytic subunit WDR4;tRNA (guanine-N(7)-)-methyltransferase non-catalytic subunit Wdr4	Wdr4	sp|Q9EP82|WDR4_MOUSE tRNA (guanine-N(7)-)-methyltransferase non-catalytic subunit WDR4 OS=Mus musculus OX=10090 GN=Wdr4 PE=1 SV=2;tr|A0A494BBN7|A0A494BBN7_MOUSE tRNA (guanine-N(7)-)-methyltransferase non-catalytic subunit WDR4 (Fragment) OS=Mus musculus OX	6	2	2	2	1	2	1	2	2	2	2	2	2	2	2	1	2	2	1	0	0	2	2	1	1	1	2	1	1	1	1	1	1	0	1	0	0	0	0	0	0	0
A0A494B9V8;A0A494BBC8	A0A494B9V8;A0A494BBC8	2;1	2;1	2;1			tr|A0A494B9V8|A0A494B9V8_MOUSE Protein prenyltransferase alpha subunit repeat-containing 1 OS=Mus musculus OX=10090 GN=Ptar1 PE=1 SV=1;tr|A0A494BBC8|A0A494BBC8_MOUSE Protein prenyltransferase alpha subunit repeat containing 1 (Fragment) OS=Mus musculus OX=	2	2	2	2	1	0	1	0	0	0	0	1	0	1	1	1	1	0	1	0	1	0	1	0	0	0	0	1	0	0	0	0	1	0	0	0	0	0	0	0	0	0
Q3V1L4;A0A494BBP6;A0A494B9X3;E9Q9M1;A0A494BBI8;G3X9J6	Q3V1L4;A0A494BBP6;A0A494B9X3;E9Q9M1	3;3;3;3;1;1	3;3;3;3;1;1	3;3;3;3;1;1	Cytosolic purine 5-nucleotidase	Nt5c2	sp|Q3V1L4|5NTC_MOUSE Cytosolic purine 5-nucleotidase OS=Mus musculus OX=10090 GN=Nt5c2 PE=1 SV=2;tr|A0A494BBP6|A0A494BBP6_MOUSE Cytosolic purine 5-nucleotidase OS=Mus musculus OX=10090 GN=Nt5c2 PE=1 SV=1;tr|A0A494B9X3|A0A494B9X3_MOUSE Cytosolic purine 5	6	3	3	3	1	0	1	1	1	2	2	1	0	1	2	0	1	2	1	0	1	1	2	1	2	1	1	1	0	1	1	1	1	1	1	0	0	0	0	0	0	0
Q9WTK5;Q4U108;A0A494BAQ2;Q3U5V4;A0A494B9Y5;Q3UV15;Q3ULT8;Q4U105	Q9WTK5;Q4U108;A0A494BAQ2;Q3U5V4;A0A494B9Y5;Q3UV15;Q3ULT8;Q4U105	4;4;4;4;4;4;4;4	4;4;4;4;4;4;4;4	4;4;4;4;4;4;4;4	Nuclear factor NF-kappa-B p100 subunit;Nuclear factor NF-kappa-B p52 subunit	Nfkb2	sp|Q9WTK5|NFKB2_MOUSE Nuclear factor NF-kappa-B p100 subunit OS=Mus musculus OX=10090 GN=Nfkb2 PE=1 SV=1;tr|Q4U108|Q4U108_MOUSE NF-kB2 splice variant 1 OS=Mus musculus OX=10090 GN=Nfkb2 PE=2 SV=1;tr|A0A494BAQ2|A0A494BAQ2_MOUSE Nuclear factor NF-kappa-B p10	8	4	4	4	4	2	1	0	3	1	2	4	2	0	3	2	1	3	2	1	1	3	1	1	2	2	1	1	1	2	3	1	1	2	1	0	0	0	0	0	0	0
P62862;A0A494B9Z0;A0A494BBA8;Q642K5;Q3THB2;Q920W8;Q91V99	P62862;A0A494B9Z0;A0A494BBA8;Q642K5;Q3THB2;Q920W8;Q91V99	2;2;2;2;2;2;2	2;2;2;2;2;2;2	2;2;2;2;2;2;2	40S ribosomal protein S30	Fau;fau	sp|P62862|RS30_MOUSE 40S ribosomal protein S30 OS=Mus musculus OX=10090 GN=Fau PE=1 SV=1;tr|A0A494B9Z0|A0A494B9Z0_MOUSE 40S ribosomal protein S30 OS=Mus musculus OX=10090 GN=Fau PE=1 SV=1;tr|A0A494BBA8|A0A494BBA8_MOUSE 40S ribosomal protein S30 OS=Mus musc	7	2	2	2	2	2	2	2	2	2	2	2	2	2	2	1	2	2	2	0	2	2	1	2	2	2	2	2	2	2	0	2	2	1	2	2	1	2	1	2	1	1
Q9CWZ7;A0A494BAE3;A0A494BA20;Q8C1T5;D3Z4B2;A0A494BBF5	Q9CWZ7;A0A494BAE3;A0A494BA20;Q8C1T5;D3Z4B2	4;4;4;4;4;1	4;4;4;4;4;1	4;4;4;4;4;1	Gamma-soluble NSF attachment protein	Napg	sp|Q9CWZ7|SNAG_MOUSE Gamma-soluble NSF attachment protein OS=Mus musculus OX=10090 GN=Napg PE=1 SV=1;tr|A0A494BAE3|A0A494BAE3_MOUSE Gamma-soluble NSF attachment protein OS=Mus musculus OX=10090 GN=Napg PE=1 SV=1;tr|A0A494BA20|A0A494BA20_MOUSE Gamma-soluble	6	4	4	4	4	4	4	4	4	4	4	4	4	4	4	3	4	3	3	1	2	4	4	3	2	4	4	4	3	2	3	3	3	4	3	0	0	0	0	0	0	0
Q8BGT7;A0A494BAP9;A0A494BA53	Q8BGT7;A0A494BAP9;A0A494BA53	1;1;1	1;1;1	1;1;1	Survival of motor neuron-related-splicing factor 30	Smndc1	sp|Q8BGT7|SPF30_MOUSE Survival of motor neuron-related-splicing factor 30 OS=Mus musculus OX=10090 GN=Smndc1 PE=1 SV=1;tr|A0A494BAP9|A0A494BAP9_MOUSE Survival of motor neuron-related-splicing factor 30 (Fragment) OS=Mus musculus OX=10090 GN=Smndc1 PE=1 SV=	3	1	1	1	0	0	0	0	0	0	1	0	0	0	0	0	1	0	1	1	1	1	1	0	0	0	0	0	1	0	0	0	0	1	0	0	0	0	0	0	0	0
Q62422;A0A494BA97	Q62422;A0A494BA97	3;3	3;3	3;3	Osteoclast-stimulating factor 1	Ostf1	sp|Q62422|OSTF1_MOUSE Osteoclast-stimulating factor 1 OS=Mus musculus OX=10090 GN=Ostf1 PE=1 SV=2;tr|A0A494BA97|A0A494BA97_MOUSE Osteoclast-stimulating factor 1 OS=Mus musculus OX=10090 GN=Ostf1 PE=1 SV=1	2	3	3	3	2	2	2	3	3	2	3	3	3	3	1	2	2	3	3	3	1	1	2	2	3	3	1	3	2	2	2	2	2	3	2	0	0	1	0	0	0	0
Q9D5T0;A0A494BAB5;Q9D9C1;A0A494B9Y0;A0A494B9L7	Q9D5T0;A0A494BAB5;Q9D9C1;A0A494B9Y0	3;3;2;2;1	3;3;2;2;1	3;3;2;2;1	ATPase family AAA domain-containing protein 1	Atad1	sp|Q9D5T0|ATAD1_MOUSE ATPase family AAA domain-containing protein 1 OS=Mus musculus OX=10090 GN=Atad1 PE=1 SV=1;tr|A0A494BAB5|A0A494BAB5_MOUSE ATPase family AAA domain-containing protein 1 OS=Mus musculus OX=10090 GN=Atad1 PE=1 SV=1;tr|Q9D9C1|Q9D9C1_MOUSE	5	3	3	3	3	2	2	3	3	1	3	3	3	2	3	3	3	3	1	2	3	3	2	1	0	3	2	3	2	1	3	1	1	2	2	0	0	0	0	0	0	0
P97742;A0A494BAD3;Q3UGT1;A8ASF5	P97742;A0A494BAD3;Q3UGT1;A8ASF5	1;1;1;1	1;1;1;1	1;1;1;1	Carnitine O-palmitoyltransferase 1, liver isoform	Cpt1a	sp|P97742|CPT1A_MOUSE Carnitine O-palmitoyltransferase 1, liver isoform OS=Mus musculus OX=10090 GN=Cpt1a PE=1 SV=4;tr|A0A494BAD3|A0A494BAD3_MOUSE Carnitine O-palmitoyltransferase 1, liver isoform (Fragment) OS=Mus musculus OX=10090 GN=Cpt1a PE=1 SV=1;tr|Q	4	1	1	1	1	1	1	1	1	1	1	1	1	1	0	1	0	1	1	1	1	1	1	1	0	1	0	0	1	0	0	0	0	0	0	0	0	0	0	0	0	0
Q9CWM4;Q8CEH4;A0A494BBK3;A0A494BAH5;Q9CQF7;Q8R3R9	Q9CWM4;Q8CEH4;A0A494BBK3;A0A494BAH5;Q9CQF7;Q8R3R9	1;1;1;1;1;1	1;1;1;1;1;1	1;1;1;1;1;1	Prefoldin subunit 1	Pfdn1	sp|Q9CWM4|PFD1_MOUSE Prefoldin subunit 1 OS=Mus musculus OX=10090 GN=Pfdn1 PE=1 SV=1;tr|Q8CEH4|Q8CEH4_MOUSE Uncharacterized protein (Fragment) OS=Mus musculus OX=10090 GN=Pfdn1 PE=2 SV=1;tr|A0A494BBK3|A0A494BBK3_MOUSE Prefoldin subunit 1 OS=Mus musculus OX	6	1	1	1	1	1	1	1	1	0	1	0	0	0	0	1	1	1	0	0	1	0	0	1	1	1	1	1	1	1	1	1	0	0	1	0	0	0	0	0	0	0
Q9WU84;A0A494BB58;A0A494BAJ5;A0A494BBF1	Q9WU84;A0A494BB58;A0A494BAJ5;A0A494BBF1	2;2;2;2	2;2;2;2	2;2;2;2	Copper chaperone for superoxide dismutase	Ccs	sp|Q9WU84|CCS_MOUSE Copper chaperone for superoxide dismutase OS=Mus musculus OX=10090 GN=Ccs PE=1 SV=1;tr|A0A494BB58|A0A494BB58_MOUSE Copper chaperone for superoxide dismutase OS=Mus musculus OX=10090 GN=Ccs PE=4 SV=1;tr|A0A494BAJ5|A0A494BAJ5_MOUSE Supero	4	2	2	2	2	1	0	1	2	1	0	1	1	0	0	0	1	2	2	0	0	0	0	1	0	1	0	0	0	1	2	0	1	2	0	0	0	0	0	0	0	1
Q9WUL7;A0A494BAJ6	Q9WUL7;A0A494BAJ6	7;7	7;7	7;7	ADP-ribosylation factor-like protein 3	Arl3	sp|Q9WUL7|ARL3_MOUSE ADP-ribosylation factor-like protein 3 OS=Mus musculus OX=10090 GN=Arl3 PE=1 SV=1;tr|A0A494BAJ6|A0A494BAJ6_MOUSE ADP-ribosylation factor-like protein 3 OS=Mus musculus OX=10090 GN=Arl3 PE=1 SV=1	2	7	7	7	2	5	5	5	5	2	6	3	3	2	6	6	6	3	4	3	5	4	2	4	3	3	6	5	5	3	1	4	7	2	6	0	1	0	0	0	0	0
Q9DC16;F6SLP4;A0A494BAW5;A0A494BAK4;Q69ZP5;A0A494BAX4	Q9DC16;F6SLP4;A0A494BAW5;A0A494BAK4;Q69ZP5	3;3;3;3;3;1	3;3;3;3;3;1	3;3;3;3;3;1	Endoplasmic reticulum-Golgi intermediate compartment protein 1	Ergic1	sp|Q9DC16|ERGI1_MOUSE Endoplasmic reticulum-Golgi intermediate compartment protein 1 OS=Mus musculus OX=10090 GN=Ergic1 PE=1 SV=1;tr|F6SLP4|F6SLP4_MOUSE Endoplasmic reticulum-Golgi intermediate compartment protein 1 OS=Mus musculus OX=10090 GN=Ergic1 PE=1	6	3	3	3	3	2	1	2	3	3	2	3	3	3	1	2	2	3	3	1	3	2	3	3	2	2	2	1	2	2	3	2	2	3	2	1	1	0	1	1	1	1
Q9JJT0;A0A494BAM2;Q3THS8	Q9JJT0;A0A494BAM2;Q3THS8	3;3;2	3;3;2	3;3;2	RNA 3-terminal phosphate cyclase-like protein	Rcl1	sp|Q9JJT0|RCL1_MOUSE RNA 3-terminal phosphate cyclase-like protein OS=Mus musculus OX=10090 GN=Rcl1 PE=2 SV=1;tr|A0A494BAM2|A0A494BAM2_MOUSE RNA 3-terminal phosphate cyclase-like protein OS=Mus musculus OX=10090 GN=Rcl1 PE=1 SV=1;tr|Q3THS8|Q3THS8_MOUSE U	3	3	3	3	1	2	1	1	2	2	0	2	1	0	0	2	1	2	1	0	0	0	0	0	0	0	0	0	0	0	0	0	0	1	0	0	0	0	0	0	0	0
Q8R105;A0A494BAY0;A0A494BAR3	Q8R105;A0A494BAY0;A0A494BAR3	1;1;1	1;1;1	1;1;1	Vacuolar protein sorting-associated protein 37C	Vps37c	sp|Q8R105|VP37C_MOUSE Vacuolar protein sorting-associated protein 37C OS=Mus musculus OX=10090 GN=Vps37c PE=1 SV=1;tr|A0A494BAY0|A0A494BAY0_MOUSE Vacuolar protein sorting-associated protein 37C (Fragment) OS=Mus musculus OX=10090 GN=Vps37c PE=1 SV=1;tr|A0A	3	1	1	1	0	1	0	0	0	0	1	0	0	0	1	1	1	0	0	0	0	0	0	0	0	0	1	1	1	0	0	0	0	0	1	0	0	0	0	0	0	0
P01901;Q3TVI9;Q3TH01;W5XHY0;A0A494BAT0;Q3UBW0;W5XIK7;W5XIT1;G3UXW2;A0A494BA33;P14426;Q61895;Q61896;Q95457;A0A2Z4SXG3;D2YW38;A0A2Z4SXL5;Q31172;Q31189;Q31153;Q61893;A0A2Z4T3R6;A0A2Z4SXF8;Q921P3;Q95555;A0A2Z4T2K9;A0A2Z4SX77;A0A2Z4SYE0;A0A2Z4T1J0;A0A2Z4T2F0;A0A2Z4T2I9;A0A2Z4T3E7;A0A2Z4SXF9;A0A2Z4SXI5;A0A2Z4SYY7;Q31290;Q31211;A0A2Z4SX83;A0A2Z4T1K1;Q31116;A0A2Z4SXC7;A0A2Z4SYE8;A0A2Z4SXN9;A0A2Z4SXI6;A0A…	P01901;Q3TVI9;Q3TH01;W5XHY0;A0A494BAT0;Q3UBW0;W5XIK7;W5XIT1;G3UXW2;A0A494BA33;P14426;Q61895;Q61896;Q95457	8;8;8;8;8;8;7;7;7;7;5;4;4;4;3;3;3;3;3;2;2;2;2;2;2;1;1;1;1;1;1;1;1;1;1;1;1;1;1;1;1;1;1;1;1	6;6;6;6;6;6;6;5;6;5;3;2;2;2;2;1;2;2;3;1;1;2;1;1;2;1;1;1;1;1;1;1;1;1;1;1;1;1;1;1;1;1;1;1;1	1;1;1;1;1;1;1;0;1;0;0;0;0;0;0;0;0;0;0;0;0;0;0;0;0;0;0;0;0;0;0;0;0;0;0;0;0;0;0;0;0;0;0;0;0	H-2 class I histocompatibility antigen, K-B alpha chain;H-2 class I histocompatibility antigen, D-K alpha chain	H2-K1;H2-D1	sp|P01901|HA1B_MOUSE H-2 class I histocompatibility antigen, K-B alpha chain OS=Mus musculus OX=10090 GN=H2-K1 PE=1 SV=1;tr|Q3TVI9|Q3TVI9_MOUSE Ig-like domain-containing protein OS=Mus musculus OX=10090 GN=H2-K1 PE=2 SV=1;tr|Q3TH01|Q3TH01_MOUSE H-2 class I	45	8	6	1	6	3	3	3	4	4	3	7	5	3	3	3	3	4	2	0	3	2	6	3	2	7	3	3	3	3	7	3	3	7	3	0	3	0	0	0	0	0
P13011;A0A494BAV5	P13011;A0A494BAV5	1;1	1;1	1;1	Acyl-CoA desaturase 2	Scd2	sp|P13011|ACOD2_MOUSE Acyl-CoA desaturase 2 OS=Mus musculus OX=10090 GN=Scd2 PE=1 SV=2;tr|A0A494BAV5|A0A494BAV5_MOUSE Acyl-CoA desaturase 2 OS=Mus musculus OX=10090 GN=Scd2 PE=1 SV=1	2	1	1	1	0	1	0	1	0	0	1	1	0	0	1	1	1	0	0	0	1	0	0	0	0	0	0	1	0	0	0	0	1	0	0	0	0	0	0	0	0	0
Q8C6G8;B2RTG7;E0CYH4;A0A494BB75	Q8C6G8;B2RTG7;E0CYH4;A0A494BB75	2;2;2;2	2;2;2;2	2;2;2;2	WD repeat-containing protein 26	Wdr26	sp|Q8C6G8|WDR26_MOUSE WD repeat-containing protein 26 OS=Mus musculus OX=10090 GN=Wdr26 PE=1 SV=3;tr|B2RTG7|B2RTG7_MOUSE WD repeat domain 26 OS=Mus musculus OX=10090 GN=Wdr26 PE=2 SV=1;tr|E0CYH4|E0CYH4_MOUSE WD repeat-containing protein 26 (Fragment) OS=Mu	4	2	2	2	0	1	0	0	1	0	0	1	0	1	0	0	0	1	1	0	0	0	0	0	0	0	0	0	0	0	2	1	0	0	0	0	0	0	0	0	0	0
P61164;A0A494BB86;A0A494BAH0	P61164;A0A494BB86	7;7;1	3;3;1	3;3;1	Alpha-centractin	Actr1a	sp|P61164|ACTZ_MOUSE Alpha-centractin OS=Mus musculus OX=10090 GN=Actr1a PE=1 SV=1;tr|A0A494BB86|A0A494BB86_MOUSE Alpha-centractin OS=Mus musculus OX=10090 GN=Actr1a PE=1 SV=1	3	7	3	3	3	6	6	6	5	6	6	6	5	6	5	7	7	6	4	3	5	5	5	3	4	4	5	5	5	5	4	5	2	4	3	0	1	0	1	0	0	0
O35350;Q3TB79;A0A494BBB0;Q8C2J1;Q80Y25;Q3UDG8;Q3UF24;A0A494BAC4;A0A494BAS0	O35350;Q3TB79;A0A494BBB0;Q8C2J1;Q80Y25;Q3UDG8;Q3UF24	3;3;3;3;3;3;2;1;1	3;3;3;3;3;3;2;1;1	3;3;3;3;3;3;2;1;1	Calpain-1 catalytic subunit	Capn1	sp|O35350|CAN1_MOUSE Calpain-1 catalytic subunit OS=Mus musculus OX=10090 GN=Capn1 PE=1 SV=1;tr|Q3TB79|Q3TB79_MOUSE Uncharacterized protein (Fragment) OS=Mus musculus OX=10090 GN=Capn1 PE=2 SV=1;tr|A0A494BBB0|A0A494BBB0_MOUSE Calpain-1 catalytic subunit (F	9	3	3	3	1	0	0	0	3	3	0	1	2	3	0	0	0	1	2	0	0	0	1	1	1	0	0	0	0	2	2	1	0	0	0	1	1	0	0	0	1	0
Q9WUD1;A0A494BBF6;A0A494BBI6;Q3TYJ0	Q9WUD1;A0A494BBF6;A0A494BBI6;Q3TYJ0	2;2;2;2	2;2;2;2	2;2;2;2	STIP1 homology and U box-containing protein 1	Stub1	sp|Q9WUD1|CHIP_MOUSE STIP1 homology and U box-containing protein 1 OS=Mus musculus OX=10090 GN=Stub1 PE=1 SV=1;tr|A0A494BBF6|A0A494BBF6_MOUSE STIP1 homology and U box-containing protein 1 OS=Mus musculus OX=10090 GN=Stub1 PE=1 SV=1;tr|A0A494BBI6|A0A494BBI6	4	2	2	2	2	2	2	2	2	2	2	1	2	2	2	2	2	1	2	0	0	0	1	0	1	0	2	2	2	1	1	0	2	2	2	0	0	0	0	0	0	0
Q2TBE6;A0A494BBQ4	Q2TBE6;A0A494BBQ4	2;2	2;2	2;2	Phosphatidylinositol 4-kinase type 2-alpha	Pi4k2a	sp|Q2TBE6|P4K2A_MOUSE Phosphatidylinositol 4-kinase type 2-alpha OS=Mus musculus OX=10090 GN=Pi4k2a PE=1 SV=1;tr|A0A494BBQ4|A0A494BBQ4_MOUSE Phosphatidylinositol 4-kinase type 2-alpha OS=Mus musculus OX=10090 GN=Pi4k2a PE=1 SV=1	2	2	2	2	0	0	0	0	0	1	0	0	1	1	0	1	1	1	1	0	0	0	1	0	0	1	0	1	1	0	0	1	0	1	1	0	0	0	0	0	0	0
Q8CDN6;A0A498WGD8;A0A494BBI1;A0A494B955;Q3U8R9;Q3UNH3;Q3UBF4;A0A494BB31	Q8CDN6;A0A498WGD8;A0A494BBI1;A0A494B955;Q3U8R9;Q3UNH3;Q3UBF4	15;15;14;14;14;14;13;6	15;15;14;14;14;14;13;6	15;15;14;14;14;14;13;6	Thioredoxin-like protein 1	Txnl1	sp|Q8CDN6|TXNL1_MOUSE Thioredoxin-like protein 1 OS=Mus musculus OX=10090 GN=Txnl1 PE=1 SV=3;tr|A0A498WGD8|A0A498WGD8_MOUSE Thioredoxin-like protein 1 OS=Mus musculus OX=10090 GN=Txnl1 PE=1 SV=1;tr|A0A494BBI1|A0A494BBI1_MOUSE Thioredoxin-like protein 1 OS=	8	15	15	15	8	6	10	7	9	8	8	11	8	7	6	12	6	11	11	2	3	3	6	7	10	8	5	7	5	9	9	5	9	9	6	1	0	1	0	1	0	0
Q8BP47;A0A498WGK2;A0A494BAX5;A0A494BB89;A0A494B927;A0A494BAW6;A0A494B9G0;A0A494B949;A0A494B996	Q8BP47;A0A498WGK2;A0A494BAX5;A0A494BB89	20;20;18;16;5;3;1;1;1	20;20;18;16;5;3;1;1;1	20;20;18;16;5;3;1;1;1	Asparagine--tRNA ligase, cytoplasmic	Nars	sp|Q8BP47|SYNC_MOUSE Asparagine--tRNA ligase, cytoplasmic OS=Mus musculus OX=10090 GN=NARS1 PE=1 SV=2;tr|A0A498WGK2|A0A498WGK2_MOUSE Asparaginyl-tRNA synthetase OS=Mus musculus OX=10090 GN=Nars PE=4 SV=1;tr|A0A494BAX5|A0A494BAX5_MOUSE Asparaginyl-tRNA synt	9	20	20	20	16	17	16	16	16	16	16	14	15	17	15	16	15	17	17	8	12	15	14	14	15	13	13	14	15	15	14	16	14	15	14	1	4	4	2	1	1	0
Q9ET30;A0A498WGK6;Q571B0;Q8C6F5;Q3UH23	Q9ET30;A0A498WGK6;Q571B0;Q8C6F5	7;7;7;6;3	7;7;7;6;3	7;7;7;6;3	Transmembrane 9 superfamily member 3	Tm9sf3	sp|Q9ET30|TM9S3_MOUSE Transmembrane 9 superfamily member 3 OS=Mus musculus OX=10090 GN=Tm9sf3 PE=1 SV=1;tr|A0A498WGK6|A0A498WGK6_MOUSE Transmembrane 9 superfamily member OS=Mus musculus OX=10090 GN=Tm9sf3 PE=1 SV=1;tr|Q571B0|Q571B0_MOUSE Transmembrane 9 su	5	7	7	7	5	5	5	4	7	6	5	7	7	6	3	3	3	6	6	1	1	4	5	6	4	6	3	2	3	4	4	1	3	6	2	0	0	0	0	0	0	0
A0A4E9FSP6	A0A4E9FSP6	1	1	1			tr|A0A4E9FSP6|A0A4E9FSP6_MOUSE IgL2 (Fragment) OS=Mus musculus OX=10090 GN=IGLC2 PE=4 SV=1	1	1	1	1	0	0	0	0	0	0	0	0	0	0	0	0	0	0	0	0	0	0	0	0	0	0	0	0	0	0	0	0	0	0	0	0	0	0	0	0	0	0
P49138;Q3UMW7;A0A4P3APB9;A0A087WSN7;Q8R3U8;Q09HN3;Q3UMW7-2;Q3UMW7-3	P49138;Q3UMW7;A0A4P3APB9;A0A087WSN7;Q8R3U8;Q09HN3;Q3UMW7-2;Q3UMW7-3	2;2;2;1;1;1;1;1	2;2;2;1;1;1;1;1	2;2;2;1;1;1;1;1	MAP kinase-activated protein kinase 2;MAP kinase-activated protein kinase 3	Mapkapk2;Mapkapk3	sp|P49138|MAPK2_MOUSE MAP kinase-activated protein kinase 2 OS=Mus musculus OX=10090 GN=Mapkapk2 PE=1 SV=2;sp|Q3UMW7|MAPK3_MOUSE MAP kinase-activated protein kinase 3 OS=Mus musculus OX=10090 GN=Mapkapk3 PE=1 SV=2;tr|A0A4P3APB9|A0A4P3APB9_MOUSE MK2 long is	8	2	2	2	1	0	0	0	1	0	0	2	2	1	1	0	0	1	2	0	0	0	1	1	0	1	0	0	0	1	1	0	0	1	0	0	0	0	0	0	0	0
Q9ES00;Q6NWW1;Q80TU3;A0A571BD95;A0A5F8MP95;G3UZD6;Q3V426;G3UZM6;H7BXC2	Q9ES00;Q6NWW1;Q80TU3;A0A571BD95;A0A5F8MP95;G3UZD6	8;8;8;8;8;6;3;2;1	8;8;8;8;8;6;3;2;1	8;8;8;8;8;6;3;2;1	Ubiquitin conjugation factor E4 B	Ube4b;mKIAA0684	sp|Q9ES00|UBE4B_MOUSE Ubiquitin conjugation factor E4 B OS=Mus musculus OX=10090 GN=Ube4b PE=1 SV=3;tr|Q6NWW1|Q6NWW1_MOUSE Ubiquitination factor E4B, UFD2 homolog (S. cerevisiae) OS=Mus musculus OX=10090 GN=Ube4b PE=2 SV=1;tr|Q80TU3|Q80TU3_MOUSE MKIAA0684	9	8	8	8	4	5	5	5	4	2	3	2	4	4	2	5	5	2	2	3	3	1	1	0	1	2	5	3	2	1	3	5	4	1	2	0	0	0	0	1	0	0
A0A571BDM4	A0A571BDM4	3	1	1			tr|A0A571BDM4|A0A571BDM4_MOUSE AP2-associated protein kinase 1 (Fragment) OS=Mus musculus OX=10090 GN=Aak1 PE=1 SV=1	1	3	1	1	0	0	0	0	0	0	0	0	0	0	0	0	0	0	0	0	0	0	0	0	0	0	0	0	0	0	0	0	0	0	0	0	0	0	0	0	0	0
A0A571BEI2;Q6PIU9	A0A571BEI2;Q6PIU9	9;8	8;8	8;8	Uncharacterized protein FLJ45252 homolog		tr|A0A571BEI2|A0A571BEI2_MOUSE AP2-associated protein kinase 1 (Fragment) OS=Mus musculus OX=10090 GN=Aak1 PE=1 SV=1;sp|Q6PIU9|YJ005_MOUSE Uncharacterized protein FLJ45252 homolog OS=Mus musculus OX=10090 PE=1 SV=2	2	9	8	8	4	0	1	1	1	2	1	4	3	3	2	0	2	1	0	2	0	2	1	1	2	3	0	0	0	2	2	1	3	0	1	0	0	0	0	0	0	0
P62482;Q3U7L1;E0CXZ9;Q3U0B0;Q3UPV6;A0A571BGH0;A0A571BF54;A0A571BEM7;A0A571BFX6;A0A571BE49;E0CXI4	P62482;Q3U7L1;E0CXZ9;Q3U0B0;Q3UPV6;A0A571BGH0;A0A571BF54;A0A571BEM7;A0A571BFX6;A0A571BE49;E0CXI4	2;2;2;2;2;2;2;2;1;1;1	2;2;2;2;2;2;2;2;1;1;1	2;2;2;2;2;2;2;2;1;1;1	Voltage-gated potassium channel subunit beta-2	Kcnab2	sp|P62482|KCAB2_MOUSE Voltage-gated potassium channel subunit beta-2 OS=Mus musculus OX=10090 GN=Kcnab2 PE=1 SV=1;tr|Q3U7L1|Q3U7L1_MOUSE Aldo_ket_red domain-containing protein (Fragment) OS=Mus musculus OX=10090 GN=Kcnab2 PE=2 SV=1;tr|E0CXZ9|E0CXZ9_MOUSE V	11	2	2	2	2	0	0	0	1	1	0	2	1	2	0	0	0	1	2	0	0	0	0	0	1	2	0	0	0	1	0	0	0	2	0	0	0	0	0	0	0	0
Q9JME5;A0A571BES1;A0A571BEW4;A0A571BEC1;Q3UUE3	Q9JME5;A0A571BES1;A0A571BEW4	10;10;9;2;1	8;8;8;1;1	8;8;8;1;1	AP-3 complex subunit beta-2	Ap3b2	sp|Q9JME5|AP3B2_MOUSE AP-3 complex subunit beta-2 OS=Mus musculus OX=10090 GN=Ap3b2 PE=1 SV=2;tr|A0A571BES1|A0A571BES1_MOUSE AP-3 complex subunit beta OS=Mus musculus OX=10090 GN=Ap3b2 PE=1 SV=1;tr|A0A571BEW4|A0A571BEW4_MOUSE AP-3 complex subunit beta OS=M	5	10	8	8	2	5	4	3	1	2	3	0	1	0	4	3	3	1	1	2	2	2	0	0	0	0	3	2	2	0	0	1	3	1	4	0	0	0	0	0	1	0
Q3UH68;D3YU22;D3YU59;Q8CGB7;D3Z589;A0A5F8MPN3;A0A571BG24;Q3UH68-2;Q3UH68-3;F6W1Y9;D3YV55;F6X3N8	Q3UH68;D3YU22;D3YU59;Q8CGB7;D3Z589;A0A5F8MPN3;A0A571BG24;Q3UH68-2;Q3UH68-3	11;11;11;11;11;11;11;11;10;1;1;1	11;11;11;11;11;11;11;11;10;1;1;1	11;11;11;11;11;11;11;11;10;1;1;1	LIM and calponin homology domains-containing protein 1	Limch1	sp|Q3UH68|LIMC1_MOUSE LIM and calponin homology domains-containing protein 1 OS=Mus musculus OX=10090 GN=Limch1 PE=1 SV=2;tr|D3YU22|D3YU22_MOUSE LIM and calponin homology domains-containing protein 1 OS=Mus musculus OX=10090 GN=Limch1 PE=1 SV=1;tr|D3YU59|D	12	11	11	11	0	0	0	0	0	1	0	0	0	1	1	1	0	1	1	0	0	0	0	0	0	0	0	0	0	0	0	0	0	0	0	0	0	0	0	0	0	0
A0A571BG95;Q5SSL4;E9PUE7;Q5SSL4-2;Q5SSL4-4;Q5SSL4-3;H3BKT3;H3BJY3;H3BKV6;H3BL84	A0A571BG95;Q5SSL4;E9PUE7;Q5SSL4-2;Q5SSL4-4;Q5SSL4-3	26;17;17;17;16;13;3;3;3;1	26;17;17;17;16;13;3;3;3;1	25;16;16;16;15;12;3;2;3;1	Active breakpoint cluster region-related protein	Abr	tr|A0A571BG95|A0A571BG95_MOUSE Active breakpoint cluster region-related protein OS=Mus musculus OX=10090 GN=Abr PE=1 SV=1;sp|Q5SSL4|ABR_MOUSE Active breakpoint cluster region-related protein OS=Mus musculus OX=10090 GN=Abr PE=1 SV=1;tr|E9PUE7|E9PUE7_MOUSE	10	26	26	25	7	3	3	2	7	9	2	10	10	8	3	3	2	7	5	1	2	1	6	8	7	6	2	1	1	6	8	0	2	6	2	1	0	0	1	0	0	0
Q5SSZ5;A0A5F8MP98;A0A5F8MPF2;Q8BWF4;Q5SSZ5-2	Q5SSZ5;A0A5F8MP98;A0A5F8MPF2	7;7;7;1;1	7;7;7;1;1	7;7;7;1;1	Tensin-3	Tns3	sp|Q5SSZ5|TENS3_MOUSE Tensin-3 OS=Mus musculus OX=10090 GN=Tns3 PE=1 SV=1;tr|A0A5F8MP98|A0A5F8MP98_MOUSE Tensin-3 OS=Mus musculus OX=10090 GN=Tns3 PE=1 SV=1;tr|A0A5F8MPF2|A0A5F8MPF2_MOUSE Tensin-3 OS=Mus musculus OX=10090 GN=Tns3 PE=1 SV=1	5	7	7	7	2	0	0	0	2	2	0	0	2	1	0	0	0	3	1	0	0	0	0	1	2	1	0	0	0	0	1	0	0	0	0	1	0	0	0	1	0	0
Q61739-2;Q61739;Q6PEE8;A0A5F8MPB5;Q80ZI8;Q8BR82;F6VSK8;Q3TWK2	Q61739-2;Q61739;Q6PEE8;A0A5F8MPB5;Q80ZI8;Q8BR82;F6VSK8;Q3TWK2	8;8;8;8;8;5;5;5	8;8;8;8;8;5;5;5	8;8;8;8;8;5;5;5	Integrin alpha-6;Integrin alpha-6 heavy chain;Integrin alpha-6 light chain	Itga6	sp|Q61739-2|ITA6_MOUSE Isoform Alpha-6X1A of Integrin alpha-6 OS=Mus musculus OX=10090 GN=Itga6;sp|Q61739|ITA6_MOUSE Integrin alpha-6 OS=Mus musculus OX=10090 GN=Itga6 PE=1 SV=3;tr|Q6PEE8|Q6PEE8_MOUSE Itga6 protein OS=Mus musculus OX=10090 GN=Itga6 PE=2 SV	8	8	8	8	1	6	6	6	2	1	5	0	1	1	7	6	5	2	1	2	4	6	0	0	0	0	5	7	8	0	0	5	3	0	5	0	0	0	0	0	0	0
Q6P9R4;A0A5F8MPF6;A0A5F8MPH6;Q6P9R4-2;Q6P9R4-1;Q6P9R4-3	Q6P9R4;A0A5F8MPF6;A0A5F8MPH6;Q6P9R4-2;Q6P9R4-1;Q6P9R4-3	7;7;7;7;7;5	7;7;7;7;7;5	7;7;7;7;7;5	Rho guanine nucleotide exchange factor 18	Arhgef18	sp|Q6P9R4|ARHGI_MOUSE Rho guanine nucleotide exchange factor 18 OS=Mus musculus OX=10090 GN=Arhgef18 PE=1 SV=3;tr|A0A5F8MPF6|A0A5F8MPF6_MOUSE Rho guanine nucleotide exchange factor 18 OS=Mus musculus OX=10090 GN=Arhgef18 PE=1 SV=1;tr|A0A5F8MPH6|A0A5F8MPH6_	6	7	7	7	0	1	0	1	0	0	0	0	0	0	1	0	0	0	0	0	0	0	0	0	0	0	0	0	0	0	0	0	0	0	0	0	0	0	0	0	0	0
Q9EP69;A0A5F8MPK9;A0A1L1SR59;B0LAE6	Q9EP69;A0A5F8MPK9	3;3;1;1	3;3;1;1	3;3;1;1	Phosphatidylinositide phosphatase SAC1	Sacm1l	sp|Q9EP69|SAC1_MOUSE Phosphatidylinositide phosphatase SAC1 OS=Mus musculus OX=10090 GN=Sacm1l PE=1 SV=1;tr|A0A5F8MPK9|A0A5F8MPK9_MOUSE Phosphatidylinositide phosphatase SAC1 OS=Mus musculus OX=10090 GN=Sacm1l PE=1 SV=1	4	3	3	3	1	1	1	2	1	1	2	1	2	1	1	1	1	1	1	0	1	1	0	1	1	0	0	2	1	0	2	1	0	1	1	0	0	1	0	0	0	0
A2AAY5;B9EJ37;A0A5F8MPP7;Q3TDV5;Q8BY34;Q571L4	A2AAY5;B9EJ37;A0A5F8MPP7	12;12;12;3;2;2	12;12;12;3;2;2	11;11;11;2;1;1	SH3 and PX domain-containing protein 2B	Sh3pxd2b	sp|A2AAY5|SPD2B_MOUSE SH3 and PX domain-containing protein 2B OS=Mus musculus OX=10090 GN=Sh3pxd2b PE=1 SV=1;tr|B9EJ37|B9EJ37_MOUSE SH3 and PX domains 2B OS=Mus musculus OX=10090 GN=Sh3pxd2b PE=2 SV=1;tr|A0A5F8MPP7|A0A5F8MPP7_MOUSE SH3 and PX domain-contai	6	12	12	11	2	1	0	0	4	2	0	1	3	2	1	1	1	5	4	0	0	0	0	0	2	2	2	4	1	1	1	1	0	1	1	0	2	0	0	1	0	0
P24638;B7ZCF5;Q3U4F3;A0A5F8MPS7;B7ZCF4;Q3UZN1	P24638;B7ZCF5;Q3U4F3;A0A5F8MPS7;B7ZCF4;Q3UZN1	2;2;2;2;1;1	2;2;2;2;1;1	2;2;2;2;1;1	Lysosomal acid phosphatase	Acp2	sp|P24638|PPAL_MOUSE Lysosomal acid phosphatase OS=Mus musculus OX=10090 GN=Acp2 PE=1 SV=2;tr|B7ZCF5|B7ZCF5_MOUSE Lysosomal acid phosphatase (Fragment) OS=Mus musculus OX=10090 GN=Acp2 PE=1 SV=1;tr|Q3U4F3|Q3U4F3_MOUSE Uncharacterized protein OS=Mus musculu	6	2	2	2	2	0	0	0	2	2	0	2	2	2	0	0	0	2	2	0	0	0	2	2	2	2	0	0	0	1	1	0	0	1	0	0	0	0	0	0	0	0
Q9R0N8;Q05BE2;Q3UY13;Q8C8S6;A0A5F8MPS8;Q9R0N8-2	Q9R0N8;Q05BE2;Q3UY13;Q8C8S6;A0A5F8MPS8;Q9R0N8-2	1;1;1;1;1;1	1;1;1;1;1;1	1;1;1;1;1;1	Synaptotagmin-6	Syt6	sp|Q9R0N8|SYT6_MOUSE Synaptotagmin-6 OS=Mus musculus OX=10090 GN=Syt6 PE=1 SV=2;tr|Q05BE2|Q05BE2_MOUSE Syt6 protein OS=Mus musculus OX=10090 GN=Syt6 PE=2 SV=1;tr|Q3UY13|Q3UY13_MOUSE Synaptotagmin-6 OS=Mus musculus OX=10090 GN=Syt6 PE=1 SV=1;tr|Q8C8S6|Q8C8S	6	1	1	1	0	0	0	0	0	0	0	0	0	0	0	0	0	0	0	0	0	0	0	0	0	0	1	0	0	0	0	0	0	0	0	0	0	0	0	0	0	0
Q9CY27;A0A5F8MPU6;Q9CWN2;G3UWE1;A0A5F8MQC8;Q52L67;A0A1D5RLH3;A0A1D5RLB4;Q3TAN8	Q9CY27;A0A5F8MPU6;Q9CWN2;G3UWE1;A0A5F8MQC8;Q52L67	3;3;3;3;3;3;1;1;1	3;3;3;3;3;3;1;1;1	3;3;3;3;3;3;1;1;1	Very-long-chain enoyl-CoA reductase	Tecr	sp|Q9CY27|TECR_MOUSE Very-long-chain enoyl-CoA reductase OS=Mus musculus OX=10090 GN=Tecr PE=1 SV=1;tr|A0A5F8MPU6|A0A5F8MPU6_MOUSE Very-long-chain enoyl-CoA reductase (Fragment) OS=Mus musculus OX=10090 GN=Tecr PE=1 SV=1;tr|Q9CWN2|Q9CWN2_MOUSE S5A_REDUCTAS	9	3	3	3	2	1	1	1	3	3	1	3	3	3	2	1	1	3	2	0	0	1	3	2	2	3	1	3	2	3	2	2	2	3	2	0	0	0	0	0	0	0
Q7TNF4;Q5UE59;E9Q7C9;Q8CD76;A0A5F8MPZ2;O88447;Q7M6Z7;Q7M702;Q7M6Z8;Q7M701;Q7M6Z9;Q7M700;Q7M6Z6;F6UYN4;Q91W40;D3Z710	Q7TNF4;Q5UE59;E9Q7C9;Q8CD76;A0A5F8MPZ2;O88447;Q7M6Z7;Q7M702;Q7M6Z8;Q7M701;Q7M6Z9;Q7M700;Q7M6Z6	13;13;13;13;13;11;11;11;11;11;11;11;11;3;1;1	8;8;8;8;8;8;8;8;8;8;8;8;8;3;1;1	7;7;7;7;7;7;7;7;7;7;7;7;7;3;0;0	Kinesin light chain 1	Klc1	tr|Q7TNF4|Q7TNF4_MOUSE Kinesin light chain 1 OS=Mus musculus OX=10090 GN=Klc1 PE=1 SV=1;tr|Q5UE59|Q5UE59_MOUSE Kinesin light chain 1 OS=Mus musculus OX=10090 GN=Klc1 PE=1 SV=1;tr|E9Q7C9|E9Q7C9_MOUSE Kinesin light chain 1 OS=Mus musculus OX=10090 GN=Klc1 PE	16	13	8	7	4	5	5	4	5	5	5	5	4	4	7	3	5	6	5	1	2	5	6	3	3	4	5	5	3	4	3	4	6	3	5	0	0	0	0	1	0	0
D3Z6Q9;S4R1B8;S4R270;A0A5F8MQ05;S4R2J8;S4R171	D3Z6Q9;S4R1B8;S4R270;A0A5F8MQ05;S4R2J8	9;9;9;9;7;4	9;9;9;9;7;4	9;9;9;9;7;4	Bridging integrator 2	Bin2	sp|D3Z6Q9|BIN2_MOUSE Bridging integrator 2 OS=Mus musculus OX=10090 GN=Bin2 PE=1 SV=1;tr|S4R1B8|S4R1B8_MOUSE Bridging integrator 2 OS=Mus musculus OX=10090 GN=Bin2 PE=1 SV=1;tr|S4R270|S4R270_MOUSE Bridging integrator 2 OS=Mus musculus OX=10090 GN=Bin2 PE=1	6	9	9	9	4	0	1	0	4	3	0	3	3	3	0	0	0	3	4	1	0	0	1	2	3	3	0	0	0	3	3	0	0	4	0	0	0	0	0	0	0	0
Q8R3Q2;G3X9K4;A0A5F8MQ25;Q8C400;Q8C3X1;Q6A018	Q8R3Q2;G3X9K4;A0A5F8MQ25;Q8C400;Q8C3X1;Q6A018	3;3;3;2;2;2	3;3;3;2;2;2	3;3;3;2;2;2	Serine/threonine-protein phosphatase 6 regulatory subunit 2	Ppp6r2	sp|Q8R3Q2|PP6R2_MOUSE Serine/threonine-protein phosphatase 6 regulatory subunit 2 OS=Mus musculus OX=10090 GN=Ppp6r2 PE=1 SV=1;tr|G3X9K4|G3X9K4_MOUSE Serine/threonine-protein phosphatase 6 regulatory subunit 2 OS=Mus musculus OX=10090 GN=Ppp6r2 PE=1 SV=1;t	6	3	3	3	1	1	1	1	1	1	1	1	1	1	1	1	2	1	1	0	2	1	1	0	1	1	1	2	1	1	1	1	1	0	2	0	0	0	0	0	0	0
Q8C4Y3;A0A5H1ZRL3;Q8C4Y3-3;F6UFF7;F6SWS9	Q8C4Y3;A0A5H1ZRL3;Q8C4Y3-3;F6UFF7;F6SWS9	2;2;2;1;1	2;2;2;1;1	2;2;2;1;1	Negative elongation factor B	Nelfb	sp|Q8C4Y3|NELFB_MOUSE Negative elongation factor B OS=Mus musculus OX=10090 GN=Nelfb PE=1 SV=2;tr|A0A5H1ZRL3|A0A5H1ZRL3_MOUSE Negative elongation factor B OS=Mus musculus OX=10090 GN=Nelfb PE=1 SV=1;sp|Q8C4Y3-3|NELFB_MOUSE Isoform 2 of Negative elongation	5	2	2	2	1	1	1	1	1	1	1	1	1	1	1	1	1	1	1	1	1	1	1	1	1	1	1	1	1	1	1	1	1	1	1	1	0	0	0	0	0	0
Q3ULW8;A0A5H1ZRP0;Q3ULW8-2;A0A5H1ZRL8;A0A5H1ZRL5	Q3ULW8;A0A5H1ZRP0;Q3ULW8-2	5;5;5;2;2	5;5;5;2;2	5;5;5;2;2		Parp3	sp|Q3ULW8|PARP3_MOUSE Protein mono-ADP-ribosyltransferase PARP3 OS=Mus musculus OX=10090 GN=Parp3 PE=2 SV=1;tr|A0A5H1ZRP0|A0A5H1ZRP0_MOUSE Poly [ADP-ribose] polymerase (Fragment) OS=Mus musculus OX=10090 GN=Parp3 PE=1 SV=1;sp|Q3ULW8-2|PARP3_MOUSE Isoform 2	5	5	5	5	2	0	1	0	1	2	0	5	2	3	0	0	0	2	2	0	0	0	3	1	1	5	0	0	0	1	0	0	0	2	0	0	0	0	0	0	0	0
A2ASS6;A0A5K1VVQ1;E9Q8N1;E9Q8K5;A0A5K1VVQ9;A2ASS6-2;Q9CV48;Q8BUJ0	A2ASS6;A0A5K1VVQ1;E9Q8N1;E9Q8K5;A0A5K1VVQ9;A2ASS6-2	6;6;6;6;6;6;1;1	6;6;6;6;6;6;1;1	4;4;4;4;4;4;0;1	Titin	Ttn	sp|A2ASS6|TITIN_MOUSE Titin OS=Mus musculus OX=10090 GN=Ttn PE=1 SV=1;tr|A0A5K1VVQ1|A0A5K1VVQ1_MOUSE Titin OS=Mus musculus OX=10090 GN=Ttn PE=4 SV=1;tr|E9Q8N1|E9Q8N1_MOUSE Titin OS=Mus musculus OX=10090 GN=Ttn PE=1 SV=1;tr|E9Q8K5|E9Q8K5_MOUSE Titin OS=Mus	8	6	6	4	1	2	3	1	1	1	1	0	0	2	1	0	1	2	1	0	0	1	0	0	0	0	2	0	1	0	0	1	0	0	0	0	1	0	1	0	0	0
Q6NZC7;G3X928;A0AUN0;Q4G0C0;Q3UY74	Q6NZC7;G3X928;A0AUN0;Q4G0C0	9;9;9;9;2	9;9;9;9;2	9;9;9;9;2	SEC23-interacting protein	Sec23ip	sp|Q6NZC7|S23IP_MOUSE SEC23-interacting protein OS=Mus musculus OX=10090 GN=Sec23ip PE=1 SV=2;tr|G3X928|G3X928_MOUSE SEC23-interacting protein OS=Mus musculus OX=10090 GN=Sec23ip PE=1 SV=1;tr|A0AUN0|A0AUN0_MOUSE Sec23ip protein (Fragment) OS=Mus musculus O	5	9	9	9	4	4	5	3	4	6	3	4	4	3	2	5	4	5	3	0	1	1	2	4	5	5	4	5	2	4	1	3	1	4	3	0	0	0	1	0	1	1
Q6ZQK0;Q3UTU7;K4DI67;A0EQY3;Q80W41	Q6ZQK0;Q3UTU7;K4DI67;A0EQY3;Q80W41	2;2;2;2;1	2;2;2;2;1	2;2;2;2;1	Condensin-2 complex subunit D3	Ncapd3	sp|Q6ZQK0|CNDD3_MOUSE Condensin-2 complex subunit D3 OS=Mus musculus OX=10090 GN=Ncapd3 PE=1 SV=3;tr|Q3UTU7|Q3UTU7_MOUSE Condensin-2 complex subunit D3 OS=Mus musculus OX=10090 GN=Ncapd3 PE=2 SV=1;tr|K4DI67|K4DI67_MOUSE Condensin-2 complex subunit D3 OS=Mu	5	2	2	2	0	0	1	1	0	0	1	0	0	0	0	1	0	0	0	0	0	0	0	0	0	0	0	1	0	0	0	0	0	0	0	0	0	0	0	0	0	0
A0JLN6	A0JLN6	6	2	2		Tbl3	tr|A0JLN6|A0JLN6_MOUSE Tbl3 protein (Fragment) OS=Mus musculus OX=10090 GN=Tbl3 PE=2 SV=1	1	6	2	2	2	4	4	5	3	2	3	3	2	3	4	3	2	4	3	2	3	2	1	0	1	1	4	4	3	2	2	1	4	1	3	0	0	0	0	0	0	0
Q8BFV2;Q8BNM3;A0JLQ7	Q8BFV2;Q8BNM3;A0JLQ7	2;2;2	2;2;2	2;2;2	PCI domain-containing protein 2	Pcid2	sp|Q8BFV2|PCID2_MOUSE PCI domain-containing protein 2 OS=Mus musculus OX=10090 GN=Pcid2 PE=1 SV=1;tr|Q8BNM3|Q8BNM3_MOUSE PCI domain-containing protein OS=Mus musculus OX=10090 GN=Pcid2 PE=2 SV=1;tr|A0JLQ7|A0JLQ7_MOUSE Pcid2 protein (Fragment) OS=Mus muscul	3	2	2	2	0	0	1	1	0	1	1	0	0	1	0	1	0	0	0	0	0	0	0	0	0	0	0	0	0	0	0	0	0	0	0	0	0	0	0	0	0	0
Q6ZWY9;Q64478;P10853;P10854;Q64475;Q64525;Q8CGP2;Q8CGP1;A0JLV3;Q8CBB6;Q921L4;Q8CGP2-2;Q8VEE3;P70696;A0JNS9	Q6ZWY9;Q64478;P10853;P10854;Q64475;Q64525;Q8CGP2;Q8CGP1;A0JLV3;Q8CBB6;Q921L4;Q8CGP2-2;Q8VEE3;P70696;A0JNS9	6;6;6;6;6;6;6;6;6;6;6;6;4;3;3	6;6;6;6;6;6;6;6;6;6;6;6;4;3;3	1;1;1;1;1;1;1;1;1;1;1;1;0;1;1	Histone H2B type 1-C/E/G;Histone H2B type 1-H;Histone H2B type 1-F/J/L;Histone H2B type 1-M;Histone H2B type 1-B;Histone H2B type 2-B;Histone H2B type 1-P;Histone H2B type 1-K;Histone H2B;Histone H2B type 1-A	Hist1h2bc;Hist1h2bh;Hist1h2bf;Hist1h2bm;Hist1h2bb;Hist2h2bb;Hist1h2bp;Hist1h2bk;Hist1h2bj;Hist1h2br;LOC665622;Hist1h2ba	sp|Q6ZWY9|H2B1C_MOUSE Histone H2B type 1-C/E/G OS=Mus musculus OX=10090 GN=H2bc4 PE=1 SV=3;sp|Q64478|H2B1H_MOUSE Histone H2B type 1-H OS=Mus musculus OX=10090 GN=Hist1h2bh PE=1 SV=3;sp|P10853|H2B1F_MOUSE Histone H2B type 1-F/J/L OS=Mus musculus OX=10090 GN	15	6	6	1	3	3	3	3	3	3	3	3	3	3	3	3	3	3	3	2	3	3	3	3	3	4	3	3	3	3	3	3	3	4	3	6	5	6	4	6	5	6
Q8BUV3;A0JNY3	Q8BUV3;A0JNY3	11;11	11;11	11;11	Gephyrin;Molybdopterin adenylyltransferase;Molybdopterin molybdenumtransferase	Gphn	sp|Q8BUV3|GEPH_MOUSE Gephyrin OS=Mus musculus OX=10090 GN=Gphn PE=1 SV=2;tr|A0JNY3|A0JNY3_MOUSE Molybdopterin molybdenumtransferase OS=Mus musculus OX=10090 GN=Gphn PE=1 SV=1	2	11	11	11	3	5	2	2	2	3	4	4	3	6	5	3	4	2	1	1	3	2	4	4	2	1	1	3	2	2	2	1	2	1	3	0	0	0	0	0	0	0
A0JNY7;Q62448;G3XA17;F7CBP1;Q62448-2;Q3U9U9;Q3URI0;F6TW20;F7DAB1;F6UU81	A0JNY7;Q62448;G3XA17;F7CBP1;Q62448-2;Q3U9U9	28;27;27;26;26;19;10;4;1;1	28;27;27;26;26;19;10;4;1;1	28;27;27;26;26;19;10;4;1;1	Eukaryotic translation initiation factor 4 gamma 2	Eif4g2	tr|A0JNY7|A0JNY7_MOUSE Eukaryotic translation initiation factor 4, gamma 2 OS=Mus musculus OX=10090 GN=Eif4g2 PE=2 SV=1;sp|Q62448|IF4G2_MOUSE Eukaryotic translation initiation factor 4 gamma 2 OS=Mus musculus OX=10090 GN=Eif4g2 PE=1 SV=2;tr|G3XA17|G3XA17_M	10	28	28	28	14	11	12	10	16	14	13	18	16	15	13	10	12	16	12	4	8	9	14	12	14	15	9	11	11	11	10	11	8	16	13	0	0	0	0	1	1	0
Q810V0;Q9D7V6;A0PJ89	Q810V0;Q9D7V6;A0PJ89	2;2;2	2;2;2	2;2;2	U3 small nucleolar ribonucleoprotein protein MPP10	Mphosph10	sp|Q810V0|MPP10_MOUSE U3 small nucleolar ribonucleoprotein protein MPP10 OS=Mus musculus OX=10090 GN=Mphosph10 PE=1 SV=2;tr|Q9D7V6|Q9D7V6_MOUSE Uncharacterized protein OS=Mus musculus OX=10090 GN=Mphosph10 PE=2 SV=1;tr|A0PJ89|A0PJ89_MOUSE Mphosph10 protein	3	2	2	2	1	1	1	1	1	1	1	0	1	1	0	1	1	1	2	0	0	0	0	0	0	0	0	1	0	1	0	0	0	1	0	0	0	0	0	0	0	0
Q99MN9;A0PJE6;Q8CFZ3;Q7TMF4;E9Q1J7;Q3UYS0;D3YZC1;Q9CT71	Q99MN9;A0PJE6;Q8CFZ3;Q7TMF4;E9Q1J7;Q3UYS0;D3YZC1	8;8;8;8;7;7;4;2	8;8;8;8;7;7;4;2	8;8;8;8;7;7;4;2	Propionyl-CoA carboxylase beta chain, mitochondrial	Pccb	sp|Q99MN9|PCCB_MOUSE Propionyl-CoA carboxylase beta chain, mitochondrial OS=Mus musculus OX=10090 GN=Pccb PE=1 SV=2;tr|A0PJE6|A0PJE6_MOUSE Pccb protein (Fragment) OS=Mus musculus OX=10090 GN=Pccb PE=2 SV=1;tr|Q8CFZ3|Q8CFZ3_MOUSE Propionyl Coenzyme A carbox	8	8	8	8	0	0	0	0	0	0	1	1	0	1	1	1	1	2	1	0	0	1	0	1	1	0	1	1	1	2	0	1	1	0	1	3	0	1	0	2	0	0
A0ZV96;Q8BHW2	A0ZV96;Q8BHW2	2;2	2;2	2;2	Protein OSCP1	Oscp1	tr|A0ZV96|A0ZV96_MOUSE Organic solute carrier protein 1 isoform OS=Mus musculus OX=10090 GN=Oscp1 PE=1 SV=1;sp|Q8BHW2|OSCP1_MOUSE Protein OSCP1 OS=Mus musculus OX=10090 GN=Oscp1 PE=1 SV=1	2	2	2	2	0	0	0	1	0	0	1	0	0	0	1	0	1	0	0	0	0	0	0	0	0	0	0	0	0	0	0	1	0	0	0	1	0	0	0	1	0	0
F7AYC4;E9PVR5;Q3UYX7;A1A544;E9Q1R6;Q8VIL2;Q3UA90	F7AYC4;E9PVR5;Q3UYX7;A1A544;E9Q1R6;Q8VIL2;Q3UA90	2;2;2;2;2;2;1	2;2;2;2;2;2;1	2;2;2;2;2;2;1	RWD domain-containing protein 3	Rwdd3	tr|F7AYC4|F7AYC4_MOUSE RWD domain-containing protein 3 (Fragment) OS=Mus musculus OX=10090 GN=Rwdd3 PE=1 SV=1;tr|E9PVR5|E9PVR5_MOUSE RWD domain-containing protein 3 (Fragment) OS=Mus musculus OX=10090 GN=Rwdd3 PE=4 SV=2;tr|Q3UYX7|Q3UYX7_MOUSE RWD domain-co	7	2	2	2	0	0	0	0	0	0	0	0	0	0	0	0	0	0	0	0	0	0	0	0	0	0	0	0	1	0	0	0	0	0	0	0	0	0	0	0	0	0
Q8BU03;A1A596;Q8R538;Q8K2C4	Q8BU03;A1A596;Q8R538;Q8K2C4	6;6;6;4	6;6;6;4	6;6;6;4	Periodic tryptophan protein 2 homolog	Pwp2	sp|Q8BU03|PWP2_MOUSE Periodic tryptophan protein 2 homolog OS=Mus musculus OX=10090 GN=Pwp2 PE=1 SV=1;tr|A1A596|A1A596_MOUSE Pwp2 protein OS=Mus musculus OX=10090 GN=Pwp2 PE=2 SV=1;tr|Q8R538|Q8R538_MOUSE WD-repeat protein p103 OS=Mus musculus OX=10090 GN=P	4	6	6	6	3	5	2	5	2	2	3	2	2	2	3	4	2	2	2	2	2	2	1	1	2	2	3	2	3	2	2	2	3	2	2	0	0	1	0	1	0	0
Q7TPR4;A1BN54;O88990;Q99LJ3	Q7TPR4;A1BN54	32;32;7;7	17;17;1;4	14;14;0;4	Alpha-actinin-1	Actn1	sp|Q7TPR4|ACTN1_MOUSE Alpha-actinin-1 OS=Mus musculus OX=10090 GN=Actn1 PE=1 SV=1;tr|A1BN54|A1BN54_MOUSE Alpha actinin 1a OS=Mus musculus OX=10090 GN=Actn1 PE=1 SV=1	4	32	17	14	22	25	25	24	24	25	23	21	21	22	23	24	24	25	23	8	16	20	22	23	23	19	20	23	21	21	23	21	23	22	24	0	4	1	2	0	1	1
A1E2B8;Q61696;Q3TAI8;P17879;O88687;Q61698	A1E2B8;Q61696;Q3TAI8;P17879	7;6;6;6;1;1	4;3;3;3;0;0	3;2;2;2;0;0	Heat shock 70 kDa protein 1A;Heat shock 70 kDa protein 1B	Hspa1a;Hspa1b	tr|A1E2B8|A1E2B8_MOUSE Inducible heat shock protein 70 OS=Mus musculus OX=10090 PE=3 SV=1;sp|Q61696|HS71A_MOUSE Heat shock 70 kDa protein 1A OS=Mus musculus OX=10090 GN=Hspa1a PE=1 SV=2;tr|Q3TAI8|Q3TAI8_MOUSE Uncharacterized protein OS=Mus musculus OX=1009	6	7	4	3	4	6	6	6	5	5	6	5	6	5	6	6	4	6	4	1	3	3	3	4	4	6	6	5	4	5	5	3	3	5	4	2	2	2	2	2	2	2
P51807;A1E5T5;Q9CT63;Q9DAS3;A0A338P7B7;Q5EBK8	P51807;A1E5T5;Q9CT63;Q9DAS3;A0A338P7B7	3;3;2;2;2;1	3;3;2;2;2;1	3;3;2;2;2;1	Dynein light chain Tctex-type 1	Dynlt1	sp|P51807|DYLT1_MOUSE Dynein light chain Tctex-type 1 OS=Mus musculus OX=10090 GN=Dynlt1 PE=1 SV=1;tr|A1E5T5|A1E5T5_MOUSE Tctex-1 OS=Mus musculus OX=10090 PE=2 SV=1;tr|Q9CT63|Q9CT63_MOUSE Uncharacterized protein (Fragment) OS=Mus musculus OX=10090 PE=2 SV=	6	3	3	3	2	2	3	2	2	3	2	3	3	3	2	2	2	1	3	1	0	2	2	2	1	2	1	2	1	1	1	1	1	2	1	0	0	0	0	1	0	0
P28660;A1L0U6;A2AS98;P28660-2	P28660;A1L0U6;A2AS98;P28660-2	5;5;5;4	5;5;5;4	5;5;5;4	Nck-associated protein 1	Nckap1	sp|P28660|NCKP1_MOUSE Nck-associated protein 1 OS=Mus musculus OX=10090 GN=Nckap1 PE=1 SV=2;tr|A1L0U6|A1L0U6_MOUSE Nckap1 protein (Fragment) OS=Mus musculus OX=10090 GN=Nckap1 PE=2 SV=1;tr|A2AS98|A2AS98_MOUSE Nck-associated protein 1 OS=Mus musculus OX=100	4	5	5	5	0	3	3	3	0	0	3	0	0	0	3	2	1	0	0	2	2	2	0	0	0	0	2	0	1	1	0	0	1	0	1	0	0	0	0	0	0	0
P68433;A1L0V4	P68433;A1L0V4	7;7	1;1	1;1	Histone H3.1;Histone H3	Hist1h3a;Hist1h3i	sp|P68433|H31_MOUSE Histone H3.1 OS=Mus musculus OX=10090 GN=H3c1 PE=1 SV=2;tr|A1L0V4|A1L0V4_MOUSE Histone H3 (Fragment) OS=Mus musculus OX=10090 GN=Hist1h3i PE=2 SV=1	2	7	1	1	4	3	3	2	3	3	3	2	3	4	2	3	3	3	3	0	1	1	0	2	2	3	3	3	3	2	3	3	3	3	3	7	3	7	3	6	4	4
Q8C7X2;A1L2Z3;Z4YJW0;Q8C7X2-2;A0A1Y7VP81;Q8C7X2-3	Q8C7X2;A1L2Z3;Z4YJW0;Q8C7X2-2	9;9;8;8;3;3	9;9;8;8;3;3	9;9;8;8;3;3	ER membrane protein complex subunit 1	Emc1	sp|Q8C7X2|EMC1_MOUSE ER membrane protein complex subunit 1 OS=Mus musculus OX=10090 GN=Emc1 PE=1 SV=1;tr|A1L2Z3|A1L2Z3_MOUSE C230096C10Rik protein OS=Mus musculus OX=10090 GN=Emc1 PE=2 SV=1;tr|Z4YJW0|Z4YJW0_MOUSE ER membrane protein complex subunit 1 OS=Mu	6	9	9	9	4	6	6	5	6	6	6	3	5	5	7	7	6	4	3	1	4	4	2	4	4	4	5	5	3	7	3	6	6	4	5	3	1	1	1	1	1	1
A1L314;E9QN37;Q80VB7	A1L314;E9QN37;Q80VB7	2;2;1	2;2;1	2;2;1	Macrophage-expressed gene 1 protein	Mpeg1	sp|A1L314|MPEG1_MOUSE Macrophage-expressed gene 1 protein OS=Mus musculus OX=10090 GN=Mpeg1 PE=1 SV=1;tr|E9QN37|E9QN37_MOUSE Macrophage-expressed gene 1 protein OS=Mus musculus OX=10090 GN=Mpeg1 PE=1 SV=1;tr|Q80VB7|Q80VB7_MOUSE Mpeg1 protein (Fragment) OS=	3	2	2	2	2	1	0	0	1	1	1	2	2	1	1	0	1	1	1	0	1	1	2	1	1	1	1	0	1	1	1	0	0	2	0	0	0	0	0	0	0	0
Q61656;Q8BTS0;A1L333;Q5U222;Q3V0Z8;Q3UXW3;S4R1I6;Q9CSD9;B1ARB9;B1ARC0;O35662;S4R1E3	Q61656;Q8BTS0;A1L333;Q5U222;Q3V0Z8;Q3UXW3;S4R1I6	21;21;21;21;21;19;17;8;5;4;4;2	20;20;20;20;20;18;16;8;5;4;4;2	15;15;15;15;15;13;11;7;4;4;4;2	Probable ATP-dependent RNA helicase DDX5	Ddx5	sp|Q61656|DDX5_MOUSE Probable ATP-dependent RNA helicase DDX5 OS=Mus musculus OX=10090 GN=Ddx5 PE=1 SV=2;tr|Q8BTS0|Q8BTS0_MOUSE DEAD (Asp-Glu-Ala-Asp) box polypeptide 5 OS=Mus musculus OX=10090 GN=Ddx5 PE=1 SV=1;tr|A1L333|A1L333_MOUSE DEAD (Asp-Glu-Ala-Asp	12	21	20	15	17	17	19	18	19	19	17	18	20	20	17	17	18	19	20	7	16	19	18	18	17	17	16	17	19	19	15	18	18	18	18	2	3	2	3	1	2	3
Q6ZQJ6;A1L367;A1L366	Q6ZQJ6;A1L367;A1L366	4;4;4	4;4;4	1;1;1		Rad21	tr|Q6ZQJ6|Q6ZQJ6_MOUSE MKIAA0078 protein (Fragment) OS=Mus musculus OX=10090 GN=Rad21 PE=2 SV=1;tr|A1L367|A1L367_MOUSE RAD21 homolog (S. pombe) OS=Mus musculus OX=10090 GN=Rad21 PE=2 SV=1;tr|A1L366|A1L366_MOUSE RAD21 homolog (S. pombe) OS=Mus musculus OX=1	3	4	4	1	3	3	3	3	3	3	2	3	3	2	3	4	3	2	2	1	2	2	2	2	1	1	1	2	1	0	1	2	2	1	2	0	0	0	0	0	0	0
P52432;G3UXX5;D3Z7Q8;A1L3C2;G3UX92;D3Z3D6	P52432;G3UXX5;D3Z7Q8;A1L3C2;G3UX92;D3Z3D6	2;2;2;2;1;1	2;2;2;2;1;1	2;2;2;2;1;1	DNA-directed RNA polymerases I and III subunit RPAC1	Polr1c	sp|P52432|RPAC1_MOUSE DNA-directed RNA polymerases I and III subunit RPAC1 OS=Mus musculus OX=10090 GN=Polr1c PE=1 SV=3;tr|G3UXX5|G3UXX5_MOUSE DNA-directed RNA polymerases I and III subunit RPAC1 (Fragment) OS=Mus musculus OX=10090 GN=Polr1c PE=1 SV=1;tr|D	6	2	2	2	2	1	2	1	2	2	1	1	2	2	1	1	2	2	1	1	1	1	2	1	1	2	1	2	1	1	1	1	1	2	1	0	0	0	0	0	0	0
Q8VHR5;Q69ZQ5;A1L3S7;Q8VHR5-2;A0A0U1RNM2	Q8VHR5;Q69ZQ5;A1L3S7;Q8VHR5-2;A0A0U1RNM2	2;2;2;2;1	2;2;2;2;1	2;2;2;2;1	Transcriptional repressor p66-beta	Gatad2b	sp|Q8VHR5|P66B_MOUSE Transcriptional repressor p66-beta OS=Mus musculus OX=10090 GN=Gatad2b PE=1 SV=1;tr|Q69ZQ5|Q69ZQ5_MOUSE MKIAA1150 protein (Fragment) OS=Mus musculus OX=10090 GN=Gatad2b PE=2 SV=1;tr|A1L3S7|A1L3S7_MOUSE Gatad2b protein OS=Mus musculus O	5	2	2	2	2	2	2	2	2	2	1	2	2	1	0	2	2	2	2	0	0	0	1	0	1	0	1	1	0	0	2	1	0	1	2	0	0	0	0	0	0	0
A2A432;E9PXY1;A2A432-2;J3QJX0;Q3TP81	A2A432;E9PXY1;A2A432-2;J3QJX0	9;9;9;7;1	9;9;9;7;1	6;6;6;5;1	Cullin-4B	Cul4b	sp|A2A432|CUL4B_MOUSE Cullin-4B OS=Mus musculus OX=10090 GN=Cul4b PE=1 SV=1;tr|E9PXY1|E9PXY1_MOUSE Cullin-4B OS=Mus musculus OX=10090 GN=Cul4b PE=1 SV=2;sp|A2A432-2|CUL4B_MOUSE Isoform 2 of Cullin-4B OS=Mus musculus OX=10090 GN=Cul4b;tr|J3QJX0|J3QJX0_MOUSE	5	9	9	6	5	5	5	6	6	5	3	5	5	6	5	6	5	5	3	2	4	3	3	3	4	3	2	4	2	2	5	4	6	3	3	0	0	0	0	0	0	0
Q9CQ80;A2A4J8;A8XY17;A2A4K0;Q9CQ80-2;E9PXS9	Q9CQ80;A2A4J8;A8XY17;A2A4K0;Q9CQ80-2	6;6;5;4;4;2	6;6;5;4;4;2	6;6;5;4;4;2	Vacuolar protein-sorting-associated protein 25	Vps25	sp|Q9CQ80|VPS25_MOUSE Vacuolar protein-sorting-associated protein 25 OS=Mus musculus OX=10090 GN=Vps25 PE=1 SV=1;tr|A2A4J8|A2A4J8_MOUSE Vacuolar protein-sorting-associated protein 25 OS=Mus musculus OX=10090 GN=Vps25 PE=1 SV=1;tr|A8XY17|A8XY17_MOUSE Vacuol	6	6	6	6	4	5	6	5	5	3	4	3	5	6	5	5	5	4	2	3	4	3	2	2	4	4	3	3	3	2	3	5	3	3	5	0	1	0	0	0	0	0
Q69Z23;E9Q7P0;A2A520;K3W4R0;Q69Z23-2	Q69Z23;E9Q7P0;A2A520;K3W4R0;Q69Z23-2	4;4;4;4;4	4;4;4;4;4	4;4;4;4;4	Dynein heavy chain 17, axonemal	Dnah17	sp|Q69Z23|DYH17_MOUSE Dynein heavy chain 17, axonemal OS=Mus musculus OX=10090 GN=Dnah17 PE=1 SV=2;tr|E9Q7P0|E9Q7P0_MOUSE Dynein heavy chain 17, axonemal OS=Mus musculus OX=10090 GN=Dnah17 PE=1 SV=1;tr|A2A520|A2A520_MOUSE Dynein heavy chain 17, axonemal OS	5	4	4	4	0	0	0	1	2	1	1	1	0	1	0	0	2	2	2	1	1	0	0	1	0	0	2	3	2	1	0	1	0	3	0	1	0	0	0	1	0	0
P84099;A2A547	P84099;A2A547	5;5	5;5	5;5	60S ribosomal protein L19;Ribosomal protein L19	Rpl19	sp|P84099|RL19_MOUSE 60S ribosomal protein L19 OS=Mus musculus OX=10090 GN=Rpl19 PE=1 SV=1;tr|A2A547|A2A547_MOUSE Ribosomal protein L19 OS=Mus musculus OX=10090 GN=Rpl19 PE=1 SV=1	2	5	5	5	2	2	2	2	3	2	2	1	1	2	1	1	1	2	3	0	1	1	1	2	1	1	1	1	1	1	1	1	1	2	1	5	3	5	4	5	4	4
A2A5R2;Q3U5C3;Q3U2F2;F6YCJ0	A2A5R2;Q3U5C3	11;7;4;1	11;7;4;1	5;4;1;0	Brefeldin A-inhibited guanine nucleotide-exchange protein 2	Arfgef2	sp|A2A5R2|BIG2_MOUSE Brefeldin A-inhibited guanine nucleotide-exchange protein 2 OS=Mus musculus OX=10090 GN=Arfgef2 PE=1 SV=1;tr|Q3U5C3|Q3U5C3_MOUSE SEC7 domain-containing protein (Fragment) OS=Mus musculus OX=10090 GN=Arfgef2 PE=2 SV=1	4	11	11	5	3	3	4	4	3	3	2	1	4	4	2	4	3	4	2	0	2	3	2	3	3	4	2	2	1	3	1	1	2	5	1	0	0	0	0	0	0	0
Q3U7A6;A2A5R8;Q9DBE7;Q641P2;Q3TJ07;Q3UTC8;Q3TWA1;Q9Z108;Q3U8D3;A2A5S3;Q3TWP5;Q3TU43;Q3UKX3;V9GX87;Q6TNG5	Q3U7A6;A2A5R8;Q9DBE7;Q641P2;Q3TJ07;Q3UTC8;Q3TWA1;Q9Z108;Q3U8D3;A2A5S3;Q3TWP5;Q3TU43;Q3UKX3;V9GX87	9;9;9;9;9;9;9;8;8;8;8;8;8;5;4	9;9;9;9;9;9;9;8;8;8;8;8;8;5;4	9;9;9;9;9;9;9;8;8;8;8;8;8;5;4	Double-stranded RNA-binding protein Staufen homolog 1	Stau1	tr|Q3U7A6|Q3U7A6_MOUSE Uncharacterized protein OS=Mus musculus OX=10090 GN=Stau1 PE=2 SV=1;tr|A2A5R8|A2A5R8_MOUSE Double-stranded RNA-binding protein Staufen homolog 1 OS=Mus musculus OX=10090 GN=Stau1 PE=1 SV=1;tr|Q9DBE7|Q9DBE7_MOUSE Double-stranded RNA-b	15	9	9	9	0	1	1	1	1	0	1	1	2	1	0	0	1	0	0	0	1	0	0	1	0	1	0	2	0	1	0	0	1	1	0	0	1	0	0	0	1	0
A2A5Y6;P10637;A0A0A0MQC7;P10637-2;Q3UH19;P10637-6;Q8C5K4;Q76M61;B1AQW6;B1AQW5	A2A5Y6;P10637;A0A0A0MQC7;P10637-2;Q3UH19;P10637-6	16;15;15;10;10;9;3;1;1;1	16;15;15;10;10;9;3;1;1;1	7;6;6;1;1;0;0;0;1;1	Microtubule-associated protein;Microtubule-associated protein tau	Mapt	tr|A2A5Y6|A2A5Y6_MOUSE Microtubule-associated protein OS=Mus musculus OX=10090 GN=Mapt PE=1 SV=1;sp|P10637|TAU_MOUSE Microtubule-associated protein tau OS=Mus musculus OX=10090 GN=Mapt PE=1 SV=3;tr|A0A0A0MQC7|A0A0A0MQC7_MOUSE Microtubule-associated protein	10	16	16	7	0	7	7	7	0	0	6	0	0	0	7	7	7	0	0	0	2	4	0	0	0	0	3	3	3	0	0	3	5	0	6	0	0	0	0	0	0	0
Q80UG5;Q80UG5-3;A2A6U3;Q80UG5-2;Q3TDR9;A2A6U5;A8Y5D3	Q80UG5;Q80UG5-3;A2A6U3;Q80UG5-2;Q3TDR9	20;20;20;13;12;7;2	20;20;20;13;12;7;2	20;20;20;13;12;7;2	Septin-9	2021-09-09	sp|Q80UG5|SEPT9_MOUSE Septin-9 OS=Mus musculus OX=10090 GN=Septin9 PE=1 SV=1;sp|Q80UG5-3|SEPT9_MOUSE Isoform 3 of Septin-9 OS=Mus musculus OX=10090 GN=Septin9;tr|A2A6U3|A2A6U3_MOUSE Septin-9 OS=Mus musculus OX=10090 GN=Septin9 PE=1 SV=1;sp|Q80UG5-2|SEPT9_M	7	20	20	20	7	8	9	7	6	6	8	6	7	6	9	9	7	4	6	2	4	5	6	3	3	3	5	6	6	2	5	8	8	3	7	0	0	1	0	0	1	1
Q91WQ3;A2A7S7;F6VXZ2	Q91WQ3;A2A7S7	23;23;3	23;23;3	23;23;3	Tyrosine--tRNA ligase, cytoplasmic;Tyrosine--tRNA ligase, cytoplasmic, N-terminally processed;Tyrosine--tRNA ligase	Yars	sp|Q91WQ3|SYYC_MOUSE Tyrosine--tRNA ligase, cytoplasmic OS=Mus musculus OX=10090 GN=Yars1 PE=1 SV=3;tr|A2A7S7|A2A7S7_MOUSE Tyrosine--tRNA ligase OS=Mus musculus OX=10090 GN=Yars PE=1 SV=1	3	23	23	23	11	19	18	20	15	15	20	8	16	15	20	18	16	17	16	6	11	13	10	17	12	13	16	17	16	12	15	20	19	16	19	0	5	0	1	1	1	1
B2RX14;A2A8R7;A0A0A0MQJ6	B2RX14;A2A8R7	5;5;2	5;5;2	5;5;2	Terminal uridylyltransferase 4	Zcchc11	sp|B2RX14|TUT4_MOUSE Terminal uridylyltransferase 4 OS=Mus musculus OX=10090 GN=Tut4 PE=1 SV=2;tr|A2A8R7|A2A8R7_MOUSE Terminal uridylyltransferase 4 OS=Mus musculus OX=10090 GN=Tut4 PE=1 SV=1	3	5	5	5	1	1	0	0	1	1	1	1	1	0	1	2	1	2	0	0	2	0	0	0	1	0	0	1	0	0	1	1	0	0	0	0	0	0	0	0	0	0
Q52KI8;A2A8V9;E9QKA4;A2A8V8;E9PUK6;Q52KI8-2;A2A983;F6T4M4;F7BWM1;F6UK16	Q52KI8;A2A8V9;E9QKA4;A2A8V8;E9PUK6;Q52KI8-2;A2A983	4;4;4;4;4;4;2;1;1;1	4;4;4;4;4;4;2;1;1;1	4;4;4;4;4;4;2;1;1;1	Serine/arginine repetitive matrix protein 1	Srrm1	sp|Q52KI8|SRRM1_MOUSE Serine/arginine repetitive matrix protein 1 OS=Mus musculus OX=10090 GN=Srrm1 PE=1 SV=2;tr|A2A8V9|A2A8V9_MOUSE Serine/arginine repetitive matrix protein 1 OS=Mus musculus OX=10090 GN=Srrm1 PE=1 SV=1;tr|E9QKA4|E9QKA4_MOUSE Serine/argin	10	4	4	4	2	2	2	2	2	2	2	1	2	2	2	2	2	3	2	1	2	2	2	2	2	1	3	2	2	0	1	1	2	1	1	0	0	1	0	0	0	0
Q8BMK0;A2A9K3	Q8BMK0;A2A9K3	1;1	1;1	1;1	Centrosomal protein of 85 kDa	Cep85	sp|Q8BMK0|CEP85_MOUSE Centrosomal protein of 85 kDa OS=Mus musculus OX=10090 GN=Cep85 PE=1 SV=2;tr|A2A9K3|A2A9K3_MOUSE Centrosomal protein of 85 kDa OS=Mus musculus OX=10090 GN=Cep85 PE=1 SV=1	2	1	1	1	0	0	0	0	0	0	0	0	0	0	0	0	0	0	0	0	0	0	0	0	0	0	0	0	0	0	0	0	0	0	0	0	0	0	0	0	0	0
P24788;Q8R190;A2A9P6;P24788-2	P24788;Q8R190;A2A9P6;P24788-2	2;2;2;2	2;2;2;2	2;2;2;2	Cyclin-dependent kinase 11B	Cdk11b	sp|P24788|CD11B_MOUSE Cyclin-dependent kinase 11B OS=Mus musculus OX=10090 GN=Cdk11b PE=1 SV=2;tr|Q8R190|Q8R190_MOUSE Cdc2l1 protein (Fragment) OS=Mus musculus OX=10090 GN=Cdk11b PE=2 SV=1;tr|A2A9P6|A2A9P6_MOUSE Cyclin-dependent kinase 11B OS=Mus musculus	4	2	2	2	0	0	0	0	1	0	0	1	1	0	0	1	1	1	1	0	0	0	0	0	0	0	0	0	0	0	0	0	0	0	0	0	0	0	1	0	0	0
Q8BHG1;A6PWC3;A2A9Q2;Q8R320;Q8R1H1;Q9Z153;Q3V3G9	Q8BHG1;A6PWC3;A2A9Q2;Q8R320;Q8R1H1	9;9;9;8;6;3;2	9;9;9;8;6;3;2	9;9;9;8;6;3;2	Nardilysin	Nrd1	sp|Q8BHG1|NRDC_MOUSE Nardilysin OS=Mus musculus OX=10090 GN=Nrdc PE=1 SV=1;tr|A6PWC3|A6PWC3_MOUSE Nardilysin, N-arginine dibasic convertase, NRD convertase 1 OS=Mus musculus OX=10090 GN=Nrd1 PE=1 SV=1;tr|A2A9Q2|A2A9Q2_MOUSE Nardilysin, N-arginine dibasic c	7	9	9	9	6	0	0	0	7	6	0	7	8	6	0	0	0	5	5	0	0	1	3	4	4	4	0	0	0	3	4	0	1	3	0	0	0	0	0	0	0	0
Q8BMI3;S4R2D2;A2A9W7;A2A9W5	Q8BMI3;S4R2D2;A2A9W7;A2A9W5	3;3;3;2	2;2;2;1	2;2;2;1	ADP-ribosylation factor-binding protein GGA3	Gga3	sp|Q8BMI3|GGA3_MOUSE ADP-ribosylation factor-binding protein GGA3 OS=Mus musculus OX=10090 GN=Gga3 PE=1 SV=2;tr|S4R2D2|S4R2D2_MOUSE ADP-ribosylation factor-binding protein GGA3 OS=Mus musculus OX=10090 GN=Gga3 PE=1 SV=1;tr|A2A9W7|A2A9W7_MOUSE ADP-ribosylat	4	3	2	2	0	2	2	2	0	0	1	0	1	1	1	1	1	0	0	0	1	0	0	1	0	0	1	1	1	0	0	1	1	1	0	1	0	0	0	0	0	0
Q6NXN1;A2AA85;Q6NXN1-2	Q6NXN1;A2AA85;Q6NXN1-2	1;1;1	1;1;1	1;1;1	SUZ domain-containing protein 1	Szrd1	sp|Q6NXN1|SZRD1_MOUSE SUZ domain-containing protein 1 OS=Mus musculus OX=10090 GN=Szrd1 PE=1 SV=1;tr|A2AA85|A2AA85_MOUSE SUZ domain-containing protein 1 (Fragment) OS=Mus musculus OX=10090 GN=Szrd1 PE=1 SV=1;sp|Q6NXN1-2|SZRD1_MOUSE Isoform 2 of SUZ domain-	3	1	1	1	0	1	1	1	1	1	1	0	0	1	1	1	1	0	0	1	1	1	0	0	0	0	1	0	0	0	0	0	0	0	0	0	0	0	0	0	0	0
Q8BMA6;A2AAN2;Q8K258	Q8BMA6;A2AAN2;Q8K258	11;11;7	11;11;7	11;11;7	Signal recognition particle subunit SRP68	Srp68	sp|Q8BMA6|SRP68_MOUSE Signal recognition particle subunit SRP68 OS=Mus musculus OX=10090 GN=Srp68 PE=1 SV=2;tr|A2AAN2|A2AAN2_MOUSE Signal recognition particle subunit SRP68 OS=Mus musculus OX=10090 GN=Srp68 PE=1 SV=1;tr|Q8K258|Q8K258_MOUSE Srp68 protein OS	3	11	11	11	3	4	5	4	4	3	6	3	3	4	2	4	4	4	1	3	2	2	2	4	4	4	7	5	3	3	4	3	3	3	3	0	0	0	0	0	0	0
A2ABU4	A2ABU4	4	4	4	Myomesin-3	Myom3	sp|A2ABU4|MYOM3_MOUSE Myomesin-3 OS=Mus musculus OX=10090 GN=Myom3 PE=1 SV=1	1	4	4	4	1	1	1	0	1	1	1	0	1	1	0	1	0	0	0	0	0	0	0	0	0	0	0	0	0	0	1	0	0	0	0	0	0	0	0	0	0	0
Q91X52;A2AC16	Q91X52;A2AC16	2;2	2;2	2;2	L-xylulose reductase	Dcxr	sp|Q91X52|DCXR_MOUSE L-xylulose reductase OS=Mus musculus OX=10090 GN=Dcxr PE=1 SV=2;tr|A2AC16|A2AC16_MOUSE L-xylulose reductase OS=Mus musculus OX=10090 GN=Dcxr PE=1 SV=1	2	2	2	2	1	0	0	0	1	1	0	1	1	2	0	0	0	1	1	0	0	0	0	0	0	2	0	0	0	1	1	1	0	1	0	0	0	0	0	0	0	0
Q9DBG6;Q61833;A2ACG7;Q3U505	Q9DBG6;Q61833;A2ACG7;Q3U505	13;13;13;13	13;13;13;13	13;13;13;13	Dolichyl-diphosphooligosaccharide--protein glycosyltransferase subunit 2	Rpn2	sp|Q9DBG6|RPN2_MOUSE Dolichyl-diphosphooligosaccharide--protein glycosyltransferase subunit 2 OS=Mus musculus OX=10090 GN=Rpn2 PE=1 SV=1;tr|Q61833|Q61833_MOUSE Dolichyl-diphosphooligosaccharide--protein glycosyltransferase subunit 2 OS=Mus musculus OX=1009	4	13	13	13	12	12	12	11	12	12	11	12	13	11	11	11	12	11	13	8	9	11	11	12	10	12	12	11	10	10	10	10	10	11	12	3	2	3	0	4	0	0
Q8K4Q0;A4FUW1;A2ACM0;Q8K4Q0-2;F7BQS0;Q6ZPU3;Q8K4Q0-4;Q8K4Q0-3;F6U5L3;E9PXZ5	Q8K4Q0;A4FUW1;A2ACM0;Q8K4Q0-2	5;5;5;3;2;2;2;2;1;1	5;5;5;3;2;2;2;2;1;1	5;5;5;3;2;2;2;2;1;1	Regulatory-associated protein of mTOR	Rptor	sp|Q8K4Q0|RPTOR_MOUSE Regulatory-associated protein of mTOR OS=Mus musculus OX=10090 GN=Rptor PE=1 SV=1;tr|A4FUW1|A4FUW1_MOUSE 4932417H02Rik protein (Fragment) OS=Mus musculus OX=10090 GN=Rptor PE=2 SV=1;tr|A2ACM0|A2ACM0_MOUSE Regulatory-associated protein	10	5	5	5	0	2	1	2	0	0	2	1	0	0	2	0	1	0	0	1	1	1	0	0	1	0	2	2	2	0	0	0	2	0	1	0	0	0	0	0	0	0
Q71FD7;A2ADE7;A2ADF3;A2ADF2;A2ADF1;A2ADE8;A2ADE9;A2ADE5;A2ADE6	Q71FD7;A2ADE7;A2ADF3;A2ADF2;A2ADF1;A2ADE8;A2ADE9;A2ADE5;A2ADE6	2;2;1;1;1;1;1;1;1	2;2;1;1;1;1;1;1;1	2;2;1;1;1;1;1;1;1	Filamin-binding LIM protein 1	Fblim1	sp|Q71FD7|FBLI1_MOUSE Filamin-binding LIM protein 1 OS=Mus musculus OX=10090 GN=Fblim1 PE=1 SV=2;tr|A2ADE7|A2ADE7_MOUSE Filamin-binding LIM protein 1 (Fragment) OS=Mus musculus OX=10090 GN=Fblim1 PE=1 SV=1;tr|A2ADF3|A2ADF3_MOUSE Filamin-binding LIM protein	9	2	2	2	1	0	0	0	2	0	0	1	0	0	0	0	0	2	2	0	0	0	1	0	0	0	0	0	0	0	0	0	0	0	0	0	0	0	0	0	0	0
Q8R3G1;A2ADR8	Q8R3G1;A2ADR8	3;3	3;3	3;3	Nuclear inhibitor of protein phosphatase 1	Ppp1r8	sp|Q8R3G1|PP1R8_MOUSE Nuclear inhibitor of protein phosphatase 1 OS=Mus musculus OX=10090 GN=Ppp1r8 PE=1 SV=1;tr|A2ADR8|A2ADR8_MOUSE Nuclear inhibitor of protein phosphatase 1 OS=Mus musculus OX=10090 GN=Ppp1r8 PE=1 SV=1	2	3	3	3	1	1	3	2	2	2	3	2	0	2	1	2	1	2	0	1	1	2	0	2	2	0	2	1	1	0	1	1	1	0	0	0	0	0	0	0	0	0
A2BI02;A2BI72;Q62012;Q32MH2;L7N278;L7MU67;E9Q1L3;B1B0X0;E9QA14;B1AV09;B1B0X6;B1AZM2;L7N236;Q32MH1;A2AJU2;Q62014;B1AVZ5;A2ADW8;Q62013;Q62015;Q3V0N2	A2BI02;A2BI72;Q62012;Q32MH2;L7N278;L7MU67;E9Q1L3;B1B0X0;E9QA14;B1AV09;B1B0X6;B1AZM2;L7N236;Q32MH1;A2AJU2;Q62014;B1AVZ5;A2ADW8;Q62013	3;3;3;3;3;3;3;3;3;3;3;3;3;3;3;3;3;3;2;1;1	3;3;3;3;3;3;3;3;3;3;3;3;3;3;3;3;3;3;2;1;1	3;3;3;3;3;3;3;3;3;3;3;3;3;3;3;3;3;3;2;1;1		Gm15080;Gm15093;Ott;Gm15107;Luzp4;Gm15097;Gm15127;Gm15114;Gm15091;Gm10439;Gm15128	tr|A2BI02|A2BI02_MOUSE Predicted gene 15080 OS=Mus musculus OX=10090 GN=Gm15080 PE=4 SV=1;tr|A2BI72|A2BI72_MOUSE Predicted gene 15093 OS=Mus musculus OX=10090 GN=Gm15093 PE=4 SV=1;tr|Q62012|Q62012_MOUSE Ott protein OS=Mus musculus OX=10090 GN=Gm15085 PE=2	21	3	3	3	0	3	2	2	1	1	3	1	1	2	3	2	3	1	1	0	3	3	0	1	1	1	3	3	3	1	1	3	3	1	3	0	1	0	0	0	1	0
A2ADY9	A2ADY9	4	4	4	Protein DDI1 homolog 2	Ddi2	sp|A2ADY9|DDI2_MOUSE Protein DDI1 homolog 2 OS=Mus musculus OX=10090 GN=Ddi2 PE=1 SV=1	1	4	4	4	2	2	2	2	2	3	3	1	1	2	2	3	2	1	1	3	1	0	2	1	3	2	3	3	3	2	2	2	1	0	2	0	0	0	0	0	0	0
Q9DBT5;A2AE27	Q9DBT5;A2AE27	16;16	16;16	16;16	AMP deaminase 2	Ampd2	sp|Q9DBT5|AMPD2_MOUSE AMP deaminase 2 OS=Mus musculus OX=10090 GN=Ampd2 PE=1 SV=1;tr|A2AE27|A2AE27_MOUSE AMP deaminase OS=Mus musculus OX=10090 GN=Ampd2 PE=1 SV=1	2	16	16	16	6	4	6	3	9	9	6	3	6	7	6	6	6	8	7	1	2	3	6	7	4	6	2	7	5	8	7	6	5	4	5	1	0	1	0	1	0	0
Q99LI2;A2AEM2	Q99LI2;A2AEM2	1;1	1;1	1;1	Chloride channel CLIC-like protein 1	Clcc1	sp|Q99LI2|CLCC1_MOUSE Chloride channel CLIC-like protein 1 OS=Mus musculus OX=10090 GN=Clcc1 PE=1 SV=1;tr|A2AEM2|A2AEM2_MOUSE Chloride channel CLIC-like protein 1 OS=Mus musculus OX=10090 GN=Clcc1 PE=1 SV=1	2	1	1	1	0	0	0	0	0	0	0	0	0	0	0	0	0	0	0	0	0	0	0	0	0	0	0	0	0	0	0	0	0	0	0	0	0	0	0	0	0	0
Q8VD04;A2AEW9;A2AEW8;Q3TZ55;A2AEW6;A2AEW5;Q3T9D9	Q8VD04;A2AEW9;A2AEW8;Q3TZ55;A2AEW6;A2AEW5	6;6;6;3;3;3;2	6;6;6;3;3;3;2	6;6;6;3;3;3;2	GRIP1-associated protein 1	Gripap1	sp|Q8VD04|GRAP1_MOUSE GRIP1-associated protein 1 OS=Mus musculus OX=10090 GN=Gripap1 PE=1 SV=1;tr|A2AEW9|A2AEW9_MOUSE GRIP1-associated protein 1 OS=Mus musculus OX=10090 GN=Gripap1 PE=1 SV=1;tr|A2AEW8|A2AEW8_MOUSE GRIP1-associated protein 1 OS=Mus musculus	7	6	6	6	1	1	0	1	1	0	1	0	2	0	1	2	0	1	1	0	0	0	1	1	0	0	2	0	1	2	1	0	1	0	1	1	0	0	0	0	0	0
Q8N9S3;A2AF81;F6S1R2;Q8N9S3-2;Q8N9S3-3	Q8N9S3;A2AF81;F6S1R2;Q8N9S3-2;Q8N9S3-3	2;2;2;2;2	2;2;2;2;2	2;2;2;2;2	Activator of 90 kDa heat shock protein ATPase homolog 2	Ahsa2	sp|Q8N9S3|AHSA2_MOUSE Activator of 90 kDa heat shock protein ATPase homolog 2 OS=Mus musculus OX=10090 GN=Ahsa2 PE=1 SV=2;tr|A2AF81|A2AF81_MOUSE Activator of 90 kDa heat shock protein ATPase homolog 2 (Fragment) OS=Mus musculus OX=10090 GN=Ahsa2 PE=1 SV=1;	5	2	2	2	1	2	2	2	0	2	2	1	1	1	2	2	2	1	0	0	0	1	0	0	0	0	1	1	2	1	1	2	2	1	2	0	0	0	0	0	0	0
O35638;A2AFF6;Q9D3E6;Q8BSB5;D6REF2;Q3TG33;Q8C818;F8WHU7	O35638;A2AFF6	3;3;1;1;1;1;1;1	3;3;1;1;1;1;1;1	3;3;1;1;1;1;1;1	Cohesin subunit SA-2	Stag2	sp|O35638|STAG2_MOUSE Cohesin subunit SA-2 OS=Mus musculus OX=10090 GN=Stag2 PE=1 SV=3;tr|A2AFF6|A2AFF6_MOUSE Cohesin subunit SA-2 OS=Mus musculus OX=10090 GN=Stag2 PE=1 SV=1	8	3	3	3	1	1	0	1	1	1	2	1	1	1	1	1	1	1	0	1	1	1	1	1	0	1	1	1	1	1	1	2	1	1	0	0	0	0	0	0	0	0
P11627;Q684Q2;Q9QYQ7;A2AFG7;A2AFG8;Q6PGJ3	P11627;Q684Q2;Q9QYQ7;A2AFG7;A2AFG8;Q6PGJ3	1;1;1;1;1;1	1;1;1;1;1;1	1;1;1;1;1;1	Neural cell adhesion molecule L1	L1cam;L1	sp|P11627|L1CAM_MOUSE Neural cell adhesion molecule L1 OS=Mus musculus OX=10090 GN=L1cam PE=1 SV=1;tr|Q684Q2|Q684Q2_MOUSE L1 cell adhesion molecule (Fragment) OS=Mus musculus OX=10090 GN=L1cam PE=2 SV=1;tr|Q9QYQ7|Q9QYQ7_MOUSE Neural cell adhesion molecule	6	1	1	1	0	1	1	0	0	0	0	0	0	0	1	1	0	0	0	0	0	0	0	0	0	0	0	0	0	0	0	0	0	0	0	0	0	0	0	0	0	0
A2AFI6	A2AFI6	2	2	2		Gm364	tr|A2AFI6|A2AFI6_MOUSE Transmembrane 9 superfamily member OS=Mus musculus OX=10090 GN=Gm364 PE=1 SV=1	1	2	2	2	0	1	1	1	0	0	1	0	0	0	1	1	1	0	0	0	0	0	0	0	0	0	1	1	0	0	0	1	1	0	1	0	0	0	0	0	0	0
Q9R0M6;A2AFP5;A2AFP4	Q9R0M6;A2AFP5	3;3;1	3;3;1	3;3;1	Ras-related protein Rab-9A	Rab9a;Rab9	sp|Q9R0M6|RAB9A_MOUSE Ras-related protein Rab-9A OS=Mus musculus OX=10090 GN=Rab9a PE=1 SV=1;tr|A2AFP5|A2AFP5_MOUSE RAB9, member RAS oncogene family (Fragment) OS=Mus musculus OX=10090 GN=Rab9 PE=1 SV=1	3	3	3	3	3	2	3	2	3	3	3	2	3	3	2	3	3	3	1	1	2	2	1	3	3	1	2	3	2	3	2	2	3	2	3	0	0	0	1	0	0	0
Q9ER67;A2AG46;Q99PB4;Q3TFU3;A2AG48;A2AG47	Q9ER67;A2AG46;Q99PB4;Q3TFU3;A2AG48;A2AG47	2;2;2;2;1;1	2;2;2;2;1;1	2;2;2;2;1;1		Maged2	tr|Q9ER67|Q9ER67_MOUSE Maged2 protein OS=Mus musculus OX=10090 GN=Maged2 PE=1 SV=1;tr|A2AG46|A2AG46_MOUSE Melanoma antigen, family D, 2 (Fragment) OS=Mus musculus OX=10090 GN=Maged2 PE=1 SV=1;tr|Q99PB4|Q99PB4_MOUSE Mage-d2 OS=Mus musculus OX=10090 GN=Maged	6	2	2	2	1	2	1	1	1	2	1	1	1	1	0	1	1	1	0	0	0	0	0	0	0	1	0	1	0	0	1	0	1	1	0	0	0	0	0	0	0	0
A2AG50;A2AG50-2;Q3TS73;A2AG51;A2AG50-3;Q8C0A6	A2AG50;A2AG50-2	17;15;8;8;7;1	17;15;8;8;7;1	17;15;8;8;7;1	MAP7 domain-containing protein 2	Map7d2	sp|A2AG50|MA7D2_MOUSE MAP7 domain-containing protein 2 OS=Mus musculus OX=10090 GN=Map7d2 PE=1 SV=1;sp|A2AG50-2|MA7D2_MOUSE Isoform 2 of MAP7 domain-containing protein 2 OS=Mus musculus OX=10090 GN=Map7d2	6	17	17	17	0	5	4	5	0	0	5	0	0	0	6	3	6	0	0	1	2	3	0	0	0	0	3	3	1	0	0	2	3	0	2	0	0	0	0	0	0	0
Q64430;B9EJ97;A2AG68;A0A1B4Z9K1	Q64430;B9EJ97;A2AG68;A0A1B4Z9K1	3;3;3;2	3;3;3;2	3;3;3;2	Copper-transporting ATPase 1	Atp7a	sp|Q64430|ATP7A_MOUSE Copper-transporting ATPase 1 OS=Mus musculus OX=10090 GN=Atp7a PE=1 SV=3;tr|B9EJ97|B9EJ97_MOUSE Atp7a protein OS=Mus musculus OX=10090 GN=Atp7a PE=2 SV=1;tr|A2AG68|A2AG68_MOUSE Copper-transporting ATPase 1 OS=Mus musculus OX=10090 GN=	4	3	3	3	1	0	0	0	0	2	0	1	1	1	0	0	0	0	1	0	1	0	1	0	1	0	0	0	0	1	0	0	0	0	0	0	0	0	0	0	0	0
Q924N4;A2AGJ9;Q3V0N8;Q6P6P5;Q3UVD1;Q924N4-2;Q3TJG5;Q6NXV2;Q3TLV0;Q9JIS8;Q3TPD4;Q3U9N0;Q3TJM8;F8WIJ0;Q3UDQ8;Q3TWV2;Q3U689	Q924N4;A2AGJ9;Q3V0N8;Q6P6P5;Q3UVD1;Q924N4-2;Q3TJG5;Q6NXV2;Q3TLV0;Q9JIS8;Q3TPD4;Q3U9N0;Q3TJM8;F8WIJ0;Q3UDQ8;Q3TWV2;Q3U689	2;2;2;2;2;2;1;1;1;1;1;1;1;1;1;1;1	2;2;2;2;2;2;1;1;1;1;1;1;1;1;1;1;1	2;2;2;2;2;2;1;1;1;1;1;1;1;1;1;1;1	Solute carrier family 12 member 6;Solute carrier family 12 member 4	Slc12a6;Slc12a4	sp|Q924N4|S12A6_MOUSE Solute carrier family 12 member 6 OS=Mus musculus OX=10090 GN=Slc12a6 PE=1 SV=2;tr|A2AGJ9|A2AGJ9_MOUSE Solute carrier family 12 member 6 OS=Mus musculus OX=10090 GN=Slc12a6 PE=4 SV=1;tr|Q3V0N8|Q3V0N8_MOUSE Solute carrier family 12 mem	17	2	2	2	2	1	2	1	2	2	2	2	2	2	2	2	2	1	2	0	0	2	2	0	2	0	2	1	1	1	1	1	1	1	2	0	1	0	0	0	0	0
A2AGQ6;Q80U28;A0A0R4J1F4;A2AGR0;E9QN47;A2AGQ4;Q80U28-3;Q80U28-2;Q80U28-15;Q80U28-14	A2AGQ6;Q80U28;A0A0R4J1F4;A2AGR0;E9QN47;A2AGQ4;Q80U28-3;Q80U28-2;Q80U28-15;Q80U28-14	6;5;5;5;5;5;5;5;5;5	6;5;5;5;5;5;5;5;5;5	1;1;1;1;1;1;1;1;1;1	MAP kinase-activating death domain protein	Madd	tr|A2AGQ6|A2AGQ6_MOUSE MAP kinase-activating death domain protein OS=Mus musculus OX=10090 GN=Madd PE=1 SV=1;sp|Q80U28|MADD_MOUSE MAP kinase-activating death domain protein OS=Mus musculus OX=10090 GN=Madd PE=1 SV=2;tr|A0A0R4J1F4|A0A0R4J1F4_MOUSE MAP kinas	10	6	6	1	0	1	0	0	1	0	0	0	1	0	0	0	0	1	0	0	0	0	0	0	0	0	0	0	0	1	0	0	0	0	0	0	0	0	0	0	0	0
Q5FWK3;Q8BQW4;A2AH25;A0A2X0SSA9;Q8C5A0;Q91Z04	Q5FWK3;Q8BQW4;A2AH25;A0A2X0SSA9;Q8C5A0	12;12;12;10;8;4	12;12;12;10;8;4	12;12;12;10;8;4	Rho GTPase-activating protein 1	Arhgap1	sp|Q5FWK3|RHG01_MOUSE Rho GTPase-activating protein 1 OS=Mus musculus OX=10090 GN=Arhgap1 PE=1 SV=1;tr|Q8BQW4|Q8BQW4_MOUSE Uncharacterized protein OS=Mus musculus OX=10090 GN=Arhgap1 PE=2 SV=1;tr|A2AH25|A2AH25_MOUSE Rho GTPase-activating protein 1 OS=Mus m	6	12	12	12	6	3	3	3	7	9	4	6	6	6	3	2	2	6	6	1	2	5	7	8	7	4	1	5	5	7	5	3	3	7	1	0	2	1	1	1	1	1
O08810;G3UZ34;Q3U5Q3;Q3TMY8;A2AH85;Q6A0E3;Q7TMX4;G3UXK8	O08810;G3UZ34;Q3U5Q3;Q3TMY8;A2AH85;Q6A0E3;Q7TMX4	23;23;23;23;23;23;21;3	22;22;22;22;22;22;20;2	22;22;22;22;22;22;20;2	116 kDa U5 small nuclear ribonucleoprotein component	Eftud2	sp|O08810|U5S1_MOUSE 116 kDa U5 small nuclear ribonucleoprotein component OS=Mus musculus OX=10090 GN=Eftud2 PE=1 SV=1;tr|G3UZ34|G3UZ34_MOUSE 116 kDa U5 small nuclear ribonucleoprotein component OS=Mus musculus OX=10090 GN=Eftud2 PE=1 SV=1;tr|Q3U5Q3|Q3U5Q3	8	23	22	22	14	15	17	15	14	17	14	16	16	11	14	16	16	12	10	4	10	12	14	15	15	12	10	12	15	12	12	13	13	14	16	0	0	0	0	0	2	0
Q80U87;Q3UQ26;Q3UZ62;A2AI52	Q80U87;Q3UQ26;Q3UZ62;A2AI52	2;2;2;2	2;2;2;2	2;2;2;2	Ubiquitin carboxyl-terminal hydrolase 8;Ubiquitin carboxyl-terminal hydrolase	Usp8	sp|Q80U87|UBP8_MOUSE Ubiquitin carboxyl-terminal hydrolase 8 OS=Mus musculus OX=10090 GN=Usp8 PE=1 SV=2;tr|Q3UQ26|Q3UQ26_MOUSE Ubiquitin carboxyl-terminal hydrolase (Fragment) OS=Mus musculus OX=10090 GN=Usp8 PE=2 SV=1;tr|Q3UZ62|Q3UZ62_MOUSE Uncharacterize	4	2	2	2	2	2	1	1	2	2	1	2	2	2	1	2	2	2	2	1	1	0	2	1	2	2	2	1	0	1	2	1	1	2	0	0	0	0	0	0	0	0
A2AIV8	A2AIV8	2	2	2	Caspase recruitment domain-containing protein 9	Card9	sp|A2AIV8|CARD9_MOUSE Caspase recruitment domain-containing protein 9 OS=Mus musculus OX=10090 GN=Card9 PE=1 SV=1	1	2	2	2	2	0	0	0	2	2	0	2	2	2	0	0	0	2	1	0	0	1	2	0	1	0	0	0	0	1	2	0	0	2	0	0	0	0	0	0	0	0
A2AJ72;Q3TIX6;Q3ULP9;A0A0A6YVV5;F7AM43;A2AJ71;A0A0A6YY39;A0A0A6YX76	A2AJ72;Q3TIX6;Q3ULP9;A0A0A6YVV5	15;15;14;8;6;4;4;2	15;15;14;8;6;4;4;2	15;15;14;8;6;4;4;2		Fubp3	tr|A2AJ72|A2AJ72_MOUSE Far upstream element (FUSE)-binding protein 3 OS=Mus musculus OX=10090 GN=Fubp3 PE=1 SV=1;tr|Q3TIX6|Q3TIX6_MOUSE Far upstream element (FUSE)-binding protein 3 OS=Mus musculus OX=10090 GN=Fubp3 PE=1 SV=1;tr|Q3ULP9|Q3ULP9_MOUSE Unchara	8	15	15	15	6	8	8	7	6	7	5	7	7	6	7	8	6	9	6	1	1	5	6	5	7	6	7	6	6	4	5	6	5	3	4	0	0	0	0	0	0	0
A2AJ88;A2AJ88-2;A2AJ88-3;F6UDU9;B0R010;B0R011;A0A0A6YWJ6;A7L8D7	A2AJ88;A2AJ88-2;A2AJ88-3	4;4;3;1;1;1;1;1	4;4;3;1;1;1;1;1	4;4;3;1;1;1;1;1	Patatin-like phospholipase domain-containing protein 7	Pnpla7	sp|A2AJ88|PLPL7_MOUSE Patatin-like phospholipase domain-containing protein 7 OS=Mus musculus OX=10090 GN=Pnpla7 PE=1 SV=1;sp|A2AJ88-2|PLPL7_MOUSE Isoform 2 of Patatin-like phospholipase domain-containing protein 7 OS=Mus musculus OX=10090 GN=Pnpla7;sp|A2AJ	8	4	4	4	2	0	0	0	2	2	0	2	2	2	0	0	0	2	2	0	0	0	1	1	2	2	0	0	1	1	0	1	0	1	0	0	0	0	0	0	0	0
Q80UU2;Q8BX36;A2AJG0	Q80UU2;Q8BX36;A2AJG0	2;2;2	2;2;2	2;2;2	Ribonuclease P protein subunit p38	Rpp38	sp|Q80UU2|RPP38_MOUSE Ribonuclease P protein subunit p38 OS=Mus musculus OX=10090 GN=Rpp38 PE=1 SV=1;tr|Q8BX36|Q8BX36_MOUSE Ribosomal_L7Ae domain-containing protein (Fragment) OS=Mus musculus OX=10090 GN=Rpp38 PE=2 SV=1;tr|A2AJG0|A2AJG0_MOUSE Ribonuclease	3	2	2	2	0	2	1	1	1	2	1	1	1	1	0	1	1	2	1	1	0	1	0	2	2	1	1	1	0	1	1	0	2	0	2	0	0	0	0	0	0	0
O70311;F7APP3;A2AJH3	O70311;F7APP3;A2AJH3	12;12;12	8;8;8	8;8;8	Glycylpeptide N-tetradecanoyltransferase 2;Glycylpeptide N-tetradecanoyltransferase	Nmt2	sp|O70311|NMT2_MOUSE Glycylpeptide N-tetradecanoyltransferase 2 OS=Mus musculus OX=10090 GN=Nmt2 PE=1 SV=1;tr|F7APP3|F7APP3_MOUSE Glycylpeptide N-tetradecanoyltransferase OS=Mus musculus OX=10090 GN=Nmt2 PE=1 SV=1;tr|A2AJH3|A2AJH3_MOUSE Glycylpeptide N-tet	3	12	8	8	5	7	7	7	5	3	6	5	3	6	6	4	6	4	7	2	4	6	6	4	4	7	7	6	7	4	4	5	5	5	5	2	3	2	0	1	1	2
A2AJI0;F6WF36;A2AJI1;A8Y5P4;A2AJI0-2	A2AJI0;F6WF36;A2AJI1;A8Y5P4;A2AJI0-2	1;1;1;1;1	1;1;1;1;1	1;1;1;1;1	MAP7 domain-containing protein 1	Map7d1	sp|A2AJI0|MA7D1_MOUSE MAP7 domain-containing protein 1 OS=Mus musculus OX=10090 GN=Map7d1 PE=1 SV=1;tr|F6WF36|F6WF36_MOUSE MAP7 domain-containing protein 1 (Fragment) OS=Mus musculus OX=10090 GN=Map7d1 PE=1 SV=1;tr|A2AJI1|A2AJI1_MOUSE MAP7 domain-containin	5	1	1	1	1	1	0	0	0	0	1	0	0	0	1	1	1	0	0	0	1	1	0	1	0	1	1	0	0	0	0	0	0	0	0	0	0	0	0	0	0	0
A2AJR8;Q9CZY2	A2AJR8;Q9CZY2	1;1	1;1	1;1	Transcription elongation factor A protein-like 8	Tceal8	tr|A2AJR8|A2AJR8_MOUSE Transcription elongation factor A protein-like 8 (Fragment) OS=Mus musculus OX=10090 GN=Tceal8 PE=1 SV=1;sp|Q9CZY2|TCAL8_MOUSE Transcription elongation factor A protein-like 8 OS=Mus musculus OX=10090 GN=Tceal8 PE=3 SV=1	2	1	1	1	0	0	1	1	0	0	1	0	0	0	1	1	1	0	0	0	0	0	0	0	0	0	1	1	1	0	0	0	1	0	1	0	0	0	0	0	0	0
Q8K1E6;A2AKV7;A2AKV6	Q8K1E6;A2AKV7;A2AKV6	5;5;5	5;5;5	5;5;5	Alpha-ketoglutarate-dependent dioxygenase alkB homolog 3	Alkbh3	sp|Q8K1E6|ALKB3_MOUSE Alpha-ketoglutarate-dependent dioxygenase alkB homolog 3 OS=Mus musculus OX=10090 GN=Alkbh3 PE=1 SV=1;tr|A2AKV7|A2AKV7_MOUSE Alpha-ketoglutarate-dependent dioxygenase alkB homolog 3 (Fragment) OS=Mus musculus OX=10090 GN=Alkbh3 PE=1 S	3	5	5	5	0	0	0	0	1	0	0	1	0	1	0	0	1	0	0	1	0	0	0	0	1	0	0	0	0	0	0	0	0	1	0	0	1	0	1	0	0	1
Q8BG05;Q6P6I7;A2AL12;Q3UZG3;B2RXM2;Q8BG05-2;Q6PFA7;Q58E39;Q5U3M2;A2AL13	Q8BG05;Q6P6I7;A2AL12;Q3UZG3;B2RXM2;Q8BG05-2;Q6PFA7;Q58E39;Q5U3M2	10;10;10;10;9;9;8;5;5;2	10;10;10;10;9;9;8;5;5;2	10;10;10;10;9;9;8;5;5;2	Heterogeneous nuclear ribonucleoprotein A3	Hnrnpa3;Gm6793	sp|Q8BG05|ROA3_MOUSE Heterogeneous nuclear ribonucleoprotein A3 OS=Mus musculus OX=10090 GN=Hnrnpa3 PE=1 SV=1;tr|Q6P6I7|Q6P6I7_MOUSE Hnrpa3 protein OS=Mus musculus OX=10090 GN=Hnrnpa3 PE=2 SV=1;tr|A2AL12|A2AL12_MOUSE Heterogeneous nuclear ribonucleoprotein	10	10	10	10	9	9	9	9	8	9	9	8	9	8	9	9	9	9	9	2	6	6	7	9	9	9	7	9	8	8	9	9	9	9	9	5	5	6	5	7	3	6
A2AL36;E9Q9E7;R4GML3;B2RXX1;A2AS42;F6QP53;Q61710;R4GML4	A2AL36;E9Q9E7;R4GML3;B2RXX1	3;3;3;3;1;1;1;1	3;3;3;3;1;1;1;1	3;3;3;3;1;1;1;1	Centriolin	Cntrl	sp|A2AL36|CNTRL_MOUSE Centriolin OS=Mus musculus OX=10090 GN=Cntrl PE=1 SV=2;tr|E9Q9E7|E9Q9E7_MOUSE Centriolin OS=Mus musculus OX=10090 GN=Cntrl PE=1 SV=2;tr|R4GML3|R4GML3_MOUSE Centriolin OS=Mus musculus OX=10090 GN=Cntrl PE=1 SV=2;tr|B2RXX1|B2RXX1_MOUSE	8	3	3	3	0	0	0	0	0	0	0	0	0	0	0	0	0	0	0	1	2	0	0	1	0	2	0	0	1	1	0	1	0	1	0	1	0	1	0	0	0	0
Q8C0I1;A2AL50;H3BKN2;A2AL49;Q8BKC4;Q3TNW8;H3BIY5	Q8C0I1;A2AL50;H3BKN2;A2AL49;Q8BKC4	8;8;7;6;5;2;1	8;8;7;6;5;2;1	8;8;7;6;5;2;1	Alkyldihydroxyacetonephosphate synthase, peroxisomal	Agps	sp|Q8C0I1|ADAS_MOUSE Alkyldihydroxyacetonephosphate synthase, peroxisomal OS=Mus musculus OX=10090 GN=Agps PE=1 SV=1;tr|A2AL50|A2AL50_MOUSE Alkylglycerone-phosphate synthase OS=Mus musculus OX=10090 GN=Agps PE=1 SV=1;tr|H3BKN2|H3BKN2_MOUSE Alkylglycerone-p	7	8	8	8	5	5	6	5	4	5	4	5	4	5	6	5	4	4	1	4	3	2	4	4	5	4	3	3	2	4	4	1	3	4	3	0	1	0	1	0	1	1
Q8BSY0;A2AL85;Q9EQ66;Q8CBM2;Q8BQK0;Q8CH79;A2AL81;Q9EQ65;Q3TU40;Q91WG6;A2AL75;Q920F9;A2AL76;Q920F8;A2AL71;A2AL78;A2AL74;Q920F7;Q9D7J8;Q6P8S1;Q9CR06;A2AL79;A2AL83;A2AL77;Q9EQ62;Q8BSY0-2;Q9EQ63;Q9EQ67	Q8BSY0;A2AL85;Q9EQ66;Q8CBM2;Q8BQK0	7;7;7;7;6;1;1;1;1;1;1;1;1;1;1;1;1;1;1;1;1;1;1;1;1;1;1;1	7;7;7;7;6;1;1;1;1;1;1;1;1;1;1;1;1;1;1;1;1;1;1;1;1;1;1;1	7;7;7;7;6;1;1;1;1;1;1;1;1;1;1;1;1;1;1;1;1;1;1;1;1;1;1;1	Aspartyl/asparaginyl beta-hydroxylase	Asph;ASPH	sp|Q8BSY0|ASPH_MOUSE Aspartyl/asparaginyl beta-hydroxylase OS=Mus musculus OX=10090 GN=Asph PE=1 SV=1;tr|A2AL85|A2AL85_MOUSE Aspartyl/asparaginyl beta-hydroxylase OS=Mus musculus OX=10090 GN=Asph PE=1 SV=1;tr|Q9EQ66|Q9EQ66_MOUSE Aspartly beta-hydroxylase O	28	7	7	7	4	2	2	3	4	4	2	2	4	5	2	3	3	4	3	0	2	2	2	2	3	2	1	2	3	3	3	3	1	3	2	0	0	0	0	0	0	0
P70279;A2ALA0	P70279;A2ALA0	1;1	1;1	1;1	Surfeit locus protein 6	Surf6	sp|P70279|SURF6_MOUSE Surfeit locus protein 6 OS=Mus musculus OX=10090 GN=Surf6 PE=1 SV=1;tr|A2ALA0|A2ALA0_MOUSE Surfeit locus protein 6 OS=Mus musculus OX=10090 GN=Surf6 PE=1 SV=1	2	1	1	1	0	1	1	1	1	0	1	0	0	0	1	1	1	1	0	1	1	1	0	1	0	0	1	1	1	0	0	1	1	0	1	1	0	1	0	1	0	0
P52734;A2ALP5;Q3UG32;Q99K79	P52734;A2ALP5;Q3UG32;Q99K79	2;2;2;1	2;2;2;1	2;2;2;1	FYVE, RhoGEF and PH domain-containing protein 1	Fgd1	sp|P52734|FGD1_MOUSE FYVE, RhoGEF and PH domain-containing protein 1 OS=Mus musculus OX=10090 GN=Fgd1 PE=1 SV=2;tr|A2ALP5|A2ALP5_MOUSE FYVE, RhoGEF and PH domain-containing protein 1 OS=Mus musculus OX=10090 GN=Fgd1 PE=1 SV=1;tr|Q3UG32|Q3UG32_MOUSE Unchara	4	2	2	2	0	0	0	0	0	0	0	0	0	0	0	0	0	0	0	0	0	0	0	0	0	0	0	0	0	0	0	0	0	0	0	0	0	0	0	0	0	0
Q05CL8;A2AMD0;I3PQW3;Q05CL8-2	Q05CL8;A2AMD0;I3PQW3	3;3;3;1	3;3;3;1	3;3;3;1	La-related protein 7	Larp7;Gm12666	sp|Q05CL8|LARP7_MOUSE La-related protein 7 OS=Mus musculus OX=10090 GN=Larp7 PE=1 SV=2;tr|A2AMD0|A2AMD0_MOUSE Predicted gene 12666 (Fragment) OS=Mus musculus OX=10090 GN=Gm12666 PE=1 SV=1;tr|I3PQW3|I3PQW3_MOUSE LARP7 OS=Mus musculus OX=10090 GN=Larp7 PE=4	4	3	3	3	1	0	2	1	0	0	2	0	1	1	2	2	2	1	1	0	2	2	0	0	0	0	1	1	1	1	1	1	0	0	1	1	0	1	0	1	0	0
Q99L43;A2AMQ5;F6S4G2;Q8BX08;Q6PBC0	Q99L43;A2AMQ5;F6S4G2;Q8BX08	3;3;2;2;1	3;3;2;2;1	3;3;2;2;1	Phosphatidate cytidylyltransferase 2;Phosphatidate cytidylyltransferase	Cds2	sp|Q99L43|CDS2_MOUSE Phosphatidate cytidylyltransferase 2 OS=Mus musculus OX=10090 GN=Cds2 PE=1 SV=1;tr|A2AMQ5|A2AMQ5_MOUSE Phosphatidate cytidylyltransferase OS=Mus musculus OX=10090 GN=Cds2 PE=1 SV=1;tr|F6S4G2|F6S4G2_MOUSE Phosphatidate cytidylyltransfer	5	3	3	3	3	1	2	2	2	3	1	2	3	3	2	2	1	2	3	0	1	1	3	2	3	3	1	1	1	3	2	1	2	2	0	0	0	0	0	0	0	0
Q91VX2;A2AMY5;F6PYV5;A2AMY7;F6WTC8	Q91VX2;A2AMY5	15;15;3;2;1	15;15;3;2;1	15;15;3;2;1	Ubiquitin-associated protein 2	Ubap2	sp|Q91VX2|UBAP2_MOUSE Ubiquitin-associated protein 2 OS=Mus musculus OX=10090 GN=Ubap2 PE=1 SV=1;tr|A2AMY5|A2AMY5_MOUSE Ubiquitin-associated protein 2 OS=Mus musculus OX=10090 GN=Ubap2 PE=1 SV=1	5	15	15	15	2	3	2	1	2	2	5	0	0	0	1	3	3	1	1	0	0	0	1	0	0	0	1	0	1	0	1	0	3	0	1	0	0	1	1	0	2	1
A2AN08;A2AN08-5;A2AN08-3;A2AN08-2;Z4YMA7;F6SSP6;A2AN08-4;A2VCS3	A2AN08;A2AN08-5;A2AN08-3	23;23;23;11;7;7;4;3	23;23;23;11;7;7;4;3	23;23;23;11;7;7;4;3	E3 ubiquitin-protein ligase UBR4	Ubr4	sp|A2AN08|UBR4_MOUSE E3 ubiquitin-protein ligase UBR4 OS=Mus musculus OX=10090 GN=Ubr4 PE=1 SV=1;sp|A2AN08-5|UBR4_MOUSE Isoform 5 of E3 ubiquitin-protein ligase UBR4 OS=Mus musculus OX=10090 GN=Ubr4;sp|A2AN08-3|UBR4_MOUSE Isoform 3 of E3 ubiquitin-protein	8	23	23	23	13	12	10	11	7	10	10	11	11	10	11	12	11	8	8	2	4	9	7	6	5	7	7	6	7	8	7	7	8	5	7	0	0	1	0	1	0	0
A2ANY6;J3QMC5;Q3TPE2;Q497I1;Q6IQZ8;Q8CAR9;Q5U481	A2ANY6;J3QMC5	10;10;2;1;1;1;1	10;10;2;1;1;1;1	10;10;2;1;1;1;1		Mdn1	tr|A2ANY6|A2ANY6_MOUSE Midasin OS=Mus musculus OX=10090 GN=Mdn1 PE=1 SV=1;tr|J3QMC5|J3QMC5_MOUSE Midasin OS=Mus musculus OX=10090 GN=Mdn1 PE=1 SV=1	7	10	10	10	2	4	4	5	2	2	4	2	2	3	3	5	2	2	1	1	3	3	3	1	2	1	2	4	2	2	2	3	4	2	4	0	0	0	0	0	0	0
Q3UIU2;A2AP32	Q3UIU2;A2AP32	2;2	2;2	2;2	NADH dehydrogenase [ubiquinone] 1 beta subcomplex subunit 6	Ndufb6	sp|Q3UIU2|NDUB6_MOUSE NADH dehydrogenase [ubiquinone] 1 beta subcomplex subunit 6 OS=Mus musculus OX=10090 GN=Ndufb6 PE=1 SV=3;tr|A2AP32|A2AP32_MOUSE NADH dehydrogenase [ubiquinone] 1 beta subcomplex subunit 6 OS=Mus musculus OX=10090 GN=Ndufb6 PE=1 SV=1	2	2	2	2	0	1	2	2	2	2	2	2	2	2	2	2	2	1	2	2	2	1	1	1	2	1	2	2	0	2	2	1	2	2	1	0	0	0	0	0	0	0
Q9QY24;A2APF7;Q9QY24-2	Q9QY24;A2APF7;Q9QY24-2	5;5;3	5;5;3	5;5;3	Z-DNA-binding protein 1	Zbp1	sp|Q9QY24|ZBP1_MOUSE Z-DNA-binding protein 1 OS=Mus musculus OX=10090 GN=Zbp1 PE=1 SV=1;tr|A2APF7|A2APF7_MOUSE Z-DNA-binding protein 1 OS=Mus musculus OX=10090 GN=Zbp1 PE=1 SV=1;sp|Q9QY24-2|ZBP1_MOUSE Isoform 2 of Z-DNA-binding protein 1 OS=Mus musculus OX	3	5	5	5	0	0	0	0	0	0	0	0	0	0	0	0	0	0	0	0	0	0	0	0	0	0	0	0	0	0	0	0	0	0	0	0	0	0	0	0	0	0
P15379;P15379-7;E9QKM8;A2APM2;Q3U468;Q3UNN2;Q3U8S1;A2APM5;P15379-9;P15379-2;P15379-8;Q80X37;P15379-4;P15379-3;P15379-10;A2APM1;P15379-5;P15379-11;P15379-6;A2APM3;A2APM4;Q3TLT9;P15379-12;P15379-13	P15379;P15379-7;E9QKM8;A2APM2;Q3U468;Q3UNN2;Q3U8S1;A2APM5;P15379-9;P15379-2;P15379-8;Q80X37;P15379-4;P15379-3;P15379-10;A2APM1;P15379-5;P15379-11;P15379-6;A2APM3;A2APM4;Q3TLT9	3;3;3;3;3;3;3;3;3;3;3;3;3;3;3;3;3;3;3;3;3;2;1;1	3;3;3;3;3;3;3;3;3;3;3;3;3;3;3;3;3;3;3;3;3;2;1;1	3;3;3;3;3;3;3;3;3;3;3;3;3;3;3;3;3;3;3;3;3;2;1;1	CD44 antigen	Cd44	sp|P15379|CD44_MOUSE CD44 antigen OS=Mus musculus OX=10090 GN=Cd44 PE=1 SV=3;sp|P15379-7|CD44_MOUSE Isoform 2 of CD44 antigen OS=Mus musculus OX=10090 GN=Cd44;tr|E9QKM8|E9QKM8_MOUSE CD44 antigen OS=Mus musculus OX=10090 GN=Cd44 PE=1 SV=1;tr|A2APM2|A2APM2_M	24	3	3	3	3	0	0	0	3	3	0	3	3	3	0	0	0	3	3	0	0	0	2	2	3	3	0	0	1	2	3	0	0	3	0	0	0	0	0	0	0	0
Q8CFQ3;A2AQA7;REV__Q8CD59;REV__Q3TQ85;REV__Q3V3Y8;REV__B9EKN1;REV__Q9Z0R6-2;REV__Q80TG5;REV__E9QNG1;REV__Q9Z0R6;REV__B2RR82	Q8CFQ3;A2AQA7	3;3;1;1;1;1;1;1;1;1;1	3;3;1;1;1;1;1;1;1;1;1	3;3;1;1;1;1;1;1;1;1;1	Intron-binding protein aquarius	Aqr	sp|Q8CFQ3|AQR_MOUSE RNA helicase aquarius OS=Mus musculus OX=10090 GN=Aqr PE=1 SV=2;tr|A2AQA7|A2AQA7_MOUSE RNA helicase aquarius OS=Mus musculus OX=10090 GN=Aqr PE=1 SV=1	11	3	3	3	1	1	1	1	1	1	2	0	0	1	0	0	1	2	1	0	0	0	2	1	1	1	1	1	1	1	1	1	1	1	1	0	0	0	0	0	0	0
Q922B9;A2AQD6;A2AQD5;Q922B9-2;Q922B9-3	Q922B9;A2AQD6;A2AQD5;Q922B9-2;Q922B9-3	1;1;1;1;1	1;1;1;1;1	1;1;1;1;1	Sperm-specific antigen 2 homolog	Ssfa2	sp|Q922B9|ITPI2_MOUSE Protein ITPRID2 OS=Mus musculus OX=10090 GN=Itprid2 PE=1 SV=3;tr|A2AQD6|A2AQD6_MOUSE Protein ITPRID2 OS=Mus musculus OX=10090 GN=Itprid2 PE=1 SV=1;tr|A2AQD5|A2AQD5_MOUSE Protein ITPRID2 OS=Mus musculus OX=10090 GN=Itprid2 PE=1 SV=1;sp	5	1	1	1	1	0	0	0	1	1	0	0	1	1	0	0	0	1	0	0	0	0	0	0	0	0	0	0	0	0	1	0	0	0	0	0	0	0	0	0	0	0
P61202;A2AQE4;Q3UK65;P61202-2	P61202;A2AQE4;Q3UK65;P61202-2	6;6;6;6	6;6;6;6	6;6;6;6	COP9 signalosome complex subunit 2	Cops2	sp|P61202|CSN2_MOUSE COP9 signalosome complex subunit 2 OS=Mus musculus OX=10090 GN=Cops2 PE=1 SV=1;tr|A2AQE4|A2AQE4_MOUSE COP9 signalosome complex subunit 2 OS=Mus musculus OX=10090 GN=Cops2 PE=1 SV=1;tr|Q3UK65|Q3UK65_MOUSE PCI domain-containing protein O	4	6	6	6	2	4	5	5	4	3	5	4	5	4	4	4	5	5	5	2	3	4	2	2	4	2	3	4	3	2	1	3	3	3	4	0	0	0	0	0	0	0
Q8BXN9;A2AQJ7;A2AQJ5;A2AQJ6;Q8BXN9-3;Q8BXN9-2	Q8BXN9;A2AQJ7;A2AQJ5;A2AQJ6;Q8BXN9-3;Q8BXN9-2	1;1;1;1;1;1	1;1;1;1;1;1	1;1;1;1;1;1	Transmembrane protein 87A	Tmem87a	sp|Q8BXN9|TM87A_MOUSE Transmembrane protein 87A OS=Mus musculus OX=10090 GN=Tmem87a PE=1 SV=1;tr|A2AQJ7|A2AQJ7_MOUSE Transmembrane protein 87A OS=Mus musculus OX=10090 GN=Tmem87a PE=1 SV=1;tr|A2AQJ5|A2AQJ5_MOUSE Transmembrane protein 87A OS=Mus musculus OX	6	1	1	1	0	0	0	1	0	0	1	1	0	1	0	0	0	1	1	0	0	0	0	0	0	0	0	1	0	1	1	0	0	1	0	0	0	0	0	0	0	0
Q9QXG4;A2AQN4;Q8N9U3;Q8C141;Q8C113;A2AQN5;Q8C1A8;D6RHA7;Q8BY91;F7CU63	Q9QXG4;A2AQN4;Q8N9U3;Q8C141;Q8C113;A2AQN5;Q8C1A8	6;6;6;6;6;6;5;2;2;1	6;6;6;6;6;6;5;2;2;1	6;6;6;6;6;6;5;2;2;1	Acetyl-coenzyme A synthetase, cytoplasmic	Acss2	sp|Q9QXG4|ACSA_MOUSE Acetyl-coenzyme A synthetase, cytoplasmic OS=Mus musculus OX=10090 GN=Acss2 PE=1 SV=2;tr|A2AQN4|A2AQN4_MOUSE Acetyl-coenzyme A synthetase, cytoplasmic OS=Mus musculus OX=10090 GN=Acss2 PE=1 SV=1;tr|Q8N9U3|Q8N9U3_MOUSE cDNA fis, clone T	10	6	6	6	3	5	3	5	0	1	3	2	2	1	1	2	4	0	0	1	2	1	3	0	1	1	1	2	2	0	1	0	3	1	3	0	0	0	0	0	0	0
Q64521;A2AQR0	Q64521;A2AQR0	10;10	10;10	10;10	Glycerol-3-phosphate dehydrogenase, mitochondrial;Glycerol-3-phosphate dehydrogenase	Gpd2	sp|Q64521|GPDM_MOUSE Glycerol-3-phosphate dehydrogenase, mitochondrial OS=Mus musculus OX=10090 GN=Gpd2 PE=1 SV=2;tr|A2AQR0|A2AQR0_MOUSE Glycerol-3-phosphate dehydrogenase OS=Mus musculus OX=10090 GN=Gpd2 PE=1 SV=1	2	10	10	10	9	7	6	7	6	6	5	8	7	8	7	5	6	6	5	3	2	5	7	3	3	7	2	3	3	3	8	4	4	7	4	0	0	0	0	0	0	0
A2AR02;Q05CC5;Q05DE4;B2RWT5;A2AR01;Q80VC1;Q3UZ38	A2AR02;Q05CC5;Q05DE4;B2RWT5;A2AR01;Q80VC1	3;3;3;3;2;2;1	3;3;3;3;2;2;1	3;3;3;3;2;2;1	Peptidyl-prolyl cis-trans isomerase G;Peptidyl-prolyl cis-trans isomerase	Ppig	sp|A2AR02|PPIG_MOUSE Peptidyl-prolyl cis-trans isomerase G OS=Mus musculus OX=10090 GN=Ppig PE=1 SV=1;tr|Q05CC5|Q05CC5_MOUSE Ppig protein (Fragment) OS=Mus musculus OX=10090 GN=Ppig PE=2 SV=1;tr|Q05DE4|Q05DE4_MOUSE Ppig protein (Fragment) OS=Mus musculus O	7	3	3	3	1	1	2	1	1	0	1	1	1	0	2	1	1	1	1	1	1	1	0	0	1	0	0	1	0	1	0	0	1	1	0	0	0	1	0	1	0	0
Q3UDF0;A2AR27;Q3UDF0-2	Q3UDF0;A2AR27;Q3UDF0-2	1;1;1	1;1;1	1;1;1		Slc2a6	sp|Q3UDF0|GTR6_MOUSE Solute carrier family 2, facilitated glucose transporter member 6 OS=Mus musculus OX=10090 GN=Slc2a6 PE=1 SV=1;tr|A2AR27|A2AR27_MOUSE Solute carrier family 2, facilitated glucose transporter member 6 (Fragment) OS=Mus musculus OX=10090	3	1	1	1	1	0	0	1	0	1	1	1	1	0	0	0	1	0	0	0	0	0	0	0	0	0	1	0	0	0	1	0	0	1	0	0	0	0	0	0	0	0
P70347;A2AR78;Q8C2D3;Q3TNB4;Q3UGW0;A2AR76;P70347-4;P70347-2;Q8R383;P70347-3	P70347;A2AR78;Q8C2D3;Q3TNB4;Q3UGW0;A2AR76;P70347-4;P70347-2;Q8R383;P70347-3	3;3;3;3;3;3;3;3;2;2	3;3;3;3;3;3;3;3;2;2	3;3;3;3;3;3;3;3;2;2	TRAF family member-associated NF-kappa-B activator	Tank	sp|P70347|TANK_MOUSE TRAF family member-associated NF-kappa-B activator OS=Mus musculus OX=10090 GN=Tank PE=1 SV=1;tr|A2AR78|A2AR78_MOUSE TRAF family member-associated NF-kappa-B activator OS=Mus musculus OX=10090 GN=Tank PE=1 SV=1;tr|Q8C2D3|Q8C2D3_MOUSE T	10	3	3	3	1	0	0	0	0	0	0	0	1	0	0	0	0	0	0	0	0	0	0	0	0	1	0	0	0	0	0	0	0	0	0	1	0	0	0	0	0	0
Q9QYR6;A2ARP8;Q9QYR6-2	Q9QYR6;A2ARP8;Q9QYR6-2	12;12;12	11;11;11	11;11;11	Microtubule-associated protein 1A;MAP1A heavy chain;MAP1 light chain LC2	Map1a	sp|Q9QYR6|MAP1A_MOUSE Microtubule-associated protein 1A OS=Mus musculus OX=10090 GN=Map1a PE=1 SV=2;tr|A2ARP8|A2ARP8_MOUSE Microtubule-associated protein 1A OS=Mus musculus OX=10090 GN=Map1a PE=1 SV=1;sp|Q9QYR6-2|MAP1A_MOUSE Isoform 2 of Microtubule-associ	3	12	11	11	0	4	2	2	1	0	2	0	0	0	1	2	3	1	1	1	1	1	0	1	0	0	1	3	1	1	1	2	3	0	2	0	1	0	0	0	0	1
A2AT37	A2AT37	3	3	3		Upf2	sp|A2AT37|RENT2_MOUSE Regulator of nonsense transcripts 2 OS=Mus musculus OX=10090 GN=Upf2 PE=1 SV=1	1	3	3	3	0	1	2	1	2	1	2	2	0	1	2	2	1	2	2	1	2	0	0	0	0	1	1	2	1	2	2	0	1	2	2	0	0	0	0	0	0	0
Q91UZ1;A2AT91;Q5FWA6;V9GXQ9;Q8BXH1;Q6P8L2	Q91UZ1;A2AT91;Q5FWA6;V9GXQ9;Q8BXH1;Q6P8L2	2;2;2;2;1;1	2;2;2;2;1;1	2;2;2;2;1;1	Phosphoinositide phospholipase C	Plcb4	tr|Q91UZ1|Q91UZ1_MOUSE 1-phosphatidylinositol 4,5-bisphosphate phosphodiesterase OS=Mus musculus OX=10090 GN=Plcb4 PE=1 SV=1;tr|A2AT91|A2AT91_MOUSE Phosphoinositide phospholipase C (Fragment) OS=Mus musculus OX=10090 GN=Plcb4 PE=1 SV=1;tr|Q5FWA6|Q5FWA6_MOU	6	2	2	2	0	2	0	1	0	0	1	0	0	0	1	1	1	0	0	0	1	1	0	0	0	0	1	0	0	0	0	2	1	0	0	0	0	0	0	0	0	0
Q99JX3;Q3TG07;A2ATI9;Q3TX06;Q3TIK1;Q99JX3-2;Q3V458;A2ATI8;A2ATI6;Q922I9	Q99JX3;Q3TG07;A2ATI9;Q3TX06;Q3TIK1;Q99JX3-2;Q3V458;A2ATI8;A2ATI6	5;5;5;5;5;5;4;4;4;1	5;5;5;5;5;5;4;4;4;1	5;5;5;5;5;5;4;4;4;1	Golgi reassembly-stacking protein 2	Gorasp2	sp|Q99JX3|GORS2_MOUSE Golgi reassembly-stacking protein 2 OS=Mus musculus OX=10090 GN=Gorasp2 PE=1 SV=3;tr|Q3TG07|Q3TG07_MOUSE GRASP55_65 domain-containing protein OS=Mus musculus OX=10090 GN=Gorasp2 PE=2 SV=1;tr|A2ATI9|A2ATI9_MOUSE Golgi reassembly-stacki	10	5	5	5	3	4	5	4	4	4	4	2	2	3	4	5	3	3	2	2	3	1	1	0	3	0	5	3	4	3	3	5	4	2	2	0	0	0	0	0	0	0
Q64012;Q64012-2;A2AU62;A2AU61;Q3TGD3;A2AU60	Q64012;Q64012-2;A2AU62;A2AU61;Q3TGD3;A2AU60	5;5;5;4;4;3	5;5;5;4;4;3	5;5;5;4;4;3	RNA-binding protein Raly	Raly	sp|Q64012|RALY_MOUSE RNA-binding protein Raly OS=Mus musculus OX=10090 GN=Raly PE=1 SV=3;sp|Q64012-2|RALY_MOUSE Isoform 1 of RNA-binding protein Raly OS=Mus musculus OX=10090 GN=Raly;tr|A2AU62|A2AU62_MOUSE RNA-binding protein Raly (Fragment) OS=Mus musculu	6	5	5	5	3	3	3	3	3	3	3	3	2	3	3	3	3	3	3	0	1	3	2	3	3	3	3	4	2	2	2	2	4	2	2	0	0	0	0	0	0	0
Q9CYZ2;A2AUD5;Q9CZ22;Q3TAI4;Q3TUJ9;V9GWU5;Q8BKP1;F6VQ81	Q9CYZ2;A2AUD5;Q9CZ22;Q3TAI4;Q3TUJ9;V9GWU5;Q8BKP1;F6VQ81	9;9;9;9;7;7;7;6	9;9;9;9;7;7;7;6	9;9;9;9;7;7;7;6	Tumor protein D54	Tpd52l2	sp|Q9CYZ2|TPD54_MOUSE Tumor protein D54 OS=Mus musculus OX=10090 GN=Tpd52l2 PE=1 SV=1;tr|A2AUD5|A2AUD5_MOUSE Tumor protein D54 OS=Mus musculus OX=10090 GN=Tpd52l2 PE=1 SV=1;tr|Q9CZ22|Q9CZ22_MOUSE Uncharacterized protein OS=Mus musculus OX=10090 GN=Tpd52l2	8	9	9	9	7	4	4	4	7	5	5	7	6	6	3	3	5	6	5	1	2	4	7	7	5	6	4	5	3	5	6	5	5	6	4	0	0	0	0	1	0	0
E9PV14;A2AUK5;B6ZHC9;Q9Z2H5;A2AUK8;A2AUK7;Q9Z2H5-2;Q9Z2H5-3;Q8C8P2;B6ZHC4	E9PV14;A2AUK5;B6ZHC9;Q9Z2H5;A2AUK8;A2AUK7;Q9Z2H5-2;Q9Z2H5-3;Q8C8P2	25;25;25;23;23;21;21;20;17;1	25;25;25;23;23;21;21;20;17;1	19;19;19;17;17;15;15;14;11;1	Band 4.1-like protein 1	Epb4.1l1;Epb41l1	tr|E9PV14|E9PV14_MOUSE Band 4.1-like protein 1 OS=Mus musculus OX=10090 GN=Epb41l1 PE=1 SV=2;tr|A2AUK5|A2AUK5_MOUSE Band 4.1-like protein 1 OS=Mus musculus OX=10090 GN=Epb41l1 PE=1 SV=1;tr|B6ZHC9|B6ZHC9_MOUSE Erythrocyte protein band 4.1-like 1 OS=Mus musc	10	25	25	19	3	5	3	3	5	2	5	4	4	3	4	3	4	3	3	1	1	1	3	5	3	4	2	2	3	2	3	3	2	5	3	0	1	1	1	1	0	0
P16254;A2AUM6	P16254;A2AUM6	1;1	1;1	1;1	Signal recognition particle 14 kDa protein;Signal recognition particle 14 kDa protein, N-terminally processed	Srp14	sp|P16254|SRP14_MOUSE Signal recognition particle 14 kDa protein OS=Mus musculus OX=10090 GN=Srp14 PE=1 SV=1;tr|A2AUM6|A2AUM6_MOUSE Signal recognition particle 14 kDa protein OS=Mus musculus OX=10090 GN=Srp14 PE=1 SV=1	2	1	1	1	1	1	1	1	1	1	1	1	1	1	1	1	1	1	1	1	1	1	1	1	1	1	1	0	1	1	1	1	1	1	1	0	0	0	0	0	0	0
Q60866;A2AUR3;Q60866-2;A2AUR5	Q60866;A2AUR3;Q60866-2;A2AUR5	3;3;3;2	3;3;3;2	3;3;3;2	Phosphotriesterase-related protein	Pter	sp|Q60866|PTER_MOUSE Phosphotriesterase-related protein OS=Mus musculus OX=10090 GN=Pter PE=1 SV=1;tr|A2AUR3|A2AUR3_MOUSE Phosphotriesterase-related protein (Fragment) OS=Mus musculus OX=10090 GN=Pter PE=1 SV=2;sp|Q60866-2|PTER_MOUSE Isoform 2 of Phosphotr	4	3	3	3	3	2	3	3	3	3	3	2	3	2	1	1	2	3	3	1	1	2	3	3	3	3	3	3	1	2	3	3	1	2	2	1	0	0	0	0	0	0
Q01730;Q9CSE4;A2AUR7;Q9D031;Q9CUS2;Q3TFN7	Q01730;Q9CSE4;A2AUR7;Q9D031;Q9CUS2;Q3TFN7	4;4;4;4;3;3	4;4;4;4;3;3	4;4;4;4;3;3	Ras suppressor protein 1	Rsu1	sp|Q01730|RSU1_MOUSE Ras suppressor protein 1 OS=Mus musculus OX=10090 GN=Rsu1 PE=1 SV=3;tr|Q9CSE4|Q9CSE4_MOUSE Uncharacterized protein (Fragment) OS=Mus musculus OX=10090 GN=Rsu1 PE=2 SV=1;tr|A2AUR7|A2AUR7_MOUSE Ras suppressor protein 1 OS=Mus musculus OX	6	4	4	4	4	4	3	4	4	4	3	4	4	4	4	4	4	4	3	1	4	3	4	4	4	4	3	3	2	4	3	4	3	4	3	0	0	0	0	0	0	0
Q99PL5;A2AVJ7;Q99PL5-7;Q99PL5-4;Q99PL5-3;Q99PL5-2;Q99PL5-10;Q99PL5-9;Q99PL5-8;Q99PL5-6;Q99PL5-5;Q99PL5-12;Q99PL5-11;Q8CAB9;Q3ULC0;Q8C7E8	Q99PL5;A2AVJ7	22;22;6;6;6;6;5;5;5;5;5;4;4;3;2;1	22;22;6;6;6;6;5;5;5;5;5;4;4;3;2;1	9;9;6;6;6;6;5;5;5;5;5;4;4;3;2;1	Ribosome-binding protein 1	Rrbp1	sp|Q99PL5|RRBP1_MOUSE Ribosome-binding protein 1 OS=Mus musculus OX=10090 GN=Rrbp1 PE=1 SV=2;tr|A2AVJ7|A2AVJ7_MOUSE Ribosome-binding protein 1 OS=Mus musculus OX=10090 GN=Rrbp1 PE=1 SV=1	16	22	22	9	14	13	10	12	13	12	8	13	12	12	10	11	11	11	11	0	5	7	11	12	9	7	10	7	6	10	12	7	9	10	10	0	0	0	0	1	0	0
P0C090;A2AVP4;Q148V5;Q148V4;A0A0N4SVF7	P0C090;A2AVP4;Q148V5;Q148V4;A0A0N4SVF7	4;4;4;4;2	3;3;3;3;1	3;3;3;3;1	Roquin-2	Rc3h2	sp|P0C090|RC3H2_MOUSE Roquin-2 OS=Mus musculus OX=10090 GN=Rc3h2 PE=1 SV=1;tr|A2AVP4|A2AVP4_MOUSE Roquin-2 OS=Mus musculus OX=10090 GN=Rc3h2 PE=1 SV=1;tr|Q148V5|Q148V5_MOUSE Ring finger and CCCH-type zinc finger domains 2 OS=Mus musculus OX=10090 GN=Rc3h2	5	4	3	3	0	0	0	0	0	0	0	0	0	0	0	0	0	0	0	0	0	0	0	0	0	0	0	0	0	0	0	0	0	0	0	0	0	0	0	0	0	0
Q14DK3;A2AVX1;Q14CE2;E9Q8Q5;Q80YN3;Q8C0B4;F7BNZ5	Q14DK3;A2AVX1;Q14CE2;E9Q8Q5;Q80YN3;Q8C0B4;F7BNZ5	4;4;4;4;3;2;2	4;4;4;4;3;2;2	4;4;4;4;3;2;2	Breast carcinoma-amplified sequence 1 homolog	Bcas1	tr|Q14DK3|Q14DK3_MOUSE Bcas1 protein OS=Mus musculus OX=10090 GN=Bcas1 PE=2 SV=1;tr|A2AVX1|A2AVX1_MOUSE Breast carcinoma-amplified sequence 1 homolog OS=Mus musculus OX=10090 GN=Bcas1 PE=1 SV=1;tr|Q14CE2|Q14CE2_MOUSE Bcas1 protein OS=Mus musculus OX=10090	7	4	4	4	0	2	1	1	0	0	1	0	0	0	1	2	1	0	0	0	0	0	0	0	0	0	0	1	0	0	0	0	2	0	2	0	0	0	0	0	0	0
Q08943;A2AW05;Q05DR5;Q08943-2	Q08943;A2AW05;Q05DR5;Q08943-2	15;15;15;15	15;15;15;15	15;15;15;15	FACT complex subunit SSRP1	Ssrp1	sp|Q08943|SSRP1_MOUSE FACT complex subunit SSRP1 OS=Mus musculus OX=10090 GN=Ssrp1 PE=1 SV=2;tr|A2AW05|A2AW05_MOUSE FACT complex subunit SSRP1 (Fragment) OS=Mus musculus OX=10090 GN=Ssrp1 PE=1 SV=1;tr|Q05DR5|Q05DR5_MOUSE FACT complex subunit SSRP1 (Fragmen	4	15	15	15	10	10	11	11	9	11	12	9	11	10	11	10	10	9	10	5	9	11	11	8	8	8	11	10	7	10	10	10	10	9	12	1	0	1	0	0	0	0
A2AWA9;A2AWA9-2;A2AWA7;A2AWA9-3;A2AWB0;A6H6A9-3;A0A3Q4L343;A0A0A6YWT4;A0A0A6YY35	A2AWA9;A2AWA9-2;A2AWA7	10;8;6;4;2;1;1;1;1	10;8;6;4;2;1;1;1;1	10;8;6;4;2;1;1;1;1	Rab GTPase-activating protein 1	Rabgap1	sp|A2AWA9|RBGP1_MOUSE Rab GTPase-activating protein 1 OS=Mus musculus OX=10090 GN=Rabgap1 PE=1 SV=1;sp|A2AWA9-2|RBGP1_MOUSE Isoform 2 of Rab GTPase-activating protein 1 OS=Mus musculus OX=10090 GN=Rabgap1;tr|A2AWA7|A2AWA7_MOUSE Rab GTPase-activating protei	9	10	10	10	1	2	3	3	2	2	3	2	2	3	2	2	3	4	2	0	1	1	0	0	1	0	1	1	2	1	1	1	1	3	2	1	0	0	0	0	0	0
Q6ZQH8;F2Z4A7;J3JSA4;F7BCN9;A2AWI5	Q6ZQH8;F2Z4A7;J3JSA4;F7BCN9;A2AWI5	1;1;1;1;1	1;1;1;1;1	1;1;1;1;1	Nucleoporin NUP188 homolog	Nup188;Gm28038	sp|Q6ZQH8|NU188_MOUSE Nucleoporin NUP188 homolog OS=Mus musculus OX=10090 GN=Nup188 PE=1 SV=2;tr|F2Z4A7|F2Z4A7_MOUSE Nucleoporin NUP188 homolog OS=Mus musculus OX=10090 GN=Nup188 PE=1 SV=1;tr|J3JSA4|J3JSA4_MOUSE Nucleoporin NUP188 homolog OS=Mus musculus O	5	1	1	1	0	0	0	0	0	0	0	0	0	0	0	0	0	0	0	0	0	0	0	0	0	0	0	0	0	0	0	0	0	0	0	0	0	0	0	0	0	0
Q8R3V5;A2AWI9;A2AWI7;Q8R3V5-3;Q8R3V5-1;B0LDS3	Q8R3V5;A2AWI9;A2AWI7;Q8R3V5-3;Q8R3V5-1;B0LDS3	5;5;5;5;5;4	5;5;5;5;5;4	5;5;5;5;5;4	Endophilin-B2	Sh3glb2	sp|Q8R3V5|SHLB2_MOUSE Endophilin-B2 OS=Mus musculus OX=10090 GN=Sh3glb2 PE=1 SV=2;tr|A2AWI9|A2AWI9_MOUSE Endophilin-B2 OS=Mus musculus OX=10090 GN=Sh3glb2 PE=1 SV=1;tr|A2AWI7|A2AWI7_MOUSE Endophilin-B2 OS=Mus musculus OX=10090 GN=Sh3glb2 PE=1 SV=1;sp|Q8R3V	6	5	5	5	2	3	2	3	1	1	2	0	1	1	2	2	2	1	0	1	1	2	0	1	1	0	1	2	1	0	2	0	2	1	1	0	0	0	0	0	0	0
P59326;A2AWN8;Q3TH60;Q3U8D6;Q8BUI8	P59326;A2AWN8;Q3TH60	7;7;5;3;1	4;4;2;1;1	3;3;1;0;0	YTH domain-containing family protein 1	Ythdf1	sp|P59326|YTHD1_MOUSE YTH domain-containing family protein 1 OS=Mus musculus OX=10090 GN=Ythdf1 PE=1 SV=1;tr|A2AWN8|A2AWN8_MOUSE YTH domain-containing family protein 1 OS=Mus musculus OX=10090 GN=Ythdf1 PE=1 SV=1;tr|Q3TH60|Q3TH60_MOUSE YTH domain-containin	5	7	4	3	2	2	2	3	3	1	1	2	2	2	2	3	1	2	1	0	1	1	2	2	2	2	2	1	0	1	1	1	1	1	3	1	0	0	1	0	0	0
A2AWP8;F6S3V7;A2AWP6;A2AWP8-5;A2AWP8-3;A2AWP8-2;A2AWP8-4	A2AWP8;F6S3V7;A2AWP6;A2AWP8-5;A2AWP8-3;A2AWP8-2;A2AWP8-4	2;2;2;2;2;2;2	2;2;2;2;2;2;2	2;2;2;2;2;2;2	Rho guanine nucleotide exchange factor 10-like protein	Arhgef10l	sp|A2AWP8|ARGAL_MOUSE Rho guanine nucleotide exchange factor 10-like protein OS=Mus musculus OX=10090 GN=Arhgef10l PE=1 SV=1;tr|F6S3V7|F6S3V7_MOUSE Rho guanine nucleotide exchange factor 10-like protein (Fragment) OS=Mus musculus OX=10090 GN=Arhgef10l PE=1	7	2	2	2	0	0	0	0	1	0	0	0	0	1	0	0	0	1	0	1	0	1	0	0	1	0	0	0	0	0	0	0	0	0	1	0	0	0	0	0	0	0
P25976;A2AWT6;Q9DBH1;A2AWT7;A2AWT5;P25976-2;Q05DS1;E9Q4A8;G3UZW9	P25976;A2AWT6;Q9DBH1;A2AWT7;A2AWT5;P25976-2;Q05DS1	6;6;6;6;6;6;3;2;1	6;6;6;6;6;6;3;2;1	6;6;6;6;6;6;3;2;1	Nucleolar transcription factor 1	Ubtf	sp|P25976|UBF1_MOUSE Nucleolar transcription factor 1 OS=Mus musculus OX=10090 GN=Ubtf PE=1 SV=1;tr|A2AWT6|A2AWT6_MOUSE Nucleolar transcription factor 1 OS=Mus musculus OX=10090 GN=Ubtf PE=1 SV=1;tr|Q9DBH1|Q9DBH1_MOUSE Uncharacterized protein OS=Mus muscul	9	6	6	6	2	2	3	3	3	3	2	4	2	3	2	3	3	4	4	1	2	2	1	2	0	0	0	1	1	3	3	0	1	1	1	1	0	0	0	0	0	0
P35991;A2BDW0;Q7TMU1	P35991;A2BDW0;Q7TMU1	2;2;2	2;2;2	2;2;2	Tyrosine-protein kinase BTK;Non-specific protein-tyrosine kinase	Btk	sp|P35991|BTK_MOUSE Tyrosine-protein kinase BTK OS=Mus musculus OX=10090 GN=Btk PE=1 SV=4;tr|A2BDW0|A2BDW0_MOUSE Tyrosine-protein kinase OS=Mus musculus OX=10090 GN=Btk PE=1 SV=1;tr|Q7TMU1|Q7TMU1_MOUSE Tyrosine-protein kinase OS=Mus musculus OX=10090 GN=Bt	3	2	2	2	1	0	0	0	1	1	0	0	0	1	0	0	0	1	1	0	0	0	1	0	1	1	0	0	0	0	1	0	0	0	0	0	0	0	0	0	0	0
A2BE28;A2BE28-2	A2BE28;A2BE28-2	5;5	5;5	5;5	Ribosomal biogenesis protein LAS1L	Las1l	sp|A2BE28|LAS1L_MOUSE Ribosomal biogenesis protein LAS1L OS=Mus musculus OX=10090 GN=Las1l PE=1 SV=1;sp|A2BE28-2|LAS1L_MOUSE Isoform 2 of Ribosomal biogenesis protein LAS1L OS=Mus musculus OX=10090 GN=Las1l	2	5	5	5	0	0	1	0	0	0	0	0	0	0	0	0	1	0	0	0	0	0	0	0	0	0	0	0	0	0	0	0	0	1	0	0	0	0	0	0	0	0
Q3TPJ8;A2BFF9;D6Q0F6;D6Q0F5;O88487;D6Q0F7;A2BFF5;A2BFF8;Q3UDA2	Q3TPJ8;A2BFF9;D6Q0F6;D6Q0F5;O88487;D6Q0F7;A2BFF5;A2BFF8;Q3UDA2	12;12;12;12;11;11;11;10;9	12;12;12;12;11;11;11;10;9	12;12;12;12;11;11;11;10;9	Cytoplasmic dynein 1 intermediate chain 2	Dync1i2	tr|Q3TPJ8|Q3TPJ8_MOUSE Cytoplasmic dynein 1 intermediate chain 2 OS=Mus musculus OX=10090 GN=Dync1i2 PE=1 SV=1;tr|A2BFF9|A2BFF9_MOUSE Cytoplasmic dynein 1 intermediate chain 2 OS=Mus musculus OX=10090 GN=Dync1i2 PE=1 SV=1;tr|D6Q0F6|D6Q0F6_MOUSE Cytoplasmic	9	12	12	12	7	10	8	9	7	8	8	7	6	6	5	5	9	7	7	2	2	4	5	5	6	7	5	6	5	5	4	5	6	6	6	0	0	1	0	0	0	0
A2BG77;A2BG76;Q3UFE1;P97863;A2BG75;P97863-3;P97863-2;I7HIP8;Q8C434;Q8BN68;B1AUB9;A0A1Y7VK55;Q6DI81;A0A1B0GX74;E9PUH7;B1AUC0;Q05B39;Q5CZY4;Q3UTK6;B1AUB8;B1AUB6;D3YZ00;P70255;Q69ZJ5;P70255-2;P70257;Q02780;P70257-2;P70257-1;Q02780-3;P70255-7;Q02780-4;Q02780-7;P70255-6;P70255-4;P70255-5;Q02780-2;Q3TYK3;Q02780-5;P70255-3;A2ADI3	A2BG77;A2BG76;Q3UFE1;P97863;A2BG75;P97863-3;P97863-2;I7HIP8;Q8C434;Q8BN68	3;3;3;3;3;3;3;3;3;2;1;1;1;1;1;1;1;1;1;1;1;1;1;1;1;1;1;1;1;1;1;1;1;1;1;1;1;1;1;1;1	3;3;3;3;3;3;3;3;3;2;1;1;1;1;1;1;1;1;1;1;1;1;1;1;1;1;1;1;1;1;1;1;1;1;1;1;1;1;1;1;1	2;2;2;2;2;2;2;2;2;1;0;0;0;0;0;0;0;0;0;0;0;0;0;0;0;0;0;0;0;0;0;0;0;0;0;0;0;0;0;0;0	Nuclear factor 1;Nuclear factor 1 B-type	Nfib	tr|A2BG77|A2BG77_MOUSE Nuclear factor 1 OS=Mus musculus OX=10090 GN=Nfib PE=1 SV=1;tr|A2BG76|A2BG76_MOUSE Nuclear factor 1 OS=Mus musculus OX=10090 GN=Nfib PE=1 SV=1;tr|Q3UFE1|Q3UFE1_MOUSE Nuclear factor 1 OS=Mus musculus OX=10090 GN=Nfib PE=2 SV=1;sp|P978	41	3	3	2	0	1	1	1	0	0	1	0	0	0	1	1	1	0	0	1	1	0	0	0	0	0	1	0	1	0	0	1	1	0	0	0	0	0	0	0	0	0
Q9D868;A2BGI8;Q3UY37;Q3UWH9;Q9D868-2;A2BGI9	Q9D868;A2BGI8;Q3UY37;Q3UWH9;Q9D868-2;A2BGI9	3;3;3;3;3;2	3;3;3;3;3;2	3;3;3;3;3;2	Peptidyl-prolyl cis-trans isomerase H;Peptidyl-prolyl cis-trans isomerase	Ppih	sp|Q9D868|PPIH_MOUSE Peptidyl-prolyl cis-trans isomerase H OS=Mus musculus OX=10090 GN=Ppih PE=1 SV=1;tr|A2BGI8|A2BGI8_MOUSE Peptidyl-prolyl cis-trans isomerase (Fragment) OS=Mus musculus OX=10090 GN=Ppih PE=1 SV=1;tr|Q3UY37|Q3UY37_MOUSE Peptidyl-prolyl ci	6	3	3	3	2	1	1	1	3	2	2	1	1	2	1	0	2	2	1	0	0	1	0	1	1	1	0	1	0	1	1	1	1	2	2	0	0	0	0	0	0	0
A2BH40;E9QAQ7;A2BH40-3;A2BH40-4;A2BH40-2;E9Q6R4;Q6ZWS9;Q8C846;Q6ZPV5;Q3UT39;E9Q4N6;E9Q4N7;A0A338P6U8	A2BH40;E9QAQ7;A2BH40-3;A2BH40-4;A2BH40-2	4;4;4;3;3;1;1;1;1;1;1;1;1	4;4;4;3;3;1;1;1;1;1;1;1;1	4;4;4;3;3;1;1;1;1;1;1;1;1	AT-rich interactive domain-containing protein 1A	Arid1a	sp|A2BH40|ARI1A_MOUSE AT-rich interactive domain-containing protein 1A OS=Mus musculus OX=10090 GN=Arid1a PE=1 SV=1;tr|E9QAQ7|E9QAQ7_MOUSE AT-rich interactive domain-containing protein 1A OS=Mus musculus OX=10090 GN=Arid1a PE=1 SV=1;sp|A2BH40-3|ARI1A_MOUSE	13	4	4	4	1	3	2	0	1	2	2	1	2	2	3	3	2	1	1	1	2	2	0	1	1	0	3	2	1	0	1	1	2	0	2	0	0	0	0	0	0	0
Q9DCT6;Q9DCT6-3;A2CF80;A2CF83;D3Z687;Q9DCT6-4;Q9DCT6-2;F6S0D5;F8WH46;H3BJI0;F6XN97	Q9DCT6;Q9DCT6-3;A2CF80;A2CF83;D3Z687;Q9DCT6-4;Q9DCT6-2;F6S0D5;F8WH46;H3BJI0;F6XN97	2;2;2;2;2;2;2;1;1;1;1	2;2;2;2;2;2;2;1;1;1;1	2;2;2;2;2;2;2;1;1;1;1	Chromatin complexes subunit BAP18	Bap18;0610010K14Rik	sp|Q9DCT6|BAP18_MOUSE Chromatin complexes subunit BAP18 OS=Mus musculus OX=10090 GN=Bap18 PE=1 SV=1;sp|Q9DCT6-3|BAP18_MOUSE Isoform 3 of Chromatin complexes subunit BAP18 OS=Mus musculus OX=10090 GN=Bap18;tr|A2CF80|A2CF80_MOUSE RIKEN cDNA 0610010K14 gene O	11	2	2	2	0	2	2	1	0	1	1	0	0	2	2	2	2	0	1	0	1	1	0	1	1	0	2	2	2	0	0	1	2	0	1	0	0	0	0	0	0	0
P35283;A2CG35	P35283;A2CG35	3;3	3;3	3;3	Ras-related protein Rab-12	Rab12	sp|P35283|RAB12_MOUSE Ras-related protein Rab-12 OS=Mus musculus OX=10090 GN=Rab12 PE=1 SV=3;tr|A2CG35|A2CG35_MOUSE Ras-related protein Rab-12 OS=Mus musculus OX=10090 GN=Rab12 PE=1 SV=1	2	3	3	3	3	1	2	1	1	1	2	2	2	1	2	1	2	1	1	1	1	1	1	1	0	1	1	1	1	2	1	2	3	2	0	1	0	0	0	0	0	0
Q3U4G9;A2CG76;Q9Z148-2;Q9Z148;Q9Z148-3;Q8BP38;A2CG77;G3UYH7	Q3U4G9;A2CG76;Q9Z148-2;Q9Z148;Q9Z148-3;Q8BP38	9;9;9;8;8;5;2;1	9;9;9;8;8;5;2;1	9;9;9;8;8;5;2;1	Histone-lysine N-methyltransferase EHMT2	Ehmt2	tr|Q3U4G9|Q3U4G9_MOUSE Uncharacterized protein OS=Mus musculus OX=10090 GN=Ehmt2 PE=2 SV=1;tr|A2CG76|A2CG76_MOUSE Histone-lysine N-methyltransferase EHMT2 OS=Mus musculus OX=10090 GN=Ehmt2 PE=1 SV=1;sp|Q9Z148-2|EHMT2_MOUSE Isoform 2 of Histone-lysine N-met	8	9	9	9	0	2	3	1	0	0	1	0	1	1	2	1	1	1	0	0	3	0	1	0	0	0	0	1	0	2	0	0	0	0	0	6	0	8	0	8	0	0
Q924C1;A2RRJ4;Q924C1-3;Q924C1-2;Q8BPF7;Q9CZR7	Q924C1;A2RRJ4	14;14;4;4;1;1	14;14;4;4;1;1	14;14;4;4;1;1	Exportin-5	Xpo5	sp|Q924C1|XPO5_MOUSE Exportin-5 OS=Mus musculus OX=10090 GN=Xpo5 PE=1 SV=1;tr|A2RRJ4|A2RRJ4_MOUSE Exportin 5 OS=Mus musculus OX=10090 GN=Xpo5 PE=2 SV=1	6	14	14	14	8	9	8	9	7	7	9	8	8	8	8	9	9	6	5	6	6	6	4	6	5	4	8	5	7	6	5	9	9	6	7	1	2	1	1	0	1	2
A2RSX9;G5E8V9;E9Q3G5;Q3TVE1;E9QAY5	A2RSX9;G5E8V9;E9Q3G5	5;4;4;2;2	5;4;4;2;2	5;4;4;2;2		Arfip1	tr|A2RSX9|A2RSX9_MOUSE ADP-ribosylation factor interacting protein 1 OS=Mus musculus OX=10090 GN=Arfip1 PE=1 SV=1;tr|G5E8V9|G5E8V9_MOUSE ADP-ribosylation factor-interacting protein 1 OS=Mus musculus OX=10090 GN=Arfip1 PE=1 SV=1;tr|E9Q3G5|E9Q3G5_MOUSE ADP-r	5	5	5	5	0	1	1	0	2	1	2	1	2	2	2	2	3	1	1	0	2	2	0	1	1	1	1	3	2	1	1	2	1	1	2	0	0	0	0	0	0	0
O89090;A2TH11;G3X8Q0;O89090-2	O89090;A2TH11;G3X8Q0;O89090-2	1;1;1;1	1;1;1;1	1;1;1;1	Transcription factor Sp1	Sp1	sp|O89090|SP1_MOUSE Transcription factor Sp1 OS=Mus musculus OX=10090 GN=Sp1 PE=1 SV=2;tr|A2TH11|A2TH11_MOUSE Transcription factor 1 (Fragment) OS=Mus musculus OX=10090 GN=Sp1 PE=2 SV=1;tr|G3X8Q0|G3X8Q0_MOUSE Transcription factor Sp1 OS=Mus musculus OX=100	4	1	1	1	0	1	0	1	0	1	1	1	1	0	1	1	1	0	1	0	0	0	1	0	0	0	0	1	0	0	0	0	0	0	0	0	0	0	0	0	0	0
Q6IRU5;A2VCP8;F7BHJ0;Q3TJ95;Q6IRU5-3;Q6IRU5-2	Q6IRU5;A2VCP8;F7BHJ0;Q3TJ95;Q6IRU5-3;Q6IRU5-2	1;1;1;1;1;1	1;1;1;1;1;1	1;1;1;1;1;1	Clathrin light chain B	Cltb	sp|Q6IRU5|CLCB_MOUSE Clathrin light chain B OS=Mus musculus OX=10090 GN=Cltb PE=1 SV=1;tr|A2VCP8|A2VCP8_MOUSE Clathrin light chain (Fragment) OS=Mus musculus OX=10090 GN=Cltb PE=2 SV=1;tr|F7BHJ0|F7BHJ0_MOUSE Clathrin light chain (Fragment) OS=Mus musculus	6	1	1	1	1	0	1	1	1	1	1	1	1	1	1	1	1	1	1	0	0	0	1	1	1	1	1	1	1	1	1	1	0	1	1	0	0	0	0	0	0	0
P36916;A2VDH5;Q52KE3;P36916-2	P36916;A2VDH5;Q52KE3;P36916-2	4;4;3;3	4;4;3;3	4;4;3;3	Guanine nucleotide-binding protein-like 1	Gnl1	sp|P36916|GNL1_MOUSE Guanine nucleotide-binding protein-like 1 OS=Mus musculus OX=10090 GN=Gnl1 PE=1 SV=4;tr|A2VDH5|A2VDH5_MOUSE Gnal1 protein (Fragment) OS=Mus musculus OX=10090 GN=Gnl1 PE=2 SV=1;tr|Q52KE3|Q52KE3_MOUSE Gnal1 protein (Fragment) OS=Mus musc	4	4	4	4	2	1	2	0	1	0	0	1	2	1	3	2	2	1	1	1	0	3	0	1	1	1	0	0	1	0	1	3	4	2	1	0	0	0	0	0	0	0
Q6PHQ9;Q91YZ8;A3KFU5;A3KFU8;Q99LF8;Q3UX16;V9GXG3;Q3TSA5;Q3TUS5	Q6PHQ9;Q91YZ8;A3KFU5;A3KFU8;Q99LF8;Q3UX16	15;15;15;15;15;13;5;2;2	9;9;9;9;9;8;2;1;1	9;9;9;9;9;8;2;1;1	Polyadenylate-binding protein	Pabpc4	tr|Q6PHQ9|Q6PHQ9_MOUSE Polyadenylate-binding protein OS=Mus musculus OX=10090 GN=Pabpc4 PE=1 SV=1;tr|Q91YZ8|Q91YZ8_MOUSE Polyadenylate-binding protein OS=Mus musculus OX=10090 GN=Pabpc4 PE=1 SV=1;tr|A3KFU5|A3KFU5_MOUSE Polyadenylate-binding protein OS=Mus	9	15	9	9	7	9	9	10	9	9	9	7	9	9	9	8	8	10	10	3	5	7	7	9	7	9	7	9	7	11	11	10	9	10	9	0	1	0	0	1	0	0
O88522;A3KG44;A3KG41;A3KG38;Q8VC91;E9Q2Y3;Q7TSS3;A3KG40;Q3UG24	O88522;A3KG44;A3KG41;A3KG38;Q8VC91;E9Q2Y3;Q7TSS3;A3KG40;Q3UG24	2;2;2;2;2;2;2;1;1	2;2;2;2;2;2;2;1;1	2;2;2;2;2;2;2;1;1	NF-kappa-B essential modulator	Ikbkg	sp|O88522|NEMO_MOUSE NF-kappa-B essential modulator OS=Mus musculus OX=10090 GN=Ikbkg PE=1 SV=2;tr|A3KG44|A3KG44_MOUSE NF-kappa-B essential modulator (Fragment) OS=Mus musculus OX=10090 GN=Ikbkg PE=1 SV=1;tr|A3KG41|A3KG41_MOUSE NF-kappa-B essential modulat	9	2	2	2	0	0	0	0	0	0	0	0	0	0	0	0	0	0	0	0	1	0	0	0	0	0	0	1	0	0	1	1	1	1	0	0	0	0	0	0	0	0
Q6ZQ88;A3KG93;G8JL40;F6ZC60	Q6ZQ88;A3KG93;G8JL40	4;4;4;1	4;4;4;1	4;4;4;1	Lysine-specific histone demethylase 1A	Kdm1a	sp|Q6ZQ88|KDM1A_MOUSE Lysine-specific histone demethylase 1A OS=Mus musculus OX=10090 GN=Kdm1a PE=1 SV=2;tr|A3KG93|A3KG93_MOUSE Lysine-specific histone demethylase OS=Mus musculus OX=10090 GN=Kdm1a PE=1 SV=1;tr|G8JL40|G8JL40_MOUSE Lysine-specific histone d	4	4	4	4	2	2	2	2	1	1	2	2	1	3	3	2	2	1	0	1	1	1	2	2	1	1	1	2	1	1	0	1	1	1	1	0	0	0	0	0	0	0
A3KGF7;E9PYI3;Q3V3V2;B7ZNI1;Q9Z2T4;A3KGF7-4;A3KGF7-2;A3KGF7-3	A3KGF7;E9PYI3;Q3V3V2;B7ZNI1	3;3;2;2;1;1;1;1	3;3;2;2;1;1;1;1	3;3;2;2;1;1;1;1	1-phosphatidylinositol 4,5-bisphosphate phosphodiesterase beta-2;Phosphoinositide phospholipase C	Plcb2	sp|A3KGF7|PLCB2_MOUSE 1-phosphatidylinositol 4,5-bisphosphate phosphodiesterase beta-2 OS=Mus musculus OX=10090 GN=Plcb2 PE=1 SV=1;tr|E9PYI3|E9PYI3_MOUSE 1-phosphatidylinositol 4,5-bisphosphate phosphodiesterase OS=Mus musculus OX=10090 GN=Plcb2 PE=1 SV=1;	8	3	3	3	1	0	0	0	1	2	0	2	1	1	0	0	0	0	1	1	0	1	1	2	3	2	0	0	1	3	3	1	1	2	0	0	0	0	0	0	0	0
P16546;A3KGU9;P16546-2;E9Q447;A3KGU7;B2RXX6;B9EKJ1;A3KGU5;B7ZWK3;Q3V1V5;Q3URW8;Q3TYI8;Q58ES7;Q6PA04;A3KGU4;Q3TNY2;P08032;A0A5F8MQC3	P16546;A3KGU9;P16546-2;E9Q447;A3KGU7;B2RXX6;B9EKJ1;A3KGU5;B7ZWK3	47;47;47;47;47;47;47;47;46;19;17;12;8;7;4;2;1;1	47;47;47;47;47;47;47;47;46;19;17;12;8;7;4;2;1;1	47;47;47;47;47;47;47;47;46;19;17;12;8;7;4;2;1;1	Spectrin alpha chain, non-erythrocytic 1	Sptan1	sp|P16546|SPTN1_MOUSE Spectrin alpha chain, non-erythrocytic 1 OS=Mus musculus OX=10090 GN=Sptan1 PE=1 SV=4;tr|A3KGU9|A3KGU9_MOUSE Spectrin alpha chain, non-erythrocytic 1 OS=Mus musculus OX=10090 GN=Sptan1 PE=1 SV=2;sp|P16546-2|SPTN1_MOUSE Isoform 2 of Sp	18	47	47	47	3	37	32	40	1	2	33	1	3	1	35	37	36	1	1	15	26	25	1	1	0	0	30	33	26	1	2	23	30	0	33	1	0	0	0	1	0	0
P59759;A3KMF2;Q5DTZ3;G3X8R8	P59759;A3KMF2;Q5DTZ3;G3X8R8	3;3;3;3	3;3;3;3	3;3;3;3	MKL/myocardin-like protein 2	Mkl2	sp|P59759|MRTFB_MOUSE Myocardin-related transcription factor B OS=Mus musculus OX=10090 GN=Mrtfb PE=1 SV=1;tr|A3KMF2|A3KMF2_MOUSE Mkl2 protein (Fragment) OS=Mus musculus OX=10090 GN=Mrtfb PE=2 SV=1;tr|Q5DTZ3|Q5DTZ3_MOUSE MKIAA1243 protein (Fragment) OS=Mus	4	3	3	3	1	1	0	0	1	0	0	1	1	0	0	0	0	1	1	0	0	0	0	0	0	1	0	0	0	0	1	0	0	0	0	0	0	0	0	0	0	0
P61759;A3KMJ8;Q3TIR6	P61759;A3KMJ8;Q3TIR6	8;8;6	8;8;6	8;8;6	Prefoldin subunit 3	Vbp1	sp|P61759|PFD3_MOUSE Prefoldin subunit 3 OS=Mus musculus OX=10090 GN=Vbp1 PE=1 SV=2;tr|A3KMJ8|A3KMJ8_MOUSE Vbp1 protein (Fragment) OS=Mus musculus OX=10090 GN=Vbp1 PE=2 SV=1;tr|Q3TIR6|Q3TIR6_MOUSE Prefoldin subunit 3 OS=Mus musculus OX=10090 GN=Vbp1 PE=1 S	3	8	8	8	4	4	5	5	2	2	4	3	2	3	5	4	5	2	2	2	5	4	4	4	3	3	3	3	4	4	5	5	5	4	3	0	0	0	0	0	0	0
Q924K8;Q3UKM9;Q3U3A7;E9Q794;A4FTZ3;Q6ZPV1;Q3TY62;Q3UII8;Q924K8-2	Q924K8;Q3UKM9;Q3U3A7;E9Q794;A4FTZ3;Q6ZPV1;Q3TY62;Q3UII8;Q924K8-2	1;1;1;1;1;1;1;1;1	1;1;1;1;1;1;1;1;1	1;1;1;1;1;1;1;1;1	Metastasis-associated protein MTA3	Mta3	sp|Q924K8|MTA3_MOUSE Metastasis-associated protein MTA3 OS=Mus musculus OX=10090 GN=Mta3 PE=1 SV=1;tr|Q3UKM9|Q3UKM9_MOUSE Uncharacterized protein OS=Mus musculus OX=10090 GN=Mta3 PE=2 SV=1;tr|Q3U3A7|Q3U3A7_MOUSE Metastasis-associated protein MTA3 OS=Mus mu	9	1	1	1	1	0	0	1	1	1	0	1	0	0	0	0	1	0	1	0	0	0	0	0	0	0	0	0	0	0	1	0	0	0	1	0	0	0	0	0	0	0
P15307;A4QPD3	P15307;A4QPD3	2;2	2;2	2;2	Proto-oncogene c-Rel	Rel	sp|P15307|REL_MOUSE Proto-oncogene c-Rel OS=Mus musculus OX=10090 GN=Rel PE=1 SV=2;tr|A4QPD3|A4QPD3_MOUSE Proto-oncogene c-Rel OS=Mus musculus OX=10090 GN=Rel PE=1 SV=1	2	2	2	2	0	0	0	0	0	0	0	0	0	0	0	0	0	0	0	0	0	0	0	0	0	0	0	0	0	0	0	0	0	0	0	0	0	0	0	0	0	0
D3Z118;A5A8K4;P97411;P97411-2;D3Z376;S4R217;D3Z119;D3Z020;F7BG11;Q3TY65;A0A087WSM1	D3Z118;A5A8K4;P97411;P97411-2;D3Z376;S4R217;D3Z119	7;7;7;6;5;5;5;2;2;1;1	7;7;7;6;5;5;5;2;2;1;1	7;7;7;6;5;5;5;2;2;1;1	Islet cell autoantigen 1	Ica1	tr|D3Z118|D3Z118_MOUSE Islet cell autoantigen 1 OS=Mus musculus OX=10090 GN=Ica1 PE=1 SV=1;tr|A5A8K4|A5A8K4_MOUSE Islet cell autoantigen 1 OS=Mus musculus OX=10090 GN=Ica1 PE=2 SV=1;sp|P97411|ICA69_MOUSE Islet cell autoantigen 1 OS=Mus musculus OX=10090 GN	11	7	7	7	1	2	0	0	0	1	0	1	0	1	0	0	1	1	1	0	0	0	1	0	0	0	0	1	1	0	1	0	0	1	0	0	0	0	0	0	0	0
A6BLY7	A6BLY7	2	1	1	Keratin, type I cytoskeletal 28	Krt28	sp|A6BLY7|K1C28_MOUSE Keratin, type I cytoskeletal 28 OS=Mus musculus OX=10090 GN=Krt28 PE=1 SV=1	1	2	1	1	0	0	0	0	0	0	0	0	0	0	0	0	0	1	1	0	0	0	0	0	0	0	1	0	0	0	0	0	0	1	0	1	2	1	1	1	2	2
A6H5X4;A6H5X4-2;A6H5X4-3	A6H5X4;A6H5X4-2;A6H5X4-3	1;1;1	1;1;1	1;1;1	PHD finger protein 11	Phf11	sp|A6H5X4|PHF11_MOUSE PHD finger protein 11 OS=Mus musculus OX=10090 GN=Phf11 PE=2 SV=1;sp|A6H5X4-2|PHF11_MOUSE Isoform 2 of PHD finger protein 11 OS=Mus musculus OX=10090 GN=Phf11;sp|A6H5X4-3|PHF11_MOUSE Isoform 3 of PHD finger protein 11 OS=Mus musculus	3	1	1	1	1	0	0	0	0	0	0	0	1	0	0	0	0	0	0	0	0	0	0	0	0	0	0	0	0	0	0	0	0	0	0	0	0	0	0	0	0	0
Q9JLV1;A6H663;Q3TAM9;Q9ER87	Q9JLV1;A6H663;Q3TAM9	16;16;15;1	16;16;15;1	16;16;15;1	BAG family molecular chaperone regulator 3	Bag3	sp|Q9JLV1|BAG3_MOUSE BAG family molecular chaperone regulator 3 OS=Mus musculus OX=10090 GN=Bag3 PE=1 SV=2;tr|A6H663|A6H663_MOUSE BCL2-associated athanogene 3 OS=Mus musculus OX=10090 GN=Bag3 PE=2 SV=1;tr|Q3TAM9|Q3TAM9_MOUSE Uncharacterized protein OS=Mus	4	16	16	16	0	9	8	8	0	0	6	0	0	1	6	5	7	0	0	2	4	3	0	1	0	0	3	6	3	0	0	4	2	0	4	0	0	0	0	0	1	0
A6H6E9;A0A338P6B7	A6H6E9;A0A338P6B7	2;1	2;1	2;1	Tetratricopeptide repeat protein 23-like	Ttc23l	sp|A6H6E9|TT23L_MOUSE Tetratricopeptide repeat protein 23-like OS=Mus musculus OX=10090 GN=Ttc23l PE=2 SV=1;tr|A0A338P6B7|A0A338P6B7_MOUSE Tetratricopeptide repeat protein 23-like OS=Mus musculus OX=10090 GN=Ttc23l PE=4 SV=1	2	2	2	2	1	0	1	1	1	1	1	1	0	1	1	1	1	0	1	0	1	1	1	1	1	0	1	1	1	1	0	1	1	0	1	0	1	0	1	0	1	1
Q61818;A6H6H9;Q61818-2;Q5QGZ6	Q61818;A6H6H9;Q61818-2;Q5QGZ6	2;2;2;1	2;2;2;1	2;2;2;1	Retinoic acid-induced protein 1	Rai1	sp|Q61818|RAI1_MOUSE Retinoic acid-induced protein 1 OS=Mus musculus OX=10090 GN=Rai1 PE=1 SV=3;tr|A6H6H9|A6H6H9_MOUSE Rai1 protein OS=Mus musculus OX=10090 GN=Rai1 PE=2 SV=1;sp|Q61818-2|RAI1_MOUSE Isoform 2 of Retinoic acid-induced protein 1 OS=Mus muscul	4	2	2	2	1	0	0	0	1	1	0	0	0	0	0	0	0	1	0	0	0	0	0	0	0	0	0	1	0	1	0	0	0	0	1	0	0	0	0	0	0	0
A6H8H2;A6H8H2-2;E9Q449;Q3U2Y9	A6H8H2;A6H8H2-2;E9Q449	9;9;7;2	9;9;7;2	9;9;7;2	DENN domain-containing protein 4C	Dennd4c	sp|A6H8H2|DEN4C_MOUSE DENN domain-containing protein 4C OS=Mus musculus OX=10090 GN=Dennd4c PE=1 SV=1;sp|A6H8H2-2|DEN4C_MOUSE Isoform 2 of DENN domain-containing protein 4C OS=Mus musculus OX=10090 GN=Dennd4c;tr|E9Q449|E9Q449_MOUSE DENN domain-containing p	4	9	9	9	1	1	1	0	2	2	1	0	2	3	1	1	0	2	1	1	1	0	2	2	1	0	1	0	0	1	1	1	0	1	1	0	0	0	0	0	0	0
Q9CWU6;F6V305;A6PWX9;D6RJ83;A6PWX5;A6PWX7;A6PWX8	Q9CWU6;F6V305;A6PWX9;D6RJ83;A6PWX5;A6PWX7;A6PWX8	2;2;2;1;1;1;1	2;2;2;1;1;1;1	2;2;2;1;1;1;1	Ubiquinol-cytochrome-c reductase complex assembly factor 1	Uqcc1	sp|Q9CWU6|UQCC1_MOUSE Ubiquinol-cytochrome-c reductase complex assembly factor 1 OS=Mus musculus OX=10090 GN=Uqcc1 PE=1 SV=1;tr|F6V305|F6V305_MOUSE Ubiquinol-cytochrome-c reductase complex assembly factor 1 (Fragment) OS=Mus musculus OX=10090 GN=Uqcc1 PE=1	7	2	2	2	1	0	0	0	0	1	0	1	1	0	0	0	1	0	2	0	0	0	0	1	1	1	1	0	0	1	0	0	1	0	1	0	0	0	0	0	1	0
Q3UMY5;A7ISP9;F8WJ93;A0A0R4J0H0;A0A0R4J1G7;A0A3Q4EHV9;Q3UMY5-4;Q3UMY5-2;Q3UMY5-3;Q3TGL8	Q3UMY5;A7ISP9;F8WJ93;A0A0R4J0H0;A0A0R4J1G7;A0A3Q4EHV9;Q3UMY5-4;Q3UMY5-2;Q3UMY5-3	8;8;8;7;7;7;7;7;7;2	8;8;8;7;7;7;7;7;7;2	8;8;8;7;7;7;7;7;7;2	Echinoderm microtubule-associated protein-like 4	Eml4	sp|Q3UMY5|EMAL4_MOUSE Echinoderm microtubule-associated protein-like 4 OS=Mus musculus OX=10090 GN=Eml4 PE=1 SV=1;tr|A7ISP9|A7ISP9_MOUSE EMAP-like protein 4 OS=Mus musculus OX=10090 GN=Eml4 PE=1 SV=1;tr|F8WJ93|F8WJ93_MOUSE Echinoderm microtubule-associated	10	8	8	8	5	3	4	4	3	5	4	5	5	4	3	4	4	4	4	0	1	2	4	4	5	4	3	4	2	2	4	2	1	2	3	0	0	0	0	0	0	0
Q9CQI3;A7VJ98;A0A2I3BR94;Q80X87;A0A2I3BPS1;Q9ERL7;D3Z2F6;D3YY16;Q3U6A4	Q9CQI3;A7VJ98;A0A2I3BR94;Q80X87;A0A2I3BPS1	5;5;4;4;3;1;1;1;1	5;5;4;4;3;1;1;1;1	5;5;4;4;3;1;1;1;1	Glia maturation factor beta	Gmfb	sp|Q9CQI3|GMFB_MOUSE Glia maturation factor beta OS=Mus musculus OX=10090 GN=Gmfb PE=1 SV=3;tr|A7VJ98|A7VJ98_MOUSE Glia maturation factor OS=Mus musculus OX=10090 GN=Gmfb PE=2 SV=1;tr|A0A2I3BR94|A0A2I3BR94_MOUSE Glia maturation factor beta (Fragment) OS=Mu	9	5	5	5	4	3	3	3	4	3	3	3	4	3	3	2	3	3	3	2	2	3	3	5	4	4	3	2	3	4	4	3	4	3	4	0	0	0	0	0	0	0
Q9JLJ2;Q3TMT4;Q3THE7;A7VL18;Q3UDG0;Q3V1N7;Q3U367;Q3TG52;Q9CRH9	Q9JLJ2;Q3TMT4;Q3THE7;A7VL18;Q3UDG0;Q3V1N7;Q3U367;Q3TG52	12;12;12;12;11;11;11;11;2	12;12;12;12;11;11;11;11;2	12;12;12;12;11;11;11;11;2	4-trimethylaminobutyraldehyde dehydrogenase	Aldh9a1	sp|Q9JLJ2|AL9A1_MOUSE 4-trimethylaminobutyraldehyde dehydrogenase OS=Mus musculus OX=10090 GN=Aldh9a1 PE=1 SV=1;tr|Q3TMT4|Q3TMT4_MOUSE Aldedh domain-containing protein OS=Mus musculus OX=10090 GN=Aldh9a1 PE=2 SV=1;tr|Q3THE7|Q3THE7_MOUSE Aldedh domain-conta	9	12	12	12	7	11	9	9	9	10	10	7	10	9	7	10	10	9	8	4	7	7	7	9	8	9	8	10	9	7	7	8	9	8	8	0	1	0	1	0	0	0
Q80ZP8;A8C1V1;Q3TMX5;Q9CXI5;F6USD5;F6T4L3	Q80ZP8;A8C1V1;Q3TMX5;Q9CXI5;F6USD5;F6T4L3	4;4;4;3;2;2	4;4;4;3;2;2	4;4;4;3;2;2	Mesencephalic astrocyte-derived neurotrophic factor	Manf	tr|Q80ZP8|Q80ZP8_MOUSE Armet protein OS=Mus musculus OX=10090 GN=Manf PE=1 SV=1;tr|A8C1V1|A8C1V1_MOUSE Uncharacterized protein (Fragment) OS=Mus musculus OX=10090 GN=Manf PE=2 SV=1;tr|Q3TMX5|Q3TMX5_MOUSE Mesencephalic astrocyte-derived neurotrophic factor	6	4	4	4	4	4	4	4	4	4	4	4	4	4	4	4	4	3	4	1	3	4	4	3	4	4	4	4	4	3	2	4	2	2	3	0	0	0	0	0	0	0
A8C756;A8C756-2;A8C756-3;A8C756-4	A8C756;A8C756-2	6;3;2;1	6;3;2;1	6;3;2;1	Thyroid adenoma-associated protein homolog	Thada	sp|A8C756|THADA_MOUSE Thyroid adenoma-associated protein homolog OS=Mus musculus OX=10090 GN=Thada PE=1 SV=1;sp|A8C756-2|THADA_MOUSE Isoform 2 of Thyroid adenoma-associated protein homolog OS=Mus musculus OX=10090 GN=Thada	4	6	6	6	1	0	0	0	1	1	0	1	0	1	0	0	0	1	1	0	0	0	0	1	1	1	0	0	0	1	1	0	0	1	0	0	0	0	0	0	0	0
A8DUN2;A8DUK4;A8DUQ1;A8DUL7;A8DUL2;A8DUL0;A8DUK2;A8DUP0;A8DUL5;A8DUQ5;A8DUK7;E9Q223	A8DUN2;A8DUK4;A8DUQ1;A8DUL7;A8DUL2;A8DUL0;A8DUK2;A8DUP0;A8DUL5;A8DUQ5;A8DUK7	5;4;4;4;4;4;4;3;3;3;3;2	2;2;2;2;2;2;2;2;1;1;1;1	1;1;1;1;1;1;1;1;0;1;1;1		Hbbt1	tr|A8DUN2|A8DUN2_MOUSE Beta-globin OS=Mus musculus OX=10090 GN=Hbbt1 PE=3 SV=1;tr|A8DUK4|A8DUK4_MOUSE Beta-globin OS=Mus musculus OX=10090 GN=Hbb-bs PE=1 SV=1;tr|A8DUQ1|A8DUQ1_MOUSE Beta-globin OS=Mus musculus OX=10090 GN=Hbbt1 PE=3 SV=1;tr|A8DUL7|A8DUL7_M	12	5	2	1	1	2	2	2	2	2	2	1	2	2	2	2	2	2	2	0	0	2	1	2	2	2	1	2	2	2	2	2	2	2	2	1	1	1	1	1	1	0
P02088;B1Q450;A8DUP7;A8DUP5;A8DUP3;A8DUM2;Q61650;Q61348	P02088;B1Q450;A8DUP7;A8DUP5;A8DUP3;A8DUM2;Q61650	4;4;4;4;3;3;2;1	1;1;1;1;1;1;1;1	1;1;1;1;1;1;1;1	Hemoglobin subunit beta-1	Hbb-b1;HBB1;Hbbt1	sp|P02088|HBB1_MOUSE Hemoglobin subunit beta-1 OS=Mus musculus OX=10090 GN=Hbb-b1 PE=1 SV=2;tr|B1Q450|B1Q450_MOUSE Hemoglobin beta chain subunit OS=Mus musculus OX=10090 GN=HBB1 PE=2 SV=1;tr|A8DUP7|A8DUP7_MOUSE Beta-globin OS=Mus musculus OX=10090 GN=Hbbt1	8	4	1	1	1	1	1	1	1	1	1	0	1	1	1	1	1	1	1	0	0	1	1	1	1	1	0	1	1	1	1	1	1	1	1	1	1	1	1	1	1	0
Q91WC3;Q8C028;E9Q7Y2;Q8BYJ0;Q5F2C5;Q5ICG5;A8IP90;Q8R1X1;Q5ICG6;Q91WC3-2	Q91WC3;Q8C028;E9Q7Y2;Q8BYJ0;Q5F2C5;Q5ICG5;A8IP90;Q8R1X1;Q5ICG6;Q91WC3-2	1;1;1;1;1;1;1;1;1;1	1;1;1;1;1;1;1;1;1;1	1;1;1;1;1;1;1;1;1;1	Long-chain-fatty-acid--CoA ligase 6	Acsl6	sp|Q91WC3|ACSL6_MOUSE Long-chain-fatty-acid--CoA ligase 6 OS=Mus musculus OX=10090 GN=Acsl6 PE=1 SV=1;tr|Q8C028|Q8C028_MOUSE Long-chain-fatty-acid--CoA ligase 6 OS=Mus musculus OX=10090 GN=Acsl6 PE=1 SV=1;tr|E9Q7Y2|E9Q7Y2_MOUSE Long-chain-fatty-acid--CoA l	10	1	1	1	0	1	1	1	0	0	1	0	0	0	1	1	1	0	0	0	0	1	0	0	0	0	1	1	1	0	0	1	1	0	1	0	0	0	0	0	0	0
A8Y5E9;B2KGA7;Q505B7-2;Q505B7	A8Y5E9;B2KGA7;Q505B7-2;Q505B7	2;2;2;2	2;2;2;2	2;2;2;2	Protein archease	Zbtb8os	tr|A8Y5E9|A8Y5E9_MOUSE Protein archease OS=Mus musculus OX=10090 GN=Zbtb8os PE=1 SV=1;tr|B2KGA7|B2KGA7_MOUSE Protein archease OS=Mus musculus OX=10090 GN=Zbtb8os PE=1 SV=1;sp|Q505B7-2|ARCH_MOUSE Isoform 2 of Protein archease OS=Mus musculus OX=10090 GN=Zbt	4	2	2	2	2	2	1	2	1	1	2	2	2	1	2	2	2	2	1	0	1	2	0	1	1	2	1	1	2	0	1	2	1	0	2	0	0	0	0	0	0	0
Q9QUK4;A9C471;Q540N6;Q8CGT0;Q8CG17;Q8CGS7;Q8CGS8;Q8CGT1;Q8CGS9;Q8CH71;Q14AY6;Q8CH66;Q9R016;Q8CGT3;Q8CH70;Q8CGT4;Q8CH65;Q8BG68;Q9JIB6;Q9JIB3;Q8CH64	Q9QUK4;A9C471;Q540N6;Q8CGT0;Q8CG17;Q8CGS7;Q8CGS8;Q8CGT1;Q8CGS9;Q8CH71;Q14AY6;Q8CH66	4;4;4;4;4;3;3;3;3;3;3;3;1;1;1;1;1;1;1;1;1	4;4;4;4;4;3;3;3;3;3;3;3;1;1;1;1;1;1;1;1;1	4;4;4;4;4;3;3;3;3;3;3;3;1;1;1;1;1;1;1;1;1	Baculoviral IAP repeat-containing protein 1b	Naip2;Birc1b	sp|Q9QUK4|BIR1B_MOUSE Baculoviral IAP repeat-containing protein 1b OS=Mus musculus OX=10090 GN=Naip2 PE=1 SV=2;tr|A9C471|A9C471_MOUSE Baculoviral IAP repeat-containing protein 1b OS=Mus musculus OX=10090 GN=Naip2 PE=1 SV=1;tr|Q540N6|Q540N6_MOUSE Neuronal a	21	4	4	4	1	0	1	1	0	0	1	0	2	0	0	0	0	0	0	0	0	0	0	0	1	1	0	0	0	0	1	0	0	1	0	0	0	0	0	0	0	0
G5E8D1;A9JTY7;O70562;O70558;O70555;O70554;O70559	G5E8D1;A9JTY7;O70562;O70558;O70555;O70554;O70559	1;1;1;1;1;1;1	1;1;1;1;1;1;1	1;1;1;1;1;1;1	Small proline-rich protein 2K;Small proline-rich protein 2G;Small proline-rich protein 2D;Small proline-rich protein 2B;Small proline-rich protein 2H	Sprr2k;Sprr2b;Sprr2g;Sprr2d;Sprr2h	tr|G5E8D1|G5E8D1_MOUSE Small proline-rich protein 2K OS=Mus musculus OX=10090 GN=Sprr2k PE=4 SV=1;tr|A9JTY7|A9JTY7_MOUSE Small proline-rich protein 2B OS=Mus musculus OX=10090 GN=Sprr2b PE=2 SV=1;sp|O70562|SPR2K_MOUSE Small proline-rich protein 2K OS=Mus m	7	1	1	1	0	0	0	0	0	0	0	0	0	0	0	0	0	0	0	0	0	0	0	0	0	0	0	0	0	0	0	0	0	0	0	0	1	0	1	0	0	1
Q8JZN1;A9XX86;Q8BUD5;F6QSC4;A2CF65;J3QPR7;B1AU03	Q8JZN1;A9XX86;Q8BUD5;F6QSC4	6;6;5;5;2;2;1	6;6;5;5;2;2;1	4;4;3;3;0;0;0		Mgl2	tr|Q8JZN1|Q8JZN1_MOUSE Macrophage galactose N-acetyl-galactosamine-specific lectin 2 OS=Mus musculus OX=10090 GN=Mgl2 PE=1 SV=1;tr|A9XX86|A9XX86_MOUSE Macrophage galactose N-acetyl-galactosamine specific lectin 2 isoform i OS=Mus musculus OX=10090 GN=Mgl2	7	6	6	4	0	0	0	0	4	2	0	1	1	3	0	0	0	4	3	0	0	0	0	2	1	1	0	0	0	1	2	0	1	0	0	1	1	1	1	0	1	1
B0QZP8;O55101	B0QZP8;O55101	1;1	1;1	1;1	Synaptogyrin-2	Syngr2	tr|B0QZP8|B0QZP8_MOUSE Synaptogyrin-2 OS=Mus musculus OX=10090 GN=Syngr2 PE=4 SV=1;sp|O55101|SNG2_MOUSE Synaptogyrin-2 OS=Mus musculus OX=10090 GN=Syngr2 PE=2 SV=1	2	1	1	1	1	1	1	0	0	1	1	1	1	0	1	1	1	1	1	0	0	1	0	1	1	1	1	1	1	0	1	1	1	1	1	0	0	0	0	0	0	0
Q5SS80;B0QZT2;Q5SS80-2	Q5SS80;B0QZT2;Q5SS80-2	1;1;1	1;1;1	1;1;1	Dehydrogenase/reductase SDR family member 13	Dhrs13	sp|Q5SS80|DHR13_MOUSE Dehydrogenase/reductase SDR family member 13 OS=Mus musculus OX=10090 GN=Dhrs13 PE=1 SV=1;tr|B0QZT2|B0QZT2_MOUSE Dehydrogenase/reductase SDR family member 13 OS=Mus musculus OX=10090 GN=Dhrs13 PE=1 SV=1;sp|Q5SS80-2|DHR13_MOUSE Isoform	3	1	1	1	1	0	0	0	0	1	0	1	1	0	0	0	0	0	0	0	0	0	1	0	1	1	0	0	0	0	1	0	0	0	0	0	0	0	0	0	0	0
P61022;B0R091	P61022;B0R091	2;2	2;2	2;2	Calcineurin B homologous protein 1	Chp1	sp|P61022|CHP1_MOUSE Calcineurin B homologous protein 1 OS=Mus musculus OX=10090 GN=Chp1 PE=1 SV=2;tr|B0R091|B0R091_MOUSE Calcineurin B homologous protein 1 OS=Mus musculus OX=10090 GN=Chp1 PE=1 SV=1	2	2	2	2	1	2	2	1	1	0	2	1	2	1	1	1	1	0	2	1	1	1	0	1	1	0	0	1	1	0	1	0	2	2	2	0	0	0	0	0	0	0
Q8BPN8;B0V2P5;Q8BPN8-2;B0V2P6;F6RYL8;Q8BPN8-3	Q8BPN8;B0V2P5;Q8BPN8-2;B0V2P6;F6RYL8	3;3;3;2;2;1	3;3;3;2;2;1	3;3;3;2;2;1	DmX-like protein 2	Dmxl2	sp|Q8BPN8|DMXL2_MOUSE DmX-like protein 2 OS=Mus musculus OX=10090 GN=Dmxl2 PE=1 SV=3;tr|B0V2P5|B0V2P5_MOUSE DmX-like protein 2 OS=Mus musculus OX=10090 GN=Dmxl2 PE=1 SV=1;sp|Q8BPN8-2|DMXL2_MOUSE Isoform 2 of DmX-like protein 2 OS=Mus musculus OX=10090 GN=D	6	3	3	3	1	0	0	0	0	0	0	0	0	0	0	0	0	0	0	0	0	0	0	0	0	0	0	0	0	0	0	0	0	1	0	0	0	0	0	0	0	0
Q64008;F7BE32;Q0PD20;B1AQD4;Q3TV85	Q64008;F7BE32;Q0PD20;B1AQD4;Q3TV85	1;1;1;1;1	1;1;1;1;1	1;1;1;1;1	Ras-related protein Rab-34	Rab34	sp|Q64008|RAB34_MOUSE Ras-related protein Rab-34 OS=Mus musculus OX=10090 GN=Rab34 PE=1 SV=2;tr|F7BE32|F7BE32_MOUSE Ras-related protein Rab-34 (Fragment) OS=Mus musculus OX=10090 GN=Rab34 PE=1 SV=1;tr|Q0PD20|Q0PD20_MOUSE Rab34 OS=Mus musculus OX=10090 GN=R	5	1	1	1	0	1	1	1	0	0	1	0	0	0	1	1	1	0	0	1	1	1	0	0	0	0	1	1	1	0	0	1	1	0	1	0	0	0	0	0	0	0
Q9D7X3;B1AQF4;H3BKL8;Q3V2Y9;H3BKD1	Q9D7X3;B1AQF4;H3BKL8;Q3V2Y9	5;5;4;3;2	5;5;4;3;2	5;5;4;3;2	Dual specificity protein phosphatase 3	Dusp3	sp|Q9D7X3|DUS3_MOUSE Dual specificity protein phosphatase 3 OS=Mus musculus OX=10090 GN=Dusp3 PE=1 SV=1;tr|B1AQF4|B1AQF4_MOUSE Dual specificity protein phosphatase OS=Mus musculus OX=10090 GN=Dusp3 PE=1 SV=1;tr|H3BKL8|H3BKL8_MOUSE Dual specificity protein	5	5	5	5	3	2	2	3	5	4	3	4	3	5	3	3	2	4	3	0	1	1	4	4	5	3	3	1	3	4	4	2	3	2	1	0	0	0	0	0	0	0
B1AQW2;P10637-5;P10637-4;P10637-3;B1AQW4	B1AQW2;P10637-5;P10637-4;P10637-3	10;10;8;8;1	1;1;1;1;1	1;1;1;1;1	Microtubule-associated protein;Microtubule-associated protein tau	Mapt	tr|B1AQW2|B1AQW2_MOUSE Microtubule-associated protein OS=Mus musculus OX=10090 GN=Mapt PE=1 SV=1;sp|P10637-5|TAU_MOUSE Isoform Tau-D of Microtubule-associated protein tau OS=Mus musculus OX=10090 GN=Mapt;sp|P10637-4|TAU_MOUSE Isoform Tau-C of Microtubule-a	5	10	1	1	0	5	5	6	0	0	4	0	0	0	7	5	6	0	0	0	2	3	0	0	0	0	2	2	2	0	0	2	5	0	4	0	0	0	0	0	0	0
B1AR69;Q5SX40;G3UW82;I6L963;B2RWX0;Q5SX39;Q02566;B2RY26;Q8BLW0;B2RWW8;Q3UUB1;P13541;P13542;Q8VHZ3;Q6P8P3;Q3UQQ3;Q2TAW4;Q5BKR0	B1AR69;Q5SX40;G3UW82;I6L963;B2RWX0;Q5SX39	5;3;3;3;3;3;2;2;2;2;2;2;2;1;1;1;1;1	5;3;3;3;3;3;2;2;2;2;2;2;2;1;1;1;1;1	3;1;1;1;1;1;0;0;1;0;1;0;0;0;0;0;0;0	Myosin-1;Myosin-4	Myh13;Myh1;Myh2;Myh4	tr|B1AR69|B1AR69_MOUSE Myosin, heavy polypeptide 13, skeletal muscle OS=Mus musculus OX=10090 GN=Myh13 PE=1 SV=1;sp|Q5SX40|MYH1_MOUSE Myosin-1 OS=Mus musculus OX=10090 GN=Myh1 PE=1 SV=1;tr|G3UW82|G3UW82_MOUSE Myosin, heavy polypeptide 2, skeletal muscle, a	18	5	5	3	0	0	0	0	0	0	1	0	0	0	0	0	0	0	0	0	0	0	0	0	0	0	0	0	0	0	0	0	0	0	0	2	0	1	0	1	0	0
Q8CCN5;Q0VF62;B1AR74;B1AR76;F7CPM1;F7C0F2;Q3TAC0;B1B0B3;Q8CCN5-2	Q8CCN5;Q0VF62;B1AR74;B1AR76;F7CPM1;F7C0F2;Q3TAC0	3;3;3;2;2;2;2;1;1	3;3;3;2;2;2;2;1;1	3;3;3;2;2;2;2;1;1	Breast carcinoma-amplified sequence 3 homolog	Bcas3	sp|Q8CCN5|BCAS3_MOUSE Breast carcinoma-amplified sequence 3 homolog OS=Mus musculus OX=10090 GN=Bcas3 PE=1 SV=2;tr|Q0VF62|Q0VF62_MOUSE Bcas3 protein OS=Mus musculus OX=10090 GN=Bcas3 PE=1 SV=1;tr|B1AR74|B1AR74_MOUSE Breast carcinoma-amplified sequence 3 ho	9	3	3	3	0	0	0	0	0	0	0	0	0	0	0	0	0	0	0	0	0	0	0	0	0	0	0	0	0	0	0	0	0	0	0	0	0	0	0	0	0	0
P61255;B1ARA3;B1ARA5;Q3U7N1	P61255;B1ARA3;B1ARA5;Q3U7N1	6;6;5;5	6;6;5;5	6;6;5;5	60S ribosomal protein L26	Rpl26	sp|P61255|RL26_MOUSE 60S ribosomal protein L26 OS=Mus musculus OX=10090 GN=Rpl26 PE=1 SV=1;tr|B1ARA3|B1ARA3_MOUSE 60S ribosomal protein L26 (Fragment) OS=Mus musculus OX=10090 GN=Rpl26 PE=1 SV=1;tr|B1ARA5|B1ARA5_MOUSE 60S ribosomal protein L26 OS=Mus muscu	4	6	6	6	2	3	3	3	3	4	4	2	3	4	3	3	2	4	4	0	1	2	2	3	2	3	2	4	2	2	3	2	3	4	3	6	4	6	3	6	2	3
Q9QXZ0;B1ARU4;E9PVY8;E9QA63;Q9QXZ0-4;F7ACR9;Q9QXZ0-2;Q9QXZ0-3;E9QNP1;A0A0A0MQA6;A0A571BF93;A0A571BGC6;B1ARU1;F6Q750;Q80TZ5;F6XCT0;F6SHS0;Q3UPG9;A0A5F8MP99;F6YKN8;Q80ZZ3;Q4QQN2;F6RCJ3;A0A0A0MQH5;Q8C8N4;Q5DTZ2;F6RL59;Q3TRV6;Q9CYG3	Q9QXZ0;B1ARU4;E9PVY8;E9QA63;Q9QXZ0-4;F7ACR9;Q9QXZ0-2;Q9QXZ0-3;E9QNP1;A0A0A0MQA6;A0A571BF93;A0A571BGC6;B1ARU1;F6Q750	13;13;13;13;12;12;12;12;12;12;12;12;10;10;6;3;3;3;2;2;2;2;2;2;2;1;1;1;1	12;12;12;12;12;12;12;12;12;12;12;12;9;10;6;3;3;3;2;2;2;2;2;2;2;1;1;1;1	11;11;11;11;11;11;11;11;11;11;11;11;8;9;5;3;3;3;2;1;1;1;1;2;2;1;1;1;1	Microtubule-actin cross-linking factor 1	Macf1	sp|Q9QXZ0|MACF1_MOUSE Microtubule-actin cross-linking factor 1 OS=Mus musculus OX=10090 GN=Macf1 PE=1 SV=2;tr|B1ARU4|B1ARU4_MOUSE Microtubule-actin cross-linking factor 1 OS=Mus musculus OX=10090 GN=Macf1 PE=1 SV=1;tr|E9PVY8|E9PVY8_MOUSE Microtubule-actin	29	13	12	11	3	3	0	0	4	3	1	4	4	3	2	2	0	3	3	1	0	1	2	2	3	4	0	1	2	5	4	1	1	5	2	1	0	0	0	0	0	0
Q99LY9;B1ARW4;A0A1S6GWI4	Q99LY9;B1ARW4;A0A1S6GWI4	2;2;1	2;2;1	2;2;1	NADH dehydrogenase [ubiquinone] iron-sulfur protein 5;NADH dehydrogenase [ubiquinone] iron-sulfur protein 5, N-terminally processed	Ndufs5	sp|Q99LY9|NDUS5_MOUSE NADH dehydrogenase [ubiquinone] iron-sulfur protein 5 OS=Mus musculus OX=10090 GN=Ndufs5 PE=1 SV=3;tr|B1ARW4|B1ARW4_MOUSE NADH dehydrogenase [ubiquinone] iron-sulfur protein 5 (Fragment) OS=Mus musculus OX=10090 GN=Ndufs5 PE=1 SV=1;tr	3	2	2	2	1	1	2	2	2	2	2	1	1	2	2	2	2	2	2	1	1	1	1	2	2	0	2	1	2	2	1	2	2	1	2	0	0	0	0	0	0	0
P52332;Q3U8P8;B1ASP2;Q3UZ30;Q8CFX4;Q8K0I7;Q3URU8	P52332;Q3U8P8;B1ASP2;Q3UZ30;Q8CFX4;Q8K0I7;Q3URU8	2;2;2;1;1;1;1	2;2;2;1;1;1;1	2;2;2;1;1;1;1	Tyrosine-protein kinase JAK1;Tyrosine-protein kinase	Jak1	sp|P52332|JAK1_MOUSE Tyrosine-protein kinase JAK1 OS=Mus musculus OX=10090 GN=Jak1 PE=1 SV=1;tr|Q3U8P8|Q3U8P8_MOUSE Tyrosine-protein kinase OS=Mus musculus OX=10090 GN=Jak1 PE=2 SV=1;tr|B1ASP2|B1ASP2_MOUSE Tyrosine-protein kinase OS=Mus musculus OX=10090 G	7	2	2	2	0	1	0	0	0	0	0	0	0	0	0	0	0	0	0	0	0	0	0	0	0	0	0	1	0	0	0	0	0	0	0	1	0	1	0	1	1	0
Q64516;Q9CVH5;Q3TEN9;Q3TET2;B1ASZ3;Q64516-1;Q64516-2;Q9WU65;Q8BW08;Q8C635;Q9WU64;Q0VDQ2	Q64516;Q9CVH5;Q3TEN9;Q3TET2;B1ASZ3;Q64516-1;Q64516-2	5;5;5;5;5;5;5;2;2;1;1;1	5;5;5;5;5;5;5;2;2;1;1;1	5;5;5;5;5;5;5;2;2;1;1;1	Glycerol kinase	Gk;Gyk	sp|Q64516|GLPK_MOUSE Glycerol kinase OS=Mus musculus OX=10090 GN=Gk PE=1 SV=2;tr|Q9CVH5|Q9CVH5_MOUSE FGGY_N domain-containing protein (Fragment) OS=Mus musculus OX=10090 GN=Gk PE=2 SV=1;tr|Q3TEN9|Q3TEN9_MOUSE Uncharacterized protein OS=Mus musculus OX=1009	12	5	5	5	3	0	1	0	2	4	0	2	2	2	0	0	0	4	4	0	0	0	4	1	2	3	0	0	0	2	2	0	0	3	0	0	0	0	0	0	0	0
Q920Q6;B1AT10;B1AT13;Q32LZ4;Q920Q6-3;Q920Q6-2;Q8CD63	Q920Q6;B1AT10;B1AT13;Q32LZ4;Q920Q6-3;Q920Q6-2;Q8CD63	2;2;2;2;2;2;1	2;2;2;2;2;2;1	2;2;2;2;2;2;1	RNA-binding protein Musashi homolog 2	Msi2	sp|Q920Q6|MSI2H_MOUSE RNA-binding protein Musashi homolog 2 OS=Mus musculus OX=10090 GN=Msi2 PE=1 SV=1;tr|B1AT10|B1AT10_MOUSE RNA-binding protein Musashi homolog 2 (Fragment) OS=Mus musculus OX=10090 GN=Msi2 PE=1 SV=1;tr|B1AT13|B1AT13_MOUSE RNA-binding pro	7	2	2	2	1	1	2	1	1	1	1	1	1	1	2	2	2	1	1	2	1	1	1	0	1	1	1	1	2	1	1	1	2	1	1	0	0	0	0	0	0	0
Q9D0M1;B1AT82;Q8BK29;B1AT84;B1AT83	Q9D0M1;B1AT82;Q8BK29;B1AT84;B1AT83	6;6;5;4;3	5;5;4;4;3	5;5;4;4;3	Phosphoribosyl pyrophosphate synthase-associated protein 1	Prpsap1	sp|Q9D0M1|KPRA_MOUSE Phosphoribosyl pyrophosphate synthase-associated protein 1 OS=Mus musculus OX=10090 GN=Prpsap1 PE=1 SV=1;tr|B1AT82|B1AT82_MOUSE Phosphoribosyl pyrophosphate synthase-associated protein 1 OS=Mus musculus OX=10090 GN=Prpsap1 PE=1 SV=1;tr	5	6	5	5	4	4	4	3	4	4	3	4	4	4	4	4	4	4	3	3	3	5	2	3	4	3	4	4	4	4	4	3	4	3	4	0	0	0	0	0	0	0
Q60787;Q8CAS1;B1ATD1;Q3U5Y3	Q60787;Q8CAS1;B1ATD1;Q3U5Y3	3;3;3;2	3;3;3;2	3;3;3;2	Lymphocyte cytosolic protein 2	Lcp2	sp|Q60787|LCP2_MOUSE Lymphocyte cytosolic protein 2 OS=Mus musculus OX=10090 GN=Lcp2 PE=1 SV=2;tr|Q8CAS1|Q8CAS1_MOUSE SH2 domain-containing protein OS=Mus musculus OX=10090 PE=2 SV=1;tr|B1ATD1|B1ATD1_MOUSE Lymphocyte cytosolic protein 2 OS=Mus musculus OX=	4	3	3	3	0	0	0	0	0	0	0	0	0	0	0	0	0	0	0	0	0	0	0	0	0	0	0	0	0	0	0	0	0	0	0	0	0	0	0	0	0	0
P47740;Q8C5J1;Q99PH3;Q8C3C9;Q8BQ93;B1AV77;Q99PH4;B1ATI0;Q3U7B5	P47740;Q8C5J1;Q99PH3;Q8C3C9;Q8BQ93;B1AV77;Q99PH4;B1ATI0;Q3U7B5	3;3;3;3;3;3;3;3;2	3;3;3;3;3;3;3;3;2	3;3;3;3;3;3;3;3;2	Fatty aldehyde dehydrogenase;Aldehyde dehydrogenase	Aldh3a2	sp|P47740|AL3A2_MOUSE Aldehyde dehydrogenase family 3 member A2 OS=Mus musculus OX=10090 GN=Aldh3a2 PE=1 SV=2;tr|Q8C5J1|Q8C5J1_MOUSE Aldehyde dehydrogenase OS=Mus musculus OX=10090 PE=2 SV=1;tr|Q99PH3|Q99PH3_MOUSE Aldehyde dehydrogenase OS=Mus musculus OX=	9	3	3	3	1	3	3	3	2	0	3	1	1	3	3	3	3	2	1	0	2	1	0	1	1	2	2	2	2	1	0	2	2	0	1	0	0	0	0	0	0	0
Q80Y81;B1ATP7;Q80Y81-2;B1ATP9	Q80Y81;B1ATP7;Q80Y81-2	5;5;5;1	5;5;5;1	5;5;5;1	Zinc phosphodiesterase ELAC protein 2	Elac2	sp|Q80Y81|RNZ2_MOUSE Zinc phosphodiesterase ELAC protein 2 OS=Mus musculus OX=10090 GN=Elac2 PE=1 SV=1;tr|B1ATP7|B1ATP7_MOUSE Zinc phosphodiesterase ELAC protein 2 OS=Mus musculus OX=10090 GN=Elac2 PE=1 SV=1;sp|Q80Y81-2|RNZ2_MOUSE Isoform 2 of Zinc phospho	4	5	5	5	3	4	3	3	5	5	4	3	3	4	3	3	4	4	3	1	2	4	2	2	4	2	2	2	2	2	2	2	4	2	3	0	0	0	0	0	0	0
Q9WVD4;Q8CI67;Q3UL16;B1ATV0	Q9WVD4;Q8CI67;Q3UL16;B1ATV0	2;2;2;2	2;2;2;2	2;2;2;2	H(+)/Cl(-) exchange transporter 5;Chloride channel protein	Clcn5	sp|Q9WVD4|CLCN5_MOUSE H(+)/Cl(-) exchange transporter 5 OS=Mus musculus OX=10090 GN=Clcn5 PE=1 SV=1;tr|Q8CI67|Q8CI67_MOUSE Chloride channel protein OS=Mus musculus OX=10090 GN=Clcn5 PE=2 SV=1;tr|Q3UL16|Q3UL16_MOUSE Chloride channel protein OS=Mus musculus	4	2	2	2	0	0	0	0	0	0	0	0	0	0	0	0	0	2	1	0	0	0	0	0	0	0	0	0	0	0	0	0	0	0	0	0	0	0	0	0	0	0
Q9Z0X1;B1AU25;Q2QKE3;Q9Z0X1-2	Q9Z0X1;B1AU25	12;12;5;5	12;12;5;5	12;12;5;5	Apoptosis-inducing factor 1, mitochondrial	Aifm1	sp|Q9Z0X1|AIFM1_MOUSE Apoptosis-inducing factor 1, mitochondrial OS=Mus musculus OX=10090 GN=Aifm1 PE=1 SV=1;tr|B1AU25|B1AU25_MOUSE Apoptosis-inducing factor 1, mitochondrial OS=Mus musculus OX=10090 GN=Aifm1 PE=1 SV=1	4	12	12	12	9	4	2	4	9	11	2	9	11	8	2	3	5	9	7	1	3	4	9	8	10	8	3	1	3	8	8	0	2	9	0	0	0	0	0	0	0	0
Q9CWP6;B1AU74;Q9CWP6-2;Q9CWP6-3;Q9CWP6-4;Q3U0U1	Q9CWP6;B1AU74;Q9CWP6-2;Q9CWP6-3;Q9CWP6-4;Q3U0U1	4;4;4;4;3;2	4;4;4;4;3;2	4;4;4;4;3;2	Motile sperm domain-containing protein 2	Mospd2	sp|Q9CWP6|MSPD2_MOUSE Motile sperm domain-containing protein 2 OS=Mus musculus OX=10090 GN=Mospd2 PE=1 SV=2;tr|B1AU74|B1AU74_MOUSE Motile sperm domain-containing protein 2 OS=Mus musculus OX=10090 GN=Mospd2 PE=1 SV=1;sp|Q9CWP6-2|MSPD2_MOUSE Isoform 2 of Mo	6	4	4	4	3	1	2	1	1	2	2	2	1	1	2	1	1	3	0	0	0	0	2	1	0	1	0	1	0	0	1	1	0	2	0	0	0	0	0	0	0	0
Q99MD9;B1AU75;Q99MD9-2;B1AU76;Q3TTH5	Q99MD9;B1AU75;Q99MD9-2;B1AU76	8;8;7;7;1	8;8;7;7;1	8;8;7;7;1	Nuclear autoantigenic sperm protein	Nasp	sp|Q99MD9|NASP_MOUSE Nuclear autoantigenic sperm protein OS=Mus musculus OX=10090 GN=Nasp PE=1 SV=2;tr|B1AU75|B1AU75_MOUSE Nuclear autoantigenic sperm protein OS=Mus musculus OX=10090 GN=Nasp PE=1 SV=1;sp|Q99MD9-2|NASP_MOUSE Isoform 2 of Nuclear autoantige	5	8	8	8	4	6	4	6	6	5	8	4	8	7	4	5	4	5	6	0	4	1	4	4	5	5	4	3	3	4	6	3	5	5	3	0	1	0	1	0	1	0
B1AUN2;Q3UKV0;A4FUS0;A0AUM9;B1AUN3;Q3T9T4	B1AUN2;Q3UKV0;A4FUS0;A0AUM9;B1AUN3	6;5;5;5;5;1	6;5;5;5;5;1	6;5;5;5;5;1		Eif2b3	tr|B1AUN2|B1AUN2_MOUSE Eukaryotic translation initiation factor 2B, subunit 3 OS=Mus musculus OX=10090 GN=Eif2b3 PE=1 SV=1;tr|Q3UKV0|Q3UKV0_MOUSE Eukaryotic translation initiation factor 2B, subunit 3 OS=Mus musculus OX=10090 GN=Eif2b3 PE=1 SV=1;tr|A4FUS0|	6	6	6	6	3	5	5	3	5	4	5	4	3	4	4	4	5	4	3	2	4	2	3	1	2	3	4	3	3	3	2	3	4	3	5	0	0	0	0	0	0	0
Q62406;Q8K4N8;B1AUW8;B1AUW9;Q8BR10;Q99J34;B1AUW6;Q62406-2;F6TQF4;F6THK7	Q62406;Q8K4N8;B1AUW8;B1AUW9;Q8BR10;Q99J34;B1AUW6;Q62406-2;F6TQF4;F6THK7	2;2;2;2;2;2;2;2;1;1	2;2;2;2;2;2;2;2;1;1	2;2;2;2;2;2;2;2;1;1	Interleukin-1 receptor-associated kinase 1	Irak1	sp|Q62406|IRAK1_MOUSE Interleukin-1 receptor-associated kinase 1 OS=Mus musculus OX=10090 GN=Irak1 PE=1 SV=3;tr|Q8K4N8|Q8K4N8_MOUSE Interleukin-1 receptor-associated kinase-1-S OS=Mus musculus OX=10090 GN=Irak1 PE=2 SV=1;tr|B1AUW8|B1AUW8_MOUSE Interleukin-	10	2	2	2	0	0	0	0	0	0	0	0	0	0	0	0	0	0	0	0	0	0	0	0	0	0	0	0	0	0	0	0	0	0	0	0	0	0	0	0	0	0
Q61191;B1AUX2;Q3USQ6;F6SJS2	Q61191;B1AUX2	12;12;2;2	12;12;2;2	12;12;2;2	Host cell factor 1;HCF N-terminal chain 1;HCF N-terminal chain 2;HCF N-terminal chain 3;HCF N-terminal chain 4;HCF N-terminal chain 5;HCF N-terminal chain 6;HCF C-terminal chain 1;HCF C-terminal chain 2;HCF C-terminal chain 3;HCF C-terminal chain 4;HCF C-terminal chain 5;HCF C-terminal chain 6	Hcfc1	sp|Q61191|HCFC1_MOUSE Host cell factor 1 OS=Mus musculus OX=10090 GN=Hcfc1 PE=1 SV=2;tr|B1AUX2|B1AUX2_MOUSE Host cell factor 1 OS=Mus musculus OX=10090 GN=Hcfc1 PE=1 SV=1	4	12	12	12	3	5	5	5	5	4	4	4	4	4	3	4	4	2	6	0	1	2	1	1	4	2	1	3	3	3	2	1	3	7	3	0	0	0	0	0	0	1
Q9QY36;Q684Q8;B1AUY7;B1AUY8	Q9QY36;Q684Q8;B1AUY7;B1AUY8	3;3;3;2	3;3;3;2	1;1;1;1	N-alpha-acetyltransferase 10	Naa10	sp|Q9QY36|NAA10_MOUSE N-alpha-acetyltransferase 10 OS=Mus musculus OX=10090 GN=Naa10 PE=1 SV=1;tr|Q684Q8|Q684Q8_MOUSE N-terminal acetyltransferase complex ARD1 subunit homolog (Fragment) OS=Mus musculus OX=10090 GN=Naa10 PE=2 SV=1;tr|B1AUY7|B1AUY7_MOUSE N-	4	3	3	1	0	3	3	3	1	2	1	0	1	1	3	1	1	2	2	1	1	1	0	0	0	0	1	2	3	0	1	2	0	0	1	0	0	1	0	0	0	0
B1AVZ0	B1AVZ0	3	3	3	Uracil phosphoribosyltransferase homolog	Uprt	sp|B1AVZ0|UPP_MOUSE Uracil phosphoribosyltransferase homolog OS=Mus musculus OX=10090 GN=Uprt PE=1 SV=1	1	3	3	3	0	1	1	0	0	0	1	0	0	0	0	1	0	0	0	0	0	0	0	0	1	0	0	0	0	0	0	0	0	0	0	0	1	0	0	1	1	0
B1AWE0;Q6PFA2;Q3THU7;O08585;B1AWE1;B1AWD8;B1AWD9	B1AWE0;Q6PFA2;Q3THU7;O08585;B1AWE1;B1AWD8;B1AWD9	2;2;2;1;1;1;1	2;2;2;1;1;1;1	2;2;2;1;1;1;1	Clathrin light chain A	Clta	tr|B1AWE0|B1AWE0_MOUSE Clathrin light chain OS=Mus musculus OX=10090 GN=Clta PE=1 SV=1;tr|Q6PFA2|Q6PFA2_MOUSE Clathrin light chain OS=Mus musculus OX=10090 GN=Clta PE=1 SV=1;tr|Q3THU7|Q3THU7_MOUSE Clathrin light chain OS=Mus musculus OX=10090 GN=Clta PE=2	7	2	2	2	2	2	2	2	2	2	2	2	2	2	2	2	2	2	2	1	0	1	2	2	2	1	2	2	1	2	2	2	1	2	1	0	0	0	0	0	0	0
Q9CQE1;B1AWZ5	Q9CQE1;B1AWZ5	3;3	3;3	3;3	Protein NipSnap homolog 3B	Nipsnap3b	sp|Q9CQE1|NPS3B_MOUSE Protein NipSnap homolog 3B OS=Mus musculus OX=10090 GN=Nipsnap3b PE=1 SV=1;tr|B1AWZ5|B1AWZ5_MOUSE Protein NipSnap homolog 3B OS=Mus musculus OX=10090 GN=Nipsnap3b PE=1 SV=1	2	3	3	3	1	1	1	2	1	1	2	1	2	2	2	2	1	1	1	1	1	2	1	1	1	1	2	1	1	1	1	1	1	2	1	0	1	0	0	1	0	0
Q9D410;B1AX27;Q14AJ8	Q9D410;B1AX27;Q14AJ8	1;1;1	1;1;1	1;1;1		Dmrtc1c1;Dmrtc1c	tr|Q9D410|Q9D410_MOUSE DMRT-like family C1c1 OS=Mus musculus OX=10090 GN=Dmrtc1c1 PE=2 SV=1;tr|B1AX27|B1AX27_MOUSE DMRT-like family C1c1 (Fragment) OS=Mus musculus OX=10090 GN=Dmrtc1c1 PE=4 SV=1;tr|Q14AJ8|Q14AJ8_MOUSE DMRT-like family C1c2 OS=Mus musculus	3	1	1	1	0	0	0	0	0	0	0	0	0	0	0	0	0	0	0	0	0	0	0	0	0	0	0	0	0	0	0	0	0	0	0	0	0	0	0	0	0	0
B1AXZ6;B1AXZ4;B1AXZ5;Q60899;B1AXZ0;Q91XI8;Q80UJ0;Q91XI9;Q3UR02;Q80Y51;H3BLG7;B1AXZ3	B1AXZ6;B1AXZ4;B1AXZ5;Q60899;B1AXZ0;Q91XI8;Q80UJ0;Q91XI9;Q3UR02;Q80Y51	10;10;10;9;9;9;9;9;9;9;3;1	10;10;10;9;9;9;9;9;9;9;3;1	5;5;5;4;4;4;4;4;4;4;1;1	ELAV-like protein;ELAV-like protein 2	Elavl2	tr|B1AXZ6|B1AXZ6_MOUSE ELAV-like protein OS=Mus musculus OX=10090 GN=Elavl2 PE=1 SV=1;tr|B1AXZ4|B1AXZ4_MOUSE ELAV-like protein OS=Mus musculus OX=10090 GN=Elavl2 PE=1 SV=1;tr|B1AXZ5|B1AXZ5_MOUSE ELAV-like protein OS=Mus musculus OX=10090 GN=Elavl2 PE=1 SV=	12	10	10	5	1	7	7	7	1	1	8	1	1	2	7	6	8	1	2	4	6	6	0	0	0	0	7	6	7	2	0	7	7	1	7	0	0	0	0	0	0	0
B1AY13;E9PV45	B1AY13;E9PV45	4;4	4;4	4;4	Ubiquitin carboxyl-terminal hydrolase 24;Ubiquitin carboxyl-terminal hydrolase	Usp24	sp|B1AY13|UBP24_MOUSE Ubiquitin carboxyl-terminal hydrolase 24 OS=Mus musculus OX=10090 GN=Usp24 PE=1 SV=1;tr|E9PV45|E9PV45_MOUSE Ubiquitin carboxyl-terminal hydrolase 24 OS=Mus musculus OX=10090 GN=Usp24 PE=1 SV=1	2	4	4	4	0	1	1	0	1	1	1	1	0	0	0	0	1	0	0	0	0	0	0	0	0	1	0	1	0	0	0	0	0	0	0	1	0	0	0	0	0	0
Q8C5N3;B1AYU4;B1AYU7;Q6ZPL7;Q8C5N3-2;A2AK44;A2AK42;Q99LG3;J3QNR0;J3QM48	Q8C5N3;B1AYU4;B1AYU7;Q6ZPL7;Q8C5N3-2;A2AK44;A2AK42	3;3;3;3;3;2;2;1;1;1	3;3;3;3;3;2;2;1;1;1	3;3;3;3;3;2;2;1;1;1	Pre-mRNA-splicing factor CWC22 homolog	Cwc22;mKIAA1604;Gm13695;Gm13697	sp|Q8C5N3|CWC22_MOUSE Pre-mRNA-splicing factor CWC22 homolog OS=Mus musculus OX=10090 GN=Cwc22 PE=1 SV=1;tr|B1AYU4|B1AYU4_MOUSE Pre-mRNA-splicing factor CWC22 homolog OS=Mus musculus OX=10090 GN=Cwc22 PE=1 SV=1;tr|B1AYU7|B1AYU7_MOUSE Pre-mRNA-splicing fact	10	3	3	3	0	2	2	1	0	1	2	0	1	0	2	1	2	2	0	0	2	2	0	1	2	1	1	2	3	1	1	2	2	1	2	0	0	0	1	1	1	0
Q3UMF0;Q3UMF0-2;B1AZ15;B1AZ14;Q3UMF0-3;Q3UMF0-4;B1AZ26	Q3UMF0;Q3UMF0-2;B1AZ15;B1AZ14;Q3UMF0-3;Q3UMF0-4;B1AZ26	2;2;2;2;2;2;1	2;2;2;2;2;2;1	2;2;2;2;2;2;1	Cordon-bleu protein-like 1	Cobll1	sp|Q3UMF0|COBL1_MOUSE Cordon-bleu protein-like 1 OS=Mus musculus OX=10090 GN=Cobll1 PE=1 SV=2;sp|Q3UMF0-2|COBL1_MOUSE Isoform 2 of Cordon-bleu protein-like 1 OS=Mus musculus OX=10090 GN=Cobll1;tr|B1AZ15|B1AZ15_MOUSE Cordon-bleu protein-like 1 OS=Mus muscul	7	2	2	2	0	0	0	0	0	0	0	0	0	0	0	0	0	0	0	0	0	0	0	0	0	0	0	0	0	0	0	0	0	0	0	0	0	0	0	0	0	0
P0C0A3;B1AZ42;Q3TS10	P0C0A3;B1AZ42;Q3TS10	1;1;1	1;1;1	1;1;1	Charged multivesicular body protein 6	Chmp6	sp|P0C0A3|CHMP6_MOUSE Charged multivesicular body protein 6 OS=Mus musculus OX=10090 GN=Chmp6 PE=1 SV=2;tr|B1AZ42|B1AZ42_MOUSE Charged multivesicular body protein 6 (Fragment) OS=Mus musculus OX=10090 GN=Chmp6 PE=1 SV=1;tr|Q3TS10|Q3TS10_MOUSE Uncharacteriz	3	1	1	1	1	1	1	1	1	1	0	1	0	1	1	0	1	1	0	0	0	0	0	0	0	0	1	0	0	1	0	0	0	0	0	0	0	0	0	0	0	0
Q80YE4;Q80YE4-2;B1AZF9;B1AZF3;Q80YE4-4;Q80YE4-3	Q80YE4;Q80YE4-2;B1AZF9;B1AZF3;Q80YE4-4;Q80YE4-3	5;5;5;5;5;5	5;5;5;5;5;5	5;5;5;5;5;5	Serine/threonine-protein kinase LMTK1	Aatk	sp|Q80YE4|LMTK1_MOUSE Serine/threonine-protein kinase LMTK1 OS=Mus musculus OX=10090 GN=Aatk PE=1 SV=1;sp|Q80YE4-2|LMTK1_MOUSE Isoform 2 of Serine/threonine-protein kinase LMTK1 OS=Mus musculus OX=10090 GN=Aatk;tr|B1AZF9|B1AZF9_MOUSE Serine/threonine-prote	6	5	5	5	0	0	0	0	0	0	0	0	0	0	0	0	0	0	0	0	0	0	0	0	0	0	0	0	0	0	0	0	0	0	0	0	0	0	0	0	0	0
B1AZI6;Q3UUT9;Q3US09;Q3UYT9;E9Q5E2	B1AZI6;Q3UUT9;Q3US09;Q3UYT9;E9Q5E2	4;2;2;2;2	4;2;2;2;2	4;2;2;2;2	THO complex subunit 2	Thoc2;BC005561	sp|B1AZI6|THOC2_MOUSE THO complex subunit 2 OS=Mus musculus OX=10090 GN=Thoc2 PE=1 SV=1;tr|Q3UUT9|Q3UUT9_MOUSE THOC2_N domain-containing protein OS=Mus musculus OX=10090 GN=Thoc2 PE=2 SV=1;tr|Q3US09|Q3US09_MOUSE Uncharacterized protein (Fragment) OS=Mus mu	5	4	4	4	2	2	2	2	2	1	1	2	2	2	2	2	2	2	3	1	1	1	1	3	3	1	2	2	1	2	2	2	2	2	1	0	0	0	0	1	0	0
B1AZP2;B1AZP2-2;B7ZNS2;I1E4X0;F6YMR0;E9PUF2;Q3UCF7;B1AZP2-3;H3BJW9;H3BKJ0;H3BJD4	B1AZP2;B1AZP2-2;B7ZNS2;I1E4X0;F6YMR0;E9PUF2;Q3UCF7;B1AZP2-3;H3BJW9	4;4;4;3;3;3;3;3;2;1;1	4;4;4;3;3;3;3;3;2;1;1	4;4;4;3;3;3;3;3;2;1;1	Disks large-associated protein 4	Dlgap4	sp|B1AZP2|DLGP4_MOUSE Disks large-associated protein 4 OS=Mus musculus OX=10090 GN=Dlgap4 PE=1 SV=1;sp|B1AZP2-2|DLGP4_MOUSE Isoform 2 of Disks large-associated protein 4 OS=Mus musculus OX=10090 GN=Dlgap4;tr|B7ZNS2|B7ZNS2_MOUSE Disks large-associated prote	11	4	4	4	1	1	1	1	2	3	2	3	3	2	2	2	1	3	3	1	2	1	2	2	3	1	1	0	1	2	2	1	1	2	1	1	1	1	1	1	1	1
Q9D773;B1B1D8;B1B1D7	Q9D773;B1B1D8;B1B1D7	2;2;1	2;2;1	2;2;1	39S ribosomal protein L2, mitochondrial	Mrpl2	sp|Q9D773|RM02_MOUSE 39S ribosomal protein L2, mitochondrial OS=Mus musculus OX=10090 GN=Mrpl2 PE=1 SV=1;tr|B1B1D8|B1B1D8_MOUSE 39S ribosomal protein L2, mitochondrial OS=Mus musculus OX=10090 GN=Mrpl2 PE=1 SV=1;tr|B1B1D7|B1B1D7_MOUSE 39S ribosomal protein	3	2	2	2	0	0	1	1	1	0	0	1	1	1	1	1	0	1	1	0	1	0	0	0	0	2	1	1	1	1	1	1	1	1	0	1	0	1	0	1	0	0
P42230;Q71UV3;Q6PHA0;B2C3G8;A2A5D4;A2A5D3	P42230;Q71UV3;Q6PHA0;B2C3G8;A2A5D4;A2A5D3	2;2;2;2;1;1	2;2;2;2;1;1	2;2;2;2;1;1	Signal transducer and activator of transcription 5A;Signal transducer and activator of transcription	Stat5a	sp|P42230|STA5A_MOUSE Signal transducer and activator of transcription 5A OS=Mus musculus OX=10090 GN=Stat5a PE=1 SV=1;tr|Q71UV3|Q71UV3_MOUSE Signal transducer and transcription activator 5a (Fragment) OS=Mus musculus OX=10090 GN=Stat5a PE=4 SV=1;tr|Q6PHA0	6	2	2	2	0	0	0	0	0	0	0	0	0	0	0	0	0	1	1	0	1	1	0	0	0	0	0	0	0	0	0	0	0	0	1	0	0	0	0	0	0	0
P56477;B2CC69;F6Z6C6;E9Q5T2;A0A0N4SVY5	P56477;B2CC69;F6Z6C6	3;3;3;1;1	3;3;3;1;1	3;3;3;1;1	Interferon regulatory factor 5	Irf5	sp|P56477|IRF5_MOUSE Interferon regulatory factor 5 OS=Mus musculus OX=10090 GN=Irf5 PE=1 SV=1;tr|B2CC69|B2CC69_MOUSE Interferon regulatory factor 5 bone marrow variant OS=Mus musculus OX=10090 GN=Irf5 PE=2 SV=1;tr|F6Z6C6|F6Z6C6_MOUSE Interferon regulatory	5	3	3	3	2	0	0	0	3	3	0	3	2	3	0	0	0	2	3	0	0	0	1	1	2	2	0	0	0	3	2	0	0	3	0	0	0	0	0	0	0	0
P14206;B2CY77;A0A1L1SRW0;A0A1L1SUK3	P14206;B2CY77;A0A1L1SRW0	12;12;6;4	12;12;6;4	12;12;6;4	40S ribosomal protein SA	Rpsa	sp|P14206|RSSA_MOUSE 40S ribosomal protein SA OS=Mus musculus OX=10090 GN=Rpsa PE=1 SV=4;tr|B2CY77|B2CY77_MOUSE Laminin receptor (Fragment) OS=Mus musculus OX=10090 GN=Rpsa PE=2 SV=1;tr|A0A1L1SRW0|A0A1L1SRW0_MOUSE 40S ribosomal protein SA (Fragment) OS=Mus	4	12	12	12	11	12	11	11	12	12	12	12	12	12	12	11	12	12	10	8	11	11	12	11	12	11	11	11	12	11	12	12	12	10	11	0	2	0	1	0	1	0
Q9QWH1;B2KFW6;Q9QWH1-2	Q9QWH1;B2KFW6;Q9QWH1-2	2;2;2	2;2;2	2;2;2	Polyhomeotic-like protein 2	Phc2	sp|Q9QWH1|PHC2_MOUSE Polyhomeotic-like protein 2 OS=Mus musculus OX=10090 GN=Phc2 PE=1 SV=1;tr|B2KFW6|B2KFW6_MOUSE Polyhomeotic-like 2 (Drosophila) OS=Mus musculus OX=10090 GN=Phc2 PE=4 SV=1;sp|Q9QWH1-2|PHC2_MOUSE Isoform 2 of Polyhomeotic-like protein 2 O	3	2	2	2	0	0	1	1	0	0	2	0	0	0	2	2	1	0	0	0	0	1	0	0	0	0	0	1	0	0	0	1	1	0	0	0	0	0	0	0	0	0
P21126;Q91V47;B2M0S0;B2M0R9;Q684Q9	P21126;Q91V47;B2M0S0;B2M0R9;Q684Q9	3;3;3;3;3	3;3;3;3;3	3;3;3;3;3	Ubiquitin-like protein 4A	Ubl4a;DXS254E;Tu11;Ubl4	sp|P21126|UBL4A_MOUSE Ubiquitin-like protein 4A OS=Mus musculus OX=10090 GN=Ubl4a PE=1 SV=1;tr|Q91V47|Q91V47_MOUSE Housekeeping protein DXS254E (Fragment) OS=Mus musculus OX=10090 GN=DXS254E PE=4 SV=1;tr|B2M0S0|B2M0S0_MOUSE TU11 isoform B OS=Mus musculus O	5	3	3	3	1	2	1	2	1	2	2	2	2	2	2	2	2	2	1	1	1	2	0	2	1	1	1	2	2	1	0	2	2	1	1	0	0	0	0	0	0	0
B2M1R7;A0A2R8VI25;Q61990-3;Q3TF69;A0A2R8VJY1;A0A2R8W6L5;A0A2R8VHZ0;A0A2R8VHY9;A0A2R8VHG2;A0A2R8VI92;A0A2R8W6H3	B2M1R7;A0A2R8VI25;Q61990-3;Q3TF69;A0A2R8VJY1;A0A2R8W6L5;A0A2R8VHZ0;A0A2R8VHY9;A0A2R8VHG2	14;13;12;11;9;9;9;9;8;4;3	1;1;0;0;0;0;0;0;0;0;0	0;0;0;0;0;0;0;0;0;0;0	Poly(rC)-binding protein 2	Pcbp2	tr|B2M1R7|B2M1R7_MOUSE Poly(rC)-binding protein 2 OS=Mus musculus OX=10090 GN=Pcbp2 PE=1 SV=1;tr|A0A2R8VI25|A0A2R8VI25_MOUSE Poly(rC)-binding protein 2 OS=Mus musculus OX=10090 GN=Pcbp2 PE=1 SV=1;sp|Q61990-3|PCBP2_MOUSE Isoform 3 of Poly(rC)-binding protei	11	14	1	0	10	13	12	12	12	12	13	8	12	12	10	12	12	12	11	3	9	10	8	9	10	10	10	10	11	10	9	11	11	10	11	2	2	3	1	0	1	1
Q9D067;E9Q0B1;E9PW14;B2RPU6;B7ZMS8;Q9D067-4;Q9D067-2;B7SNM9;B7SNM8	Q9D067;E9Q0B1;E9PW14;B2RPU6;B7ZMS8;Q9D067-4;Q9D067-2;B7SNM9;B7SNM8	3;3;3;3;3;3;3;2;2	3;3;3;3;3;3;3;2;2	3;3;3;3;3;3;3;2;2	Nuclear protein MDM1	Mdm1	sp|Q9D067|MDM1_MOUSE Nuclear protein MDM1 OS=Mus musculus OX=10090 GN=Mdm1 PE=1 SV=2;tr|E9Q0B1|E9Q0B1_MOUSE Nuclear protein MDM1 OS=Mus musculus OX=10090 GN=Mdm1 PE=1 SV=1;tr|E9PW14|E9PW14_MOUSE Nuclear protein MDM1 OS=Mus musculus OX=10090 GN=Mdm1 PE=1 SV	9	3	3	3	0	0	0	0	0	0	0	0	0	0	0	0	0	0	0	0	0	0	0	0	0	0	0	0	0	0	0	0	0	0	0	0	0	0	0	0	0	0
Q8CEW7;Q9D1L0;B2RPU8;D3Z5B1	Q8CEW7;Q9D1L0;B2RPU8;D3Z5B1	2;2;2;2	2;2;2;2	2;2;2;2	Coiled-coil-helix-coiled-coil-helix domain-containing protein 2	Zbed5;Chchd2	tr|Q8CEW7|Q8CEW7_MOUSE Uncharacterized protein OS=Mus musculus OX=10090 GN=Zbed5 PE=2 SV=1;sp|Q9D1L0|CHCH2_MOUSE Coiled-coil-helix-coiled-coil-helix domain-containing protein 2 OS=Mus musculus OX=10090 GN=Chchd2 PE=2 SV=1;tr|B2RPU8|B2RPU8_MOUSE SCAN domain	4	2	2	2	2	2	1	2	1	1	2	2	2	1	1	2	2	1	2	0	1	1	2	2	1	2	2	2	2	1	1	1	0	1	0	0	0	0	0	0	0	0
Q8BLJ3;B2RPW5;G3X9A7	Q8BLJ3;B2RPW5;G3X9A7	4;4;4	4;4;4	4;4;4	PI-PLC X domain-containing protein 3	Plcxd3	sp|Q8BLJ3|PLCX3_MOUSE PI-PLC X domain-containing protein 3 OS=Mus musculus OX=10090 GN=Plcxd3 PE=1 SV=1;tr|B2RPW5|B2RPW5_MOUSE Plcxd3 protein OS=Mus musculus OX=10090 GN=Plcxd3 PE=2 SV=1;tr|G3X9A7|G3X9A7_MOUSE PI-PLC X domain-containing protein 3 OS=Mus mu	3	4	4	4	1	3	2	3	0	0	1	0	0	0	3	2	3	0	0	0	1	2	0	0	0	0	2	3	1	0	0	1	2	0	2	0	0	0	0	0	0	0
B2RQ61;Q8VBT3	B2RQ61;Q8VBT3	1;1	1;1	1;1	Osteoclast-associated immunoglobulin-like receptor	Oscar	tr|B2RQ61|B2RQ61_MOUSE Oscar protein OS=Mus musculus OX=10090 GN=Oscar PE=2 SV=1;sp|Q8VBT3|OSCAR_MOUSE Osteoclast-associated immunoglobulin-like receptor OS=Mus musculus OX=10090 GN=Oscar PE=2 SV=1	2	1	1	1	0	1	1	1	0	0	1	1	0	0	1	1	0	0	0	0	1	0	0	1	1	0	0	1	1	0	0	1	1	0	1	0	0	0	0	0	0	0
B2RQ68;B7ZW89;Q8R4U7;Q6KAP6;Q05CE8;F6XG76	B2RQ68;B7ZW89;Q8R4U7;Q6KAP6	9;9;8;5;3;1	9;9;8;5;3;1	9;9;8;5;3;1	Leucine zipper protein 1	Luzp1;mFLJ00226	tr|B2RQ68|B2RQ68_MOUSE Luzp1 protein OS=Mus musculus OX=10090 GN=Luzp1 PE=2 SV=1;tr|B7ZW89|B7ZW89_MOUSE Uncharacterized protein OS=Mus musculus OX=10090 GN=Luzp1 PE=2 SV=1;sp|Q8R4U7|LUZP1_MOUSE Leucine zipper protein 1 OS=Mus musculus OX=10090 GN=Luzp1 PE=	6	9	9	9	1	0	0	1	0	1	0	0	0	1	0	0	0	0	0	0	0	0	0	0	0	0	0	0	0	0	0	0	0	0	0	0	0	0	0	0	0	0
B2RQ83;B7ZN04;Q8BX17;E9PUU4;Q6KAS0;A2AFQ9;Q3TR97	B2RQ83;B7ZN04;Q8BX17;E9PUU4;Q6KAS0;A2AFQ9;Q3TR97	13;13;11;11;10;10;7	13;13;11;11;10;10;7	13;13;11;11;10;10;7	Gem-associated protein 5	Gemin5	tr|B2RQ83|B2RQ83_MOUSE Gem (Nuclear organelle) associated protein 5 OS=Mus musculus OX=10090 GN=Gemin5 PE=2 SV=1;tr|B7ZN04|B7ZN04_MOUSE Gemin5 protein OS=Mus musculus OX=10090 GN=Gemin5 PE=2 SV=1;sp|Q8BX17|GEMI5_MOUSE Gem-associated protein 5 OS=Mus muscul	7	13	13	13	0	4	5	4	2	2	3	1	2	1	4	4	4	1	0	1	1	2	1	1	1	0	2	3	5	0	1	2	3	0	2	0	0	0	0	0	0	0
B2RQC6;E9QAI5;G3UWN2;B2RQC6-2;Q6P9L1;E9QAT6;Q7TN13;Q80VF8;Q9CWQ9;F6S3Z3	B2RQC6;E9QAI5;G3UWN2;B2RQC6-2;Q6P9L1	37;37;34;34;25;17;17;10;4;2	37;37;34;34;25;17;17;10;4;2	37;37;34;34;25;17;17;10;4;2	CAD protein;Glutamine-dependent carbamoyl-phosphate synthase;Aspartate carbamoyltransferase;Dihydroorotase	Cad	sp|B2RQC6|PYR1_MOUSE CAD protein OS=Mus musculus OX=10090 GN=Cad PE=1 SV=1;tr|E9QAI5|E9QAI5_MOUSE CAD protein OS=Mus musculus OX=10090 GN=Cad PE=1 SV=1;tr|G3UWN2|G3UWN2_MOUSE CAD protein OS=Mus musculus OX=10090 GN=Cad PE=1 SV=1;sp|B2RQC6-2|PYR1_MOUSE Isof	10	37	37	37	20	27	22	28	25	24	25	17	15	21	23	25	25	20	15	9	19	20	13	16	19	11	20	19	23	19	17	20	21	15	21	1	4	4	1	1	2	3
B2RQQ5;P14873;Q8CFR9;A0PJ96;Q3TYV8;Q3TZM8;Q3UPV4;Q8CAI9;Q3UF78	B2RQQ5;P14873	73;72;22;22;14;13;10;8;6	73;72;22;22;14;13;10;8;6	72;71;22;22;14;13;10;8;5	Microtubule-associated protein 1B;MAP1B heavy chain;MAP1 light chain LC1	Map1b	tr|B2RQQ5|B2RQQ5_MOUSE Microtubule-associated protein 1B OS=Mus musculus OX=10090 GN=Map1b PE=2 SV=1;sp|P14873|MAP1B_MOUSE Microtubule-associated protein 1B OS=Mus musculus OX=10090 GN=Map1b PE=1 SV=2	9	73	73	72	2	59	58	60	1	0	58	0	1	5	55	55	57	3	1	16	35	45	4	6	1	1	47	54	45	4	1	50	51	3	54	2	4	3	1	1	1	2
Q9ERG2;B2RQS1;Q3TNV4;B3STQ1;Q3UTR6	Q9ERG2;B2RQS1	9;9;2;2;2	7;7;2;2;2	7;7;2;2;2	Striatin-3	Strn3	sp|Q9ERG2|STRN3_MOUSE Striatin-3 OS=Mus musculus OX=10090 GN=Strn3 PE=1 SV=1;tr|B2RQS1|B2RQS1_MOUSE Striatin-3 OS=Mus musculus OX=10090 GN=Strn3 PE=1 SV=1	5	9	7	7	2	1	1	1	2	1	0	1	0	2	0	0	0	0	2	0	0	0	0	1	0	0	0	0	0	1	1	1	1	1	1	0	0	0	0	0	0	0
B2RQW1;Q3U4L9;D3Z4L9;Q61333;G3XA62;G3UWJ7;G3UXC6	B2RQW1;Q3U4L9;D3Z4L9;Q61333	5;5;5;5;1;1;1	5;5;5;5;1;1;1	5;5;5;5;1;1;1	Tumor necrosis factor alpha-induced protein 2	Tnfaip2	tr|B2RQW1|B2RQW1_MOUSE Tumor necrosis factor, alpha-induced protein 2 OS=Mus musculus OX=10090 GN=Tnfaip2 PE=2 SV=1;tr|Q3U4L9|Q3U4L9_MOUSE Uncharacterized protein OS=Mus musculus OX=10090 GN=Tnfaip2 PE=2 SV=1;tr|D3Z4L9|D3Z4L9_MOUSE Tumor necrosis factor al	7	5	5	5	3	0	0	0	3	3	0	5	4	3	0	0	0	1	2	0	0	0	2	2	2	3	0	0	0	2	3	0	0	2	0	0	0	0	0	0	0	0
Q8BUM3;Q8BX26;B7ZNE1;B2RR29	Q8BUM3;Q8BX26;B7ZNE1;B2RR29	2;2;2;2	2;2;2;2	2;2;2;2	Tyrosine-protein phosphatase non-receptor type 7;Protein-tyrosine-phosphatase	Ptpn7	sp|Q8BUM3|PTN7_MOUSE Tyrosine-protein phosphatase non-receptor type 7 OS=Mus musculus OX=10090 GN=Ptpn7 PE=1 SV=1;tr|Q8BX26|Q8BX26_MOUSE Uncharacterized protein OS=Mus musculus OX=10090 GN=Ptpn7 PE=2 SV=1;tr|B7ZNE1|B7ZNE1_MOUSE Uncharacterized protein OS=M	4	2	2	2	0	0	0	0	1	1	0	0	1	1	0	0	0	1	1	0	0	0	0	0	1	0	0	0	0	0	0	0	0	0	0	1	1	1	1	1	1	1
Q9JMH9;Q9JMH9-6;Q9JMH9-4;K3W4L0;B2RRE2;E9QAX2;Q9JMH9-1;Q3UIM4;E9QA74;E9Q405;A0A1C7ZN10;A0A4Y5WWJ7;Q9JMH9-5;Q9JMH9-7;Q9JMH9-2	Q9JMH9;Q9JMH9-6;Q9JMH9-4;K3W4L0;B2RRE2;E9QAX2;Q9JMH9-1;Q3UIM4;E9QA74;E9Q405;A0A1C7ZN10;A0A4Y5WWJ7;Q9JMH9-5;Q9JMH9-7;Q9JMH9-2	2;2;2;2;2;2;2;1;1;1;1;1;1;1;1	2;2;2;2;2;2;2;1;1;1;1;1;1;1;1	2;2;2;2;2;2;2;1;1;1;1;1;1;1;1	Unconventional myosin-XVIIIa	Myo18a	sp|Q9JMH9|MY18A_MOUSE Unconventional myosin-XVIIIa OS=Mus musculus OX=10090 GN=Myo18a PE=1 SV=2;sp|Q9JMH9-6|MY18A_MOUSE Isoform 6 of Unconventional myosin-XVIIIa OS=Mus musculus OX=10090 GN=Myo18a;sp|Q9JMH9-4|MY18A_MOUSE Isoform 4 of Unconventional myosin-	15	2	2	2	0	0	0	0	0	0	0	0	0	0	1	0	0	0	0	0	0	0	0	0	0	0	1	0	0	0	0	0	1	0	0	0	0	0	0	0	0	0
Q9JLQ0;B2RRE8;A0A3B2W812	Q9JLQ0;B2RRE8;A0A3B2W812	17;17;15	17;17;15	17;17;15	CD2-associated protein	Cd2ap	sp|Q9JLQ0|CD2AP_MOUSE CD2-associated protein OS=Mus musculus OX=10090 GN=Cd2ap PE=1 SV=3;tr|B2RRE8|B2RRE8_MOUSE CD2-associated protein OS=Mus musculus OX=10090 GN=Cd2ap PE=2 SV=1;tr|A0A3B2W812|A0A3B2W812_MOUSE CD2-associated protein OS=Mus musculus OX=1009	3	17	17	17	5	5	5	4	2	2	4	5	6	4	4	3	4	5	3	3	2	1	3	4	4	4	3	3	1	3	2	2	3	3	2	0	0	0	0	0	0	0
Q9R0L6;B2RSW8;Q9R0L6-2	Q9R0L6;B2RSW8;Q9R0L6-2	19;19;19	19;19;19	19;19;19	Pericentriolar material 1 protein	Pcm1	sp|Q9R0L6|PCM1_MOUSE Pericentriolar material 1 protein OS=Mus musculus OX=10090 GN=Pcm1 PE=1 SV=2;tr|B2RSW8|B2RSW8_MOUSE Pericentriolar material 1 OS=Mus musculus OX=10090 GN=Pcm1 PE=2 SV=1;sp|Q9R0L6-2|PCM1_MOUSE Isoform 2 of Pericentriolar material 1 prot	3	19	19	19	1	3	1	2	1	0	3	0	2	0	1	2	1	1	1	1	1	0	0	2	1	0	0	2	1	0	0	2	2	0	3	0	1	0	1	0	1	0
Q7TSI3;B2RUA5;A0A0U1RNI2;Q8BNQ1;A0A0U1RQ86;A0A0U1RPT0	Q7TSI3;B2RUA5;A0A0U1RNI2;Q8BNQ1	5;5;3;3;2;1	5;5;3;3;2;1	5;5;3;3;2;1	Serine/threonine-protein phosphatase 6 regulatory subunit 1	Ppp6r1	sp|Q7TSI3|PP6R1_MOUSE Serine/threonine-protein phosphatase 6 regulatory subunit 1 OS=Mus musculus OX=10090 GN=Ppp6r1 PE=1 SV=1;tr|B2RUA5|B2RUA5_MOUSE SAPS domain family, member 1 OS=Mus musculus OX=10090 GN=Ppp6r1 PE=2 SV=1;tr|A0A0U1RNI2|A0A0U1RNI2_MOUSE S	6	5	5	5	1	1	2	1	2	1	1	1	0	0	2	1	1	1	1	1	0	0	0	1	1	1	0	1	1	0	0	0	0	1	2	1	0	0	0	0	0	0
Q3TWM9;Q3TWL8;B2RUD7;K3W4L3;Q8BFQ1;Q3U8C4;Q3U897;Q3U825;Q3U5W2;Q3UAS4;Q3TXP9;Q3TWE9;Q3TIT5;Q3TXJ0;Q3UE29;E9PZ00;J3QPG5;Q61207;Q3TWF9;Q3TID4;Q3TKB2;Q3TKK3	Q3TWM9;Q3TWL8;B2RUD7;K3W4L3;Q8BFQ1;Q3U8C4;Q3U897;Q3U825;Q3U5W2;Q3UAS4;Q3TXP9;Q3TWE9;Q3TIT5;Q3TXJ0;Q3UE29;E9PZ00;J3QPG5;Q61207;Q3TWF9;Q3TID4;Q3TKB2;Q3TKK3	11;11;11;11;11;11;11;11;11;11;11;11;11;11;11;11;11;11;10;10;10;9	11;11;11;11;11;11;11;11;11;11;11;11;11;11;11;11;11;11;10;10;10;9	11;11;11;11;11;11;11;11;11;11;11;11;11;11;11;11;11;11;10;10;10;9	Prosaposin	Psap	tr|Q3TWM9|Q3TWM9_MOUSE Uncharacterized protein (Fragment) OS=Mus musculus OX=10090 GN=Psap PE=2 SV=1;tr|Q3TWL8|Q3TWL8_MOUSE Uncharacterized protein OS=Mus musculus OX=10090 GN=Psap PE=2 SV=1;tr|B2RUD7|B2RUD7_MOUSE Psap protein OS=Mus musculus OX=10090 GN=P	22	11	11	11	10	8	8	7	10	10	8	9	10	10	6	7	8	11	11	1	3	6	9	9	10	10	9	8	5	10	9	6	6	11	6	0	0	0	0	0	0	0
O88532;B2RUG7;F6QJP7;F6V459;D3Z5G4	O88532;B2RUG7;F6QJP7	4;4;2;1;1	4;4;2;1;1	4;4;2;1;1	Zinc finger RNA-binding protein	Zfr	sp|O88532|ZFR_MOUSE Zinc finger RNA-binding protein OS=Mus musculus OX=10090 GN=Zfr PE=1 SV=2;tr|B2RUG7|B2RUG7_MOUSE Zinc finger RNA binding protein OS=Mus musculus OX=10090 GN=Zfr PE=2 SV=1;tr|F6QJP7|F6QJP7_MOUSE Zinc finger RNA-binding protein (Fragment)	5	4	4	4	0	1	2	2	1	1	2	0	2	0	1	1	1	1	1	0	1	0	1	1	1	1	1	0	0	0	0	1	0	2	0	0	0	0	1	0	0	0
Q80TH2;Q80TH2-2;B2RUJ2;B7ZNY4;B7ZNX6;Q80TH2-1	Q80TH2;Q80TH2-2;B2RUJ2;B7ZNY4;B7ZNX6;Q80TH2-1	4;4;4;4;4;4	4;4;4;4;4;4	4;4;4;4;4;4	Protein LAP2	Erbb2ip	sp|Q80TH2|ERBIN_MOUSE Erbin OS=Mus musculus OX=10090 GN=Erbin PE=1 SV=3;sp|Q80TH2-2|ERBIN_MOUSE Isoform 2 of Erbin OS=Mus musculus OX=10090 GN=Erbin;tr|B2RUJ2|B2RUJ2_MOUSE Erbb2ip protein OS=Mus musculus OX=10090 GN=Erbin PE=1 SV=1;tr|B7ZNY4|B7ZNY4_MOUSE E	6	4	4	4	1	0	1	1	1	1	0	1	1	1	0	0	1	1	1	0	1	0	1	0	1	0	0	0	0	1	0	0	0	1	0	0	1	0	0	2	0	0
E9Q3L4;D3Z2E7;B2RWU7;Q8BW36	E9Q3L4;D3Z2E7;B2RWU7;Q8BW36	3;3;3;2	1;1;1;1	1;1;1;1		AI607873	tr|E9Q3L4|E9Q3L4_MOUSE Interferon-activated gene 207 OS=Mus musculus OX=10090 GN=Ifi207 PE=1 SV=2;tr|D3Z2E7|D3Z2E7_MOUSE Interferon-activated gene 207 OS=Mus musculus OX=10090 GN=Ifi207 PE=1 SV=1;tr|B2RWU7|B2RWU7_MOUSE AI607873 protein OS=Mus musculus OX=1	4	3	1	1	2	0	1	0	0	0	0	2	3	0	0	0	0	0	1	0	0	0	1	0	1	1	0	0	0	0	0	0	0	1	0	0	0	0	0	0	1	0
Q8BQ30;B7ZND7;B2RWV7;Q8BQ30-2;A0A087WRI9;Q3U3A9	Q8BQ30;B7ZND7;B2RWV7;Q8BQ30-2	9;9;9;8;2;2	9;9;9;8;2;2	9;9;9;8;2;2	Phostensin	Ppp1r18	sp|Q8BQ30|PPR18_MOUSE Phostensin OS=Mus musculus OX=10090 GN=Ppp1r18 PE=1 SV=1;tr|B7ZND7|B7ZND7_MOUSE 2310014H01Rik protein OS=Mus musculus OX=10090 GN=Ppp1r18 PE=2 SV=1;tr|B2RWV7|B2RWV7_MOUSE 2310014H01Rik protein OS=Mus musculus OX=10090 GN=Ppp1r18 PE=2	6	9	9	9	3	2	2	2	3	3	1	1	2	2	1	1	2	2	3	0	0	1	2	2	2	1	0	0	1	0	3	1	1	3	1	0	0	0	0	0	0	0
Q8C052;B2RWW1;A0A1D5RLY6;A0A1D5RMG7;A0A1D5RML0;A0A1D5RMF1	Q8C052;B2RWW1;A0A1D5RLY6	7;7;6;2;1;1	7;7;6;2;1;1	7;7;6;2;1;1	Microtubule-associated protein 1S;MAP1S heavy chain;MAP1S light chain	Map1s	sp|Q8C052|MAP1S_MOUSE Microtubule-associated protein 1S OS=Mus musculus OX=10090 GN=Map1s PE=1 SV=2;tr|B2RWW1|B2RWW1_MOUSE Microtubule-associated protein 1S OS=Mus musculus OX=10090 GN=Map1s PE=2 SV=1;tr|A0A1D5RLY6|A0A1D5RLY6_MOUSE Microtubule-associated p	6	7	7	7	7	7	7	7	7	6	7	6	6	5	6	7	7	7	6	4	6	6	4	4	6	4	7	6	4	6	6	7	7	5	6	0	0	0	0	0	1	0
Q6DFV3;B2RWX1;B7ZCJ0;A0A0A0MQE8;B7ZCJ1;G3UWM5;G3UX38	Q6DFV3;B2RWX1;B7ZCJ0;A0A0A0MQE8;B7ZCJ1;G3UWM5	6;6;5;5;5;4;1	6;6;5;5;5;4;1	6;6;5;5;5;4;1	Rho GTPase-activating protein 21	Arhgap21	sp|Q6DFV3|RHG21_MOUSE Rho GTPase-activating protein 21 OS=Mus musculus OX=10090 GN=Arhgap21 PE=1 SV=1;tr|B2RWX1|B2RWX1_MOUSE Arhgap21 protein OS=Mus musculus OX=10090 GN=Arhgap21 PE=2 SV=1;tr|B7ZCJ0|B7ZCJ0_MOUSE Rho GTPase-activating protein 21 OS=Mus musc	7	6	6	6	0	1	0	0	0	0	0	0	0	1	0	0	0	0	0	0	0	0	0	0	1	0	0	0	0	0	0	0	0	0	0	0	0	0	1	1	0	0
Q8BZ36;B2RWX4;Q8BZ36-2	Q8BZ36;B2RWX4;Q8BZ36-2	3;3;3	3;3;3	3;3;3	RAD50-interacting protein 1	Rint1	sp|Q8BZ36|RINT1_MOUSE RAD50-interacting protein 1 OS=Mus musculus OX=10090 GN=Rint1 PE=1 SV=2;tr|B2RWX4|B2RWX4_MOUSE Rint1 protein OS=Mus musculus OX=10090 GN=Rint1 PE=2 SV=1;sp|Q8BZ36-2|RINT1_MOUSE Isoform 2 of RAD50-interacting protein 1 OS=Mus musculus	3	3	3	3	0	1	0	1	0	0	1	0	1	0	1	1	1	0	0	0	0	1	0	0	0	0	0	0	0	0	0	1	1	0	1	0	0	0	0	0	0	0
B2RXC6;Q7TSI4	B2RXC6;Q7TSI4	2;1	2;1	2;1	DNA-directed RNA polymerase	Polr3a	tr|B2RXC6|B2RXC6_MOUSE DNA-directed RNA polymerase subunit OS=Mus musculus OX=10090 GN=Polr3a PE=1 SV=1;tr|Q7TSI4|Q7TSI4_MOUSE DNA-directed RNA polymerase subunit OS=Mus musculus OX=10090 GN=Polr3a PE=1 SV=1	2	2	2	2	0	0	0	0	0	0	0	0	0	0	0	0	0	0	0	0	0	0	0	0	0	0	0	0	0	0	0	0	0	0	0	0	0	0	0	0	0	0
Q8CES0;B7ZWG0;B2RXP7;E9QMB7	Q8CES0;B7ZWG0;B2RXP7;E9QMB7	1;1;1;1	1;1;1;1	1;1;1;1	N-alpha-acetyltransferase 30	Naa30	sp|Q8CES0|NAA30_MOUSE N-alpha-acetyltransferase 30 OS=Mus musculus OX=10090 GN=Naa30 PE=1 SV=2;tr|B7ZWG0|B7ZWG0_MOUSE Nat12 protein OS=Mus musculus OX=10090 GN=Naa30 PE=2 SV=1;tr|B2RXP7|B2RXP7_MOUSE Nat12 protein OS=Mus musculus OX=10090 GN=Naa30 PE=2 SV=1	4	1	1	1	0	0	0	0	0	0	0	0	0	0	0	0	0	0	0	0	0	0	0	0	0	0	0	0	0	0	0	0	0	0	0	0	0	0	0	0	0	0
P51954;Q3UXI0;B2RXQ4;B7ZWK0;Q69Z74;B2RXX0	P51954;Q3UXI0;B2RXQ4;B7ZWK0;Q69Z74;B2RXX0	1;1;1;1;1;1	1;1;1;1;1;1	1;1;1;1;1;1	Serine/threonine-protein kinase Nek1	Nek1	sp|P51954|NEK1_MOUSE Serine/threonine-protein kinase Nek1 OS=Mus musculus OX=10090 GN=Nek1 PE=1 SV=2;tr|Q3UXI0|Q3UXI0_MOUSE Uncharacterized protein (Fragment) OS=Mus musculus OX=10090 GN=Nek1 PE=2 SV=1;tr|B2RXQ4|B2RXQ4_MOUSE Nek1 protein OS=Mus musculus OX	6	1	1	1	0	0	0	0	0	0	0	0	0	0	0	0	0	0	0	0	0	0	0	0	0	0	0	0	0	0	0	0	0	0	0	0	0	0	0	0	0	0
Q4QRL3;B2RXR1;Q4QRL3-2;A0A494BB08	Q4QRL3;B2RXR1;Q4QRL3-2;A0A494BB08	5;5;5;4	5;5;5;4	5;5;5;4	Coiled-coil domain-containing protein 88B	Ccdc88b	sp|Q4QRL3|CC88B_MOUSE Coiled-coil domain-containing protein 88B OS=Mus musculus OX=10090 GN=Ccdc88b PE=1 SV=2;tr|B2RXR1|B2RXR1_MOUSE Coiled-coil domain containing 88B OS=Mus musculus OX=10090 GN=Ccdc88b PE=2 SV=1;sp|Q4QRL3-2|CC88B_MOUSE Isoform 2 of Coiled	4	5	5	5	2	0	0	0	2	2	0	2	0	2	0	0	0	0	1	1	0	0	1	2	2	1	1	1	0	1	1	0	0	1	0	0	0	0	0	0	0	0
Q8VD65;B2RY05;B2RXR2;A0A087WQR4;A0A087WP62;A0A0R4J2C7	Q8VD65;B2RY05;B2RXR2	7;7;7;3;1;1	7;7;7;3;1;1	7;7;7;3;1;1	Phosphoinositide 3-kinase regulatory subunit 4	Pik3r4	sp|Q8VD65|PI3R4_MOUSE Phosphoinositide 3-kinase regulatory subunit 4 OS=Mus musculus OX=10090 GN=Pik3r4 PE=1 SV=3;tr|B2RY05|B2RY05_MOUSE Pik3r4 protein OS=Mus musculus OX=10090 GN=Pik3r4 PE=2 SV=1;tr|B2RXR2|B2RXR2_MOUSE Phosphatidylinositol 3 kinase, regul	6	7	7	7	2	1	1	1	2	1	0	2	1	2	1	1	0	2	1	1	2	1	2	2	1	3	1	1	1	1	2	1	1	0	1	0	0	1	0	1	0	0
B2RXS4;Q8CHG6;Q99LF0;Q9QZC2;Q8K2J5	B2RXS4;Q8CHG6;Q99LF0	6;6;3;1;1	6;6;3;1;1	5;5;2;0;1	Plexin-B2	Plxnb2;mKIAA0315	sp|B2RXS4|PLXB2_MOUSE Plexin-B2 OS=Mus musculus OX=10090 GN=Plxnb2 PE=1 SV=1;tr|Q8CHG6|Q8CHG6_MOUSE MKIAA0315 protein (Fragment) OS=Mus musculus OX=10090 GN=mKIAA0315 PE=4 SV=2;tr|Q99LF0|Q99LF0_MOUSE Plxnb2 protein OS=Mus musculus OX=10090 GN=Plxnb2 PE=2 S	5	6	6	5	5	1	1	1	6	3	2	2	4	3	3	2	2	2	5	1	2	1	3	2	4	1	0	1	0	4	2	1	2	4	1	0	0	0	0	0	1	0
B2RXT3;E9Q7L0	B2RXT3;E9Q7L0	20;19	16;15	16;15		Ogdhl	tr|B2RXT3|B2RXT3_MOUSE Ogdhl protein OS=Mus musculus OX=10090 GN=Ogdhl PE=1 SV=1;tr|E9Q7L0|E9Q7L0_MOUSE Oxoglutarate dehydrogenase-like OS=Mus musculus OX=10090 GN=Ogdhl PE=1 SV=1	2	20	16	16	13	15	15	15	14	13	18	9	8	12	15	15	16	15	9	8	15	14	9	11	11	9	15	13	12	12	9	13	14	10	15	1	1	0	0	1	1	0
Q3V1V3;B2RXU2;Q8K089	Q3V1V3;B2RXU2;Q8K089	4;4;3	4;4;3	4;4;3	ESF1 homolog	Esf1	sp|Q3V1V3|ESF1_MOUSE ESF1 homolog OS=Mus musculus OX=10090 GN=Esf1 PE=1 SV=1;tr|B2RXU2|B2RXU2_MOUSE ESF1, nucleolar pre-rRNA processing protein, homolog (S. cerevisiae) OS=Mus musculus OX=10090 GN=Esf1 PE=2 SV=1;tr|Q8K089|Q8K089_MOUSE Esf1 protein OS=Mus m	3	4	4	4	2	1	2	1	2	1	1	2	1	2	2	1	2	1	3	0	1	0	1	0	2	1	1	1	1	2	2	1	0	1	0	0	0	0	0	0	0	0
E9Q512;H3BJG4;B2RY51;Q3UTR9;Q811I5;Q8BVJ9;Q3UFU7	E9Q512;H3BJG4;B2RY51	4;4;4;1;1;1;1	4;4;4;1;1;1;1	4;4;4;1;1;1;1		Trip11	tr|E9Q512|E9Q512_MOUSE Thyroid hormone receptor interactor 11 OS=Mus musculus OX=10090 GN=Trip11 PE=1 SV=1;tr|H3BJG4|H3BJG4_MOUSE Thyroid hormone receptor interactor 11 (Fragment) OS=Mus musculus OX=10090 GN=Trip11 PE=1 SV=1;tr|B2RY51|B2RY51_MOUSE Thyroid	7	4	4	4	0	0	0	0	0	0	0	0	0	0	0	0	0	0	0	0	0	0	0	0	0	0	0	0	0	0	0	0	0	0	0	0	0	0	0	0	0	0
B2RY56;S4R2B0;Q8BU35;S4R2J1;S4R2A4	B2RY56;S4R2B0	8;6;2;1;1	8;6;2;1;1	8;6;2;1;1	RNA-binding protein 25	Rbm25	sp|B2RY56|RBM25_MOUSE RNA-binding protein 25 OS=Mus musculus OX=10090 GN=Rbm25 PE=1 SV=2;tr|S4R2B0|S4R2B0_MOUSE RNA-binding protein 25 (Fragment) OS=Mus musculus OX=10090 GN=Rbm25 PE=1 SV=1	5	8	8	8	5	4	3	4	3	4	4	3	3	4	4	5	4	4	3	1	2	2	2	2	4	4	4	4	2	2	2	4	4	3	4	0	0	0	0	0	0	1
P85094;B2RY90	P85094;B2RY90	3;3	3;3	3;3	Isochorismatase domain-containing protein 2A, mitochondrial	Isoc2a	sp|P85094|ISC2A_MOUSE Isochorismatase domain-containing protein 2A OS=Mus musculus OX=10090 GN=Isoc2a PE=1 SV=1;tr|B2RY90|B2RY90_MOUSE Isoc2a protein OS=Mus musculus OX=10090 GN=Isoc2a PE=2 SV=1	2	3	3	3	2	2	2	3	3	3	2	3	2	2	3	1	3	2	2	2	2	2	2	2	3	2	2	3	1	2	2	1	1	2	1	0	0	0	0	0	0	0
B3V097;Q8BIQ5;B3V099;A2AEK1;Q8BIQ5-2;Q8C7E9;A2AEJ8;A2AEK3;F6ZKC7	B3V097;Q8BIQ5;B3V099;A2AEK1;Q8BIQ5-2	14;13;12;11;11;6;5;3;3	14;13;12;11;11;6;5;3;3	14;13;12;11;11;6;5;3;3	Cleavage stimulation factor subunit 2	Cstf2	tr|B3V097|B3V097_MOUSE BetaCstF-64 variant 3 OS=Mus musculus OX=10090 GN=Cstf2 PE=2 SV=1;sp|Q8BIQ5|CSTF2_MOUSE Cleavage stimulation factor subunit 2 OS=Mus musculus OX=10090 GN=Cstf2 PE=1 SV=2;tr|B3V099|B3V099_MOUSE BetaCstF-64 variant 1 OS=Mus musculus OX	9	14	14	14	6	6	6	5	6	6	7	8	5	6	7	5	6	8	5	3	6	6	6	7	8	7	8	6	5	6	4	4	7	6	8	1	0	0	0	0	0	0
Q60591;B5B2Q2;Q60591-2;Q60591-4;B5B2P6;A2AQC8;B5B2Q4;B5B2P8;B5B2R5;Q8C443;Q6P3F6;B5B2Q9;Q3TTU8;B5B2Q8;B5B2Q6;B5B2R8;B5B2R0;Q8CBG5	Q60591;B5B2Q2;Q60591-2;Q60591-4;B5B2P6;A2AQC8;B5B2Q4;B5B2P8;B5B2R5;Q8C443;Q6P3F6;B5B2Q9;Q3TTU8;B5B2Q8;B5B2Q6	6;6;6;6;6;5;5;5;5;4;4;3;3;3;3;2;2;1	6;6;6;6;6;5;5;5;5;4;4;3;3;3;3;2;2;1	6;6;6;6;6;5;5;5;5;4;4;3;3;3;3;2;2;1	Nuclear factor of activated T-cells, cytoplasmic 2	Nfatc2	sp|Q60591|NFAC2_MOUSE Nuclear factor of activated T-cells, cytoplasmic 2 OS=Mus musculus OX=10090 GN=Nfatc2 PE=1 SV=3;tr|B5B2Q2|B5B2Q2_MOUSE Nuclear factor of activated T-cells c2 isoform IA-IIL-deltaXa OS=Mus musculus OX=10090 GN=Nfatc2 PE=2 SV=1;sp|Q6059	18	6	6	6	0	0	0	0	1	0	0	0	0	1	0	0	0	1	0	0	0	0	0	1	1	0	0	0	0	0	0	0	0	0	0	0	0	0	0	0	0	0
Q99J72;Q99J72-3;H3BKS1;H3BJJ6;H3BJD1;E2D881;Q3TI69;Q3U5C5;B5T0I9;E9QMH1;Q99J72-4;Q99J72-2	Q99J72;Q99J72-3;H3BKS1;H3BJJ6;H3BJD1;E2D881;Q3TI69;Q3U5C5;B5T0I9;E9QMH1;Q99J72-4;Q99J72-2	1;1;1;1;1;1;1;1;1;1;1;1	1;1;1;1;1;1;1;1;1;1;1;1	1;1;1;1;1;1;1;1;1;1;1;1	DNA dC->dU-editing enzyme APOBEC-3	Apobec3;Apobec	sp|Q99J72|ABEC3_MOUSE DNA dC->dU-editing enzyme APOBEC-3 OS=Mus musculus OX=10090 GN=Apobec3 PE=1 SV=3;sp|Q99J72-3|ABEC3_MOUSE Isoform 3 of DNA dC->dU-editing enzyme APOBEC-3 OS=Mus musculus OX=10090 GN=Apobec3;tr|H3BKS1|H3BKS1_MOUSE DNA dC->dU-editing enz	12	1	1	1	1	0	0	0	1	0	0	1	1	0	0	0	0	1	1	0	0	0	1	1	0	1	0	0	0	0	1	0	0	0	0	0	0	0	0	0	0	0
Q8BTM8;B7FAU9;B7FAV1;Q3U7N9;F6XC15;Q8BTM8-2;Q4FZG4;J3JS91;I7HPX4;F6Z2C0;Q9JJ37	Q8BTM8;B7FAU9;B7FAV1	76;76;75;32;18;8;6;6;2;2;1	76;76;75;32;18;8;6;6;2;2;1	1;1;1;0;0;0;0;1;0;0;0	Filamin-A	Flna	sp|Q8BTM8|FLNA_MOUSE Filamin-A OS=Mus musculus OX=10090 GN=Flna PE=1 SV=5;tr|B7FAU9|B7FAU9_MOUSE Filamin, alpha OS=Mus musculus OX=10090 GN=Flna PE=1 SV=1;tr|B7FAV1|B7FAV1_MOUSE Filamin, alpha (Fragment) OS=Mus musculus OX=10090 GN=Flna PE=1 SV=1	11	76	76	1	54	47	50	48	53	52	51	53	57	54	39	49	42	53	46	13	17	30	51	45	42	47	43	49	34	47	47	40	40	50	40	3	4	2	3	2	1	1
P10107;Q4FK88;B7STB7;Q3U5N9	P10107;Q4FK88;B7STB7;Q3U5N9	14;14;14;13	14;14;14;13	2;2;2;2	Annexin A1;Annexin	Anxa1	sp|P10107|ANXA1_MOUSE Annexin A1 OS=Mus musculus OX=10090 GN=Anxa1 PE=1 SV=2;tr|Q4FK88|Q4FK88_MOUSE Annexin OS=Mus musculus OX=10090 GN=Anxa1 PE=2 SV=1;tr|B7STB7|B7STB7_MOUSE Annexin OS=Mus musculus OX=10090 GN=Anxa1 PE=2 SV=1;tr|Q3U5N9|Q3U5N9_MOUSE Annexi	4	14	14	2	10	1	0	0	11	11	0	10	11	10	1	0	0	11	12	0	0	0	10	11	11	10	0	2	0	11	10	1	0	9	0	0	1	0	0	0	0	0
P09242;Q9EQ79;Q8JZS4;Q3TQ02;Q3TJD3;B7XGA6;B1AXF5;E9Q7P8	P09242;Q9EQ79;Q8JZS4;Q3TQ02;Q3TJD3;B7XGA6	5;5;5;5;5;5;1;1	5;5;5;5;5;5;1;1	5;5;5;5;5;5;1;1	Alkaline phosphatase, tissue-nonspecific isozyme;Alkaline phosphatase	Alpl	sp|P09242|PPBT_MOUSE Alkaline phosphatase, tissue-nonspecific isozyme OS=Mus musculus OX=10090 GN=Alpl PE=1 SV=2;tr|Q9EQ79|Q9EQ79_MOUSE Alkaline phosphatase OS=Mus musculus OX=10090 PE=3 SV=1;tr|Q8JZS4|Q8JZS4_MOUSE Alkaline phosphatase OS=Mus musculus OX=1	8	5	5	5	2	0	0	0	3	3	0	2	3	3	0	0	0	3	3	0	0	0	3	2	4	1	0	0	0	3	2	0	0	1	0	0	0	0	0	0	0	0
Q9CZY3;B7ZBY7;E9PY39;Q9CZY3-2;B7ZBY6	Q9CZY3;B7ZBY7;E9PY39;Q9CZY3-2;B7ZBY6	7;7;7;5;4	7;7;7;5;4	2;2;2;1;0	Ubiquitin-conjugating enzyme E2 variant 1	Ube2v1;Gm20431	sp|Q9CZY3|UB2V1_MOUSE Ubiquitin-conjugating enzyme E2 variant 1 OS=Mus musculus OX=10090 GN=Ube2v1 PE=1 SV=1;tr|B7ZBY7|B7ZBY7_MOUSE Ubiquitin-conjugating enzyme E2 variant 1 OS=Mus musculus OX=10090 GN=Ube2v1 PE=4 SV=1;tr|E9PY39|E9PY39_MOUSE Predicted gene	5	7	7	2	7	5	6	7	7	7	7	5	7	7	7	7	7	7	7	1	3	6	6	6	6	5	6	6	7	7	7	7	7	6	5	1	1	0	1	0	0	1
Q91W39;B7ZC24;Q69ZE0;Q8BX12;B7ZC23	Q91W39;B7ZC24;Q69ZE0;Q8BX12;B7ZC23	2;2;2;2;1	2;2;2;2;1	2;2;2;2;1	Nuclear receptor coactivator 5	Ncoa5	sp|Q91W39|NCOA5_MOUSE Nuclear receptor coactivator 5 OS=Mus musculus OX=10090 GN=Ncoa5 PE=1 SV=1;tr|B7ZC24|B7ZC24_MOUSE Nuclear receptor coactivator 5 OS=Mus musculus OX=10090 GN=Ncoa5 PE=1 SV=1;tr|Q69ZE0|Q69ZE0_MOUSE MKIAA1637 protein (Fragment) OS=Mus mu	5	2	2	2	1	1	1	1	0	1	1	1	0	0	1	1	1	0	1	0	0	0	0	0	0	1	1	0	0	0	0	1	1	0	0	0	0	0	0	0	0	0
B7ZC94	B7ZC94	2	1	1		Tnrc6c	tr|B7ZC94|B7ZC94_MOUSE Trinucleotide repeat-containing gene 6C protein (Fragment) OS=Mus musculus OX=10090 GN=Tnrc6c PE=1 SV=1	1	2	1	1	0	0	0	0	0	0	0	0	0	0	0	0	0	0	0	0	0	0	0	0	0	0	0	0	0	0	0	0	0	0	0	0	0	0	0	0	0	0
P70290;B7ZCL8;Q684Q6;A2AN84;B7ZCL9;B7ZCM0;Q3THA8;B7ZCM1;D6RFD5	P70290;B7ZCL8;Q684Q6;A2AN84;B7ZCL9	11;11;10;10;6;4;4;2;1	11;11;10;10;6;4;4;2;1	11;11;10;10;6;4;4;2;1	55 kDa erythrocyte membrane protein	Mpp1	sp|P70290|EM55_MOUSE 55 kDa erythrocyte membrane protein OS=Mus musculus OX=10090 GN=Mpp1 PE=1 SV=1;tr|B7ZCL8|B7ZCL8_MOUSE 55 kDa erythrocyte membrane protein OS=Mus musculus OX=10090 GN=Mpp1 PE=1 SV=1;tr|Q684Q6|Q684Q6_MOUSE Membrane protein, palmitoylated	9	11	11	11	6	0	1	1	6	4	1	7	4	5	0	1	1	6	5	1	0	0	4	5	6	6	0	2	0	6	6	0	0	4	0	0	0	0	0	0	0	0
Q8CBW3;Q8CBW3-4;B7ZCU2;B7ZCU5;Q3TMI0;Q6AXD3;B7ZCU4;B7ZCU3;B7ZCU0;J3QNK8;Q8CBW3-5;Q8CBW3-2;Q8CBW3-3	Q8CBW3;Q8CBW3-4;B7ZCU2;B7ZCU5;Q3TMI0;Q6AXD3;B7ZCU4;B7ZCU3;B7ZCU0;J3QNK8;Q8CBW3-5;Q8CBW3-2;Q8CBW3-3	1;1;1;1;1;1;1;1;1;1;1;1;1	1;1;1;1;1;1;1;1;1;1;1;1;1	1;1;1;1;1;1;1;1;1;1;1;1;1	Abl interactor 1	Abi1	sp|Q8CBW3|ABI1_MOUSE Abl interactor 1 OS=Mus musculus OX=10090 GN=Abi1 PE=1 SV=3;sp|Q8CBW3-4|ABI1_MOUSE Isoform 4 of Abl interactor 1 OS=Mus musculus OX=10090 GN=Abi1;tr|B7ZCU2|B7ZCU2_MOUSE Abl interactor 1 OS=Mus musculus OX=10090 GN=Abi1 PE=1 SV=1;tr|B7Z	13	1	1	1	0	1	0	1	0	0	1	0	0	0	0	1	1	0	0	0	0	0	0	1	0	0	1	1	1	0	0	0	1	0	1	0	0	0	0	0	0	0
B7ZJH9;O55242	B7ZJH9;O55242	1;1	1;1	1;1	Sigma non-opioid intracellular receptor 1	Sigmar1	tr|B7ZJH9|B7ZJH9_MOUSE Sigma 1 receptor variant SR-1E OS=Mus musculus OX=10090 GN=Sigmar1 PE=2 SV=1;sp|O55242|SGMR1_MOUSE Sigma non-opioid intracellular receptor 1 OS=Mus musculus OX=10090 GN=Sigmar1 PE=1 SV=1	2	1	1	1	0	1	1	1	1	0	0	0	0	0	0	0	1	1	1	1	1	0	0	0	0	0	0	1	1	0	0	0	0	0	0	0	0	0	0	0	0	0
B7ZMP1	B7ZMP1	1	1	1	Probable Xaa-Pro aminopeptidase 3	Xpnpep3	sp|B7ZMP1|XPP3_MOUSE Xaa-Pro aminopeptidase 3 OS=Mus musculus OX=10090 GN=Xpnpep3 PE=1 SV=1	1	1	1	1	1	1	1	1	1	1	0	1	1	0	1	1	1	0	0	1	0	0	0	0	0	1	1	0	1	0	0	0	1	1	0	0	0	0	0	0	0	0
B7ZMQ9;Q0VBQ7;Q9EPW0;A0A0A6YXS5;F6R4N2;A0A0R4J0Q2;E9QAD0;Q3UEQ1;E9Q9A0;F6V2U0;D3YUD3;D3YUL8;D3Z230;Q9EPW0-2	B7ZMQ9;Q0VBQ7;Q9EPW0;A0A0A6YXS5;F6R4N2;A0A0R4J0Q2;E9QAD0;Q3UEQ1;E9Q9A0;F6V2U0;D3YUD3;D3YUL8;D3Z230;Q9EPW0-2	2;2;1;1;1;1;1;1;1;1;1;1;1;1	2;2;1;1;1;1;1;1;1;1;1;1;1;1	2;2;1;1;1;1;1;1;1;1;1;1;1;1	Type I inositol 3,4-bisphosphate 4-phosphatase	Inpp4a	tr|B7ZMQ9|B7ZMQ9_MOUSE Inpp4a protein OS=Mus musculus OX=10090 GN=Inpp4a PE=2 SV=1;tr|Q0VBQ7|Q0VBQ7_MOUSE Inositol polyphosphate-4-phosphatase, type I OS=Mus musculus OX=10090 GN=Inpp4a PE=2 SV=1;sp|Q9EPW0|INP4A_MOUSE Inositol polyphosphate-4-phosphatase t	14	2	2	2	0	0	0	0	0	0	0	0	0	0	0	0	0	0	0	0	0	0	0	0	0	0	0	0	0	0	0	0	0	0	0	0	0	0	0	0	0	0
Q9EPX2;B7ZN28	Q9EPX2;B7ZN28	1;1	1;1	1;1	Papilin	Papln	sp|Q9EPX2|PPN_MOUSE Papilin OS=Mus musculus OX=10090 GN=Papln PE=2 SV=2;tr|B7ZN28|B7ZN28_MOUSE Papilin OS=Mus musculus OX=10090 GN=Papln PE=1 SV=1	2	1	1	1	0	0	0	0	0	0	0	0	0	0	0	0	0	0	0	0	0	0	0	0	0	0	0	0	0	0	0	0	0	0	0	1	1	0	1	1	0	1
B7ZNG0;B7ZNG0-2;E9QMU1;J3QNW9	B7ZNG0;B7ZNG0-2;E9QMU1;J3QNW9	2;2;1;1	2;2;1;1	2;2;1;1	Kinesin-like protein KIF7;Kinesin-like protein	Kif7	sp|B7ZNG0|KIF7_MOUSE Kinesin-like protein KIF7 OS=Mus musculus OX=10090 GN=Kif7 PE=1 SV=1;sp|B7ZNG0-2|KIF7_MOUSE Isoform 2 of Kinesin-like protein KIF7 OS=Mus musculus OX=10090 GN=Kif7;tr|E9QMU1|E9QMU1_MOUSE Kinesin-like protein KIF7 OS=Mus musculus OX=100	4	2	2	2	0	0	0	0	0	0	0	0	0	0	0	0	0	0	0	0	0	0	0	0	0	0	0	0	0	0	0	0	0	0	0	0	0	0	0	0	0	0
Q78ZA7;B7ZNL2;Q8C1W9;A0A140LJB5;A0A140LJ37;A0A140LI78	Q78ZA7;B7ZNL2;Q8C1W9;A0A140LJB5	9;9;9;5;3;1	7;7;7;3;3;1	7;7;7;3;3;1	Nucleosome assembly protein 1-like 4	Nap1l4	sp|Q78ZA7|NP1L4_MOUSE Nucleosome assembly protein 1-like 4 OS=Mus musculus OX=10090 GN=Nap1l4 PE=1 SV=1;tr|B7ZNL2|B7ZNL2_MOUSE Nap1l4 protein OS=Mus musculus OX=10090 GN=Nap1l4 PE=1 SV=1;tr|Q8C1W9|Q8C1W9_MOUSE Uncharacterized protein OS=Mus musculus OX=100	6	9	7	7	6	7	7	9	6	7	6	6	7	6	7	7	8	6	6	5	7	7	5	7	8	6	9	8	7	7	5	8	7	6	8	0	0	0	0	0	0	0
Q61235;B7ZNU9;Q3V2N5	Q61235;B7ZNU9;Q3V2N5	4;4;4	4;4;4	4;4;4	Beta-2-syntrophin	Sntb2	sp|Q61235|SNTB2_MOUSE Beta-2-syntrophin OS=Mus musculus OX=10090 GN=Sntb2 PE=1 SV=2;tr|B7ZNU9|B7ZNU9_MOUSE Beta-2-syntrophin OS=Mus musculus OX=10090 GN=Sntb2 PE=1 SV=1;tr|Q3V2N5|Q3V2N5_MOUSE Uncharacterized protein OS=Mus musculus OX=10090 GN=Sntb2 PE=2 S	3	4	4	4	2	2	2	2	2	2	2	2	2	2	2	0	2	2	1	1	2	1	2	2	2	0	2	2	1	1	1	2	2	0	2	0	0	0	1	0	1	0
P53995;B7ZNX2;Q3TP10;A2ATQ5	P53995;B7ZNX2	3;3;1;1	3;3;1;1	3;3;1;1	Anaphase-promoting complex subunit 1	Anapc1	sp|P53995|APC1_MOUSE Anaphase-promoting complex subunit 1 OS=Mus musculus OX=10090 GN=Anapc1 PE=1 SV=2;tr|B7ZNX2|B7ZNX2_MOUSE Anaphase promoting complex subunit 1 OS=Mus musculus OX=10090 GN=Anapc1 PE=2 SV=1	4	3	3	3	0	0	0	0	0	0	0	0	0	0	1	0	0	0	0	0	0	0	0	0	0	0	0	0	0	1	0	0	0	0	0	0	0	0	0	0	0	0
Q62433;Q3TSR4;Q3TD08;B7ZWC0;E9Q514;F6VLR8;E9Q5I8;E9Q3F9;E9PVF3	Q62433;Q3TSR4;Q3TD08;B7ZWC0;E9Q514	6;6;6;6;3;1;1;1;1	6;6;6;6;3;1;1;1;1	6;6;6;6;3;1;1;1;1	Protein NDRG1	Ndrg1	sp|Q62433|NDRG1_MOUSE Protein NDRG1 OS=Mus musculus OX=10090 GN=Ndrg1 PE=1 SV=1;tr|Q3TSR4|Q3TSR4_MOUSE Uncharacterized protein OS=Mus musculus OX=10090 GN=Ndrg1 PE=2 SV=1;tr|Q3TD08|Q3TD08_MOUSE Uncharacterized protein OS=Mus musculus OX=10090 GN=Ndrg1 PE=2	9	6	6	6	6	1	1	1	6	6	0	2	6	6	1	2	1	6	5	0	0	0	2	5	6	3	0	1	0	5	4	1	1	3	0	0	0	0	0	0	0	0
Q07113;B9EKB8;B7ZWC4;Q8C2F9;Q8K0J1;Q8C6V9;Q80VF2;Q7TMR1	Q07113;B9EKB8;B7ZWC4;Q8C2F9	22;22;22;12;10;9;6;6	22;22;22;12;10;9;6;6	22;22;22;12;10;9;6;6	Cation-independent mannose-6-phosphate receptor	Igf2r	sp|Q07113|MPRI_MOUSE Cation-independent mannose-6-phosphate receptor OS=Mus musculus OX=10090 GN=Igf2r PE=1 SV=1;tr|B9EKB8|B9EKB8_MOUSE Insulin-like growth factor 2 receptor OS=Mus musculus OX=10090 GN=Igf2r PE=2 SV=1;tr|B7ZWC4|B7ZWC4_MOUSE Insulin-like gr	8	22	22	22	10	0	0	0	15	13	0	15	14	16	1	0	0	15	16	0	0	0	7	8	11	9	0	1	0	12	9	0	0	11	0	0	0	0	1	0	0	0
Q9D1J3;B7ZWI2;A0A1W2P7G2;A0A1W2P6N2	Q9D1J3;B7ZWI2;A0A1W2P7G2;A0A1W2P6N2	5;5;4;3	5;5;4;3	5;5;4;3	SAP domain-containing ribonucleoprotein	Sarnp;1110005A23Rik	sp|Q9D1J3|SARNP_MOUSE SAP domain-containing ribonucleoprotein OS=Mus musculus OX=10090 GN=Sarnp PE=1 SV=3;tr|B7ZWI2|B7ZWI2_MOUSE 1110005A23Rik protein OS=Mus musculus OX=10090 GN=Sarnp PE=2 SV=1;tr|A0A1W2P7G2|A0A1W2P7G2_MOUSE SAP domain-containing ribonucl	4	5	5	5	4	5	5	5	4	3	5	2	3	3	4	4	3	5	3	1	2	4	4	5	4	5	5	5	3	5	2	4	4	2	4	0	0	0	0	0	0	0
B8JJE0;Q8VHN7;D3YYF1;Q91ZS2;Q8VHN7-5;Q8VHN7-4	B8JJE0;Q8VHN7;D3YYF1;Q91ZS2;Q8VHN7-5;Q8VHN7-4	2;1;1;1;1;1	2;1;1;1;1;1	2;1;1;1;1;1	G-protein coupled receptor 98	Adgrv1;Gpr98	tr|B8JJE0|B8JJE0_MOUSE Adhesion G-protein-coupled receptor V1 OS=Mus musculus OX=10090 GN=Adgrv1 PE=3 SV=1;sp|Q8VHN7|AGRV1_MOUSE Adhesion G-protein coupled receptor V1 OS=Mus musculus OX=10090 GN=Adgrv1 PE=1 SV=1;tr|D3YYF1|D3YYF1_MOUSE Adhesion G-protein-c	6	2	2	2	0	0	0	0	1	0	0	0	1	1	0	0	0	0	0	0	0	0	1	1	0	0	0	0	0	0	0	0	0	0	0	0	1	0	1	0	0	1
Q58A65;Q58A65-2;B8X349;Q58A65-5;Q58A65-6;Q58A65-3;A0A0R4J196;F8WH31;E9PUD1;Q58A65-4;F6SH61;Z4YMB8;F6WNT4;Q8C7W0;Q6PA03;A9CQK3	Q58A65;Q58A65-2;B8X349;Q58A65-5;Q58A65-6;Q58A65-3;A0A0R4J196;F8WH31;E9PUD1;Q58A65-4;F6SH61;Z4YMB8	25;25;25;23;20;19;19;19;19;19;16;14;11;11;8;1	25;25;25;23;20;19;19;19;19;19;16;14;11;11;8;1	21;21;21;20;18;17;17;17;17;17;15;12;11;9;7;1	C-Jun-amino-terminal kinase-interacting protein 4	Spag9	sp|Q58A65|JIP4_MOUSE C-Jun-amino-terminal kinase-interacting protein 4 OS=Mus musculus OX=10090 GN=Spag9 PE=1 SV=2;sp|Q58A65-2|JIP4_MOUSE Isoform 2 of C-Jun-amino-terminal kinase-interacting protein 4 OS=Mus musculus OX=10090 GN=Spag9;tr|B8X349|B8X349_MOUS	16	25	25	21	5	3	6	3	5	7	4	4	5	10	7	6	4	6	5	1	2	4	6	4	3	4	5	6	1	1	4	4	3	4	1	0	1	0	1	0	0	1
E9Q9Q2;B9EHE8;Q80U91;A0A087WPF0;Q80ZH9;Q3URW7;A0A087WQF6;Q8BQ07;A0A087WP65;A0A087WQI5	E9Q9Q2;B9EHE8;Q80U91;A0A087WPF0;Q80ZH9	6;6;3;3;3;2;2;1;1;1	6;6;3;3;3;2;2;1;1;1	6;6;3;3;3;2;2;1;1;1		R3hdm1	tr|E9Q9Q2|E9Q9Q2_MOUSE R3H domain-containing 1 OS=Mus musculus OX=10090 GN=R3hdm1 PE=1 SV=1;tr|B9EHE8|B9EHE8_MOUSE R3hdm1 protein OS=Mus musculus OX=10090 GN=R3hdm1 PE=2 SV=1;tr|Q80U91|Q80U91_MOUSE MKIAA0029 protein (Fragment) OS=Mus musculus OX=10090 GN=R	10	6	6	6	0	0	0	0	0	0	0	0	0	0	0	0	1	1	0	1	1	0	1	0	0	0	0	0	1	1	0	0	1	1	1	0	1	1	1	0	1	1
B9EHT4;D3YXY6;D3Z2W8;D3Z115	B9EHT4;D3YXY6;D3Z2W8;D3Z115	2;1;1;1	2;1;1;1	2;1;1;1	CAP-Gly domain-containing linker protein 3	Clip3	sp|B9EHT4|CLIP3_MOUSE CAP-Gly domain-containing linker protein 3 OS=Mus musculus OX=10090 GN=Clip3 PE=1 SV=1;tr|D3YXY6|D3YXY6_MOUSE CAP-Gly domain-containing linker protein 3 (Fragment) OS=Mus musculus OX=10090 GN=Clip3 PE=1 SV=8;tr|D3Z2W8|D3Z2W8_MOUSE CAP	4	2	2	2	2	0	1	0	0	1	1	2	2	1	1	1	1	1	1	0	0	0	1	0	1	2	1	0	0	1	2	0	1	2	1	0	0	0	0	1	0	0
B9EIU1;Q8BTR1;Q3TMX9;Q3TLK2	B9EIU1	52;8;3;1	1;1;1;0	1;1;1;0		Eprs	tr|B9EIU1|B9EIU1_MOUSE Glutamyl-prolyl-tRNA synthetase OS=Mus musculus OX=10090 GN=Eprs PE=2 SV=1	4	52	1	1	37	42	43	44	42	39	43	37	39	39	39	43	40	37	37	19	30	36	30	34	32	29	37	41	35	31	35	36	43	29	37	7	12	7	10	6	8	12
Q80UG2;B9EJ29;Q3U3W7	Q80UG2;B9EJ29	3;3;1	3;3;1	2;2;0	Plexin-A4	Plxna4	sp|Q80UG2|PLXA4_MOUSE Plexin-A4 OS=Mus musculus OX=10090 GN=Plxna4 PE=1 SV=3;tr|B9EJ29|B9EJ29_MOUSE Plexin A4 OS=Mus musculus OX=10090 GN=Plxna4 PE=2 SV=1	3	3	3	2	2	2	2	2	2	2	1	2	3	1	2	2	2	2	1	1	2	2	1	1	2	3	2	2	2	1	2	2	2	2	2	0	1	0	0	0	0	1
Q0VGY8;E9QAF9;B9EJ77;Q0VGY8-2;Q8CHA0;Q80YQ9	Q0VGY8;E9QAF9;B9EJ77;Q0VGY8-2	15;15;15;10;7;4	15;15;15;10;7;4	15;15;15;10;7;4	Protein TANC1	Tanc1	sp|Q0VGY8|TANC1_MOUSE Protein TANC1 OS=Mus musculus OX=10090 GN=Tanc1 PE=1 SV=2;tr|E9QAF9|E9QAF9_MOUSE Protein TANC1 OS=Mus musculus OX=10090 GN=Tanc1 PE=1 SV=1;tr|B9EJ77|B9EJ77_MOUSE Tanc1 protein OS=Mus musculus OX=10090 GN=Tanc1 PE=2 SV=1;sp|Q0VGY8-2|TA	6	15	15	15	1	2	1	1	1	2	1	2	0	3	0	0	2	3	2	0	0	0	2	1	2	1	0	0	0	2	0	0	1	1	0	0	0	0	0	0	0	0
B9EJ86;A0A0R4J150;A0A5F8MPC5	B9EJ86;A0A0R4J150;A0A5F8MPC5	12;11;7	12;11;7	12;11;7	Oxysterol-binding protein	Osbpl8	sp|B9EJ86|OSBL8_MOUSE Oxysterol-binding protein-related protein 8 OS=Mus musculus OX=10090 GN=Osbpl8 PE=1 SV=1;tr|A0A0R4J150|A0A0R4J150_MOUSE Oxysterol-binding protein OS=Mus musculus OX=10090 GN=Osbpl8 PE=1 SV=1;tr|A0A5F8MPC5|A0A5F8MPC5_MOUSE Oxysterol-bi	3	12	12	12	8	4	7	3	9	9	8	8	8	9	8	7	6	9	6	3	5	4	5	9	7	6	6	5	5	7	8	6	3	8	4	3	2	2	0	2	1	0
Q8BRT1;E9Q8N5;Q08EB6;Q08EB5;F7DCH5;B9EJA4;A2RRR3;Q8BRT1-5;Q8R337;A0A1L1ST22;Q3UF57	Q8BRT1;E9Q8N5;Q08EB6;Q08EB5;F7DCH5;B9EJA4;A2RRR3;Q8BRT1-5	10;10;10;10;10;10;9;5;4;4;2	10;10;10;10;10;10;9;5;4;4;2	7;7;7;7;7;7;6;3;2;2;2	CLIP-associating protein 2	Clasp2	sp|Q8BRT1|CLAP2_MOUSE CLIP-associating protein 2 OS=Mus musculus OX=10090 GN=Clasp2 PE=1 SV=1;tr|E9Q8N5|E9Q8N5_MOUSE CLIP-associating protein 2 OS=Mus musculus OX=10090 GN=Clasp2 PE=1 SV=1;tr|Q08EB6|Q08EB6_MOUSE CLIP-associating protein 2 OS=Mus musculus O	11	10	10	7	1	4	4	3	5	2	0	1	2	1	2	2	2	1	3	0	0	0	1	1	1	1	2	2	1	0	0	0	1	0	2	1	0	0	1	0	1	0
B9EJR8;Q7TPU1;B2RY24	B9EJR8	4;1;1	4;1;1	4;1;1	Dynein assembly factor 5, axonemal	Dnaaf5	sp|B9EJR8|DAAF5_MOUSE Dynein assembly factor 5, axonemal OS=Mus musculus OX=10090 GN=Dnaaf5 PE=1 SV=1	3	4	4	4	0	2	2	2	2	3	3	1	1	2	3	2	2	2	1	1	2	0	0	1	0	0	1	3	3	2	0	0	2	1	1	0	0	0	0	0	0	0
Q8CEE6;B9EKC1	Q8CEE6;B9EKC1	1;1	1;1	1;1	PAS domain-containing serine/threonine-protein kinase	Pask	sp|Q8CEE6|PASK_MOUSE PAS domain-containing serine/threonine-protein kinase OS=Mus musculus OX=10090 GN=Pask PE=1 SV=3;tr|B9EKC1|B9EKC1_MOUSE PAS domain containing serine/threonine kinase OS=Mus musculus OX=10090 GN=Pask PE=2 SV=1	2	1	1	1	0	0	0	0	0	0	0	0	0	0	0	0	0	0	0	0	0	0	0	0	0	0	0	0	0	0	0	0	0	0	0	0	0	0	0	0	0	0
Q62167;B9EKE9;B7ZWF1;P16381;Q3TUR4;Q61496;Q3V086	Q62167;B9EKE9;B7ZWF1;P16381	24;24;23;19;3;1;1	24;24;23;19;3;1;1	7;7;6;3;0;0;0	ATP-dependent RNA helicase DDX3X;Putative ATP-dependent RNA helicase Pl10	Ddx3x;D1Pas1	sp|Q62167|DDX3X_MOUSE ATP-dependent RNA helicase DDX3X OS=Mus musculus OX=10090 GN=Ddx3x PE=1 SV=3;tr|B9EKE9|B9EKE9_MOUSE Ddx3x protein OS=Mus musculus OX=10090 GN=Ddx3x PE=2 SV=1;tr|B7ZWF1|B7ZWF1_MOUSE Ddx3x protein OS=Mus musculus OX=10090 GN=Ddx3x PE=2	7	24	24	7	15	15	17	14	16	17	15	14	14	17	15	16	15	15	16	9	11	14	15	14	15	16	15	15	15	14	15	13	15	16	16	3	4	5	0	4	0	1
B9EKI3;D6RJK7	B9EKI3;D6RJK7	5;4	5;4	5;4	TATA element modulatory factor	Tmf1	sp|B9EKI3|TMF1_MOUSE TATA element modulatory factor OS=Mus musculus OX=10090 GN=Tmf1 PE=1 SV=2;tr|D6RJK7|D6RJK7_MOUSE TATA element modulatory factor OS=Mus musculus OX=10090 GN=Tmf1 PE=1 SV=1	2	5	5	5	0	1	1	1	0	0	1	0	0	0	0	1	0	0	1	0	1	0	0	0	1	0	1	0	0	0	0	0	0	0	0	0	0	0	0	0	0	0
Q80TL7;B9EKJ3;Q80TL7-2	Q80TL7;B9EKJ3;Q80TL7-2	4;4;4	4;4;4	4;4;4	Protein MON2 homolog	Mon2	sp|Q80TL7|MON2_MOUSE Protein MON2 homolog OS=Mus musculus OX=10090 GN=Mon2 PE=1 SV=2;tr|B9EKJ3|B9EKJ3_MOUSE Mon2 protein OS=Mus musculus OX=10090 GN=Mon2 PE=1 SV=1;sp|Q80TL7-2|MON2_MOUSE Isoform 2 of Protein MON2 homolog OS=Mus musculus OX=10090 GN=Mon2	3	4	4	4	1	2	2	3	1	2	2	1	1	1	1	2	2	2	1	1	2	1	1	1	1	1	2	1	1	1	1	2	1	1	1	0	0	0	0	0	0	0
P58871;B9EKJ7;Z4YJL4;A0A571BEG9	P58871;B9EKJ7;Z4YJL4	20;20;17;3	20;20;17;3	20;20;17;3	182 kDa tankyrase-1-binding protein	Tnks1bp1	sp|P58871|TB182_MOUSE 182 kDa tankyrase-1-binding protein OS=Mus musculus OX=10090 GN=Tnks1bp1 PE=1 SV=2;tr|B9EKJ7|B9EKJ7_MOUSE Tankyrase 1 binding protein 1 OS=Mus musculus OX=10090 GN=Tnks1bp1 PE=2 SV=1;tr|Z4YJL4|Z4YJL4_MOUSE 182 kDa tankyrase-1-binding	4	20	20	20	0	1	2	1	0	1	1	0	0	0	1	2	2	1	1	0	0	0	1	1	1	0	2	2	2	2	0	3	1	1	3	1	1	1	1	1	2	0
B9EKK6	B9EKK6	1	1	1		Nxpe3	tr|B9EKK6|B9EKK6_MOUSE Family with sequence similarity 55, member C OS=Mus musculus OX=10090 GN=Nxpe3 PE=2 SV=1	1	1	1	1	0	0	0	0	0	0	0	0	0	0	0	0	0	0	0	0	0	0	0	0	0	0	0	0	0	0	0	0	0	0	0	0	0	0	0	0	0	0
B9EKP5;Q6KAM8	B9EKP5;Q6KAM8	76;52	1;1	1;1		Flna	tr|B9EKP5|B9EKP5_MOUSE Filamin, alpha OS=Mus musculus OX=10090 GN=Flna PE=2 SV=1;tr|Q6KAM8|Q6KAM8_MOUSE MFLJ00343 protein (Fragment) OS=Mus musculus OX=10090 GN=Flna PE=2 SV=1	2	76	1	1	53	48	51	49	52	51	52	52	56	53	40	50	43	52	45	14	18	31	50	44	41	46	44	50	35	46	46	40	41	49	41	3	4	2	3	2	1	1
C0HK80	C0HK80	1	1	1			sp|C0HK80|ARXS2_MOUSE Adipocyte-related X-chromosome expressed sequence 2 OS=Mus musculus OX=10090 GN=Arxes2 PE=1 SV=1	1	1	1	1	0	1	1	1	0	0	1	0	0	0	1	1	1	0	0	0	0	0	0	0	0	0	0	0	0	0	0	0	1	0	0	0	0	0	0	0	0	0
Q61136;C7G3P2;Q8BPG8;Q8C5G1	Q61136;C7G3P2;Q8BPG8	3;3;2;1	3;3;2;1	3;3;2;1	Serine/threonine-protein kinase PRP4 homolog	Prpf4b	sp|Q61136|PRP4B_MOUSE Serine/threonine-protein kinase PRP4 homolog OS=Mus musculus OX=10090 GN=Prpf4b PE=1 SV=3;tr|C7G3P2|C7G3P2_MOUSE MKIAA0536 protein (Fragment) OS=Mus musculus OX=10090 GN=Prpf4b PE=2 SV=1;tr|Q8BPG8|Q8BPG8_MOUSE Protein kinase domain-co	4	3	3	3	1	2	1	2	2	2	2	2	2	0	2	2	2	3	1	2	2	2	1	1	1	1	1	1	1	2	2	2	2	1	1	0	0	1	0	1	0	0
D0VYV6;Q9WV92-8;A0A286YDY4;A0A286YCT6	D0VYV6;Q9WV92-8;A0A286YDY4	24;23;19;8	1;1;1;0	0;0;0;0	Band 4.1-like protein 3;Band 4.1-like protein 3, N-terminally processed	Epb4.1l3;Epb41l3	tr|D0VYV6|D0VYV6_MOUSE Band 4.1-like protein 3 OS=Mus musculus OX=10090 GN=Epb41l3 PE=1 SV=1;sp|Q9WV92-8|E41L3_MOUSE Isoform 8 of Band 4.1-like protein 3 OS=Mus musculus OX=10090 GN=Epb41l3;tr|A0A286YDY4|A0A286YDY4_MOUSE Band 4.1-like protein 3 (Fragment)	4	24	1	0	2	7	6	6	1	0	7	0	1	1	7	7	7	1	1	1	1	4	1	2	0	0	3	5	4	1	1	5	5	0	2	0	0	0	0	1	0	1
Q9D1C9;Q3U5H9;D3U0D6;F6VVA3;E9PYF0;E9QAX0	Q9D1C9;Q3U5H9;D3U0D6	4;4;4;1;1;1	4;4;4;1;1;1	4;4;4;1;1;1	Ribosomal RNA-processing protein 7 homolog A	Rrp7a	sp|Q9D1C9|RRP7A_MOUSE Ribosomal RNA-processing protein 7 homolog A OS=Mus musculus OX=10090 GN=Rrp7a PE=2 SV=1;tr|Q3U5H9|Q3U5H9_MOUSE Uncharacterized protein OS=Mus musculus OX=10090 GN=Rrp7a PE=2 SV=1;tr|D3U0D6|D3U0D6_MOUSE Kidney highly expressed protein	6	4	4	4	1	2	1	0	2	1	1	1	2	1	1	1	1	2	0	2	1	0	1	1	0	0	0	1	2	2	1	0	1	2	0	1	0	3	0	2	0	0
Q924Z4;D3Z4M2;D3YTM0;D3Z0Z2	Q924Z4;D3Z4M2;D3YTM0;D3Z0Z2	1;1;1;1	1;1;1;1	1;1;1;1	Ceramide synthase 2	Cers2	sp|Q924Z4|CERS2_MOUSE Ceramide synthase 2 OS=Mus musculus OX=10090 GN=Cers2 PE=1 SV=1;tr|D3Z4M2|D3Z4M2_MOUSE Ceramide synthase 2 (Fragment) OS=Mus musculus OX=10090 GN=Cers2 PE=1 SV=1;tr|D3YTM0|D3YTM0_MOUSE Ceramide synthase 2 (Fragment) OS=Mus musculus OX	4	1	1	1	1	0	1	1	1	1	1	1	1	0	0	1	1	1	1	0	0	1	1	1	1	1	1	1	0	1	1	1	1	1	0	0	0	0	0	0	0	0
P62843;D3YTQ9;Q3UXS6;Q3UK70	P62843;D3YTQ9;Q3UXS6;Q3UK70	2;2;2;2	2;2;2;2	2;2;2;2	40S ribosomal protein S15	Rps15	sp|P62843|RS15_MOUSE 40S ribosomal protein S15 OS=Mus musculus OX=10090 GN=Rps15 PE=1 SV=2;tr|D3YTQ9|D3YTQ9_MOUSE 40S ribosomal protein S15 OS=Mus musculus OX=10090 GN=Rps15 PE=1 SV=1;tr|Q3UXS6|Q3UXS6_MOUSE Uncharacterized protein OS=Mus musculus OX=10090	4	2	2	2	2	1	2	1	2	2	1	1	2	2	1	1	2	2	2	1	1	1	1	2	2	1	1	0	0	1	2	1	2	2	1	1	1	1	1	1	0	1
Q9Z2D8;F6WZH1;D3YTR5;D3YTR4;Q9Z2D8-2	Q9Z2D8;F6WZH1;D3YTR5;D3YTR4;Q9Z2D8-2	2;2;2;2;2	2;2;2;2;2	2;2;2;2;2	Methyl-CpG-binding domain protein 3	Mbd3	sp|Q9Z2D8|MBD3_MOUSE Methyl-CpG-binding domain protein 3 OS=Mus musculus OX=10090 GN=Mbd3 PE=1 SV=1;tr|F6WZH1|F6WZH1_MOUSE Methyl-CpG-binding domain protein 3 (Fragment) OS=Mus musculus OX=10090 GN=Mbd3 PE=1 SV=1;tr|D3YTR5|D3YTR5_MOUSE Methyl-CpG-binding d	5	2	2	2	1	1	2	2	1	1	2	1	2	2	1	1	1	2	1	1	1	1	2	0	2	2	1	2	1	2	1	0	1	1	2	0	0	0	0	0	0	0
Q9R0P6;D3YWT0;D3Z569;D3YTS1;Q6PET3	Q9R0P6;D3YWT0;D3Z569;D3YTS1;Q6PET3	2;2;2;2;1	2;2;2;2;1	2;2;2;2;1	Signal peptidase complex catalytic subunit SEC11A;Signal peptidase complex catalytic subunit SEC11	Sec11a	sp|Q9R0P6|SC11A_MOUSE Signal peptidase complex catalytic subunit SEC11A OS=Mus musculus OX=10090 GN=Sec11a PE=1 SV=1;tr|D3YWT0|D3YWT0_MOUSE Signal peptidase complex catalytic subunit SEC11 OS=Mus musculus OX=10090 GN=Sec11a PE=1 SV=1;tr|D3Z569|D3Z569_MOUSE	5	2	2	2	1	1	1	2	2	2	2	2	2	2	1	1	1	2	1	0	2	1	1	1	1	2	1	1	0	2	2	1	1	1	1	0	0	0	0	0	0	0
Q9DBS9;D3Z194;Q80UX3;F8WH20;D3YTT6;A0A0N4SV33;D3YVF7;Q6A012	Q9DBS9;D3Z194;Q80UX3;F8WH20;D3YTT6	3;3;3;3;3;1;1;1	3;3;3;3;3;1;1;1	3;3;3;3;3;1;1;1	Oxysterol-binding protein-related protein 3;Oxysterol-binding protein	Osbpl3	sp|Q9DBS9|OSBL3_MOUSE Oxysterol-binding protein-related protein 3 OS=Mus musculus OX=10090 GN=Osbpl3 PE=1 SV=2;tr|D3Z194|D3Z194_MOUSE Oxysterol-binding protein OS=Mus musculus OX=10090 GN=Osbpl3 PE=1 SV=1;tr|Q80UX3|Q80UX3_MOUSE Oxysterol-binding protein OS	8	3	3	3	0	0	0	0	0	0	0	2	2	0	0	0	0	0	0	0	0	0	1	2	0	0	0	0	0	0	0	0	0	0	1	0	0	0	0	0	0	0
Q9EPQ7;Q78RK2;Q78YL5;D3YU00	Q9EPQ7;Q78RK2;Q78YL5;D3YU00	1;1;1;1	1;1;1;1	1;1;1;1	StAR-related lipid transfer protein 5	Stard5	sp|Q9EPQ7|STAR5_MOUSE StAR-related lipid transfer protein 5 OS=Mus musculus OX=10090 GN=Stard5 PE=1 SV=2;tr|Q78RK2|Q78RK2_MOUSE START domain-containing protein OS=Mus musculus OX=10090 GN=Stard5 PE=2 SV=1;tr|Q78YL5|Q78YL5_MOUSE Uncharacterized protein OS=M	4	1	1	1	1	1	1	1	0	1	0	1	1	1	1	1	1	1	1	1	0	0	1	0	1	1	1	1	1	1	1	1	1	1	1	0	0	0	0	0	0	0
Q8K2T1;D3YU12;G5E8S7;Q8K2T1-3;Q8K2T1-2	Q8K2T1;D3YU12;G5E8S7;Q8K2T1-3;Q8K2T1-2	2;2;1;1;1	2;2;1;1;1	2;2;1;1;1	NmrA-like family domain-containing protein 1	Nmral1	sp|Q8K2T1|NMRL1_MOUSE NmrA-like family domain-containing protein 1 OS=Mus musculus OX=10090 GN=Nmral1 PE=1 SV=1;tr|D3YU12|D3YU12_MOUSE NmrA-like family domain-containing protein 1 OS=Mus musculus OX=10090 GN=Nmral1 PE=1 SV=1;tr|G5E8S7|G5E8S7_MOUSE NmrA-lik	5	2	2	2	1	1	2	1	1	1	2	2	1	1	1	1	1	2	1	1	0	1	1	1	1	1	1	1	0	1	1	0	1	2	2	0	0	0	0	0	0	0
Q8VCM8;D3YU17	Q8VCM8;D3YU17	5;5	5;5	5;5	Nicalin	Ncln	sp|Q8VCM8|NCLN_MOUSE Nicalin OS=Mus musculus OX=10090 GN=Ncln PE=1 SV=2;tr|D3YU17|D3YU17_MOUSE Nicalin OS=Mus musculus OX=10090 GN=Ncln PE=1 SV=1	2	5	5	5	3	4	4	4	3	5	4	3	4	4	3	3	3	3	3	1	1	2	1	2	3	2	3	2	2	1	2	3	1	3	4	0	1	0	0	0	0	0
Q9WU40;E9QP59;D3YU56;Q9WU40-2	Q9WU40;E9QP59;D3YU56;Q9WU40-2	2;2;2;2	2;2;2;2	2;2;2;2	Inner nuclear membrane protein Man1	Lemd3	sp|Q9WU40|MAN1_MOUSE Inner nuclear membrane protein Man1 OS=Mus musculus OX=10090 GN=Lemd3 PE=1 SV=2;tr|E9QP59|E9QP59_MOUSE Inner nuclear membrane protein Man1 OS=Mus musculus OX=10090 GN=Lemd3 PE=1 SV=1;tr|D3YU56|D3YU56_MOUSE Inner nuclear membrane protei	4	2	2	2	0	1	1	0	1	0	2	1	0	0	0	1	0	0	0	0	0	1	0	0	0	0	1	0	0	0	0	0	0	0	0	0	0	0	0	0	0	0
Q91VS7;D3YU60;E9QJW0;A0A0N4SV17;D3YVR3	Q91VS7;D3YU60;E9QJW0;A0A0N4SV17;D3YVR3	2;2;2;1;1	2;2;2;1;1	2;2;2;1;1	Microsomal glutathione S-transferase 1	Mgst1	sp|Q91VS7|MGST1_MOUSE Microsomal glutathione S-transferase 1 OS=Mus musculus OX=10090 GN=Mgst1 PE=1 SV=3;tr|D3YU60|D3YU60_MOUSE Microsomal glutathione S-transferase 1 OS=Mus musculus OX=10090 GN=Mgst1 PE=1 SV=1;tr|E9QJW0|E9QJW0_MOUSE Microsomal glutathione	5	2	2	2	2	0	0	0	2	2	0	2	2	2	0	0	0	2	1	0	0	0	1	1	2	2	0	0	0	1	2	0	0	1	0	1	0	0	0	1	0	0
Q9CZX8;D3YUT3;D3YUG3;Q5M9P3;D3Z5R8;D3Z722;S4R223	Q9CZX8;D3YUT3;D3YUG3;Q5M9P3;D3Z5R8;D3Z722;S4R223	5;5;5;5;5;5;3	5;5;5;5;5;5;3	5;5;5;5;5;5;3	40S ribosomal protein S19	Rps19	sp|Q9CZX8|RS19_MOUSE 40S ribosomal protein S19 OS=Mus musculus OX=10090 GN=Rps19 PE=1 SV=3;tr|D3YUT3|D3YUT3_MOUSE 40S ribosomal protein S19 (Fragment) OS=Mus musculus OX=10090 GN=Rps19 PE=1 SV=2;tr|D3YUG3|D3YUG3_MOUSE 40S ribosomal protein S19 (Fragment) O	7	5	5	5	5	5	5	5	4	5	5	5	5	5	5	5	5	5	5	1	4	4	5	5	5	5	5	4	5	5	5	5	5	5	5	0	0	0	0	0	0	0
Q9DCS9;D3YUK4	Q9DCS9;D3YUK4	4;4	4;4	4;4	NADH dehydrogenase [ubiquinone] 1 beta subcomplex subunit 10	Ndufb10	sp|Q9DCS9|NDUBA_MOUSE NADH dehydrogenase [ubiquinone] 1 beta subcomplex subunit 10 OS=Mus musculus OX=10090 GN=Ndufb10 PE=1 SV=3;tr|D3YUK4|D3YUK4_MOUSE NADH dehydrogenase [ubiquinone] 1 beta subcomplex subunit 10 (Fragment) OS=Mus musculus OX=10090 GN=Nduf	2	4	4	4	2	2	2	3	2	3	2	2	2	2	2	2	2	2	2	1	1	2	2	3	2	2	3	2	1	3	2	3	3	2	2	0	0	0	0	0	0	0
Q91YT0;D3YUM1;D3Z1U9;D3Z0K1;D3YXX5;A0A494BAS8;D6RG60	Q91YT0;D3YUM1;D3Z1U9;D3Z0K1	8;8;7;4;2;2;1	8;8;7;4;2;2;1	8;8;7;4;2;2;1	NADH dehydrogenase [ubiquinone] flavoprotein 1, mitochondrial	Ndufv1	sp|Q91YT0|NDUV1_MOUSE NADH dehydrogenase [ubiquinone] flavoprotein 1, mitochondrial OS=Mus musculus OX=10090 GN=Ndufv1 PE=1 SV=1;tr|D3YUM1|D3YUM1_MOUSE NADH dehydrogenase [ubiquinone] flavoprotein 1, mitochondrial OS=Mus musculus OX=10090 GN=Ndufv1 PE=1 SV	7	8	8	8	8	7	6	5	7	7	6	5	8	7	6	6	5	8	6	2	4	5	4	5	6	6	5	6	3	6	5	4	7	5	4	0	0	0	0	0	0	0
Q0P5W1;F8WI64;D3YUP0;Q0P5W1-3;Q8CIG5;F6ZLN8;Q0P5W1-2	Q0P5W1;F8WI64;D3YUP0;Q0P5W1-3;Q8CIG5;F6ZLN8;Q0P5W1-2	3;3;3;3;2;2;2	3;3;3;3;2;2;2	3;3;3;3;2;2;2	Vacuolar protein sorting-associated protein 8 homolog	Vps8	sp|Q0P5W1|VPS8_MOUSE Vacuolar protein sorting-associated protein 8 homolog OS=Mus musculus OX=10090 GN=Vps8 PE=1 SV=1;tr|F8WI64|F8WI64_MOUSE Vacuolar protein sorting-associated protein 8 homolog OS=Mus musculus OX=10090 GN=Vps8 PE=1 SV=2;tr|D3YUP0|D3YUP0_M	7	3	3	3	0	0	0	0	0	0	0	0	0	1	0	0	0	0	0	0	0	0	0	0	0	0	0	0	0	0	0	0	0	1	0	0	0	0	0	0	0	0
Q6PDC0;D3YUQ5	Q6PDC0;D3YUQ5	1;1	1;1	1;1	RUN domain-containing protein 3B	Rundc3b	sp|Q6PDC0|RUN3B_MOUSE RUN domain-containing protein 3B OS=Mus musculus OX=10090 GN=Rundc3b PE=1 SV=1;tr|D3YUQ5|D3YUQ5_MOUSE RUN domain-containing protein 3B OS=Mus musculus OX=10090 GN=Rundc3b PE=1 SV=1	2	1	1	1	0	1	0	1	0	0	1	0	0	0	0	1	0	0	0	0	1	0	0	0	0	0	0	0	0	0	0	0	0	0	0	0	0	0	0	0	0	0
Q8BZH4;D3YUW8;D3YUX1;Q3TSQ2;Q0VGT3	Q8BZH4;D3YUW8;D3YUX1;Q3TSQ2;Q0VGT3	4;4;4;4;4	4;4;4;4;4	4;4;4;4;4	Pogo transposable element with ZNF domain	Pogz	sp|Q8BZH4|POGZ_MOUSE Pogo transposable element with ZNF domain OS=Mus musculus OX=10090 GN=Pogz PE=1 SV=2;tr|D3YUW8|D3YUW8_MOUSE Pogo transposable element with ZNF domain OS=Mus musculus OX=10090 GN=Pogz PE=1 SV=1;tr|D3YUX1|D3YUX1_MOUSE Pogo transposable e	5	4	4	4	0	1	1	0	0	1	1	1	0	1	1	0	0	2	0	0	1	0	0	1	0	0	1	1	1	1	1	1	1	1	0	0	0	0	0	0	0	0
P23249;Q3UD86;Q3TFC0;D3Z3E8;Q69ZE2;E9PW39;D3YVL0	P23249;Q3UD86;Q3TFC0;D3Z3E8;Q69ZE2;E9PW39;D3YVL0	9;9;9;9;9;9;9	9;9;9;9;9;9;9	9;9;9;9;9;9;9	Putative helicase MOV-10	Mov10	sp|P23249|MOV10_MOUSE Putative helicase MOV-10 OS=Mus musculus OX=10090 GN=Mov10 PE=1 SV=2;tr|Q3UD86|Q3UD86_MOUSE AAA_12 domain-containing protein OS=Mus musculus OX=10090 GN=Mov10 PE=2 SV=1;tr|Q3TFC0|Q3TFC0_MOUSE AAA_12 domain-containing protein OS=Mus mu	7	9	9	9	6	1	1	2	2	6	3	4	7	4	4	2	2	4	6	3	3	2	3	1	3	6	1	2	1	2	5	1	5	5	1	2	1	0	0	1	0	1
Q99LG0;D3YVU1;D6RHQ6;D3Z6E6	Q99LG0;D3YVU1;D6RHQ6	4;4;3;1	4;4;3;1	4;4;3;1	Ubiquitin carboxyl-terminal hydrolase 16;Ubiquitinyl hydrolase 1	Usp16	sp|Q99LG0|UBP16_MOUSE Ubiquitin carboxyl-terminal hydrolase 16 OS=Mus musculus OX=10090 GN=Usp16 PE=1 SV=2;tr|D3YVU1|D3YVU1_MOUSE Ubiquitinyl hydrolase 1 OS=Mus musculus OX=10090 GN=Usp16 PE=1 SV=1;tr|D6RHQ6|D6RHQ6_MOUSE Ubiquitinyl hydrolase 1 OS=Mus musc	4	4	4	4	1	1	0	1	1	1	0	1	0	1	0	0	0	1	0	0	0	0	1	0	0	2	0	0	0	2	1	1	0	2	0	0	1	0	1	1	1	1
D3YVZ9;P58059	D3YVZ9;P58059	1;1	1;1	1;1	28S ribosomal protein S21, mitochondrial	Mrps21	tr|D3YVZ9|D3YVZ9_MOUSE 28S ribosomal protein S21, mitochondrial (Fragment) OS=Mus musculus OX=10090 GN=Mrps21 PE=1 SV=1;sp|P58059|RT21_MOUSE 28S ribosomal protein S21, mitochondrial OS=Mus musculus OX=10090 GN=Mrps21 PE=1 SV=1	2	1	1	1	1	1	1	1	1	1	1	1	1	1	1	1	1	1	1	0	1	1	0	1	1	1	1	1	1	1	0	1	1	1	1	0	0	0	0	0	0	0
Q8BWQ6;D3YW20;I1E4X5;D3YW19;Q8BWQ6-3;Q8BWQ6-2;F6RR19;Q9D0B4;H3BJE8	Q8BWQ6;D3YW20;I1E4X5;D3YW19;Q8BWQ6-3;Q8BWQ6-2	4;4;4;3;3;2;1;1;1	4;4;4;3;3;2;1;1;1	4;4;4;3;3;2;1;1;1	UPF0505 protein C16orf62 homolog	9030624J02Rik	sp|Q8BWQ6|VP35L_MOUSE VPS35 endosomal protein sorting factor-like OS=Mus musculus OX=10090 GN=Vps35l PE=1 SV=2;tr|D3YW20|D3YW20_MOUSE VPS35 endosomal protein sorting factor-like (Fragment) OS=Mus musculus OX=10090 GN=Vps35l PE=1 SV=2;tr|I1E4X5|I1E4X5_MOUSE	9	4	4	4	1	0	1	0	2	2	1	2	1	2	1	0	1	2	1	0	0	0	0	0	2	1	0	1	1	0	0	0	0	1	0	0	0	1	0	0	0	0
Q80W47;D3YWK1	Q80W47;D3YWK1	5;5	5;5	5;5	WD repeat domain phosphoinositide-interacting protein 2	Wipi2	sp|Q80W47|WIPI2_MOUSE WD repeat domain phosphoinositide-interacting protein 2 OS=Mus musculus OX=10090 GN=Wipi2 PE=1 SV=1;tr|D3YWK1|D3YWK1_MOUSE WD repeat domain phosphoinositide-interacting protein 2 OS=Mus musculus OX=10090 GN=Wipi2 PE=1 SV=1	2	5	5	5	1	0	0	0	0	1	0	0	1	2	1	0	1	2	1	0	1	0	0	2	0	1	0	0	0	2	1	0	1	1	1	0	0	1	0	0	0	0
D3YWQ0;S4R2G0;D3Z2W1;D3Z519;S4R215	D3YWQ0;S4R2G0;D3Z2W1;D3Z519	3;3;3;2;1	3;3;3;2;1	3;3;3;2;1	Diacylglycerol kinase	Dgki	tr|D3YWQ0|D3YWQ0_MOUSE Diacylglycerol kinase OS=Mus musculus OX=10090 GN=Dgki PE=1 SV=1;tr|S4R2G0|S4R2G0_MOUSE Diacylglycerol kinase OS=Mus musculus OX=10090 GN=Dgki PE=1 SV=1;tr|D3Z2W1|D3Z2W1_MOUSE Diacylglycerol kinase OS=Mus musculus OX=10090 GN=Dgki PE	5	3	3	3	0	1	0	0	0	0	0	0	0	0	0	1	1	0	0	0	0	0	0	0	0	0	0	0	0	0	0	0	0	0	0	0	0	0	0	0	0	0
Q8BVI4;D3YWR7;A0A0G2JGY0;A0A0G2JGJ1;D3Z1A1;D3Z099	Q8BVI4;D3YWR7;A0A0G2JGY0;A0A0G2JGJ1	7;7;6;6;2;1	7;7;6;6;2;1	7;7;6;6;2;1	Dihydropteridine reductase	Qdpr	sp|Q8BVI4|DHPR_MOUSE Dihydropteridine reductase OS=Mus musculus OX=10090 GN=Qdpr PE=1 SV=2;tr|D3YWR7|D3YWR7_MOUSE Dihydropteridine reductase OS=Mus musculus OX=10090 GN=Qdpr PE=1 SV=1;tr|A0A0G2JGY0|A0A0G2JGY0_MOUSE Dihydropteridine reductase OS=Mus musculu	6	7	7	7	5	6	7	7	6	6	7	5	5	6	5	6	7	6	5	2	4	4	5	6	5	4	6	5	5	5	5	6	6	4	5	0	0	0	0	0	0	0
D3YWS8;Q8CBY3	D3YWS8;Q8CBY3	4;2	4;2	4;2	Leukocyte receptor cluster member 8 homolog	Leng8	tr|D3YWS8|D3YWS8_MOUSE Leukocyte receptor cluster member 8 homolog OS=Mus musculus OX=10090 GN=Leng8 PE=4 SV=1;sp|Q8CBY3|LENG8_MOUSE Leukocyte receptor cluster member 8 homolog OS=Mus musculus OX=10090 GN=Leng8 PE=1 SV=1	2	4	4	4	0	0	0	0	1	0	1	0	0	0	0	0	0	0	0	0	0	0	0	0	0	0	0	0	0	1	0	0	0	1	0	1	0	2	0	1	0	0
D3Z3N4;D3YWT1	D3Z3N4;D3YWT1	3;3	3;3	3;3		Hnrnph3	tr|D3Z3N4|D3Z3N4_MOUSE Heterogeneous nuclear ribonucleoprotein H3 OS=Mus musculus OX=10090 GN=Hnrnph3 PE=1 SV=1;tr|D3YWT1|D3YWT1_MOUSE Heterogeneous nuclear ribonucleoprotein H3 OS=Mus musculus OX=10090 GN=Hnrnph3 PE=1 SV=1	2	3	3	3	1	2	3	2	2	1	3	2	0	2	3	2	3	2	2	1	1	2	1	2	0	0	2	2	1	2	1	3	3	0	2	0	1	0	1	0	1	1
Q9JIY5;D3YX27;Q3TXN0;Q3UJR3;F6TCV0;D3YX28;Q80V84;F6XUR8;S4R1B3;S4R1A8	Q9JIY5;D3YX27;Q3TXN0;Q3UJR3;F6TCV0;D3YX28;Q80V84;F6XUR8;S4R1B3	5;5;5;5;4;4;4;3;3;1	5;5;5;5;4;4;4;3;3;1	5;5;5;5;4;4;4;3;3;1	Serine protease HTRA2, mitochondrial	Htra2	sp|Q9JIY5|HTRA2_MOUSE Serine protease HTRA2, mitochondrial OS=Mus musculus OX=10090 GN=Htra2 PE=1 SV=2;tr|D3YX27|D3YX27_MOUSE Serine protease HTRA2, mitochondrial OS=Mus musculus OX=10090 GN=Htra2 PE=1 SV=1;tr|Q3TXN0|Q3TXN0_MOUSE PDZ domain-containing prot	10	5	5	5	3	4	4	5	3	4	5	4	3	4	3	5	4	3	3	3	3	5	3	4	3	4	5	5	5	3	4	3	4	4	4	0	0	0	0	0	0	0
Q7SIG6;D3YX85;Q3UH05;Q6A074;Q3UH27;E9PX52;Q3TS63;Q7SIG6-2;H3BK40	Q7SIG6;D3YX85;Q3UH05;Q6A074;Q3UH27;E9PX52;Q3TS63;Q7SIG6-2	4;4;4;4;4;4;3;3;1	3;3;3;3;3;3;3;2;0	3;3;3;3;3;3;3;2;0	Arf-GAP with SH3 domain, ANK repeat and PH domain-containing protein 2	Asap2	sp|Q7SIG6|ASAP2_MOUSE Arf-GAP with SH3 domain, ANK repeat and PH domain-containing protein 2 OS=Mus musculus OX=10090 GN=Asap2 PE=1 SV=3;tr|D3YX85|D3YX85_MOUSE Arf-GAP with SH3 domain, ANK repeat and PH domain-containing protein 2 OS=Mus musculus OX=10090	9	4	3	3	1	1	1	1	1	1	1	0	0	1	1	1	1	0	1	0	0	1	1	1	1	1	1	1	1	1	1	1	1	1	1	0	1	0	1	1	1	1
Q9CQH3;D3Z568;F6Y6V5;D3YX99;D3Z6W9;Q8BU20	Q9CQH3;D3Z568;F6Y6V5;D3YX99;D3Z6W9;Q8BU20	1;1;1;1;1;1	1;1;1;1;1;1	1;1;1;1;1;1	NADH dehydrogenase [ubiquinone] 1 beta subcomplex subunit 5, mitochondrial	Ndufb5	sp|Q9CQH3|NDUB5_MOUSE NADH dehydrogenase [ubiquinone] 1 beta subcomplex subunit 5, mitochondrial OS=Mus musculus OX=10090 GN=Ndufb5 PE=1 SV=1;tr|D3Z568|D3Z568_MOUSE NADH dehydrogenase [ubiquinone] 1 beta subcomplex subunit 5, mitochondrial OS=Mus musculus	6	1	1	1	0	1	1	1	1	1	1	0	1	1	1	1	1	1	1	0	1	0	0	1	1	0	1	0	1	1	0	1	1	0	1	0	0	0	0	0	0	0
Q9QZ08;D3YXG2;Q9D997	Q9QZ08;D3YXG2;Q9D997	2;2;2	2;2;2	2;2;2	N-acetyl-D-glucosamine kinase	Nagk	sp|Q9QZ08|NAGK_MOUSE N-acetyl-D-glucosamine kinase OS=Mus musculus OX=10090 GN=Nagk PE=1 SV=3;tr|D3YXG2|D3YXG2_MOUSE N-acetyl-D-glucosamine kinase OS=Mus musculus OX=10090 GN=Nagk PE=1 SV=1;tr|Q9D997|Q9D997_MOUSE N-acetyl-D-glucosamine kinase OS=Mus muscul	3	2	2	2	2	0	1	1	2	2	0	2	2	1	1	1	1	2	2	0	0	0	1	1	1	1	1	2	1	2	1	1	1	1	0	0	0	0	0	0	0	0
D3YXK2;S4R1M2;S4R2Q5	D3YXK2;S4R1M2	8;8;1	8;8;1	5;5;1	Scaffold attachment factor B1	Safb	sp|D3YXK2|SAFB1_MOUSE Scaffold attachment factor B1 OS=Mus musculus OX=10090 GN=Safb PE=1 SV=2;tr|S4R1M2|S4R1M2_MOUSE Scaffold attachment factor B1 OS=Mus musculus OX=10090 GN=Safb PE=1 SV=1	3	8	8	5	3	8	5	6	5	5	8	6	4	4	7	8	7	5	3	0	5	5	2	3	2	4	6	5	4	4	3	7	5	4	6	0	0	0	0	1	0	0
Q91YS4;D3YXZ3;O88448;D3Z5Y7	Q91YS4;D3YXZ3;O88448	17;17;14;5	17;17;14;5	11;11;8;4	Kinesin light chain 2	Klc2	tr|Q91YS4|Q91YS4_MOUSE Kinesin light chain 2 OS=Mus musculus OX=10090 GN=Klc2 PE=1 SV=1;tr|D3YXZ3|D3YXZ3_MOUSE Kinesin light chain 2 OS=Mus musculus OX=10090 GN=Klc2 PE=1 SV=1;sp|O88448|KLC2_MOUSE Kinesin light chain 2 OS=Mus musculus OX=10090 GN=Klc2 PE=1	4	17	17	11	2	6	7	6	4	3	7	3	4	5	5	7	7	4	2	0	1	2	3	2	2	3	7	6	4	3	2	6	8	2	6	0	0	0	0	1	0	0
Q91WT8;D3YXZ5;Q91WT8-2;D3Z113	Q91WT8;D3YXZ5;Q91WT8-2;D3Z113	4;4;4;3	4;4;4;3	4;4;4;3	RNA-binding protein 47	Rbm47	sp|Q91WT8|RBM47_MOUSE RNA-binding protein 47 OS=Mus musculus OX=10090 GN=Rbm47 PE=1 SV=1;tr|D3YXZ5|D3YXZ5_MOUSE RNA-binding protein 47 OS=Mus musculus OX=10090 GN=Rbm47 PE=1 SV=1;sp|Q91WT8-2|RBM47_MOUSE Isoform 2 of RNA-binding protein 47 OS=Mus musculus O	4	4	4	4	2	0	0	0	3	2	0	1	2	3	0	0	0	4	1	0	0	0	1	0	1	1	0	0	0	2	2	0	0	0	0	1	0	1	0	0	0	0
Q9D6N5;D3YYC2;F6T9K1;G3UXH5;D3YY09	Q9D6N5;D3YYC2;F6T9K1;G3UXH5;D3YY09	2;2;2;2;2	2;2;2;2;2	2;2;2;2;2	Dr1-associated corepressor	Drap1	sp|Q9D6N5|NC2A_MOUSE Dr1-associated corepressor OS=Mus musculus OX=10090 GN=Drap1 PE=1 SV=3;tr|D3YYC2|D3YYC2_MOUSE Dr1-associated corepressor OS=Mus musculus OX=10090 GN=Drap1 PE=1 SV=1;tr|F6T9K1|F6T9K1_MOUSE Dr1-associated corepressor OS=Mus musculus OX=1	5	2	2	2	2	2	2	2	2	2	2	2	2	2	2	2	2	2	2	0	1	2	2	1	1	2	1	2	2	2	2	2	2	1	2	0	0	0	0	0	0	0
O55128;D3YY73;D3Z2N9;E9Q317	O55128;D3YY73;D3Z2N9;E9Q317	1;1;1;1	1;1;1;1	1;1;1;1	Histone deacetylase complex subunit SAP18	Sap18;Gm10094	sp|O55128|SAP18_MOUSE Histone deacetylase complex subunit SAP18 OS=Mus musculus OX=10090 GN=Sap18 PE=1 SV=1;tr|D3YY73|D3YY73_MOUSE Histone deacetylase complex subunit SAP18 OS=Mus musculus OX=10090 GN=Sap18 PE=1 SV=1;tr|D3Z2N9|D3Z2N9_MOUSE Histone deacetyl	4	1	1	1	1	1	1	1	1	1	1	1	1	1	1	1	1	1	1	1	1	1	1	1	1	1	1	1	1	1	0	1	0	1	1	0	0	0	0	0	0	0
Q8BSQ9;F8VQD1;D6RIL0;D6RI94;D3Z3R4;F6THL5;D3YYF2;E9Q7L3;D3Z1W6;E9Q7L2;D3Z1N4;E9Q4Y5;Q8BSQ9-2	Q8BSQ9;F8VQD1;D6RIL0;D6RI94;D3Z3R4;F6THL5;D3YYF2;E9Q7L3;D3Z1W6;E9Q7L2;D3Z1N4;E9Q4Y5;Q8BSQ9-2	2;2;2;2;2;2;2;2;2;2;2;2;2	2;2;2;2;2;2;2;2;2;2;2;2;2	2;2;2;2;2;2;2;2;2;2;2;2;2	Protein polybromo-1	Pbrm1	sp|Q8BSQ9|PB1_MOUSE Protein polybromo-1 OS=Mus musculus OX=10090 GN=Pbrm1 PE=1 SV=4;tr|F8VQD1|F8VQD1_MOUSE Protein polybromo-1 OS=Mus musculus OX=10090 GN=Pbrm1 PE=1 SV=1;tr|D6RIL0|D6RIL0_MOUSE Protein polybromo-1 OS=Mus musculus OX=10090 GN=Pbrm1 PE=1 SV=	13	2	2	2	2	2	2	2	2	2	2	1	2	2	2	2	2	1	2	0	2	2	2	2	2	2	1	2	2	0	1	1	1	1	1	0	0	0	0	0	0	0
D3YYM6;D3Z1S8;Q91V55;P97461	D3YYM6;D3Z1S8;Q91V55;P97461	7;7;7;6	7;7;7;6	7;7;7;6	40S ribosomal protein S5;40S ribosomal protein S5, N-terminally processed	Rps5	tr|D3YYM6|D3YYM6_MOUSE 40S ribosomal protein S5 (Fragment) OS=Mus musculus OX=10090 GN=Rps5 PE=1 SV=1;tr|D3Z1S8|D3Z1S8_MOUSE 40S ribosomal protein S5 (Fragment) OS=Mus musculus OX=10090 GN=Rps5 PE=1 SV=1;tr|Q91V55|Q91V55_MOUSE 40S ribosomal protein S5 OS=M	4	7	7	7	6	5	5	6	4	7	4	4	5	6	5	4	5	7	6	4	4	4	5	6	6	4	4	3	4	5	4	4	3	4	4	2	2	2	1	3	1	1
Q922P9;D3YYT1	Q922P9;D3YYT1	3;3	3;3	3;3	Putative oxidoreductase GLYR1	Glyr1	sp|Q922P9|GLYR1_MOUSE Putative oxidoreductase GLYR1 OS=Mus musculus OX=10090 GN=Glyr1 PE=1 SV=1;tr|D3YYT1|D3YYT1_MOUSE Putative oxidoreductase GLYR1 OS=Mus musculus OX=10090 GN=Glyr1 PE=1 SV=1	2	3	3	3	1	2	2	2	2	1	2	2	2	1	2	2	1	2	1	0	1	0	1	1	1	0	1	2	1	1	1	1	2	1	2	0	0	0	0	0	0	0
Q91V81;D3YYW8	Q91V81;D3YYW8	2;2	2;2	2;2	RNA-binding protein 42	Rbm42	sp|Q91V81|RBM42_MOUSE RNA-binding protein 42 OS=Mus musculus OX=10090 GN=Rbm42 PE=1 SV=2;tr|D3YYW8|D3YYW8_MOUSE RNA-binding protein 42 OS=Mus musculus OX=10090 GN=Rbm42 PE=1 SV=1	2	2	2	2	0	2	1	2	2	1	2	1	1	2	2	2	2	2	0	0	1	2	0	2	1	1	1	2	2	2	1	0	2	0	1	0	0	0	0	0	0	0
Q9CY66;D3YZ09;Q3TKG5;Q9CY66-3;Q9CY66-2;F6SL78	Q9CY66;D3YZ09;Q3TKG5;Q9CY66-3;Q9CY66-2	7;7;7;7;7;3	7;7;7;7;7;3	7;7;7;7;7;3	H/ACA ribonucleoprotein complex subunit 1	Gar1	sp|Q9CY66|GAR1_MOUSE H/ACA ribonucleoprotein complex subunit 1 OS=Mus musculus OX=10090 GN=Gar1 PE=1 SV=1;tr|D3YZ09|D3YZ09_MOUSE H/ACA ribonucleoprotein complex subunit (Fragment) OS=Mus musculus OX=10090 GN=Gar1 PE=1 SV=1;tr|Q3TKG5|Q3TKG5_MOUSE H/ACA ribo	6	7	7	7	2	2	2	1	2	3	1	2	0	4	2	1	2	3	3	0	1	0	0	2	0	1	1	1	0	2	0	1	1	2	0	7	4	7	2	7	4	0
[truncated: 2,967 more rows]
[truncated: 556 more columns]

## Sheet: SD 1B
Supplemental table: Principal component analysis component matrix for LFQ values of whole cell samples
[truncated: 2,192 more rows]

[truncated: 3 more sheets: SD 1C, SD 1D, SD 1E]
