# Supplementary material for: Cellular Proteomic Profiling Using Proximity Labeling by TurboID-NES in Microglial and Neuronal Cell Lines
Source: Mol Cell Proteomics. 2023 Apr 14;22(6):100546. doi: 10.1016/j.mcpro.2023.100546 (PMC10205547; doi:10.1016/j.mcpro.2023.100546)
Supplement: Supplemental Datasheet 2 [file mmc4.xlsx]

## Sheet: SD 2A
LFQ Dataset used for whole-cell DEAs. 50% missingness applied within cell-type.
Gene names	N2A				N2A+LPS				N2A+TurboID				N2A+LPS+TurboID				BV2				BV2+LPS			BV2+TurboID				BV2+LPS+TurboID
	N2A (#1)	N2A (#2)	N2A (#3)	N2A (#4)	N2A+LPS (#1)	N2A+LPS #2	N2A+LPS (#3)	N2A+LPS (#4)	N2A+TurboID (#1)	N2A+TurboID (#2)	N2A+TurboID (#3)	N2A+TurboID (#4)	N2A+LPS+TurboID (#1)	N2A+LPS+TurboID (#2)	N2A+LPS+TurboID (#3)	N2A+LPS+TurboID (#4)	BV2 (#1)	BV2 (#2)	BV2 (#3)	BV2 (#4)	BV2+LPS (#1)	BV2+LPS (#2)	BV2+LPS (#3)	BV2+TurboID (#1)	BV2+TurboID (#2)	BV2+TurboID (#3)	BV2+TurboID (#4)	BV2+LPS+TurboID (#1)	BV2+LPS+TurboID (#2)	BV2+LPS+TurboID (#3)	BV2+LPS+TurboID (#4)	Peptides	Razor + unique peptides	Unique peptides	Sequence coverage [%]	Unique + razor sequence coverage [%]	Unique sequence coverage [%]	Mol. weight [kDa]	Score	Intensity	iBAQ peptides	MS/MS count	Protein IDs	Majority protein IDs	Protein names
Tap1	19.5424	19.989	18.8616	20.7822	21.1784	19.5051	20.6725	19.9755	19.1391	19.2144	18.6036	20.7963	20.9449	19.0431	20.3528	21.2138	20.0864	20.6002	19.1814	20.1791	23.1483	21.234	23.1475	20.8069	18.0526	19.8916	20.9315	21.7918	22.2959	23.6783	19.8403	4	4	4	9.3	9.3	9.3	78.863	13.28	290660000	30	13	P21958;Q5D0F3;Q3TBA3;Q78E61;Q62429;Q62428;Q3U6V4;Q3U543;A0A068BER1;F6QHF1	P21958;Q5D0F3;Q3TBA3;Q78E61;Q62429;Q62428;Q3U6V4;Q3U543;A0A068BER1;F6QHF1	Antigen peptide transporter 1
Rab11b;Rab11a	25.9971	26.1642	25.926	25.9396	26.5569	26.7035	26.0795	25.8138	26.0501	25.9651	23.506	26.3609	26.6072	25.7859	26.2564	26.5756	25.8487	25.7009	26.3417	26.2894	25.9952	26.0682	26.2759	25.632	25.8936	25.9799	25.9186	26.3926	26.6295	26.1338	25.8196	8	8	8	46.3	46.3	46.3	24.489	66.745	9233600000	16	164	P46638;A0A068BFR3;G3UZD3;P62492;G3UY29;E9Q3P9;F8WGS1;Q3UZ37;G3UZL4;Q9QWU0;E9Q6B3	P46638;A0A068BFR3;G3UZD3;P62492;G3UY29;E9Q3P9;F8WGS1;Q3UZ37;G3UZL4	Ras-related protein Rab-11B;Ras-related protein Rab-11A
Wdr46	20.5586	19.8439	21.7511	19.4926	22.3683	21.1592	21.0908	21.5291	19.1849	21.9748	18.3607	21.4056	21.7744	20.0885	19.9793	20.5772	19.0731	22.3106	20.4433	21.8759	21.6897	20.0687	20.7388	21.646	20.0436	21.3153	23.2068	20.2591	22.2923	19.7615	21.93	8	8	8	26	26	26	69.014	46.081	2426500000	37	53	Q3UM80;A0A068BFS0;Q9Z0H1;Q8R0T3;A0A068BIU7;A0A3Q4EBZ6	Q3UM80;A0A068BFS0;Q9Z0H1;Q8R0T3;A0A068BIU7;A0A3Q4EBZ6	WD repeat-containing protein 46
Tapbp	19.8387	20.9248	19.9404	19.8862	20.0995	22.0049	18.7958	19.5824	19.7126	19.3116	20.1132	19.3253	19.0824	19.6208	20.6884	20.4048	19.5052	21.701	20.8121	21.2269	22.8513	23.1219	23.0243	20.2253	20.3091	19.3808	21.8513	24.0183	21.0852	22.578	22.5831	5	5	5	15.1	15.1	15.1	49.736	45.042	411700000	19	24	Q9R233;A0A068BIS1;Q3TCU5;Q9D679;Q9R233-2;Q3U7C1;Q5XW48;Q5XW49;Q3TED6;Q91WI5;Q5XW52;Q5XW51;Q8C6N4;Q5XW46;Q5XW50;A0A3Q4EGL0;G3UZZ2;Q5XW47	Q9R233;A0A068BIS1;Q3TCU5;Q9D679;Q9R233-2;Q3U7C1;Q5XW48;Q5XW49;Q3TED6;Q91WI5;Q5XW52;Q5XW51	Tapasin
Psmb8	23.8374	19.7169	24.2508	24.1437	22.2324	23.6454	23.8911	23.3677	24.0032	22.9475	18.6412	24.2995	24.8521	23.6636	22.7281	22.8226	25.8299	25.105	25.6066	25.8927	25.6091	25.2888	26.3442	25.0056	24.9991	25.666	24.936	25.4414	25.6396	25.3158	25.4726	7	7	7	39.9	39.9	39.9	30.26	57.915	1629300000	20	60	P28063;A0A068BIT8;G3UZW8;A0A494BAB6	P28063;A0A068BIT8;G3UZW8	Proteasome subunit beta type-8;Proteasome subunit beta type
Mtco2;COX2	25.727	26.2458	25.9287	25.8795	26.9012	27.7658	25.7244	25.8386	26.2512	25.8897	26.9985	25.8959	25.5081	25.947	26.487	25.9985	25.0093	26.4859	26.7574	26.4179	26.4796	26.7129	25.5654	26.2906	26.5579	26.1525	26.9223	26.5318	26.3935	26.6432	26.8141	6	6	6	44.9	44.9	44.9	25.976	65.719	8418000000	6	271	P00405;A0A075DC90	P00405;A0A075DC90	Cytochrome c oxidase subunit 2
Tceb1	24.8807	24.869	24.0168	24.1365	24.1546	19.6397	24.3623	24.3553	24.3142	23.8079	20.2773	24.3692	23.8085	22.9419	24.0732	22.8824	23.8899	23.4366	23.2427	22.523	23.7628	22.6943	23.8818	23.5197	22.7897	23.7613	22.1442	23.2568	23.7852	23.1344	23.1556	3	3	3	41.1	41.1	41.1	12.473	123.53	1138400000	8	49	P83940;A0A087WQE6;A0A087WNT1;A0A087WPE4	P83940;A0A087WQE6;A0A087WNT1;A0A087WPE4	Transcription elongation factor B polypeptide 1
Agfg1	20.4677	21.3558	21.0465	21.1469	20.4035	22.7068	21.7193	20.4935	19.9206	20.6763	20.5943	20.9297	20.4315	19.9354	20.5885	20.6365	22.5854	19.6762	19.6991	19.5418	20.7553	20.6146	22.953	19.8009	20.6283	22.6918	20.0255	20.5314	20.2738	20.083	20.8199	12	12	12	31.2	31.2	31.2	58.042	323.31	34831000000	19	267	Q8K2K6;A0A087WNV1;A0A087WSR7;A0A087WR52;Q8K2K6-3;Q8K2K6-1;Q8K2K6-2;A0A087WRL1	Q8K2K6;A0A087WNV1;A0A087WSR7;A0A087WR52;Q8K2K6-3;Q8K2K6-1;Q8K2K6-2;A0A087WRL1	Arf-GAP domain and FG repeat-containing protein 1
Ktn1	22.5072	20.0994	22.8835	22.8634	22.6968	22.5654	22.9049	22.7551	22.621	22.6742	22.5613	22.7817	23.3166	23.2369	23.2623	22.9505	23.4078	22.6853	23.0668	22.6362	22.9153	19.2841	22.4281	22.2472	21.9864	21.778	22.6417	22.7913	22.5881	21.998	22.7962	28	28	28	32.4	32.4	32.4	143.15	190.51	8749500000	85	188	A0A087WNW3;F8VQC7;A0A087WQ25;A0A087WRS1;A0A087WQI3;A0A087WQQ5;Q61595-6;Q61595;Q61595-9;Q61595-5;Q61595-15;A0A087WQF8;A0A087WPW5;A0A087WP48;A0A087WS23;A0A087WQG4;A0A087WS29;A0A087WQD0;A0A087WS04;A0A087WP14;A0A087WP85;A0A087WPX0;Q61595-12;Q61595-16;Q61595-3;Q61595-14;Q61595-4;Q61595-8;Q61595-13;Q61595-11;Q61595-7;Q61595-10;Q61595-2;Q6A0E9;A0A087WPY8;A0A087WR91	A0A087WNW3;F8VQC7;A0A087WQ25;A0A087WRS1;A0A087WQI3;A0A087WQQ5;Q61595-6;Q61595;Q61595-9;Q61595-5;Q61595-15;A0A087WQF8;A0A087WPW5;A0A087WP48;A0A087WS23;A0A087WQG4;A0A087WS29;A0A087WQD0;A0A087WS04;A0A087WP14;A0A087WP85;A0A087WPX0;Q61595-12;Q61595-16;Q61595-3;Q61595-14;Q61595-4;Q61595-8;Q61595-13;Q61595-11;Q61595-7;Q61595-10;Q61595-2	Kinectin
Trip12	21.7381	24.0702	22.9501	22.9735	23.8553	24.3669	22.1483	22.1251	22.3158	22.5992	24.5033	22.6068	23.6601	23.2939	23.5329	23.8774	23.3616	23.3727	24.5123	24.6082	22.9092	24.7584	23.3002	23.7661	23.5653	23.6003	23.8733	24.0072	24.688	25.138	23.5264	8	8	8	5.5	5.5	5.5	224.13	12.574	566930000	115	33	G5E870;A0A087WNZ7;A0A087WRV6;A0A087WS33;A0A0B4J1N9	G5E870;A0A087WNZ7;A0A087WRV6	E3 ubiquitin-protein ligase TRIP12
Xrn1	18.527	20.0385	20.4059	20.1308	19.7506	20.9876	19.5815	20.2718	19.878	19.0153	21.0814	21.9191	20.3131	19.4873	19.5344	19.3656	21.2323	19.4809	21.8697	20.0423	20.523	21.7997	19.9253	19.773	19.5242	20.5151	20.4005	21.0766	19.9617	19.9622	20.0828	7	7	7	5.8	5.8	5.8	194.31	21.482	2593300000	83	44	P97789;A0A087WQN7;F8VQ87;P97789-3;P97789-2;A0A087WNV6	P97789;A0A087WQN7;F8VQ87;P97789-3;P97789-2;A0A087WNV6	5-3 exoribonuclease 1
Bzw1	24.4077	23.8107	25.0007	24.9215	24.3735	24.5435	24.5161	24.5299	24.2171	24.6215	19.1095	24.5067	25.2047	23.9368	24.8208	24.0408	24.7941	25.3133	24.924	25.7143	25.5412	25.1932	25.0077	25.1385	25.1505	25.0986	24.1315	24.5057	24.7233	25.4119	24.2858	9	9	7	22	22	18.9	48.043	7.2004	3535500000	30	110	Q9CQC6;A0A087WQS2;A0A087WPF9;Q9CVI6;A0A087WS48	Q9CQC6;A0A087WQS2;A0A087WPF9	Basic leucine zipper and W2 domain-containing protein 1
Casp8	19.3095	19.0537	19.3412	20.0739	19.752	21.3341	19.6328	20.4163	20.4951	20.7107	19.6906	19.6776	20.2441	22.0642	20.0767	20.6257	22.2807	21.3841	22.6625	22.4536	22.6423	23.0179	22.7756	22.7498	22.085	22.2532	22.0565	23.0925	23.2873	22.2355	22.9328	5	5	5	14.2	14.2	14.2	55.356	5.0388	825190000	32	8	O89110;A0A087WQT6;Q4FK85	O89110;A0A087WQT6;Q4FK85	Caspase-8;Caspase-8 subunit p18;Caspase-8 subunit p10
Stat1	18.2084	21.8574	17.2054	20.2882	19.1844	20.3921	20.8838	18.476	17.5353	17.4503	17.873	20.6823	20.3929	21.3819	17.5719	21.8248	19.0132	21.1559	20.3252	20.7184	24.8554	24.3168	24.6265	20.4351	20.1614	20.7976	21.5449	24.4705	25.071	24.6729	22.7459	13	13	13	25	25	25	83.106	63.04	1370000000	41	64	Q99K94;Q9D323;Q8C497;Q8C3V4;Q3TW11;Q8C8M3;A0A087WSP5;P42225;A0A087WSQ5;Q91Y52;A0A087WRI1;Q8CFQ1	Q99K94;Q9D323;Q8C497;Q8C3V4;Q3TW11;Q8C8M3;A0A087WSP5;P42225	Signal transducer and activator of transcription;Signal transducer and activator of transcription 1
Prrc2c	22.539	21.6248	22.2047	23.3998	24.0145	22.5689	22.4511	22.1738	22.638	23.2835	19.3961	23.0971	23.2452	23.8646	22.8983	22.7981	22.2955	23.0041	23.6865	23.7689	22.518	22.4395	22.9252	22.6195	22.1234	23.4936	22.3062	22.7622	23.7322	23.2445	23.3568	25	24	24	14.5	14.1	14.1	310.89	251.96	11767000000	121	238	Q3TLH4;S4R2J9;A0A0A0MQ79;Q3TLH4-5;S4R294;S4R209;S4R2L9;S4R2E2;S4R298	Q3TLH4;S4R2J9;A0A0A0MQ79;Q3TLH4-5;S4R294	Protein PRRC2C
Spata5	25.2886	24.1745	25.1831	25.5745	23.6007	24.4497	25.1432	24.8799	24.7893	25.1218	18.4814	24.9451	25.777	24.172	23.508	22.6728	24.8173	24.4893	25.7751	26.1141	24.7824	25.5319	24.5786	25.0122	24.5017	24.9303	23.8272	25.1133	23.9522	25.9665	24.3134	3	3	3	4.9	4.9	4.9	97.255	6.9737	1127400000	59	31	Q3UMC0;A0A0G2JFY0;A0A0A0MQ80;B7ZNK9;Q9D3R6;Q8CH38;D3Z0U5;D6RGM7;A0A0E4D027;A0A0E4HJ81;D3Z4J2;A0A0E3WJP9;A0A0E4D014;A0A0E4HEY7;Q9D3R6-3	Q3UMC0;A0A0G2JFY0;A0A0A0MQ80;B7ZNK9	Spermatogenesis-associated protein 5
Arhgap12	20.3428	19.5967	20.2829	19.5147	20.6815	21.8526	20.5094	20.6193	20.7815	20.4646	20.5044	20.2715	20.3832	21.0347	20.7389	20.8469	20.0859	21.6366	21.3814	21.1082	20.6951	20.6889	19.6271	20.6595	20.4838	20.5084	21.46	20.0619	19.971	20.3807	19.9748	7	7	5	11	11	7.6	95.351	7.2607	1212200000	52	28	Q8C0D4;B2RUJ8;S4R203;S4R248;A0A0A0MQ95;S4R221;Q8R1F4;S4R1B0;S4R2V0	Q8C0D4;B2RUJ8;S4R203;S4R248;A0A0A0MQ95;S4R221	Rho GTPase-activating protein 12
Gapdh	30.2238	30.1935	30.4425	30.2945	30.8869	29.9366	30.1216	30.2414	30.5697	30.2528	29.8888	30.2539	30.6106	30.677	30.8993	30.6491	30.0958	30.7851	31.2859	31.1355	31.2527	31.5641	30.9913	30.8987	30.3317	30.5867	30.8257	31.1646	31.3332	31.4732	31.3984	16	16	1	74.2	74.2	5.1	35.81	323.31	212000000000	21	2485	P16858;A0A0A0MQF6;A0A1D5RLD8;S4R257;Q3TUZ9;Q4VBD1;Q6IWE3;S4R1N5;A0A0R4J0X7;Q3V2I5;Q8CEV2;Q64467;W8QM43;S4R2G5;Q8BJ40;V9GXA7;V9GX06;Q2VWQ4	P16858;A0A0A0MQF6;A0A1D5RLD8;S4R257	Glyceraldehyde-3-phosphate dehydrogenase
Urod	20.5469	20.3601	21.0691	20.5604	20.5705	21.6828	20.9847	20.5111	20.7726	20.4056	21.0964	20.8202	20.2437	22.2222	20.3561	21.2708	19.9947	20.1833	21.373	20.7616	20.7339	20.874	18.4703	20.2061	20.6263	20.2607	19.8362	21.043	21.0831	21.1093	20.9514	2	2	2	5.4	5.4	5.4	40.691	2.2685	81884000	18	10	P70697;A0A0A0MQG7	P70697;A0A0A0MQG7	Uroporphyrinogen decarboxylase
Krtcap2	22.6654	21.5212	22.5871	22.0726	22.5871	21.4455	21.9785	20.8326	22.3549	22.6128	19.7074	22.2181	22.3204	22.6589	22.3229	22.6808	21.5866	22.3783	22.1429	22.1288	21.8881	22.2474	20.43	21.9154	22.0696	21.7931	22.4716	22.2536	22.4403	21.7543	22.0378	1	1	1	12.5	12.5	12.5	14.674	2.5087	293090000	4	4	Q5RL79;A0A0A0MQN1	Q5RL79;A0A0A0MQN1	Keratinocyte-associated protein 2
Atg7	19.9625	20.4014	20.1509	20.5521	19.6905	21.1266	20.7965	20.4157	19.0043	20.5004	22.1054	18.9694	20.4055	19.7622	19.7723	20.4751	21.9292	23.2169	22.9996	23.0259	23.7847	22.8309	23.2221	22.7054	23.0623	22.8521	23.6917	23.5394	22.9247	23.6223	23.0068	10	10	10	18.9	18.9	18.9	77.519	35.247	549470000	42	63	Q9D906;Q3TM87;Q3TAB9;A0A0A0MQN4;S4R2D5;S4R2T5;S4R2P7;S4R1T0;S4R1N8;S4R1U3;S4R1W9	Q9D906;Q3TM87;Q3TAB9;A0A0A0MQN4;S4R2D5;S4R2T5;S4R2P7	Ubiquitin-like modifier-activating enzyme ATG7
Tmco1	22.0975	21.4461	22.4268	21.9571	22.4265	23.1604	21.9597	21.3043	22.2148	22.3101	21.2123	21.9796	22.647	22.1682	22.4945	20.219	22.3094	23.3817	25.0137	23.759	22.821	23.0398	22.7145	23.0337	23.4206	23.0646	24.1553	23.388	24.1662	23.433	23.4169	2	2	2	12.2	12.2	12.2	21.175	6.1904	1142300000	7	56	Q921L3;A0A0A6YVS2;Q3V4A0	Q921L3;A0A0A6YVS2;Q3V4A0	Transmembrane and coiled-coil domain-containing protein 1
Adrm1;Gm9774	22.2462	22.9563	22.6251	23.3539	22.4778	24.2751	22.2139	22.3351	23.0431	22.1406	24.1859	22.2723	22.3324	22.8797	22.977	23.5265	22.188	22.4874	22.9512	23.1861	22.635	23.3184	21.9796	22.6205	22.2886	22.7925	23.502	23.3758	23.6348	22.9577	22.6407	5	5	5	12.8	12.8	12.8	42.06	20.678	445600000	12	44	Q9JKV1;A0A0A6YVU8;Q8VCI8;D3YUD8;A0A1S6GWG3	Q9JKV1;A0A0A6YVU8;Q8VCI8;D3YUD8;A0A1S6GWG3	Proteasomal ubiquitin receptor ADRM1
Usp4	18.7988	18.7472	19.0937	20.1007	18.5819	20.2494	19.658	21.846	19.3554	18.6998	19.0351	19.5871	19.3015	18.8956	19.5223	18.9936	19.9346	20.8396	20.0354	20.1173	19.239	19.7293	19.4447	18.8085	19.7083	20.3022	20.7112	18.7422	19.3369	21.4383	20.1036	6	4	4	7.8	5.8	5.8	108.34	7.7756	205870000	52	7	P35123;Q921M8;A0A0A6YW28;Q3TEX8;Q3TPN5;Q6NXV6;A0A0A6YVY7;Q5DTK8;A0A0A6YWM7;Q3TQZ9;A0A0A6YW63	P35123;Q921M8;A0A0A6YW28;Q3TEX8;Q3TPN5;Q6NXV6;A0A0A6YVY7;Q5DTK8;A0A0A6YWM7	Ubiquitin carboxyl-terminal hydrolase 4;Ubiquitin carboxyl-terminal hydrolase
Naa15	23.237	23.6622	22.5122	23.6312	24.1773	25.2748	23.102	23.0271	23.541	23.3419	25.0927	23.6772	23.5331	23.0995	23.6611	22.799	23.7153	22.8662	23.5645	23.7033	23.0694	22.9485	23.2713	22.7927	22.2792	22.6629	23.7714	23.0795	23.3496	23.482	23.1625	16	16	16	22.7	22.7	22.7	95.295	55.012	1378800000	58	116	A0A0A6YW80;G3X8Y3;Q80UM3;Q8K2S4;A0A0A6YX86;Q9DBB4;A0A0A6YXF4;Q80ZL9;E9PZ53	A0A0A6YW80;G3X8Y3;Q80UM3;Q8K2S4	N-alpha-acetyltransferase 15, NatA auxiliary subunit
Rab3gap2	19.0221	19.2786	21.4935	19.3041	19.6393	20.3004	18.8514	19.8425	19.4356	21.3663	19.1523	20.0198	19.9848	20.3894	19.9569	19.797	21.3418	22.0101	19.9725	22.0186	21.712	22.2357	21.6103	22.3145	21.6582	22.0516	19.3002	22.7558	22.1586	19.9005	20.2323	9	9	9	10.7	10.7	10.7	152.53	21.83	1569600000	68	24	Q8BMG7;A0A0A6YWM5;E9QKE4;Q3UEY3;Q8BMG7-2;Q8BYZ6	Q8BMG7;A0A0A6YWM5;E9QKE4	Rab3 GTPase-activating protein non-catalytic subunit
Map4k4;mKIAA0687	21.2275	21.7167	21.4057	21.6463	21.2747	21.0564	21.4526	21.0401	21.0389	22.0498	19.6065	22.0125	22.0285	22.2629	22.2457	22.0065	19.3852	19.4398	20.5269	20.1139	20.3401	20.779	20.3421	20.6139	20.5891	19.6671	19.9794	20.5596	21.6583	20.5311	21.8023	18	18	11	18.2	18.2	12.6	144.69	80.81	2698700000	63	126	A0A0A6YWM8;B7ZNR9;E9PVG7;A0A0A6YW53;F8VPL5;B2RUE8;B7ZNR8;A0A0A6YWR8;Q6ZQ68;P97820;A0A0A6YVZ8;Q61155;A0A0A6YWJ2;E0CYV5;A0A0A6YVR7;A0A0A6YXE5;Q571L1;Q3UTY9	A0A0A6YWM8;B7ZNR9;E9PVG7;A0A0A6YW53;F8VPL5;B2RUE8;B7ZNR8;A0A0A6YWR8;Q6ZQ68;P97820;A0A0A6YVZ8	Mitogen-activated protein kinase kinase kinase kinase 4
Usp19	21.9212	20.91	21.8618	21.5596	21.4281	23.1436	21.128	21.2749	22.6511	21.8374	19.2408	22.1193	21.9994	19.9242	22.1169	23.1425	21.1815	22.1346	21.9823	21.7151	21.1095	21.3972	20.4891	21.2843	20.7621	21.8143	20.2941	21.9015	19.5436	21.7598	20.0452	10	10	10	11.5	11.5	11.5	150.55	17.323	960800000	73	54	Q3UJD6;E9Q9M5;A0A0A6YWX1;J3KMM1;Q3UJD6-2;A0A0A6YWN9	Q3UJD6;E9Q9M5;A0A0A6YWX1;J3KMM1;Q3UJD6-2;A0A0A6YWN9	Ubiquitin carboxyl-terminal hydrolase 19;Ubiquitin carboxyl-terminal hydrolase
Atp6v1h	24.2086	23.8057	23.7051	24.4623	24.3357	24.423	23.4405	23.9433	23.8572	23.8524	24.8292	23.8535	23.9829	23.7885	23.8848	23.8884	24.8861	25.0107	25.0983	25.1088	25.2965	25.6304	25.3523	25.0623	24.4772	24.9057	24.6273	25.4053	25.2831	25.168	24.9175	13	13	13	35.4	35.4	35.4	55.854	55.602	5955800000	27	165	Q8BVE3;A0A0A6YX18;A0A0A6YWP6;Q3U9S9;A0A0A6YVU0;A0A0A6YW86	Q8BVE3;A0A0A6YX18;A0A0A6YWP6	V-type proton ATPase subunit H
Lman2l	23.146	22.8151	23.5669	24.121	22.1909	22.5367	22.1465	22.8742	22.2199	22.1686	25.8926	22.2952	23.0413	22.1069	21.8864	21.5784	19.5251	19.6121	19.6315	19.9977	19.7249	19.6696	20.6491	20.198	20.3241	20.7347	20.8526	19.9525	20.1441	20.515	20.4024	3	3	3	10.1	10.1	10.1	39.881	2.5123	306130000	21	6	P59481;A0A0A6YX25;D3Z4P2;F6QN75;Q05CD1	P59481;A0A0A6YX25;D3Z4P2;F6QN75;Q05CD1	VIP36-like protein
Ntmt1	22.1416	22.8515	22.0934	19.4817	23.5062	23.7395	22.4169	21.9143	22.084	21.418	21.757	22.358	22.4508	22.6068	21.7905	22.2992	20.3275	20.7801	20.7884	21.2583	20.5488	21.1395	20.9167	20.342	20.327	20.0098	20.5849	21.5735	21.2377	20.3872	20.748	4	4	4	31.4	31.4	31.4	13.305	8.096	363130000	7	38	A0A0A6YXY1;A0A0A6YX97;A2APZ3;Q8R2U4;A2APZ2	A0A0A6YXY1;A0A0A6YX97;A2APZ3;Q8R2U4	N-terminal Xaa-Pro-Lys N-methyltransferase 1;N-terminal Xaa-Pro-Lys N-methyltransferase 1, N-terminally processed
Osbpl9	21.3797	19.9532	20.9797	20.0806	20.9789	20.7476	20.4875	20.344	20.8037	20.8082	18.6958	19.9857	21.2225	21.7269	19.8501	20.962	21.6797	21.1104	21.5899	21.6421	21.3692	20.8793	20.8915	21.4317	20.9451	20.9054	20.9766	21.355	22.48	19.7641	21.2762	2	2	2	3.4	3.4	3.4	83.108	2.5758	171180000	31	10	A2A8Z1;Q5FWX7;E9Q6C1;F6UHR6;E9PXZ2;A0A0A6YXH3;A0A1S6GWJ0;A2A8Z1-2;Q8R0G3	A2A8Z1;Q5FWX7;E9Q6C1;F6UHR6;E9PXZ2;A0A0A6YXH3;A0A1S6GWJ0;A2A8Z1-2;Q8R0G3	Oxysterol-binding protein-related protein 9;Oxysterol-binding protein
Txndc9	24.2255	20.4741	20.4624	21.7516	21.6746	19.9848	19.2487	19.8867	21.2525	20.234	19.0157	21.5198	21.4193	21.665	21.643	20.8063	19.1246	19.7652	20.7344	20.8431	19.6492	20.5558	21.3493	19.4094	21.5258	20.1176	20.3983	20.5884	20.8873	20.4522	21.1109	3	3	3	20.4	20.4	20.4	26.259	9.2134	158490000	15	5	Q9CQ79;A0A0A6YXY0;A0A0A6YWP9;A0A0A6YVV3	Q9CQ79;A0A0A6YXY0;A0A0A6YWP9	Thioredoxin domain-containing protein 9
Snw1	22.5238	23.3991	22.2219	22.593	23.2442	23.7058	22.1317	23.1754	22.8535	22.1688	23.0253	22.8706	22.0508	22.7118	23.633	23.2761	19.9467	21.7094	21.7719	21.9417	21.6254	21.9131	21.413	21.7314	21.7291	21.6353	19.6744	22.0776	22.401	22.059	21.8279	4	4	4	13.2	13.2	13.2	61.475	27.006	380940000	34	20	Q9CSN1;A0A0B4J1E2;Q9CV75;Q3TM37	Q9CSN1;A0A0B4J1E2;Q9CV75;Q3TM37	SNW domain-containing protein 1
Kpna4	23.1209	21.9141	23.0607	22.3088	21.6095	22.7186	23.1271	22.8438	23.2369	22.896	21.631	23.4034	23.102	23.1283	23.4446	21.9546	23.5045	21.5421	19.1993	21.8967	23.1062	21.8227	23.1419	21.9841	22.2109	22.4937	22.3044	23.5114	22.9247	21.807	21.6818	10	7	7	32.1	23.8	23.8	57.922	58.322	557750000	19	49	O35343;Q3UGH8;A0A0B4J1E7;D3YTN1	O35343;Q3UGH8;A0A0B4J1E7;D3YTN1	Importin subunit alpha-3
Abcd3	22.7054	22.9657	22.4916	23.0725	23.3464	24.7784	22.8488	22.4471	22.6563	22.4829	24.0862	22.8314	22.5599	23.5375	23.2167	23.2754	20.6273	22.5495	22.2211	21.9987	21.796	21.8795	21.8118	21.4279	22.1112	21.9281	23.2318	22.5357	22.4754	23.2808	22.1606	3	3	3	7.7	7.7	7.7	75.474	27.358	600800000	42	59	P55096;A0A0G2JDI9;Q9DBZ6;Q91VT3;Q3UNS0;Q3U645	P55096;A0A0G2JDI9;Q9DBZ6;Q91VT3;Q3UNS0;Q3U645	ATP-binding cassette sub-family D member 3
Rps27	25.6394	24.2199	25.7093	24.921	24.3975	24.8993	25.4614	25.4354	25.4823	26.1575	19.1241	25.6775	24.0278	25.0522	24.6756	24.7921	26.8336	25.6052	24.9031	25.5677	25.3257	24.6016	25.4114	25.7422	25.6313	25.5707	24.4939	25.3723	25.1197	24.9967	23.5875	4	4	1	39.3	39.3	13.1	9.461	14.621	11467000000	5	141	Q6ZWU9;A0A0G2JDW7;A0A0G2JG29;A0A0G2JEX7	Q6ZWU9;A0A0G2JDW7;A0A0G2JG29	40S ribosomal protein S27
Ube2d3;Ube2d2;Ube2d2b;Ube2d1	25.3432	24.896	25.3905	24.2807	24.3316	25.1169	25.3065	25.5385	25.6756	25.5892	20.6564	25.875	24.4965	24.6967	24.902	24.5784	25.2493	25.6698	24.4555	25.3536	25.4603	23.9901	25.0258	25.4521	24.7095	25.1853	25.2234	25.4308	24.5473	25.6691	23.2737	2	2	2	19.7	19.7	19.7	16.687	14.834	2486000000	5	69	P61079;P62838;A0A494BAN1;A0A494BA56;A0A0G2JE32;Q9D7F5;Q9D1S1;Q3U5V6;A0A0G2JGL0;Q6ZWY6;P61080	P61079;P62838;A0A494BAN1;A0A494BA56;A0A0G2JE32;Q9D7F5;Q9D1S1;Q3U5V6;A0A0G2JGL0;Q6ZWY6;P61080	Ubiquitin-conjugating enzyme E2 D3;Ubiquitin-conjugating enzyme E2 D2;Ubiquitin-conjugating enzyme E2 D2B;Ubiquitin-conjugating enzyme E2 D1
Gm8787;Gm7173	21.375	22.1969	22.0845	22.3052	22.529	23.1698	22.1768	22.1657	21.6696	22.2042	23.4881	22.2088	22.5503	22.2614	22.2096	22.6889	19.8287	23.2269	22.3579	22.7344	22.316	22.516	20.8898	22.4291	21.553	21.776	20.6517	22.4389	20.7332	20.0204	19.6351	2	2	2	0.7	0.7	0.7	360.34	1.6239	158550000	162	4	A0A0G2JEB6;B1AXF0;B1AY26	A0A0G2JEB6;B1AXF0;B1AY26
Sh3glb1	21.3523	22.2173	22.3659	21.9814	21.8201	22.265	20.5523	21.3	20.8529	21.0467	22.7224	21.5661	21.3673	22.1979	21.4437	21.9614	21.5405	22.8896	22.5797	22.8724	23.355	23.2757	22.6009	22.1542	21.9848	22.1496	23.3418	22.6208	23.2963	23.5231	23.7614	7	7	7	32.9	32.9	32.9	40.855	21.001	670330000	20	58	Q9JK48;A0A0G2JEC4;Q9JK48-2;Q9JK48-3;A0A0G2JF57;A0A0G2JE45	Q9JK48;A0A0G2JEC4;Q9JK48-2;Q9JK48-3	Endophilin-B1
Tdrkh	23.8165	24.4667	24.1344	23.8508	24.4373	26.3729	23.6271	23.8843	24.1808	23.9075	23.2294	23.7786	23.9977	23.8686	24.358	24.1416	22.8748	23.2394	23.3499	23.6595	23.4752	23.6498	24.3383	23.2567	23.4423	23.2879	24.144	23.2122	23.9427	23.5774	24.0944	8	8	3	22.1	22.1	8.9	62.133	37.077	774770000	30	70	Q80VL1;A0A0G2JFB2;Q6PGG8;A0A0G2JFE0	Q80VL1;A0A0G2JFB2;Q6PGG8;A0A0G2JFE0	Tudor and KH domain-containing protein
Rufy3	22.2451	23.7858	22.6951	22.2056	24.0035	24.1029	22.0256	22.5811	22.6358	22.6603	19.9354	22.1896	23.1502	22.436	22.8118	22.8175	19.8377	20.8324	19.823	20.704	20.5647	19.7106	20.3504	20.2806	19.7442	19.4962	21.2861	20.905	20.9601	19.6088	20.8035	9	9	8	17	17	15.8	74.401	28.002	1824000000	41	44	Q9D394-2;Q9D394-4;A0A0G2JFT8;Q9D394;Q9D394-3;Q8R4C2;Q8BLC2;D6RET4;Q9CSV9;Q05D93;D3Z4D2;Q8C424;Q8BR30	Q9D394-2;Q9D394-4;A0A0G2JFT8;Q9D394;Q9D394-3	Protein RUFY3
Nub1	22.1996	22.6214	22.2384	22.1062	21.5124	24.0175	22.0102	22.1178	23.3507	22.0452	22.5863	21.8632	22.1765	22.1155	22.6974	22.4198	25.374	23.0609	21.9294	22.0447	22.9319	23.0595	22.8343	23.3215	24.2774	22.9057	22.8846	23.9111	22.9421	22.4538	23.5177	6	6	6	15.1	15.1	15.1	70.306	21.125	540000000	35	16	P54729;A0A0G2JGQ4;A0PJ90;A0JLP6	P54729;A0A0G2JGQ4;A0PJ90;A0JLP6	NEDD8 ultimate buster 1
Dclk1	22.0352	22.0782	21.84	21.887	22.7531	19.2072	21.6227	21.5083	22.4891	21.7541	22.1819	22.2244	21.7133	21.5996	21.68	21.6947	20.1475	20.8648	20.4442	20.4044	20.0117	20.8117	20.2844	20.1074	20.2434	19.9987	21.0529	19.1799	20.4262	19.6522	20.6514	4	4	4	7.1	7.1	7.1	84.152	9.177	360080000	41	30	Q9JLM8;Q9JLM8-2;Q8CHG1;Q8VDT3;Q80VB6;Q3UGP0;Q8BRN4;Q9JLM7;A0A0G2JGQ6;A3KN70;A0A0G2JGR9	Q9JLM8;Q9JLM8-2;Q8CHG1;Q8VDT3;Q80VB6;Q3UGP0;Q8BRN4;Q9JLM7;A0A0G2JGQ6;A3KN70;A0A0G2JGR9	Serine/threonine-protein kinase DCLK1
Camk2d	24.0406	24.8314	23.69	24.6012	24.5562	25.7403	24.1038	24.4616	23.8103	23.7773	24.7552	24.1112	24.5364	24.4404	24.3174	25.2616	23.3956	23.4034	25.1035	25.1009	24.0121	25.0825	23.9732	23.3649	23.4073	23.3151	24.4393	24.0779	25.0349	24.9278	24.2774	5	5	3	17.8	17.8	11.3	54.113	48.979	2298900000	27	80	Q6PHZ2-2;E9Q1T1;Q6PHZ2;Q6PHZ2-4;Q6PHZ2-5;E9Q1W0;A0A0G2JGS4;Q8CCM0;E9Q1V9;Q8C8X9;Q80TN1;Q5SVI3;Q5SVI0;Q8BL41;Q5SVJ1;Q68EG2;Q5SVI1;F8WIS9;Q5SVI2;P11798;Q5SVI9;P28652;Q5SVJ0;Q3TY93;D6RDQ8;Q8BW40;Q3V1X9;A0A286YDL6;A0A286YCB8;Q8C4I3;O70459;F6RWZ9;F6WHR9;E9QAJ4;E9PXV3	Q6PHZ2-2;E9Q1T1;Q6PHZ2;Q6PHZ2-4;Q6PHZ2-5;E9Q1W0;A0A0G2JGS4;Q8CCM0;E9Q1V9;Q8C8X9	Calcium/calmodulin-dependent protein kinase type II subunit delta
Fubp1	24.6073	24.9777	24.3267	24.4503	24.6497	25.1732	24.6657	24.5316	24.6307	24.4814	22.9806	24.6745	24.4125	24.545	24.6323	24.5159	24.3309	23.2917	23.5387	23.0593	23.6915	23.3781	23.8	23.5249	23.9019	23.7325	23.9252	23.719	23.6104	23.3374	23.8491	15	14	14	34.4	33.3	33.3	67.195	110	2152800000	37	177	Q0P6B2;Q3TUE1;A0A0G2JGW9;Q91WJ8;A0A0G2JFY5;Q3UUU2;Q91WJ8-2;Q3TIS5;A0A0G2JG00;A0A0G2JFK2;A0A0G2JE55;A0A0G2JGT1;A0A0G2JGV9	Q0P6B2;Q3TUE1;A0A0G2JGW9;Q91WJ8;A0A0G2JFY5;Q3UUU2;Q91WJ8-2;Q3TIS5;A0A0G2JG00;A0A0G2JFK2	Far upstream element-binding protein 1
Znf512	27.7959	26.0211	27.3676	26.2175	25.4495	24.4135	27.5634	26.3602	27.4487	27.2749	28.5213	27.7376	26.565	26.4297	26.3747	26.1608	25.2264	26.7372	26.6842	26.1911	26.4057	26.9051	25.6499	26.3262	26.7068	26.3737	27.1643	25.4213	26.5125	26.698	20.4932	2	2	2	6.4	6.4	6.4	63.908	4.108	2330700000	32	8	Q69Z99;A0A0J9YTU9	Q69Z99;A0A0J9YTU9	Zinc finger protein 512
2022-09-11	24.8799	24.6638	24.5071	23.778	24.0169	23.2716	24.0527	24.2124	23.9409	24.2481	21.7668	23.5721	23.3724	24.128	23.9335	24.204	24.4643	23.4202	23.5007	22.2748	22.6287	22.6289	23.0793	23.4428	23.7557	22.5833	22.8951	23.1999	22.8102	22.0815	22.5963	7	7	6	23.9	23.9	21.3	49.694	73.149	861220000	25	64	Q8C1B7;A0A0J9YTY0;A0A0J9YUL3;Q8C1B7-3;Q8C1B7-2;A0A0J9YUV6;A0A0J9YVA6	Q8C1B7;A0A0J9YTY0;A0A0J9YUL3;Q8C1B7-3;Q8C1B7-2	Septin-11
Nup205	22.5719	23.2953	22.3462	22.8795	23.1038	24.0876	22.4724	22.4688	22.7562	22.551	24.6727	22.9232	22.9247	23.289	23.27	23.1987	21.9273	23.0424	23.3893	23.1056	22.6507	22.6607	22.1524	22.436	22.2736	22.4124	23.5114	22.8321	22.9385	23.0656	23.0789	15	15	15	9.1	9.1	9.1	233.81	30.885	2033100000	106	149	Q6ZQG1;Q6PDG0;B9EJ54;A0A0J9YUD5;Q6P9L5;Q6P9Y6;Q80VE6;Q3UFI7;E9Q880;Q9D6C1;B0LAE1	Q6ZQG1;Q6PDG0;B9EJ54;A0A0J9YUD5;Q6P9L5
Nsun7	27.5051	25.1903	24.3283	20.6833	24.5703	21.4766	24.4362	25.035	20.1614	19.4709	18.779	21.0553	24.6292	25.0476	26.0591	24.7487	25.1919	23.543	24.013	20.8783	24.0781	20.5942	23.8438	23.8785	20.4693	20.453	24.0056	23.2731	23.6171	23.0333	23.844	2	2	2	3.4	3.4	3.4	79.12	1.7301	56538000000	40	4	A0A0J9YV71;E9QPI2;Q14AW5-4;Q14AW5-2;Q14AW5;Q14AW5-3	A0A0J9YV71;E9QPI2;Q14AW5-4;Q14AW5-2;Q14AW5;Q14AW5-3	Putative methyltransferase NSUN7
Tbl1xr1;Tbl1x	20.5643	20.5756	21.814	19.504	20.3086	20.2562	21.1634	21.7392	21.0677	21.3177	23.3008	20.0456	19.3196	19.0475	21.4351	20.3305	20.0143	21.2483	20.2659	19.8827	20.8312	20.2311	19.3537	20.5895	21.0143	21.4898	19.3781	22.0097	20.1237	21.3168	21.8525	2	2	2	8	8	8	55.66	4.0862	401880000	23	7	Q8BHJ5;A0A0J9YV90;Q9QXE7;A0A0J9YVC9;A0A0J9YUR3;A0A0J9YUE3	Q8BHJ5;A0A0J9YV90;Q9QXE7;A0A0J9YVC9;A0A0J9YUR3;A0A0J9YUE3	F-box-like/WD repeat-containing protein TBL1XR1;F-box-like/WD repeat-containing protein TBL1X
Kiaa0020;D19Bwg1357e	19.8243	19.049	22.6065	22.8273	23.14	24.1548	22.7586	22.3802	22.5152	22.7539	24.0491	23.6552	23.5529	23.1545	22.8019	19.8777	22.7913	22.1996	22.2163	23.1109	22.2613	22.2065	21.7695	22.5776	22.7064	22.7436	23.237	22.3301	21.1941	23.0753	22.8293	8	8	8	19	19	19	72.799	35.703	1744300000	37	43	Q8BKS9;A0A0N4SUH4;A0A494BBI7;Q7TMX0;A0A494BB98;Q8C0F4	Q8BKS9;A0A0N4SUH4;A0A494BBI7;Q7TMX0	Pumilio domain-containing protein KIAA0020
Nfu1	22.7523	23.959	23.2661	23.4042	22.8104	24.3908	22.9417	23.2075	23.5256	23.6057	23.6758	23.7821	22.9875	23.7587	22.9228	23.2667	23.257	22.6095	23.059	23.3914	22.988	22.9437	22.8566	22.6111	22.6665	22.7701	23.0401	22.8805	22.8693	21.7527	22.9346	2	2	2	11	11	11	28.567	5.431	234460000	15	28	Q9QZ23;A0A0N4SUH8;D3Z285	Q9QZ23;A0A0N4SUH8;D3Z285	NFU1 iron-sulfur cluster scaffold homolog, mitochondrial
Znf638;Zfml	20.563	21.1747	21.1344	19.6243	21.5927	22.025	21.2681	20.9326	21.7095	19.4158	21.972	21.2403	20.3435	19.2407	21.2271	21.6476	19.5234	21.0248	21.4967	20.9853	19.2218	20.1059	20.795	20.8939	20.4997	20.2281	21.2785	21.2116	21.2667	20.9666	20.5388	4	4	4	4	4	4	218.13	2.1501	144330000	107	4	Q61464;A0A0N4SV38;A0A0N4SV80;E9QKZ7;A0A0N4SVI8;E9QML5;Q61464-7;Q61464-2;Q61464-5;Q61464-4;Q3TZK9;A0A0N4SVM8;Q99LP9;Q3TQM2;A0A0N4SUP3;Q3TNM0;Q3TQ35	Q61464;A0A0N4SV38;A0A0N4SV80;E9QKZ7;A0A0N4SVI8;E9QML5;Q61464-7;Q61464-2;Q61464-5;Q61464-4;Q3TZK9	Zinc finger protein 638
Tra2a	24.687	22.7882	24.4129	25.0945	24.1767	23.8265	24.2078	24.2272	24.2772	24.6	23.8632	24.6689	25.319	25.3058	24.2636	24.6306	23.1033	21.2472	24.0184	24.3859	23.4895	19.2791	23.4136	23.8017	24.1545	23.8089	21.0836	23.8546	24.3828	23.9222	20.5236	2	2	2	8.2	8.2	8.2	32.316	7.6625	562930000	13	49	Q6PFR5;Q3TAP5;A0A0N4SVC2;E9QP00	Q6PFR5;Q3TAP5;A0A0N4SVC2;E9QP00	Transformer-2 protein homolog alpha
Lsm5	22.1258	23.5246	21.9207	22.4458	23.3344	23.4907	21.7876	22.0974	22.9074	21.4651	24.7622	21.651	22.9901	23.0438	22.9348	23.814	20.9781	20.6127	22.511	21.8093	20.5168	21.2835	20.2804	20.7278	21.5481	20.35	21.7258	21.1464	21.7112	21.3087	22.5079	1	1	1	20.9	20.9	20.9	9.9374	10.394	105180000	4	31	P62322;A0A0N4SVK3	P62322;A0A0N4SVK3	U6 snRNA-associated Sm-like protein LSm5
Eif4g3	21.7598	22.4789	22.3153	22.566	23.0355	20.9405	21.8609	22.9084	22.7271	22.5511	21.9358	22.4586	22.5709	21.9872	22.9237	22.5781	20.9253	19.0023	20.0995	20.6499	20.5325	20.3699	20.813	20.814	19.5028	18.5848	21.5408	20.2136	20.9151	19.0675	20.4863	26	22	22	19.8	17.4	17.4	192.82	121.63	3449300000	103	114	A0A0N4SVL0;Q80XI3;A2AMI2;Q80XI3-3;Z4YKC4;A0A0R4J112;Q80XI3-2;Q80XI3-4;Q6DI78;A2AMI7;Q3V075;A2AMI6	A0A0N4SVL0;Q80XI3;A2AMI2;Q80XI3-3;Z4YKC4;A0A0R4J112;Q80XI3-2;Q80XI3-4;Q6DI78;A2AMI7	Eukaryotic translation initiation factor 4 gamma 3
Ndufa4	25.3162	25.6732	25.1857	24.2413	24.3348	23.0663	25.1428	24.3871	24.9879	25.0333	23.8822	25.4674	24.9528	24.3562	24.5905	24.4578	25.9295	25.578	23.8607	24.4273	25.6266	25.0876	25.1936	25.3237	25.4758	25.7846	25.6616	25.3056	24.8007	24.9019	25.1851	2	2	2	26.8	26.8	26.8	9.3267	7.5605	1227200000	6	55	Q62425;A0A0N4SVQ1	Q62425;A0A0N4SVQ1	Cytochrome c oxidase subunit NDUFA4
Ddx47	22.5433	23.0724	22.1578	19.7311	23.1454	24.1914	21.7388	21.6953	22.8475	22.1271	21.633	22.7099	22.8404	22.5762	22.8553	22.5907	20.6356	22.415	22.1829	22.2958	21.6391	21.9143	21.4564	21.9853	21.5785	22.0776	22.1832	21.9706	21.9213	22.6424	22.2045	2	2	2	5.1	5.1	5.1	50.638	5.7448	563610000	26	30	Q9CWX9;A0A0N4SWC5;F6QKD2;A0A0N4SVT1	Q9CWX9;A0A0N4SWC5;F6QKD2;A0A0N4SVT1	Probable ATP-dependent RNA helicase DDX47
Rfc1	20.6741	21.4271	21.2597	20.6189	21.4015	22.5065	20.7617	21.744	21.0203	21.3037	21.3614	21.1348	21.635	21.1345	20.8675	21.875	20.036	20.7721	20.8081	21.2568	20.5226	20.4347	20.5738	20.4919	19.3367	20.6205	21.2395	21.178	21.419	20.693	20.4391	4	4	4	4.6	4.6	4.6	125.98	7.1107	281410000	68	8	P35601;Q5U4B1;A0A0N5E9G7;G3X8Z6;G3UWX1;P35601-2;Q3UJT6;Q61944;Q3UVT8;Q3UYI2	P35601;Q5U4B1;A0A0N5E9G7;G3X8Z6;G3UWX1;P35601-2;Q3UJT6;Q61944	Replication factor C subunit 1
Ndufa9	22.8647	24.2638	23.1514	24.1437	24.6874	25.734	22.4401	23.6587	23.4876	23.7286	26.2685	23.4179	23.1403	24.5091	24.5062	24.2395	23.4885	23.4741	23.8903	23.3129	22.3028	22.873	22.6829	22.8402	22.4061	22.8964	24.2535	23.6551	23.487	24.3832	23.4746	6	6	6	24.9	24.9	24.9	42.525	23.44	1397900000	27	83	Q9DC69;A0A0R3P9C8	Q9DC69;A0A0R3P9C8	NADH dehydrogenase [ubiquinone] 1 alpha subcomplex subunit 9, mitochondrial
Trmt1	22.0167	21.8351	21.7642	20.1201	21.257	23.4375	21.8334	21.5654	19.6679	21.4003	22.0252	22.072	22.5486	22.5482	22.0488	21.9278	22.2642	22.1908	21.9583	23.0057	21.8527	20.6178	23.0806	22.0338	22.3687	22.3094	18.6821	22.4644	21.9697	20.8356	19.7595	4	4	4	9.2	9.2	9.2	72.349	13.427	411340000	39	24	Q3TX08;H3BK68;D3Z413;H3BL70;H3BKB8;Q8R2M8;H3BKS8;E9PWD4;Q3TD26;A0A0R4IZW7;H3BKV3;D6RFC0;D6RG86	Q3TX08;H3BK68;D3Z413;H3BL70;H3BKB8;Q8R2M8;H3BKS8;E9PWD4;Q3TD26;A0A0R4IZW7;H3BKV3;D6RFC0;D6RG86	tRNA (guanine(26)-N(2))-dimethyltransferase
Capns1	21.7599	22.0146	21.7148	22.7428	21.777	23.3534	22.6693	22.6232	23.1046	22.0655	24.0213	22.2775	22.6292	21.642	22.4621	22.3218	21.511	20.7519	21.5305	21.9447	21.2813	20.9179	20.6619	20.8204	21.2633	20.7397	21.6281	21.68	21.4073	22.1246	21.3096	6	6	6	32.7	32.7	32.7	28.463	17.19	330170000	13	27	O88456;A0A0R4IZW8;A0A0R4J1C2;Q9D7J7	O88456;A0A0R4IZW8;A0A0R4J1C2	Calpain small subunit 1
Thop1	24.0777	24.2148	23.875	24.298	24.0694	24.0935	23.941	23.7394	23.7265	23.8439	26.5358	23.9401	24.0402	24.213	24.0391	24.2846	23.3786	23.9637	23.6211	23.6315	23.5962	23.8584	24.0728	23.6717	23.8333	23.5302	24.0257	23.8595	24.1172	23.8262	23.8799	16	16	16	28.5	28.5	28.5	78.025	59.174	1467300000	45	173	Q8C1A5;A0A0R4IZY0;Q99LK5	Q8C1A5;A0A0R4IZY0	Thimet oligopeptidase
Irg1	19.4755	15.8101	13.1845	14.5587	20.7258	20.55	14.1036	20.3841	13.6029	14.0105	20.0907	13.5441	20.0409	19.6068	18.9515	20.1503	19.8541	15.6055	15.8053	14.3409	27.4248	26.8423	27.2645	18.9296	14.5133	13.2748	14.6482	27.5099	27.0885	27.1139	26.9017	16	16	16	60.2	60.2	60.2	53.746	175.18	7975000000	22	205	A0A0R4J027;P54987	A0A0R4J027;P54987	Cis-aconitate decarboxylase
Pdxdc1	23.6966	22.6014	22.9554	22.5349	23.4718	21.3028	23.6025	23.2621	23.3061	22.6858	18.5747	23.0334	22.458	22.3925	22.7757	21.9383	24.2164	23.5984	22.8646	22.3639	22.3489	23.2075	23.9398	23.5162	23.4342	22.8416	24.0484	24.076	22.8944	22.9307	23.573	22	22	22	39.1	39.1	39.1	87.334	77.708	7718600000	43	132	Q99K01;Q99K01-2;A0A0R4J034;Q99K01-4;Q99K01-3;D3YZA7;Q99K01-5	Q99K01;Q99K01-2;A0A0R4J034;Q99K01-4;Q99K01-3	Pyridoxal-dependent decarboxylase domain-containing protein 1
Ubxn4	23.4252	23.2451	23.3525	24.1301	24.1001	22.1687	23.0946	23.077	23.5758	23.3711	18.7321	23.4837	23.8734	23.7869	23.8055	20.393	22.0374	23.7912	20.2447	24.0338	23.3724	23.9227	23.4366	23.4935	23.5888	23.302	24.1172	24.2656	20.5402	25.3272	24.6346	3	3	3	16.8	16.8	16.8	46.384	100.82	483070000	14	35	Q3ULE5;A0A0R4J078;Q8VCH8;A0A087WSK5;Q9CRQ1;Q8C0Z0;Q6ZQF6;Q3UFS2;Q05C23;Q9CT42	Q3ULE5;A0A0R4J078;Q8VCH8;A0A087WSK5;Q9CRQ1;Q8C0Z0	UBX domain-containing protein 4
Acbd3	22.2874	21.3201	20.5735	21.7441	22.4625	21.4293	22.6673	21.8153	21.6936	21.1117	24.883	21.8126	17.7122	21.4628	21.5325	21.5808	21.9329	20.798	22.247	18.8337	21.5249	20.9947	22.2148	20.5049	21.8661	24.4625	20.9368	22.1937	22.0958	22.8175	20.7673	3	3	3	10.7	10.7	10.7	60.18	38.737	376390000	20	21	Q8BMP6;Q3TJW1;Q6P9T6;A0A0R4J079	Q8BMP6;Q3TJW1;Q6P9T6;A0A0R4J079	Golgi resident protein GCP60
Acadl	22.9339	23.0793	22.4936	22.8078	23.8841	24.4711	22.6289	22.7614	22.3684	22.5655	24.1242	22.7142	21.9324	23.6184	23.4989	23.8037	22.6947	23.9809	23.3655	23.6085	23.8246	23.8571	24.2365	23.8724	23.8274	23.7916	24.3444	24.6694	23.7955	24.3758	24.235	9	9	9	24.9	24.9	24.9	47.907	31.902	1031100000	24	70	P51174;A0A0R4J083	P51174;A0A0R4J083	Long-chain specific acyl-CoA dehydrogenase, mitochondrial
Cmpk1	24.2957	25.104	24.3472	24.3562	24.9986	24.3944	24.0262	24.4196	24.3837	24.2631	25.1257	24.376	24.4667	24.43	24.222	24.6801	23.9201	25.0023	25.0198	25.0991	24.5574	25.0199	24.0174	24.5834	24.1263	24.4789	25.1466	24.8385	24.5667	24.4192	24.9782	5	5	5	28.6	28.6	28.6	22.165	13.302	1195200000	11	107	Q9DBP5;A0A0R4J093	Q9DBP5;A0A0R4J093	UMP-CMP kinase
Stt3b	22.7472	21.6177	22.4438	22.6357	22.7908	19.3152	22.8005	22.7203	22.3642	22.8709	18.8258	22.9684	20.9842	22.2703	22.8922	22.0477	22.0672	22.1704	21.5457	21.9394	22.1233	21.0226	21.749	21.268	22.0227	21.8364	20.6791	21.8438	20.1028	19.8152	21.9717	6	4	4	6.4	4.9	4.9	93.245	9.881	650800000	35	33	Q3TDQ1;A0A0R4J0D3	Q3TDQ1;A0A0R4J0D3	Dolichyl-diphosphooligosaccharide--protein glycosyltransferase subunit STT3B
Pck2	24.577	24.3222	24.666	24.711	24.9205	25.1754	24.3088	24.4863	24.9393	24.7908	23.3802	24.9417	24.5194	24.5536	24.9638	24.9209	24.4471	25.2221	25.2257	25.3392	24.4118	24.9049	24.4994	25.217	24.9333	24.9152	24.8434	24.8632	24.8716	24.7801	24.5658	15	15	15	36.1	36.1	36.1	70.527	118.35	3346800000	35	204	Q8BH04;A0A0R4J0G0;A0A2I3BQL9;Q8R3X7;Q3TDE6;A0A2I3BS39;Q3UGF0;Q3UQD8;A0A2I3BRX1;A0PJG3;A0A2I3BQC6;A0A2I3BQ75	Q8BH04;A0A0R4J0G0;A0A2I3BQL9;Q8R3X7;Q3TDE6;A0A2I3BS39;Q3UGF0;Q3UQD8;A0A2I3BRX1	Phosphoenolpyruvate carboxykinase [GTP], mitochondrial
Lrp1	20.652	18.946	20.1097	20.1167	18.734	20.0647	19.568	19.3598	20.2371	19.9126	19.3707	20.1549	20.0352	19.3798	18.2414	22.0293	22.2385	24.3994	22.8754	22.2938	22.534	22.083	22.7667	24.0947	22.0924	25.1925	22.1657	22.5783	22.5502	22.2969	22.1559	19	19	19	6.9	6.9	6.9	504.74	37.325	657000000	240	40	Q91ZX7;A0A0R4J0I9;Q3U5J2;Q3U454;D3Z5M3	Q91ZX7;A0A0R4J0I9	Prolow-density lipoprotein receptor-related protein 1;Low-density lipoprotein receptor-related protein 1 85 kDa subunit;Low-density lipoprotein receptor-related protein 1 515 kDa subunit;Low-density lipoprotein receptor-related protein 1 intracellular domain
Ckap5	23.5624	23.8808	23.366	23.5901	24.3701	24.4505	23.3679	23.2209	23.4205	23.5041	22.9405	23.6077	24.1646	24.0599	23.8627	23.618	21.4366	22.4403	22.8109	23.1606	22.3918	22.7381	21.8521	22.6733	22.4349	22.0594	22.8885	22.9233	23.0684	22.4098	23.3777	17	17	17	12	12	12	218.71	37.309	2671500000	119	125	Z4YL78;A0A0R4J0K2;K3W4R5;A2AGT5;A2AGT5-2;A2AGT5-3;Q80U79;Q4V782;Q8K250;Q6PB55	Z4YL78;A0A0R4J0K2;K3W4R5;A2AGT5;A2AGT5-2;A2AGT5-3;Q80U79	Cytoskeleton-associated protein 5
Vcpip1	20.2557	21.5914	20.6282	20.9242	20.0134	20.0355	20.0935	21.3254	21.3392	21.2123	19.8033	21.0194	20.6775	19.7695	21.2869	21.9244	21.1977	21.9929	22.0265	19.5721	21.8637	21.5249	22.2768	22.2502	20.7833	21.7528	22.6424	20.1611	21.7324	21.4159	22.8334	30	30	30	39.8	39.8	39.8	134.44	123.74	10690000000	75	210	A0A0R4J0M9;Q8CDG3;Q80T83;Q8CDG3-2;Q05DM9;Q3UMT4	A0A0R4J0M9;Q8CDG3;Q80T83;Q8CDG3-2;Q05DM9;Q3UMT4	Deubiquitinating protein VCIP135
Trmt1l	22.1304	21.4016	22.1518	22.4849	22.8656	21.2151	19.9914	21.8735	21.794	22.6257	19.4711	22.1581	22.4733	23.0921	22.4886	21.5885	22.4974	21.818	19.6669	19.4989	21.474	21.8376	22.0033	22.1377	22.0354	21.9258	19.907	21.7378	18.4819	22.0484	21.4916	2	2	2	5.9	5.9	5.9	80.86	12.852	227510000	46	7	A2RSY6;A0A0R4J0U8;A2RSY6-2	A2RSY6;A0A0R4J0U8;A2RSY6-2	TRMT1-like protein
Polr2a	23.1782	23.231	23.042	22.398	23.809	21.8115	22.6342	23.2155	23.8679	23.1335	19.1776	23.2158	24.0059	23.1634	23.9638	23.3902	22.7319	23.4188	23.1723	22.5914	22.1044	20.604	22.1513	23.057	22.0212	22.4473	23.3259	23.3758	23.5606	22.8921	23.9732	7	7	7	6.4	6.4	6.4	217.17	21.689	371940000	109	30	P08775;A0A0R4J0V5;O08847;Q3TC95	P08775;A0A0R4J0V5;O08847	DNA-directed RNA polymerase II subunit RPB1;DNA-directed RNA polymerase
Lrrc40	23.3561	23.1968	23.3551	23.7297	23.9095	23.9937	23.3258	22.9955	23.2125	22.6477	24.385	23.2663	24.0551	23.7857	23.4827	23.2812	21.0384	22.1125	22.2533	22.8226	21.9621	22.095	21.4749	21.886	21.5468	22.1864	23.1775	22.1078	22.3623	22.3805	22.7611	9	9	9	20.8	20.8	20.8	68.075	22.59	884510000	40	62	Q9CRC8;A0A0R4J0W6;Q78KN5	Q9CRC8;A0A0R4J0W6;Q78KN5	Leucine-rich repeat-containing protein 40
Arhgef7	20.5857	21.8834	21.2594	21.1533	21.7229	22.6838	20.8186	20.8405	21.1588	21.6281	20.8238	21.2361	20.5673	19.008	21.1892	21.7768	21.2044	21.5221	21.3987	22.071	22.7044	21.823	21.5693	21.4043	21.5104	21.4802	20.3666	21.9944	22.7269	21.8471	22.7722	7	7	7	11.6	11.6	11.6	97.055	14.28	2150600000	51	58	Q9ES28;Q9ES28-3;Q9ES28-2;D3Z0V2;A0A0R4J0X8;Q9ES28-8;Q9ES28-4;Q9ES28-7;Q9ES28-6;Q9ES28-5;A0A1B0GRS3;Q8K4I3;A2AFJ8;F6WMJ3	Q9ES28;Q9ES28-3;Q9ES28-2;D3Z0V2;A0A0R4J0X8;Q9ES28-8;Q9ES28-4;Q9ES28-7;Q9ES28-6;Q9ES28-5;A0A1B0GRS3	Rho guanine nucleotide exchange factor 7
Pdia4	26.3939	26.4372	26.3941	26.3151	26.55	26.8198	26.0365	26.1671	26.308	26.1282	25.1608	26.2311	26.4483	26.2985	26.3111	26.8539	25.6186	26.1564	26.5906	26.1915	26.022	26.0677	25.8872	26.0126	25.9674	26.0037	26.3659	26.2024	26.0973	26.1625	26.1279	17	16	16	37.8	35.4	35.4	71.982	181.56	6807000000	43	375	P08003;A0A0R4J0Z1	P08003;A0A0R4J0Z1	Protein disulfide-isomerase A4
Dab2	19.2362	19.0652	19.7874	19.3376	19.4956	20.7079	19.0522	19.4331	20.2411	19.741	20.6669	20.4349	20.3317	19.4833	20.4711	20.2161	24.6984	24.9238	25.499	25.539	23.3869	24.0917	23.0807	24.8358	24.723	25.0876	24.8116	23.7703	22.8158	23.4967	22.8265	19	19	19	35.1	35.1	35.1	82.311	159.63	10276000000	35	150	P98078;E9QL31;A0A0R4J104;P98078-2;E9PX84;Q3TRE6;Q3TMQ2;P98078-3;Q3TRI2;Q3TN55;F6TQN9;Q9DCE6;E0CXT5;E0CZ53;E0CYJ2	P98078;E9QL31;A0A0R4J104;P98078-2;E9PX84;Q3TRE6;Q3TMQ2;P98078-3;Q3TRI2;Q3TN55;F6TQN9	Disabled homolog 2
Apeh	21.4339	21.926	22.1302	22.2559	21.4404	20.9754	21.6005	21.0757	21.7575	21.3695	19.4144	22.2123	22.2026	22.4488	22.0534	21.2996	22.2177	22.7895	23.0571	22.7924	22.3777	22.3686	22.0857	23.1633	22.278	23.0039	21.2598	22.5188	22.852	22.7705	22.9764	4	4	4	6.8	6.8	6.8	81.58	7.9533	344670000	36	15	Q8R146;A0A0R4J107;Q8R146-2;A0A0A6YXV0	Q8R146;A0A0R4J107;Q8R146-2	Acylamino-acid-releasing enzyme
Cyfip1	22.8015	23.1154	22.6198	23.094	23.2183	24.2344	22.507	22.5391	22.5082	22.9132	23.9073	23.0245	22.9397	22.9001	22.8947	22.9127	23.2438	23.108	23.0782	23.4879	23.17	23.7376	22.8223	22.9422	22.9647	22.8624	23.651	23.2807	23.6811	23.7076	23.5477	14	14	8	11.7	11.7	6.9	145.24	28.432	1747800000	73	136	Q7TMB8;A0A0R4J119;Q7TMB8-2;A0A0U1RQ05;Q8C8R2	Q7TMB8;A0A0R4J119;Q7TMB8-2;A0A0U1RQ05	Cytoplasmic FMR1-interacting protein 1
Msrb3	19.618	21.098	19.9238	20.4353	19.8241	22.2312	20.2995	20.205	19.9673	19.7781	21.4216	19.1571	19.6256	19.6187	20.852	20.8778	19.9259	19.2955	19.7437	20.9681	20.0163	19.3346	19.3749	20.0255	19.8509	20.0482	20.9661	19.885	20.1664	20.5216	20.5246	4	4	4	31.7	31.7	31.7	20.224	4.896	233220000	11	12	A0A0R4J139;Q8BU85;D3YUC9	A0A0R4J139;Q8BU85;D3YUC9	Methionine-R-sulfoxide reductase B3, mitochondrial
Cluh	21.7309	21.0644	22.1241	22.6369	22.4686	21.3271	21.3637	21.4236	22.8698	21.4836	20.5057	21.9384	21.7825	22.936	22.8418	23.0129	22.2775	23.3655	24.1384	24.1169	22.2065	22.1488	22.1783	23.5983	22.9594	23.1488	23.7349	22.8085	23.261	23.0677	22.7467	13	13	13	15	15	15	148.07	28.02	1008700000	75	43	Q5SW19;A0A0R4J140;Z4YLI8;Q5SW19-3;Q5SW19-2	Q5SW19;A0A0R4J140;Z4YLI8;Q5SW19-3;Q5SW19-2	Clustered mitochondria protein homolog
Nt5c3b	22.571	23.4395	23.6713	22.9319	23.8798	24.7272	22.555	22.987	23.0846	22.7214	21.4455	23.0246	22.9254	22.5843	23.4039	22.7982	20.4263	20.4853	20.946	20.8132	20.5002	21.3917	20.2449	21.5589	21.2601	20.3228	19.4674	21.0871	21.1948	21.8963	21.0857	4	4	4	21.4	21.4	21.4	29.726	11.174	249290000	16	24	A0A0R4J146;Q3UFY7-4;Q3UFY7;Q3UFY7-2	A0A0R4J146;Q3UFY7-4;Q3UFY7;Q3UFY7-2	7-methylguanosine phosphate-specific 5-nucleotidase
Smarca4	22.9842	23.8316	22.6415	22.2474	23.9294	24.6631	22.4067	22.6774	23.0568	22.6303	23.9154	22.8717	23.047	23.8634	23.2206	23.3644	20.634	22.5883	22.2357	22.1911	20.013	22.622	20.916	21.7673	21.5758	21.3658	22.1984	21.896	22.2899	21.1385	21.8058	8	8	8	8	8	8	181.51	17.231	462320000	72	27	Q3TKT4-2;Q3TKT4;A0A0R4J170;G3UX35;Q3URH5;Q3UI73;Q8R0K1;Q8R569;Q3UX55;Q7TND4;E9QAB8;Q3UHL2;F2Z4A9;H3BLH0;Q6DIC0;Q8CGJ5;Q8BQ54;Q7TQL1;Q6P8K2;H3BJK2;Q8R1W7;H3BKN5;A0A140LID0	Q3TKT4-2;Q3TKT4;A0A0R4J170;G3UX35;Q3URH5;Q3UI73;Q8R0K1	Transcription activator BRG1
Eef1d	26.397	26.4115	26.0211	25.7561	25.9958	25.9913	25.9151	25.9559	25.8813	26.1986	24.0972	26.0746	25.8525	25.9616	25.9343	25.7296	27.3891	26.6395	26.2881	26.1981	26.4913	26.2063	26.4608	26.6484	26.8767	26.8258	26.3968	26.422	26.4697	26.1627	26.4874	22	22	1	45.9	45.9	1.8	72.93	312.81	32341000000	36	583	A0A0R4J1E2;P57776-3;E9PUM6;Q9CVV2;D3Z356	A0A0R4J1E2;P57776-3	Elongation factor 1-delta
Dbn1	24.6253	25.4533	24.5218	24.795	25.9065	26.4748	24.8646	24.9302	24.8103	24.8303	25.6204	24.9939	24.2814	24.8716	24.7028	24.9759	19.0074	20.1382	19.308	19.4581	20.3859	19.713	20.1046	19.4355	19.4038	20.9791	19.6791	19.6353	18.6812	19.3634	20.9942	13	13	13	35.8	35.8	35.8	72.416	155.7	4726700000	24	137	Q9QXS6-3;A0A0R4J1E3;Q9QXS6;Q9QXS6-2;F7CPL2	Q9QXS6-3;A0A0R4J1E3;Q9QXS6;Q9QXS6-2	Drebrin
Nup210	22.7476	20.8703	22.6269	20.4143	22.1888	23.3104	21.5488	21.3511	22.7848	22.9987	20.4303	22.1958	21.3105	21.587	21.0653	20.8004	20.3831	21.2776	19.91	20.462	20.4725	19.6613	19.5163	20.4393	20.9841	19.6761	19.8582	20.54	20.0154	21.678	20.7705	6	6	6	5.8	5.8	5.8	204.1	9.6536	148170000	75	12	Q9QY81;A0A0R4J1I6;Q8BPS7;F6XGN0	Q9QY81;A0A0R4J1I6	Nuclear pore membrane glycoprotein 210
Edc4	23.1327	23.3969	23.3358	22.1206	23.4957	25.1258	23.9256	23.1843	23.7587	23.7798	22.0009	23.442	22.8439	23.5175	24.0295	24.172	22.8681	23.3689	23.88	21.4789	22.0138	23.5531	22.6992	22.779	23.1339	22.8868	23.779	22.8499	23.038	23.0393	23.2975	28	28	28	35.1	35.1	35.1	150.65	295.35	5825900000	58	133	A0A0R4J1Q0;G5E896;Q3UJB9;Q3UJB9-2;D6RE33;F6ZJ27;F6V5I7	A0A0R4J1Q0;G5E896;Q3UJB9;Q3UJB9-2;D6RE33	Enhancer of mRNA-decapping protein 4
Tmem33	23.3153	24.2353	23.447	23.551	23.2303	22.8451	23.1625	23.3081	20.2862	23.1827	24.43	23.5105	23.9748	23.7361	19.6222	23.5298	22.6176	22.1345	22.6695	21.1974	22.3955	22.3835	19.5468	22.3493	22.5917	21.6693	23.4025	22.5185	20.3073	22.6311	21.9855	4	4	4	16.2	16.2	16.2	28.031	6.2834	1168600000	11	42	Q9CR67;Q9CWD1;A0A0R4J1Z3;Q9CZM3;E0CXY5;A0A0J9YV78	Q9CR67;Q9CWD1;A0A0R4J1Z3;Q9CZM3	Transmembrane protein 33
Xpo4	20.9664	19.015	20.9335	20.3141	19.291	22.5693	20.2148	20.6636	20.3379	19.7993	19.307	21.2209	19.9298	20.4007	20.4128	19.7343	18.7235	20.364	18.807	20.7233	19.8082	20.1786	19.2918	20.2999	20.0077	19.9181	20.8952	20.2202	20.4426	20.1577	20.1116	3	3	3	2.6	2.6	2.6	129.98	6.5564	303450000	59	12	Q9ESJ0;A0A0R4J254;Q8C976	Q9ESJ0;A0A0R4J254	Exportin-4
Syncrip	23.3384	22.9936	23.7218	23.7559	23.6079	23.5937	23.4707	23.3802	24.4463	23.5439	20.2737	23.5769	24.2317	25.5337	24.2149	22.8534	23.2421	23.3999	24.1628	23.6828	23.3058	22.0974	23.4778	23.5984	23.5271	22.9584	22.4248	23.1137	23.6375	23.3713	22.1656	21	1	1	51.5	1.8	1.8	62.543	3.2212	3884800000	36	14	A0A0R4J259;Q7TMK9-2;G3UZI2;G3UZ48;G3UXJ6;G3UWM1;G3XA76;G3UY67;G3UXU5;G3UYK7	A0A0R4J259;Q7TMK9-2;G3UZI2;G3UZ48;G3UXJ6	Heterogeneous nuclear ribonucleoprotein Q
Agpat1	22.0926	23.0403	21.9199	22.4977	22.6193	23.5284	22.0417	22.0834	22.2349	22.0238	23.0741	22.2222	22.5255	20.2636	22.8676	22.6273	19.9941	19.0996	21.1538	21.9494	22.0039	21.6522	18.7326	21.229	21.5117	21.6591	21.9302	21.8674	22.1796	20.589	21.7321	1	1	1	8.1	8.1	8.1	31.752	7.8711	501550000	16	13	Q91VJ9;A0A0R4J263;Q8BUB3;O35083	Q91VJ9;A0A0R4J263;Q8BUB3;O35083	1-acyl-sn-glycerol-3-phosphate acyltransferase;1-acyl-sn-glycerol-3-phosphate acyltransferase alpha
Kctd12	15.1775	20.7932	20.0988	17.6223	20.4544	17.5	20.3391	19.0238	19.614	21.1956	19.7408	20.2645	20.1715	18.3028	19.6436	19.8582	19.9088	20.5685	17.3309	20.1822	24.8789	24.8834	24.2561	20.5805	19.271	20.0596	20.4191	24.6567	24.0746	23.9732	24.7629	9	9	9	45	45	45	35.892	88.74	889940000	18	52	Q6WVG3;A0A0R4J2B2;Q69ZA6;Q8CBQ4;Q14AX3;Q5DTY9;Q8C7J6;Q8C2V2	Q6WVG3;A0A0R4J2B2;Q69ZA6	BTB/POZ domain-containing protein KCTD12
Dock7	22.2381	18.5967	22.1852	22.1469	23.1571	22.6704	22.1826	22.1741	19.8682	22.1152	21.4735	22.4032	22.1097	19.6865	22.5659	22.5169	19.7193	23.1587	19.8297	22.3227	19.8604	19.5773	19.8599	22.3003	22.1631	22.4205	19.734	22.6189	19.7876	20.9809	20.4137	26	26	25	17.5	17.5	16.9	241.44	85.226	10092000000	117	179	Q8R1A4;E9PX48;A0A0U1RNK7;A2A9M5;A2A9M4;Q8R1A4-2;Q7TPP0;A0A0U1RNY4;Q3U806;Q8VDR9;Q6ZPS1;A0A1L1SQR4;A2AW79;F6ZJ55;Q8VDR9-2	Q8R1A4;E9PX48;A0A0U1RNK7;A2A9M5;A2A9M4;Q8R1A4-2	Dedicator of cytokinesis protein 7
Cbl	20.2167	19.1727	20.8252	20.9916	20.6495	21.5876	20.4651	20.3654	20.2642	20.2555	21.0933	20.644	20.6168	20.6187	19.7567	20.9834	20.32	20.5543	19.8394	20.9711	20.8545	20.2149	19.5567	20.7088	20.5325	20.3425	20.9973	20.7961	21.4358	19.7109	20.7078	3	3	3	4.1	4.1	4.1	100.56	4.5251	319830000	45	12	P22682;A0A0X1KG61;A0A0U1RP47;A0A0U1RQ85;Q2M4H7	P22682;A0A0X1KG61;A0A0U1RP47;A0A0U1RQ85;Q2M4H7	E3 ubiquitin-protein ligase CBL
Atxn2l	23.3668	21.621	23.6972	24.1984	23.3184	22.9005	23.433	23.6175	23.9272	23.2217	20.1781	23.2747	23.9788	24.5778	23.7218	21.7977	22.5583	23.5767	24.1439	23.8985	22.7788	24.0197	24.0998	23.2192	22.7222	23.5315	21.616	23.4728	23.1309	23.7364	21.3557	20	20	1	31.4	31.4	2.1	113.04	80.952	7474600000	42	164	Q7TQH0-2;A0A0U1RPL0;Q7TQH0-3;J3QP59	Q7TQH0-2;A0A0U1RPL0;Q7TQH0-3	Ataxin-2-like protein
Bub3	22.9367	23.1348	23.0071	23.0646	22.9281	23.4425	23.7725	23.6923	23.5815	23.9362	19.7284	23.757	23.6307	22.8721	23.1066	23.5905	23.6604	23.7874	22.9752	22.4785	23.3542	22.7005	23.6714	23.49	23.5626	23.4599	23.5157	23.1838	23.2694	23.7451	23.2871	9	9	9	41.7	41.7	41.7	36.954	18.885	1175400000	16	97	Q9WVA3;A0A140LHA2;A0A140LIM5;A0A140LJ21;A0A140LI47	Q9WVA3;A0A140LHA2;A0A140LIM5	Mitotic checkpoint protein BUB3
Spcs2	22.2917	22.4303	22.2057	22.1769	22.7699	19.7923	21.7932	22.513	22.7652	22.442	19.4064	22.3481	23.5901	22.6366	23.0835	24.3212	20.2362	23.4532	23.2032	23.1122	22.8727	23.2855	22.4464	23.0211	21.7782	22.9763	23.2455	23.0743	23.5035	22.8344	23.1691	3	3	3	21.2	21.2	21.2	24.977	23.905	375570000	13	19	Q9CYN2;A0A140LHR3;A0A140LJ01;A0A140LHG8;A0A140LJG6;A0A140LIK0	Q9CYN2;A0A140LHR3;A0A140LJ01;A0A140LHG8;A0A140LJG6;A0A140LIK0	Signal peptidase complex subunit 2
Rpl9	26.5727	27.0219	27.1175	27.3438	27.6075	27.9411	26.8927	26.9933	26.8311	26.8424	26.3895	26.858	26.9133	27.4326	27.3028	27.6253	26.7011	27.1608	27.5835	27.2405	26.7638	27.108	26.8708	27.1606	27.249	27.1533	27.9039	27.3551	27.5192	27.6298	27.2187	8	8	6	60.4	60.4	54.2	21.881	218.66	18665000000	11	443	P51410;A0A140T8T4;A0A0G2JES3;D3Z629;Q5M9J5;D3YZT0;A0A0G2JFQ3	P51410;A0A140T8T4;A0A0G2JES3;D3Z629;Q5M9J5;D3YZT0	60S ribosomal protein L9
Rnf213	18.6829	17.209	20.6114	19.39	16.3609	20.8144	22.1723	19.1539	19.0919	18.1512	16.4971	18.2796	19.3076	19.8679	21.5135	18.0836	19.3124	19.4101	19.2465	19.4502	24.6721	24.9573	24.5522	19.4856	19.4345	19.5496	20.1582	24.7389	24.5369	24.7455	24.7988	58	58	58	15.7	15.7	15.7	584.78	136.1	6723000000	309	209	E9Q555;A0A171EBL2;Q69ZG7;O55132;Q8CI06	E9Q555;A0A171EBL2	E3 ubiquitin-protein ligase RNF213
Taldo1	25.3545	25.357	25.403	25.7436	24.7424	25.5718	25.2168	25.3602	24.3758	25.1671	26.4871	24.8469	24.1529	25.0209	25.0012	24.9435	27.4662	25.3843	25.6761	25.4547	26.8142	26.2733	26.7295	26.1374	26.1219	25.9999	26.1667	26.8523	26.5456	26.4732	26.196	5	5	5	16.6	16.6	16.6	37.387	16.804	2022900000	23	111	Q93092;A0A1B0GR11	Q93092;A0A1B0GR11	Transaldolase
Rcn3	23.1631	23.1128	23.3653	23.6681	23.8385	24.1999	22.9588	23.0798	22.881	23.4325	23.9039	23.3365	23.8379	23.6712	22.8515	23.3629	20.2492	19.7265	21.4076	21.5993	19.2968	21.0291	20.4877	20.0485	19.0531	20.0075	21.0898	20.5662	20.41	21.5072	19.5797	3	3	3	11.3	11.3	11.3	38.001	8.7026	202380000	14	21	Q8BH97;A0A1B0GSK5;A0A1B0GR19;A0A1B0GR86;A0A1B0GS22;A0A1B0GRI0	Q8BH97;A0A1B0GSK5;A0A1B0GR19;A0A1B0GR86;A0A1B0GS22	Reticulocalbin-3
Chmp2a	21.3485	20.7851	20.4764	20.7645	19.3808	22.2336	21.489	21.3245	20.0498	20.3014	22.1372	20.7668	20.4844	20.0073	20.1566	19.7966	19.5925	18.9598	18.6748	20.2321	19.2116	19.6835	18.9468	19.1626	20.0182	20.1632	20.011	19.0787	18.7427	18.837	19.8293	2	2	2	6.3	6.3	6.3	25.134	2.8945	43458000	12	18	Q9DB34;A0A1B0GT75;A0A1B0GR63;A0A1B0GSH4	Q9DB34;A0A1B0GT75;A0A1B0GR63;A0A1B0GSH4	Charged multivesicular body protein 2a
Prosc	22.8616	23.705	23.0774	22.8219	23.7987	24.6914	23.0808	23.0285	23.4906	23.3531	23.3262	23.1587	22.8632	23.3365	23.2981	23.9894	22.1742	23.2499	23.4858	23.0961	23.0753	23.0785	22.6745	22.7224	22.7322	22.4042	23.9332	23.2177	23.3578	23.2311	22.5057	4	4	4	28.1	28.1	28.1	30.048	10.492	645640000	17	50	Q9Z2Y8;Q3UYN1;A0A1B0GRP7;A0A1B0GSP5;A0A1B0GRR5;Q6P8V7;A0A1B0GSA1;A0A1B0GQY5;Q80ZV3	Q9Z2Y8;Q3UYN1;A0A1B0GRP7;A0A1B0GSP5;A0A1B0GRR5;Q6P8V7	Proline synthase co-transcribed bacterial homolog protein
Lsm4	23.4005	24.368	23.733	22.8755	23.4035	23.2611	23.2633	23.3248	23.4942	23.6415	23.3239	23.3133	24.1158	19.7471	23.4428	24.0729	23.0989	23.375	19.2585	22.9209	22.8879	22.2847	23.0634	23.288	23.48	23.3239	23.2667	23.6424	23.4983	20.673	23.0886	2	2	2	13.1	13.1	13.1	15.076	2.7467	602510000	10	18	Q9QXA5;D3YTP8;A0A1B0GRR9;Q9D181;Q9CY46;A0A1B0GQZ9	Q9QXA5;D3YTP8;A0A1B0GRR9;Q9D181;Q9CY46;A0A1B0GQZ9	U6 snRNA-associated Sm-like protein LSm4
Prpf40a	22.6359	23.3448	22.7039	21.5356	24.1041	24.0098	22.8074	23.3676	22.744	22.9333	19.665	23.3553	22.63	23.3185	23.9286	23.5539	21.2463	22.9791	22.8762	23.8297	22.6717	22.2455	22.5432	22.8713	22.6775	22.8498	23.3407	22.9664	23.2914	23.0028	22.0915	3	3	3	4.1	4.1	4.1	108.48	7.2782	584720000	41	25	Q9R1C7;A0A1B0GRU8;Q9R1C7-2;A0PJI0	Q9R1C7;A0A1B0GRU8;Q9R1C7-2;A0PJI0	Pre-mRNA-processing factor 40 homolog A
Cyth2;CYTOHESIN-1;Cyth1	22.2679	22.9175	22.2689	22.7179	22.5739	23.9208	21.9556	21.8647	22.6677	22.1671	21.1253	22.4332	23.2733	23.3178	23.2253	22.1307	19.3071	19.6511	18.9725	20.6278	19.6574	19.6092	21.1512	19.4993	19.4477	19.7066	20.8475	20.8045	21.0301	20.0086	20.3253	4	4	2	15.8	15.8	8.5	46.514	11.205	876610000	26	31	Q99KH2;P63034-2;P63034-3;Q5HZZ0;P63034;A0A1B0GRX7;A0A1B0GRB8;A0A1Y7VIW9;A0A1B0GRB2;Q9ESS4;Q570Y7;Q3TZ02;Q9QX11;Q3T9T9;A2A517;Q9QX11-2;A0A1B0GRM7;A0A1B0GRZ2	Q99KH2;P63034-2;P63034-3;Q5HZZ0;P63034;A0A1B0GRX7;A0A1B0GRB8;A0A1Y7VIW9;A0A1B0GRB2;Q9ESS4;Q570Y7;Q3TZ02;Q9QX11;Q3T9T9;A2A517;Q9QX11-2	Cytohesin-2;Cytohesin-1
Ldha	29.2056	29.6587	29.2258	29.2643	29.535	29.9628	29.465	29.5211	29.2699	29.1182	28.8214	29.1774	29.5849	29.6244	29.7289	29.7607	28.7145	29.3291	28.9539	29.0673	29.2868	29.5023	29.3754	29.2997	28.9657	28.9567	29.3515	29.1724	29.3878	29.6214	29.3507	17	17	17	73.5	73.5	73.5	36.498	198.41	146000000000	23	999	P06151;A0A1B0GSX0;Q3TCI7;Q3THB4;Q3TI99;Q3UDU4;A0A1B0GSR9;Q99K20;D3YZQ9;A0A1B0GQX5;A0A1B0GT41;A0A1B0GSL7;Q3UIC3;Q6NXW3;A0A1B0GS79;A0A1B0GRW9;A0A1B0GRS2;A0A1B0GRC1;D3YZE4;D3YVR7;Q64483;P00342;A0A1B0GRE9;P16125;D3Z7F0;A0A0N4SVV8;A0A1B0GSR2	P06151;A0A1B0GSX0;Q3TCI7;Q3THB4;Q3TI99;Q3UDU4;A0A1B0GSR9;Q99K20;D3YZQ9;A0A1B0GQX5;A0A1B0GT41	L-lactate dehydrogenase A chain;L-lactate dehydrogenase
Nup98	23.0104	22.2107	23.0007	23.2992	23.3958	24.6029	23.0546	22.7248	23.524	22.9285	24.3693	23.269	23.5912	23.4874	23.8441	23.2024	21.5383	22.9872	23.7925	23.6514	23.1945	23.6749	23.3233	23.1267	22.8635	23.0705	23.5458	23.6043	23.5235	23.4405	23.1307	18	18	18	13.5	13.5	13.5	197.24	38.339	5744600000	77	127	Q6PFD9;A0A1B0GSX7;B2RQL0;A0A140T8J8;B7ZN81;Q3TPG3;A0A1B0GRB5;Q3UJE5;A0A1B0GRA7;A0A1B0GS62;Q9EQM8;Q4FZE7;Q3TP40	Q6PFD9;A0A1B0GSX7;B2RQL0;A0A140T8J8;B7ZN81	Nuclear pore complex protein Nup98-Nup96;Nuclear pore complex protein Nup98;Nuclear pore complex protein Nup96
Bax	23.6708	23.0754	23.3822	22.9273	23.1806	23.2274	23.7823	23.6479	23.7097	23.821	23.2248	24.0281	23.2311	22.7966	23.2657	22.7351	24.5226	24.5563	24.2179	24.3972	24.8169	24.4086	24.5971	24.5993	24.2177	24.4463	23.7643	24.8368	24.2126	25.0018	23.727	6	6	4	45.8	45.8	28.6	21.394	70.786	2944000000	10	129	Q07813;A0A1B0GT81;Q3TXJ7;A0A165ELP6;A0A1B0GTA4;Q8K3J2;A0A1B0GS13;A0A1B0GT35;Q8VHY7	Q07813;A0A1B0GT81;Q3TXJ7;A0A165ELP6;A0A1B0GTA4;Q8K3J2;A0A1B0GS13	Apoptosis regulator BAX
Hdac6	20.6069	21.8467	21.7362	20.3253	22.4667	21.5689	20.341	20.8758	20.9221	20.7341	23.826	20.6118	21.879	21.5121	22.4267	21.6546	21.0405	20.9887	21.2683	20.7229	20.4812	20.7892	19.3463	20.6636	20.231	20.2104	21.5996	21.3972	22.6449	22.048	20.8399	4	4	4	6.8	6.8	6.8	125.79	33.882	446200000	36	40	Q9Z2V5;A0A1B0GX25;Q3UG37;Q3U4Q5;Q8CGC3;B1AUA8	Q9Z2V5;A0A1B0GX25;Q3UG37;Q3U4Q5;Q8CGC3;B1AUA8	Histone deacetylase 6
Bag6	23.9232	23.967	23.8553	22.9905	23.7933	24.8239	24.1369	23.9317	23.5498	23.7406	19.0819	23.4762	22.9389	23.5805	22.0098	23.2572	22.5786	23.5256	24.0707	21.6933	23.7739	22.3722	23.2975	23.1532	22.9764	23.2427	21.8929	23.7342	24.1341	22.8188	23.2248	9	9	9	14.6	14.6	14.6	121.04	41.429	1341800000	35	78	Q9Z1R2;G3UYQ2;A0A1B0GX81;Q3TDL4;G3UZT6;Q3UF95;Q8HWH4;G3UXT8;G3UYZ0;G3V013;S4R183	Q9Z1R2;G3UYQ2;A0A1B0GX81;Q3TDL4;G3UZT6;Q3UF95	Large proline-rich protein BAG6
Pls3	19.285	20.1524	19.5406	20.1662	19.801	20.2119	19.9133	19.6591	19.1653	20.2534	19.1605	21.1009	19.5059	20.9325	19.2518	19.7971	22.1214	23.3928	23.1811	23.54	23.7915	23.6856	23.0966	22.1649	22.607	22.049	21.4729	23.48	23.5045	23.7416	22.8509	12	8	7	24.6	17.9	15.7	70.741	14.618	310890000	40	30	Q99K51;A0A1C7CYV0;Q3UJG9;B1AX58;Q3UKB1	Q99K51;A0A1C7CYV0;Q3UJG9;B1AX58;Q3UKB1	Plastin-3
Csnk2a2	22.7039	20.7979	23.0355	22.2798	23.0444	23.4809	22.3394	22.5347	23.217	22.5245	24.1936	22.6873	22.6847	22.3634	22.2467	23.5459	23.3079	22.7784	22.4703	23.2233	19.828	20.0283	19.5913	23.3392	20.8144	23.0139	20.0262	23.127	22.3906	20.3049	20.5329	2	2	2	7.7	7.7	7.7	41.215	2.3197	413720000	23	9	O54833;A0A1D5RM74;A0A1D5RLE4;Q8BPF9	O54833;A0A1D5RM74;A0A1D5RLE4;Q8BPF9	Casein kinase II subunit alpha
Fam192a	23.2406	24.3207	23.5857	24.5175	24.3377	22.8992	23.3254	23.1166	24.0045	23.3636	26.7482	23.5539	24.2405	24.4921	23.9457	23.9849	22.2973	23.0378	23.5382	22.7932	22.9412	23.9757	22.7851	22.6981	21.8536	22.7277	23.4809	23.2836	24.2833	23.2292	23.3549	1	1	1	5.9	5.9	5.9	28.702	8.2718	589670000	16	27	Q91WE2;A0A1D5RLF2;A0A1D5RLI3;A0A1D5RLY1;A0A1D5RLX7;A0A1D5RLW0;A0A1D5RLU2	Q91WE2;A0A1D5RLF2;A0A1D5RLI3;A0A1D5RLY1;A0A1D5RLX7;A0A1D5RLW0;A0A1D5RLU2	Protein FAM192A
Rab3gap1	19.5405	19.5203	21.7011	20.837	21.2737	19.7396	19.0663	20.9193	19.1984	20.7665	19.0001	20.782	21.497	21.2797	20.6052	20.9128	20.2787	20.4425	20.3334	20.3746	21.893	20.8545	20.3909	21.2942	21.574	21.5068	22.3057	21.7836	21.7492	20.5023	20.5311	3	3	3	4.6	4.6	4.6	110.2	4.0472	430510000	55	15	Q80UJ7;A0A1D5RLG3;Q3UYK8	Q80UJ7;A0A1D5RLG3;Q3UYK8	Rab3 GTPase-activating protein catalytic subunit
Rpl18a	26.0356	25.8949	25.8863	25.8925	25.5827	26.0744	25.9408	25.9387	25.8758	25.8184	26.5378	25.9916	25.5351	25.1387	25.6889	25.9315	25.9171	26.4434	25.8871	26.2794	26.2308	25.1345	25.8353	26.5097	26.316	26.2081	26.2282	26.1669	25.4725	25.015	26.0834	9	9	9	44.9	44.9	44.9	20.732	54.156	66097000000	14	374	P62717;A0A1D5RM85;A0A1D5RLW5;Q3THJ0;A0A1D5RM79;A0A1D5RME4;A0A1D5RMC7;Q05CK2	P62717;A0A1D5RM85;A0A1D5RLW5;Q3THJ0;A0A1D5RM79;A0A1D5RME4	60S ribosomal protein L18a
Polr2c	22.2988	24.0696	22.3846	23.0315	22.7264	25.0296	22.4563	22.7056	22.9203	22.6305	21.9359	22.778	22.9308	22.0365	22.8377	23.2022	21.176	22.8848	19.2813	22.7045	22.0368	22.7633	22.0883	22.7376	19.3142	19.3396	23.3731	22.857	23.4495	21.0914	23.2163	3	3	3	20	20	20	31.443	3.0908	271470000	14	23	P97760;A0A1D5RML8;Q9DB22;Q3UUX3;A0A1D5RLM9;A0A1D5RLD4	P97760;A0A1D5RML8;Q9DB22;Q3UUX3	DNA-directed RNA polymerase II subunit RPB3
Rps25	26.4694	25.8433	26.2392	26.0027	25.0397	25.717	26.8863	26.0804	26.2423	26.7939	22.8894	26.3442	25.66	26.0008	25.5995	25.6672	27.3058	26.7028	25.6469	26.0903	26.3497	25.6718	26.6319	27.0925	27.135	27.1001	26.0964	25.6282	25.3195	25.4245	25.9577	3	3	3	22.4	22.4	22.4	13.742	8.6644	25931000000	6	164	P62852;A0A1L1SQA8	P62852;A0A1L1SQA8	40S ribosomal protein S25
Ampd3	20.7665	21.117	20.7796	20.1386	20.7086	19.9815	21.4627	19.7174	20.9397	19.7257	19.6049	19.8835	20.0149	19.8705	20.2147	21.9631	19.3122	20.0189	20.2281	19.6063	23.552	23.0199	23.9015	21.4921	19.4331	18.5661	21.9169	24.6482	24.05	24.1163	24.7945	9	9	9	20.2	20.2	20.2	88.651	16.884	346660000	38	25	O08739;A0A1L1SRX2;Q922J7;D3YU73;F6XQD0;D3Z4N3	O08739;A0A1L1SRX2;Q922J7	AMP deaminase 3
Adpgk	24.1512	22.4163	23.0973	25.4439	25.5045	20.8294	24.1526	24.0393	24.2581	24.2897	18.1343	24.5834	24.6723	25.0653	25.379	23.4836	20.9053	21.874	22.9546	20.6669	21.2327	21.3298	21.0785	21.5075	21.023	19.2083	22.1122	20.8907	21.6753	21.3076	18.9874	9	9	9	30.1	30.1	30.1	53.788	16.708	1516800000	21	30	Q3UDS7;Q3TJ10;A0A1L1SSF2;Q8VDL4-3;Q8VDL4;Q8VDL4-2	Q3UDS7;Q3TJ10;A0A1L1SSF2;Q8VDL4-3;Q8VDL4	ADP-dependent glucokinase
Idh3a	25.8312	25.0088	25.7721	25.7762	24.7585	26.2046	25.8521	25.9814	25.7127	26.0271	25.5467	25.6839	25.0192	25.127	24.6	24.9927	25.3472	25.4072	24.54	24.759	25.6638	25.6759	25.3034	25.6145	25.3011	25.3416	25.3223	25.001	24.8305	25.4322	24.9087	11	11	11	38.5	38.5	38.5	39.638	132.39	2931700000	21	155	Q9D6R2;A0A1L1STE6;Q9D6R2-2	Q9D6R2;A0A1L1STE6;Q9D6R2-2	Isocitrate dehydrogenase [NAD] subunit alpha, mitochondrial
Usp47	21.7113	22.3404	21.9731	22.3069	23.0532	23.1275	21.7971	21.8746	21.9121	21.4678	20.8686	21.9532	22.245	19.8566	22.0861	22.6764	19.1554	20.2044	20.955	19.9673	20.0709	19.8828	19.9891	20.3312	21.2384	19.8751	21.301	21.516	21.8858	19.4915	20.315	14	14	14	14	14	14	157.45	34.665	3098400000	79	75	Q8BY87;A0A1L1SV73;Q8BY87-2;Q3UB96	Q8BY87;A0A1L1SV73;Q8BY87-2	Ubiquitin carboxyl-terminal hydrolase 47
Pafah1b2	24.2391	24.8308	24.2301	24.1805	24.7222	25.3094	24.1161	24.0825	24.6332	24.2775	24.2368	24.447	24.1628	24.2738	24.2044	24.0977	23.0191	23.6342	23.1492	23.9273	23.6368	23.7536	23.3547	23.2825	23.3372	23.5482	24.1043	23.9969	23.9546	23.5311	23.4303	4	4	4	24.9	24.9	24.9	25.581	58.739	1036000000	10	108	Q61206;Q8BTA2;A0A1L1SVK0;A0A1L1SQ76;A0A1L1SRD0;A0A1L1SQV7;A0A1L1SSQ5	Q61206;Q8BTA2;A0A1L1SVK0;A0A1L1SQ76;A0A1L1SRD0;A0A1L1SQV7;A0A1L1SSQ5	Platelet-activating factor acetylhydrolase IB subunit beta
Atp6v1b2	24.7677	25.4825	24.7892	25.1424	25.0439	25.2774	24.6363	24.987	24.7699	24.748	27.2041	24.7626	25.1712	25.2173	25.0699	24.6088	25.9879	26.5356	27.0533	26.6092	26.5237	26.7579	26.3821	26.3369	26.1467	26.0637	26.434	26.5425	26.6974	26.8579	26.5776	20	20	20	69.1	69.1	69.1	56.55	323.31	20320000000	29	673	P62814;A0A1S6GWG6;Q91YH6;B0LAC8;Q99KA3;Q6P6I3;Q8C3L6;A0A0U1RNU9	P62814;A0A1S6GWG6	V-type proton ATPase subunit B, brain isoform
Nsun2	24.9999	25.3617	25.2268	24.8477	25.2391	25.7631	25.073	25.281	25.1843	25.1802	25.7022	25.3014	25.0047	25.3457	25.1775	25.1833	25.813	25.6604	25.5179	25.4451	25.318	25.1555	25.0022	25.5855	25.2742	25.6009	25.2987	25.534	25.2849	24.6035	25.1231	27	27	27	53.8	53.8	53.8	85.451	239.13	4318400000	46	354	Q1HFZ0;A0A1S6GWH4;H3BKN0;Q1HFZ0-2;H3BJF3	Q1HFZ0;A0A1S6GWH4;H3BKN0;Q1HFZ0-2	tRNA (cytosine(34)-C(5))-methyltransferase
Uba1	26.8779	26.8465	26.7839	26.4644	27.2166	27.2669	26.6995	26.7286	26.7363	26.7003	27.2	26.8224	26.8241	27.083	26.9043	27.0117	26.1391	26.5573	26.7659	26.8949	26.7642	26.6939	26.6428	26.3835	26.3972	26.3037	26.8977	26.8909	27.0393	26.805	26.7823	32	32	32	50.4	50.4	50.4	117.81	323.31	18367000000	55	781	Q02053;A0A1S6GWH5;P31254	Q02053;A0A1S6GWH5	Ubiquitin-like modifier-activating enzyme 1
Birc6	21.2028	21.8211	21.8661	22.0411	22.6943	22.0067	22.2609	22.5214	21.9235	21.7572	19.1955	22.5134	21.8352	22.1642	20.308	21.9762	22.3262	22.4508	23.6829	23.4749	23.1562	22.6248	22.7982	22.5529	22.0769	22.4495	23.4344	23.654	23.5659	23.1262	22.0793	68	68	68	24.3	24.3	24.3	532.16	323.31	39825000000	207	612	O88738;S4R1L5;O88738-2;O88738-3;A0A1S6GWH6;S4R2P8;J3QP64;Q3UYZ6;S4R268;A0A3Q4EH00;S4R2N7;Q8CBU9;S4R1R8;REV__Q5NCS9;REV__S4R268;REV__S4R1L5;REV__O88738-3;REV__S4R2P8;REV__O88738-2;REV__O88738;REV__A0A1S6GWH6;S4R1S3	O88738;S4R1L5;O88738-2;O88738-3;A0A1S6GWH6;S4R2P8	Baculoviral IAP repeat-containing protein 6
Ncbp2	19.4386	19.9175	22.4873	21.4236	19.599	17.8413	20.9828	21.5297	21.0689	21.0905	19.057	21.1363	19.6671	20.9411	21.6103	19.485	19.0446	23.0692	19.7155	21.3815	20.9201	20.504	21.5552	21.6763	21.2195	21.1259	19.7707	21.2182	20.1813	19.7067	19.9235	3	3	3	22.4	22.4	22.4	18.017	8.136	150960000	11	17	Q9CQ49;A0A1S6GWH9;A0A1S6GWH8;A0A338P7L9	Q9CQ49;A0A1S6GWH9;A0A1S6GWH8;A0A338P7L9	Nuclear cap-binding protein subunit 2
RtcA;Rtca	22.3916	22.7361	22.4616	22.2158	23.5159	23.023	22.7836	22.883	22.9364	22.6063	24.5536	22.5051	24.3406	22.8666	22.9587	22.8832	21.4256	22.5377	22.6825	22.5367	22.5378	22.5294	22.4162	22.2466	22.1272	22.2125	22.677	22.5819	22.2836	22.5591	22.7544	3	3	3	10.1	10.1	10.1	39.254	6.6404	341870000	20	45	Q9D7H3;Q91YL8;Q3UAE6;Q3TIJ4;A0A1S6GWI5;D3Z263;Q5BLJ4;D6REI7;D6RD00	Q9D7H3;Q91YL8;Q3UAE6;Q3TIJ4;A0A1S6GWI5;D3Z263;Q5BLJ4	RNA 3-terminal phosphate cyclase
Cnot2	22.2141	21.7509	22.2438	22.3692	22.6589	24.4718	22.5529	22.742	23.2203	22.4725	24.7884	22.7366	22.3917	21.7538	23.4416	23.2697	19.0048	22.3793	22.3578	20.545	19.7619	20.4333	20.6341	22.28	21.7636	21.8966	21.8723	18.5917	22.8421	20.3726	20.2569	5	5	5	20	20	20	59.71	9.342	1360600000	23	40	Q8C5L3;Q5CZY5;E9Q027;Q3TIJ0;A0A1S6GWJ6;Q8C5L3-3;Q8C5L3-2;E9Q8D5	Q8C5L3;Q5CZY5;E9Q027;Q3TIJ0;A0A1S6GWJ6;Q8C5L3-3;Q8C5L3-2;E9Q8D5	CCR4-NOT transcription complex subunit 2
Tsfm	24.3964	25.0174	24.5656	24.8138	24.889	26.4022	24.2777	24.6017	24.9393	24.4973	24.019	24.6983	24.4768	24.4465	24.61	24.993	22.9176	23.2943	22.5195	23.2261	23.2435	23.3677	23.7062	23.1643	23.1832	22.7459	24.301	23.6112	23.4406	23.2125	23.0634	10	10	10	52.2	52.2	52.2	35.334	113.17	1628200000	16	108	Q9CZR8;Q8K239;A0A1S6GWJ9;Q3TA37;Q80UT3;Q8VDE3;Q9CX33	Q9CZR8;Q8K239;A0A1S6GWJ9;Q3TA37;Q80UT3;Q8VDE3	Elongation factor Ts, mitochondrial;Elongation factor Ts
Stt3a	24.1141	23.4269	24.585	23.8139	23.709	22.51	24.3357	24.1427	23.9388	24.2005	21.5401	24.2191	24.4304	23.716	23.6891	23.4682	23.9532	24.429	23.5876	23.8423	24.2055	24.1084	23.6929	24.4751	24.5055	24.3746	24.1195	23.7822	24.3143	23.5746	24.4271	7	7	5	8.9	8.9	7.1	80.597	13.525	3027200000	36	156	P46978;Q8BMP9;Q5U412;Q3UA28;Q3U9H4;Q3TVN9;Q3TUR1;Q3TG02;A0A1S6GWK0;Q3U547;Q8BWT4;D3YZN5	P46978;Q8BMP9;Q5U412;Q3UA28;Q3U9H4;Q3TVN9;Q3TUR1;Q3TG02;A0A1S6GWK0;Q3U547	Dolichyl-diphosphooligosaccharide--protein glycosyltransferase subunit STT3A
Obscn	19.0624	23.6533	22.5856	23.3268	23.3873	20.2842	22.3351	23.0594	20.1735	19.7716	19.01	22.4297	22.4739	23.967	23.229	21.2861	20.6251	21.6849	21.676	21.6005	21.0913	21.8622	21.5366	21.4297	21.5682	21.4434	22.2772	22.4095	22.4539	22.3995	21.8548	3	3	3	0.5	0.5	0.5	966.58	3.6666	371450000	497	14	A2AAJ9;E9QQ96;A0A1W2P6H1;Z4YJE4;H7BX05;J9JIB2;A2AAJ9-2;A2AAJ9-3	A2AAJ9;E9QQ96;A0A1W2P6H1;Z4YJE4;H7BX05	Obscurin
Fmnl1	21.5542	21.8091	20.1009	18.8902	21.5263	21.0021	20.9685	20.8611	20.5821	21.552	19.6425	19.1395	20.3435	21.8817	21.5253	19.9817	21.8117	23.09	22.7616	23.3003	23.123	22.8566	23.8423	22.4868	21.8483	22.134	23.3777	22.9169	23.368	22.7542	22.6066	10	10	10	14.3	14.3	14.3	122.06	45.244	1437500000	65	23	Q9JL26;A0A1W2P6X3;Q9JL26-2;A2AB60;Q3TY82;G3UWI1	Q9JL26;A0A1W2P6X3;Q9JL26-2;A2AB60;Q3TY82	Formin-like protein 1
Cnpy2	24.4621	24.3492	24.2187	24.3318	24.2375	25.6088	24.2938	24.6472	24.6387	24.4766	19.2407	24.5885	23.9217	24.1242	24.243	24.1791	24.2433	23.7711	23.3922	23.133	24.0206	23.9885	23.7938	23.9317	24.2672	24.2248	23.6674	24.3993	24.1265	23.3922	23.6145	6	6	6	38.5	38.5	38.5	20.767	25.028	986420000	12	72	Q9QXT0;A0A1W2P729	Q9QXT0;A0A1W2P729	Protein canopy homolog 2
Timm13	24.5749	23.5141	25.0513	25.194	25.0424	23.4044	24.6985	25.0253	24.9667	25.3592	18.6197	25.3173	25.207	24.8837	25.2574	25.1169	24.6703	25.1232	25.6518	25.193	25.5426	25.597	25.6616	25.5949	24.743	24.7452	25.7881	25.5912	26.5565	26.1441	25.5426	3	3	3	43.2	43.2	43.2	10.458	17.037	1473200000	6	70	P62075;A0A1W2P756;A0A1W2P7H2	P62075;A0A1W2P756	Mitochondrial import inner membrane translocase subunit Tim13
Hist1h3b;Hist1h3e;H3f3a	26.7632	21.6725	24.5432	28.003	26.6169	24.1755	20.6756	24.749	25.3583	22.6631	23.7831	26.6505	26.0045	25.6269	25.5554	22.6854	21.0011	23.1092	20.7634	25.9589	20.516	23.7133	24.0918	23.662	27.2929	22.6436	24.1331	24.5284	21.5084	22.3843	26.5284	7	1	1	53.7	23.5	23.5	15.388	89.878	31822000000	6	57	P84228;A1L0U3;A0A1W2P768;F8WI35;E0CYN1;E0CYR7	P84228;A1L0U3;A0A1W2P768;F8WI35	Histone H3.2;Histone H3
Sf3b6	23.1491	24.1887	23.6257	24.7492	24.1142	26.0729	23.3465	23.7285	23.8764	23.3927	23.3952	23.9629	24.6148	24.1448	24.1363	24.3804	22.6248	24.7189	23.189	23.1092	22.8533	24.0645	22.868	24.0309	23.5769	23.421	19.954	23.8903	24.4907	23.4247	23.7323	2	2	2	20.8	20.8	20.8	14.585	2.9308	378220000	8	31	P59708;A0A1W2P7L7	P59708;A0A1W2P7L7	Splicing factor 3B subunit 6
Xpot	23.6026	23.8937	23.1938	23.3352	23.951	23.582	23.62	23.9145	24.0026	24.1146	24.2086	24.2872	23.36	23.8714	24.1394	23.3725	21.5784	23.3985	23.3934	22.974	22.0587	22.8332	22.3194	22.2373	21.7137	22.0767	23.5615	22.4149	22.6499	22.3956	23.4467	14	14	14	17.1	17.1	17.1	109.73	45.73	2304100000	42	94	Q9CRT8;A0A1W2P7Q6;A0A1W2P7V1	Q9CRT8;A0A1W2P7Q6	Exportin-T
Tbca	23.1038	24.3441	23.8512	22.7689	24.508	23.5989	24.3149	23.6894	24.0486	23.3169	22.8273	23.7965	23.2869	23.8912	24.9766	25.0315	24.4505	22.9806	23.6467	23.2561	23.4901	23.7654	22.8693	22.942	23.683	22.9463	24.476	23.8065	23.7192	23.3348	23.9204	4	4	4	31.5	31.5	31.5	12.758	42.149	740220000	6	31	P48428;A0A1Y7VJ48	P48428;A0A1Y7VJ48	Tubulin-specific chaperone A
Dock4	21.67	21.4068	20.5451	20.0764	21.3486	20.3797	19.8748	21.4202	20.3141	21.3675	19.535	20.3402	21.0972	22.6391	21.035	21.786	19.8784	19.4936	20.1098	18.486	19.3078	19.5843	20.4987	19.8725	18.5633	19.9233	20.6591	20.2856	20.4287	19.6057	20.2399	6	6	6	3.9	3.9	3.9	226.55	8.258	385640000	119	19	P59764;B2RUG6;A0A1Y7VLY2;Q8CIQ7;F6YXW9;Q8BMP2;Q3UHH9;F8VPQ1;REV__D3Z660;Q3US86	P59764;B2RUG6;A0A1Y7VLY2	Dedicator of cytokinesis protein 4
Kidins220;mKIAA1250	20.3022	21.1226	19.9938	20.4017	20.9508	21.0972	20.5507	20.809	20.7622	20.7463	20.0642	20.274	20.4373	20.3607	20.5971	19.6047	20.8934	20.322	19.3865	21.4509	19.5499	19.4067	20.7635	19.0618	18.9395	20.0126	19.7292	20.0253	20.3966	20.776	20.2645	6	6	6	5.1	5.1	5.1	199.18	7.2664	239850000	99	23	E9Q9B7;A0A1Y7VME9;Q80TG7;A0A1Y7VMH7;B2RXL7;Q80SX9;Q52KP9;Q3V2X2;A0A1Y7VNF8;A0A076N9K1;Q8K0P2;A0A076N8A1;A0A076NBC4;A0A076N402;A0A076N1C3;A0A076N9K6;Q3U9G3	E9Q9B7;A0A1Y7VME9;Q80TG7;A0A1Y7VMH7;B2RXL7;Q80SX9;Q52KP9;Q3V2X2;A0A1Y7VNF8;A0A076N9K1;Q8K0P2;A0A076N8A1;A0A076NBC4;A0A076N402;A0A076N1C3;A0A076N9K6
Dhrs7	22.0171	20.5034	22.1747	20.7214	22.6631	23.4334	22.1226	20.0478	23.056	22.9177	24.258	22.7524	22.9678	22.7367	20.5029	23.0855	19.2418	23.4726	22.5568	22.8724	21.3394	19.9914	21.3138	21.9717	19.5388	22.2009	22.7441	19.1427	22.7939	19.7597	21.4381	2	2	2	15.4	15.4	15.4	38.167	6.9359	515090000	18	26	Q9CXR1;A0A1Y7VN19	Q9CXR1;A0A1Y7VN19	Dehydrogenase/reductase SDR family member 7
Glrx5	25.2207	26.0193	25.2064	25.1672	26.056	25.3545	24.8226	25.008	25.4292	25.011	23.0707	25.3306	25.9155	25.9564	25.8121	25.8754	24.8772	25.6043	25.5797	25.5991	25.3548	25.2727	25.0277	25.5815	24.9162	25.1437	26.8697	25.3851	25.6047	25.546	25.8172	2	2	2	21.7	21.7	21.7	16.292	34.491	1542300000	8	57	Q80Y14;A0A1Y7VN70	Q80Y14;A0A1Y7VN70	Glutaredoxin-related protein 5, mitochondrial
Adk	23.0149	22.3445	22.7552	22.8273	22.6262	21.8101	23.0529	23.1647	22.5841	22.7699	17.3666	23.0463	24.0263	23.7755	24.2772	22.9057	21.4457	22.9906	23.8684	24.7739	22.6318	23.6203	22.6046	23.203	23.0339	22.8	22.394	23.077	22.862	23.6923	23.2439	3	3	3	14.1	14.1	14.1	40.148	9.2484	509730000	21	50	P55264;A0A286YCD7;Q8BMC5;P55264-2;A0A286YCN3	P55264;A0A286YCD7;Q8BMC5;P55264-2	Adenosine kinase
Slc4a7	20.4345	19.7455	19.3993	20.8578	21.8005	21.5327	19.6548	19.013	19.5668	20.1229	19.5372	19.3412	20.5415	20.6579	20.7565	20.4601	19.7123	19.081	20.5525	19.8876	20.5934	21.885	19.0837	18.5961	19.069	18.5213	20.203	19.726	22.0113	19.9244	20.6226	4	4	4	4.6	4.6	4.6	116.51	5.1475	267120000	51	11	Q8BTY2;Q8BTY2-2;A0A286YCS4;J7H931;A0A286YCX2;J9RZB2;A0A286YD46;J9S4N6;A0A286YDK8;J9S7F7;A0A286YCX8;U3RF68;J9RDH0;E3UVT9;I1VGT4;H6WZF5;I1VGT5;I1VGT6;F8VQC9;E3UVT8;D3Y272;H6WZ45;D3Y273;U3RKD2;A0A286YDJ7;J9RV59;Q8BWZ4;A0A286YDR1	Q8BTY2;Q8BTY2-2;A0A286YCS4;J7H931;A0A286YCX2;J9RZB2;A0A286YD46;J9S4N6;A0A286YDK8;J9S7F7;A0A286YCX8;U3RF68;J9RDH0;E3UVT9;I1VGT4;H6WZF5;I1VGT5;I1VGT6;F8VQC9;E3UVT8;D3Y272;H6WZ45;D3Y273;U3RKD2;A0A286YDJ7;J9RV59;Q8BWZ4;A0A286YDR1	Sodium bicarbonate cotransporter 3;Anion exchange protein
Kif13b	19.0083	19.4725	18.9412	20.2284	18.6976	20.9138	19.1472	19.27	21.1167	19.776	20.3951	19.7825	19.5784	20.633	20.5942	19.764	17.986	20.4197	20.416	19.9337	19.9491	20.3523	20.0682	19.8253	19.3549	19.6691	20.1514	20.4402	20.2784	20.2679	20.4962	4	4	4	2.6	2.6	2.6	204.57	6.6425	298100000	100	8	E9Q4K7;A0A286YCV9;O35071;B1AVY7;Q9EQW7;Q80TF6;Q3V3Y9;A2AKH9;Q6A029;A0A286YDX6;Q8VI89;E9Q9B0;Q6A011;E7FLY0;A0A1D5RMD4;F8VQ75	E9Q4K7;A0A286YCV9	Kinesin-like protein
Nln	22.3391	22.0267	22.3442	22.4427	23.1962	22.7685	22.6086	22.5666	22.6342	22.6952	24.722	22.7691	23.5138	22.4144	22.6062	22.591	21.8327	23.6957	23.9041	23.8933	23.7465	23.4614	22.8268	23.3982	23.0399	23.0841	23.4744	23.8433	23.3259	23.8976	23.0275	7	7	7	12.4	12.4	12.4	80.428	20.499	383120000	39	34	Q91YP2;Q3UUI1;A0A286YD12;Q3TB65;A0A286YD77	Q91YP2;Q3UUI1;A0A286YD12;Q3TB65	Neurolysin, mitochondrial
Nolc1	23.6686	24.0403	24.0137	23.9823	23.7011	25.0595	24.0921	24.1327	23.1988	24.5391	23.5126	23.3488	23.9214	23.8152	23.7323	24.3103	26.1186	23.3551	23.3015	23.9795	23.8833	23.0887	24.5719	24.1347	25.8273	25.0538	24.746	23.938	24.8473	24.4775	24.1622	5	5	5	8.6	8.6	8.6	73.427	11.293	639680000	43	26	A0A286YDA2;A0A286YDT3;E9Q5C9;A0A286YDV7;E9Q5C9-2;A0A286YDZ1;A0A286YCD1	A0A286YDA2;A0A286YDT3;E9Q5C9;A0A286YDV7;E9Q5C9-2
Cdk7	21.7484	20.1384	21.3788	22.0029	19.0162	20.5901	19.6307	21.5306	19.0498	22.2333	21.5499	22.099	22.7488	22.3032	22.3648	20.8304	22.7689	22.2265	21.5641	20.268	22.0382	19.2891	22.3275	21.8382	21.8585	21.6293	23.0901	22.5402	22.6525	19.6852	20.964	2	2	2	10.1	10.1	10.1	38.968	4.1601	451600000	19	16	Q03147;Q8CAC4;A0A286YDC0	Q03147;Q8CAC4;A0A286YDC0	Cyclin-dependent kinase 7
Myof	20.2471	21.1155	20.8662	20.371	20.279	20.7771	19.3917	22.1117	18.9867	20.2696	18.6313	20.129	21.761	19.0595	20.8235	22.568	23.5197	24.5784	24.0905	23.8765	25.0364	24.8633	26.1054	24.0833	23.7635	23.9462	24.4859	25.2546	24.9772	24.6384	25.3208	36	36	36	24.3	24.3	24.3	234.52	76.583	3657600000	131	144	A0A286YDF5;Q69ZN7;B9EK95;E9Q390;Q69ZN7-4;Q69ZN7-2;A0A286YCZ3;Q69ZN7-3;A0A286YE65;A0A0N4SV63;Q9ESD7-3;A0A286YDV5;Q9ESD7-2;E9QL12;E9PXU9;A0A0N4SUJ2;E9Q423;A0A0N4SWG7;A0A0N4SWH3;A0A0N4SUN3;A0A0N4SVX9;Q9ESD7	A0A286YDF5;Q69ZN7;B9EK95;E9Q390;Q69ZN7-4;Q69ZN7-2	Myoferlin
Sec24c	23.6926	24.8614	23.3935	23.6837	23.5223	25.4742	23.4793	23.4012	23.1868	23.804	23.6297	23.8617	24.8312	24.2259	23.9217	24.1943	22.1232	23.1258	23.521	24.0801	23.1834	24.0038	23.4733	23.6558	23.6555	23.4158	23.8	23.5783	23.6348	23.5612	24.5641	7	7	7	9.1	9.1	9.1	118.59	9.1522	929060000	44	25	Q8CGF4;Q3V222;A0A286YDI8;Q80U83;G3X972;Q8R2V9;A0A286YD08	Q8CGF4;Q3V222;A0A286YDI8;Q80U83;G3X972
Rab3c	24.0342	23.0848	23.8983	24.1087	24.2137	22.5758	24.0604	23.7258	23.2025	22.9817	18.9501	23.2799	22.9522	22.9139	22.9171	23.321	19.8341	19.8945	20.2643	21.1091	20.1826	22.0582	20.006	21.1743	18.5331	20.39	20.1675	20.5006	20.2383	19.5258	20.1527	5	4	3	25.6	22	18.5	25.872	6.5754	468900000	16	19	P62823;Q3TU26;A0A286YDR2;Q9CXS2;Q920F0;Q8BP17	P62823;Q3TU26;A0A286YDR2;Q9CXS2	Ras-related protein Rab-3C
Rps24	25.8288	25.8486	25.9704	25.7026	26.5067	27.3359	26.1874	26.6513	25.9446	26.1276	26.4261	26.543	26.2182	26.2346	26.2513	26.4571	25.7657	26.9376	26.362	26.4485	26.3649	25.9969	25.7324	26.7029	26.4503	26.8131	27.221	26.8696	26.5703	26.1498	26.4159	3	3	3	28.6	28.6	28.6	15.423	11.425	97036000000	7	354	P62849;A0A286YEB7;Q9D7P1;Q9CY61;Q3TIF8;Q9CQK2;P62849-2;P62849-3;Q9DCA4	P62849;A0A286YEB7;Q9D7P1;Q9CY61;Q3TIF8;Q9CQK2;P62849-2;P62849-3;Q9DCA4	40S ribosomal protein S24
Rpl36a	19.8635	19.785	20.2479	19.3802	20.776	19.9078	20.0628	19.6279	19.6935	19.6756	19.3018	19.5253	20.2598	19.3375	19.2098	20.3163	20.1571	19.1096	19.577	19.5416	20.923	20.1231	19.3406	19.9566	19.2026	19.3819	20.0241	20.087	20.8328	20.5936	19.4478	5	5	5	36.8	36.8	36.8	12.455	12.337	18629000000	6	88	A0A2I3BPG9;P83882;A0A0A6YW33	A0A2I3BPG9;P83882	60S ribosomal protein L36a
Rpl30	27.0491	25.3092	27.093	26.7116	25.8904	26.4451	27.3264	27.5565	26.3565	26.6006	25.7535	26.4989	27.2311	25.2824	27.6559	25.9312	27.8766	26.9095	27.0374	27.2476	26.3875	28.2524	27.3167	27.1492	27.6382	28.3979	25.9407	26.5707	26.741	27.5651	25.7279	4	4	4	50.4	50.4	50.4	12.784	103.75	9947300000	8	152	P62889;A0A2I3BQF4;Q497D7;Q5PR15	P62889;A0A2I3BQF4;Q497D7;Q5PR15	60S ribosomal protein L30
Nt5dc2	19.9802	21.0729	20.2114	20.849	20.4194	23.1767	19.9866	20.904	20.6387	21.1351	19.9654	21.4251	20.8277	20.933	20.8644	19.9628	19.0812	20.1308	20.079	20.25	19.8598	20.2283	19.9482	19.9164	19.79	19.9171	20.3946	19.6613	20.5922	21.0301	19.6896	3	3	3	10	10	10	46.034	4.6817	237540000	21	11	Q91X76;A0A2I3BQR1;A0A2I3BRL0;A0A2I3BR81;Q9CY30	Q91X76;A0A2I3BQR1;A0A2I3BRL0;A0A2I3BR81
Xpo7	23.093	19.7184	21.8871	19.6751	23.536	19.6851	21.4085	22.7833	23.2342	22.1179	18.9416	22.0614	23.0535	23.563	22.8756	19.6578	20.2071	20.2008	23.6951	20.2407	21.3994	19.8721	20.0814	18.6955	20.7081	21.5425	19.9568	21.8268	19.881	21.4599	21.802	3	3	3	4	4	4	123.81	4.7791	342740000	57	6	Q9EPK7;E9PUW7;A0A2I3BQV5;Q9EPK7-2	Q9EPK7;E9PUW7;A0A2I3BQV5;Q9EPK7-2	Exportin-7
Rbmxl1	25.9277	25.881	26.0119	27.0092	25.9558	25.8997	25.7253	25.949	26.2569	26.0914	25.2062	26.2699	26.6242	26.5137	25.9904	25.3674	24.8197	25.3502	26.0358	25.5873	25.5153	25.8929	25.0686	25.4111	25.1922	25.208	25.8362	25.7639	25.4167	25.4669	25.7344	7	7	1	20.6	20.6	2.1	42.161	27.336	6140800000	33	144	Q91VM5;A0A2I3BRL8;A0A2I3BQC0;S4R1F6	Q91VM5;A0A2I3BRL8	RNA binding motif protein, X-linked-like-1
Eppk1	24.9391	26.0894	25.0187	24.919	24.5359	23.7361	26.4567	25.9702	24.2114	24.933	24.8962	26.1252	24.9306	25.2987	25.0094	24.9874	24.6155	25.1461	23.8931	25.8162	24.4761	23.8668	24.9304	24.7009	24.7687	24.734	24.3827	25.2648	24.3126	25.1883	24.4812	5	3	3	1.4	0.5	0.5	723.3	4.187	1137100000	376	21	Q8R0W0;A0A2I3BRT4	Q8R0W0;A0A2I3BRT4	Epiplakin
Nudcd1	22.8748	22.7494	22.0923	22.2568	23.0399	22.5888	23.1545	22.3744	22.399	22.5016	25.0225	22.8549	21.7017	22.0796	22.5008	23.0048	24.1185	21.1469	21.7731	22.1742	21.6327	21.6445	22.7744	22.323	22.6667	22.5321	22.5843	22.4541	21.7371	20.7233	21.6913	8	8	8	21.5	21.5	21.5	66.704	19.349	1011800000	35	53	Q6PIP5;A0A2K6EDK3;Q8BJK0;Q8C100;Q3UZN2;A0A2I3BQP7	Q6PIP5;A0A2K6EDK3;Q8BJK0	NudC domain-containing protein 1
Mbnl2;Mbnl1	23.0319	21.1526	23.0526	22.4912	22.1483	18.4592	22.806	23.6983	22.7474	21.9466	19.1946	23.2918	22.1474	20.8796	20.9362	22.4769	22.0208	21.6258	19.9635	21.4557	21.5921	20.5267	22.546	21.8377	21.9912	21.8704	21.0908	20.7933	20.7761	20.9034	21.8897	3	3	3	6.7	6.7	6.7	40.156	2.4967	338980000	14	25	Q8C181;D0EX61;A0A2K6EDM5;Q8C181-3;Q8C181-2;Q8C181-4;Q9JKP5;A0A0A6YXP3;A0A0A6YXE3;Q8CAQ1;A0A0A6YWB0;G3X9Q0;Q8CHF5;A0A0A6YVV8;Q8R003;S4R267	Q8C181;D0EX61;A0A2K6EDM5;Q8C181-3;Q8C181-2;Q8C181-4;Q9JKP5;A0A0A6YXP3;A0A0A6YXE3;Q8CAQ1;A0A0A6YWB0;G3X9Q0;Q8CHF5;A0A0A6YVV8	Muscleblind-like protein 2;Muscleblind-like protein 1
Nudt16l1	21.1279	22.1561	22.2368	21.9704	21.4356	21.7431	19.5974	20.3736	21.2625	21.6915	18.1156	21.9692	21.7831	21.1924	21.6682	21.7644	19.5718	18.6136	20.806	20.8862	19.0855	19.8278	19.9014	20.8099	21.0496	20.6991	19.2277	21.2953	19.1964	20.7225	20.2908	4	4	3	21.8	21.8	16.6	23.414	3.7321	146520000	16	13	Q8VHN8;A0A2R8VH99;Q8VHN8-2;Q8VHN8-3;Q6P3D0;A0A087WSB5;A0A087WRE5	Q8VHN8;A0A2R8VH99;Q8VHN8-2;Q8VHN8-3	Protein syndesmos
Nup155	22.6744	23.4646	22.4185	22.7196	23.0415	24.5531	22.3745	22.4203	22.7082	22.7175	22.0727	22.6266	22.9353	22.8739	22.8195	23.2686	23.1239	23.9182	23.9746	23.5188	22.8356	23.6802	22.5554	23.5334	23.0998	23.0851	23.8251	23.1964	23.1975	23.603	23.3777	16	16	16	15.7	15.7	15.7	155.12	29.775	1826500000	63	70	Q99P88;A0A2R8VHH1;Q80X48;Q6ZQ45;Q3UL43;Q8BUA6;Q3USP6;Q8BKJ0;Q8BLM6;Q8BLF5	Q99P88;A0A2R8VHH1;Q80X48;Q6ZQ45;Q3UL43	Nuclear pore complex protein Nup155
Tsta3	23.6976	23.8477	23.7784	24.8513	23.4645	25.2767	23.6381	24.0092	24.0062	24.3393	23.3229	24.2627	23.8723	24.1593	23.9915	24.8532	23.0707	24.4268	23.633	24.0741	24.2906	23.4259	23.8081	23.7663	24.1139	23.8855	24.5596	24.1575	24.0219	24.418	24.1723	7	7	7	25.5	25.5	25.5	35.877	21.068	1233000000	19	83	P23591;A0A2R8W6P6;A0A2R8VI39;A0A2R8VHD0;A0A2R8VKL9;A0A2R8W6N0	P23591;A0A2R8W6P6;A0A2R8VI39;A0A2R8VHD0	GDP-L-fucose synthase
Cd47	23.3063	22.4641	23.531	23.5595	23.1096	24.9157	23.451	23.2842	23.324	23.2985	22.4366	23.4514	22.9949	23.012	23.6177	23.4099	21.641	21.5614	22.1252	22.5201	22.8248	22.5634	22.1854	22.2479	22.1448	22.0601	21.0463	22.1769	23.2452	22.3106	22.2435	3	3	3	15.1	15.1	15.1	29.671	6.1356	278120000	13	13	D3Z187;A0A2R8VI94;A0A2R8W6P0;Q61735-2;A0A2R8VJU9;A0A2R8VI30;E5Q371;A0A2R8VK70;Q61735	D3Z187;A0A2R8VI94;A0A2R8W6P0;Q61735-2;A0A2R8VJU9;A0A2R8VI30;E5Q371;A0A2R8VK70;Q61735	Leukocyte surface antigen CD47
Cpsf1	19.8686	20.2258	19.1533	19.7559	20.4879	20.0824	19.4646	21.1783	19.6245	21.442	19.2709	20.7043	20.1234	20.2581	20.2413	19.9839	19.9893	21.642	18.6812	20.2929	19.7003	20.5368	19.4741	22.0139	19.8307	21.6368	20.8802	19.4378	21.1992	20.6672	19.5486	3	3	3	2.7	2.7	2.7	160.82	3.0965	418280000	83	4	Q9EPU4;A0A2R8VK76;Q3U1X8	Q9EPU4;A0A2R8VK76;Q3U1X8	Cleavage and polyadenylation specificity factor subunit 1
Larp4	21.258	20.2451	20.4842	20.4408	21.6299	22.4331	20.5886	21.2029	20.8701	21.2233	18.2834	21.0746	21.2032	22.116	21.3415	22.0671	22.0048	22.1504	22.0747	21.8827	22.0253	21.991	22.3556	22.7199	22.1346	22.6711	23.3188	22.7414	22.4778	21.498	21.8121	10	10	10	17.2	17.2	17.2	79.763	56.737	1557400000	34	72	Q8BWW4;Q3UT02;A0A2R8VKL5;E9Q066;G3X9Q6;A0A2R8W6Y5;Q3T9Z3;A0A2R8VHW8	Q8BWW4;Q3UT02;A0A2R8VKL5;E9Q066;G3X9Q6;A0A2R8W6Y5	La-related protein 4
Hmga1	21.8642	21.3488	20.0774	19.4283	19.655	20.6364	20.8186	20.8986	20.4293	20.5937	19.283	20.2646	19.6387	19.3969	19.3339	20.1422	25.0421	22.8084	22.1185	22.4232	24.2383	22.6309	23.9339	23.5361	23.0603	23.6434	22.3936	22.5434	22.9351	21.6163	22.2154	2	2	2	15	15	15	11.614	5.4879	343210000	6	18	P17095;Q3TE85;A0A338P6F6	P17095;Q3TE85;A0A338P6F6	High mobility group protein HMG-I/HMG-Y
2022-09-05	22.7766	23.3153	23.6535	23.3924	23.4551	24.8777	23.386	23.1579	22.5556	23.3685	25.015	23.0931	23.7704	24.2616	23.7382	23.4408	23.0397	18.3487	20.2133	20.4179	21.9218	19.489	21.9898	19.0319	18.7422	19.6589	20.2809	24.2334	20.087	20.1179	19.5325	10	10	10	35.5	35.5	35.5	42.747	24.438	1493700000	23	35	Q9Z2Q6;A0A338P6R8;A0A338P769;B7ZNM7;A0A338P729;Q52KH2;Q68FM0;A0A338P755	Q9Z2Q6;A0A338P6R8;A0A338P769;B7ZNM7;A0A338P729;Q52KH2	Septin-5
Ube2l3	23.8763	25.1769	24.7597	25.1834	25.5182	26.1001	24.0696	24.0867	24.2959	23.9493	27.8338	24.1551	25.0644	25.2491	24.377	24.2984	24.0884	24.145	25.6851	24.6627	24.4048	24.6926	23.5873	24.2127	24.4383	24.0906	25.2735	24.477	25.1932	25.0868	25.3415	4	4	4	46.1	46.1	46.1	17.861	93.598	1446300000	8	104	P68037;A0A338P786;A0A338P7E5;A0A338P702;Q3TIH9	P68037;A0A338P786;A0A338P7E5;A0A338P702;Q3TIH9	Ubiquitin-conjugating enzyme E2 L3
Rpl10a	26.5269	25.5007	26.2534	26.3849	26.3466	26.0846	26.2292	26.4114	26.514	26.1996	23.5971	26.6244	25.8085	26.2952	25.8283	25.9962	25.9425	26.498	26.5086	26.1108	26.2025	25.5189	26.302	26.3911	26.1048	26.6752	26.0871	26.2374	26.08	26.0406	25.9432	9	9	9	44.4	44.4	44.4	24.744	61.378	24578000000	15	412	A0A3B2WBL1;Q5XJF6;P53026;A0A3B2WDD2;Q3U561;A0A3B2W824;Q99JL6;A0A3B2W820;A0A3B2WCA5;D6RE43	A0A3B2WBL1;Q5XJF6;P53026;A0A3B2WDD2;Q3U561;A0A3B2W824;Q99JL6	Ribosomal protein;60S ribosomal protein L10a
Khsrp	24.1582	24.2759	24.4064	24.3083	24.3588	22.5836	24.7646	24.3748	24.0677	24.4731	21.8404	24.1698	24.1037	24.1391	24.1704	24.2017	25.5012	24.4459	23.9364	24.2378	24.1158	24.0832	24.6769	24.5746	25.1118	24.9013	24.2349	24.3267	23.9806	23.6306	24.2442	19	19	18	43	43	41.2	76.775	187.39	3212500000	39	299	Q3U0V1;A0A3B2WCD8;A0A3B2W465;Q9R1J3	Q3U0V1;A0A3B2WCD8	Far upstream element-binding protein 2
Ranbp3	21.5054	22.2255	21.6096	20.0923	21.7836	20.654	23.6777	21.5337	22.0875	21.667	19.6339	21.6326	22.6647	21.3318	22.4775	21.9433	18.8823	21.7628	21.8379	20.2682	19.8637	22.243	19.0407	21.6266	21.9546	21.6271	21.95	20.7653	22.0068	22.4737	22.6413	10	10	10	27.9	27.9	27.9	52.572	17.298	1866700000	25	50	Q9CT10;A0A3B2WCL5	Q9CT10;A0A3B2WCL5	Ran-binding protein 3
Bin1	21.15	21.429	21.359	20.7177	21.7332	20.0933	21.5642	21.7912	21.7682	21.6596	18.7729	21.6336	21.285	21.7695	21.6565	21.5919	22.8713	23.4029	23.5519	23.5283	24.0719	23.9064	24.8174	23.2977	23.4448	23.5203	22.6621	24.2856	22.46	23.9827	23.9946	10	10	10	27.6	27.6	27.6	64.469	37.278	1795800000	30	67	O08539;O08539-2;A0A3Q4EBK4;Q6P1B9;Q8C5M9;A0A3Q4EBR8	O08539;O08539-2;A0A3Q4EBK4;Q6P1B9	Myc box-dependent-interacting protein 1
Eci1	22.0918	22.8193	22.3597	22.2207	22.5912	22.5342	22.0049	22.2233	22.6016	22.5063	23.394	22.9163	22.6477	22.9246	22.8967	23.1332	21.9702	22.3864	22.7696	22.9398	22.5252	22.3127	21.9095	22.3511	21.4042	22.347	22.9658	22.5338	22.6363	22.9568	22.1208	4	4	4	18	18	18	32.25	6.1519	358130000	18	20	P42125;A0A3Q4EC00;A0A452J8A5;Q9DBN7;A0A3Q4EC76	P42125;A0A3Q4EC00;A0A452J8A5;Q9DBN7	Enoyl-CoA delta isomerase 1, mitochondrial
Srsf7	26.0531	26.3289	26.0397	25.4604	25.5068	27.3038	25.3961	25.724	26.1127	25.8197	23.6618	25.8324	25.8448	25.0229	25.3331	25.818	25.1343	25.5989	25.1954	24.5326	25.2099	24.7999	25.2646	25.1369	25.7792	24.9973	25.4255	25.5227	25.1049	24.8784	25.2539	5	4	4	15.4	15.4	15.4	30.817	108.93	1340100000	17	82	Q8BL97;A0A3Q4EH04;A0A3Q4L335;A0A3Q4L393;Q8BL97-3;Q8BL97-4;Q8BL97-2	Q8BL97;A0A3Q4EH04;A0A3Q4L335;A0A3Q4L393;Q8BL97-3;Q8BL97-4;Q8BL97-2	Serine/arginine-rich splicing factor 7
Rab18	23.8575	23.9869	24.5647	24.6437	23.5523	24.8945	24.0239	23.6371	23.8671	23.6769	22.6187	24.2635	23.7347	23.4167	22.6876	22.8926	21.7307	21.9562	22.4227	22.4183	23.1547	23.5791	22.4477	22.5809	22.5537	22.4043	22.0504	23.8322	23.722	23.8544	22.2514	5	5	5	31.6	31.6	31.6	23.035	22.474	700410000	14	71	P35293;A0A3Q4EI12;A0A452J8C1;A0A3Q4EIF7;Q8CEH2	P35293;A0A3Q4EI12;A0A452J8C1	Ras-related protein Rab-18
Commd10	20.8733	19.3077	20.7307	21.1559	21.0445	19.6109	20.5478	20.6735	20.9345	20.4335	19.4376	20.9032	21.3379	21.3554	21.119	22.1152	20.848	22.228	21.6492	21.5729	21.7684	21.727	20.9947	21.3912	20.4337	21.1946	22.78	21.3441	23.6402	21.6142	21.638	5	5	5	30.2	30.2	30.2	22.812	5.2868	309160000	11	6	Q8JZY2;A0A3Q4EII3;A0A3Q4EGT0;A0A3Q4EC50;A0A3Q4EHW7;Q3UTM6;A0A3Q4EHG2	Q8JZY2;A0A3Q4EII3;A0A3Q4EGT0;A0A3Q4EC50;A0A3Q4EHW7;Q3UTM6;A0A3Q4EHG2	COMM domain-containing protein 10
Colec12	19.9782	19.7576	19.978	20.8996	20.7862	20.5288	19.3438	20.0593	18.8401	19.3789	18.1419	20.7076	19.6793	20.082	19.2616	20.3713	21.4058	21.4752	20.9621	22.784	21.7619	21.2504	21.7425	21.669	21.771	21.3596	22.798	21.4605	20.2556	21.2364	21.1803	4	4	4	7.7	7.7	7.7	81.303	15.781	204070000	42	4	Q8K4Q8;A0A452J8C7	Q8K4Q8;A0A452J8C7	Collectin-12
H2-D1;H-2D	25.3041	23.1266	25.2706	24.9897	25.3863	23.3645	24.731	24.8393	24.633	24.7662	18.3518	24.4762	24.7643	25.2169	24.8118	24.6011	23.6363	23.8038	24.2227	24.6832	26.4585	26.2009	26.2925	23.9931	24.5784	24.2113	23.9871	26.6429	25.3642	26.4371	25.9594	9	9	1	29.6	29.6	4.1	40.836	50.088	2495200000	21	83	P01899;W5XQG0;O78207;G3UZP7;Q31168;A0A482D1Q0;Q31167;A0A286R3P2;Q3KQJ3;O78206;O19467;Q569W0;A0A2Z4SXR9;A0A2Z4SXW8;A0A2Z4SYR2;A0A2Z4SXF0;G3UXE9;O19453;A0A2Z4SY86;A0A2Z4SXA2;Q0WXI7;A0A2Z4SXG9;P01896;Q4KN81;E9Q0G4;A0A2Z4SXE9;A0A2Z4SYW2;Q2XN57;A7VMS6;A0A2Z4T1F2;Q3UWA5;A0A0B4J1G3;Q66JU6;A0A494B9G8;Q0WXH4;Q4VCP2;Q31193;F2WVG9;F2WVG7;V9GXR0;Q4VCN4;O19440;Q31216;F2WVG6;Q4VCP1;A0A482CD69;P79569;A0A2Z4SXJ4…	P01899;W5XQG0;O78207;G3UZP7;Q31168;A0A482D1Q0;Q31167;A0A286R3P2;Q3KQJ3;O78206;O19467;Q569W0	H-2 class I histocompatibility antigen, D-B alpha chain
Naa40	19.8003	19.2321	20.3214	19.3861	19.7847	21.5736	19.8815	19.6548	19.0497	20.195	20.6465	20.2364	20.4055	20.1195	20.7737	21.3894	19.5457	20.6227	19.735	21.5014	21.0649	21.7435	20.7053	20.8899	20.443	20.4786	21.3379	21.5038	21.7972	22.4218	21.6479	1	1	1	5.1	5.1	5.1	27.229	1.5648	275290000	14	17	Q8VE10;A0A494B9D7	Q8VE10;A0A494B9D7	N-alpha-acetyltransferase 40
Add3	21.5478	20.5469	21.6244	21.3762	20.0517	22.6217	21.1093	22.0621	22.1707	21.454	21.166	22.4313	20.7276	20.7731	22.7149	21.5324	20.0627	20.3531	19.3974	21.779	19.8124	20.1859	19.1679	21.8857	21.2023	20.0062	20.8341	21.1751	20.0684	20.1641	19.8817	4	4	4	15.7	15.7	15.7	78.776	9.0981	760070000	31	22	Q9QYB5;Q9QYB5-2;Q8BM29;Q05DT0;Q05C56;A0A494B9K4;Q8BJH2;Q9JLE2	Q9QYB5;Q9QYB5-2;Q8BM29;Q05DT0;Q05C56;A0A494B9K4;Q8BJH2;Q9JLE2	Gamma-adducin
Nt5c2	20.0242	19.5694	19.938	21.4519	21.7832	19.8191	20.8028	19.3465	20.0229	21.0576	20.0251	20.9493	20.6955	22.0091	20.6912	21.3975	21.1231	20.9741	21.254	21.2796	20.3868	20.2225	19.2385	21.2163	20.6674	21.2201	20.9296	20.5721	20.7968	20.7762	20.801	3	3	3	5.4	5.4	5.4	64.808	4.701	394070000	28	16	Q3V1L4;A0A494BBP6;A0A494B9X3;E9Q9M1;A0A494BBI8;G3X9J6	Q3V1L4;A0A494BBP6;A0A494B9X3;E9Q9M1	Cytosolic purine 5-nucleotidase
Fau;fau	25.7071	24.1209	25.6405	23.8732	25.7174	24.5889	25.3727	25.2241	24.608	25.8869	19.1818	26.2775	26.3114	25.0712	25.5951	25.3572	25.6001	27.3613	23.9196	24.5353	25.8195	26.522	21.9742	26.7487	27.108	26.7776	26.5344	26.9788	21.069	22.2999	24.4209	2	2	2	18.6	18.6	18.6	6.6478	5.2179	24505000000	3	68	P62862;A0A494B9Z0;A0A494BBA8;Q642K5;Q3THB2;Q920W8;Q91V99	P62862;A0A494B9Z0;A0A494BBA8;Q642K5;Q3THB2;Q920W8;Q91V99	40S ribosomal protein S30
Napg	22.1443	22.9513	22.3218	22.7878	23.5546	23.0283	22.7047	21.9635	22.3615	22.78	21.1539	22.2625	22.6592	23.3576	22.55	22.5389	21.4185	22.7313	21.599	21.8579	22.7464	23.259	22.4011	21.9191	21.6242	21.719	22.0891	22.6117	22.427	22.948	22.5051	4	4	4	16.3	16.3	16.3	34.732	9.9245	521010000	19	33	Q9CWZ7;A0A494BAE3;A0A494BA20;Q8C1T5;D3Z4B2;A0A494BBF5	Q9CWZ7;A0A494BAE3;A0A494BA20;Q8C1T5;D3Z4B2	Gamma-soluble NSF attachment protein
Ostf1	20.1432	22.002	21.1555	22.3505	21.9631	21.7192	20.0169	20.0599	21.2124	21.6483	24.1926	21.6799	21.6119	21.5261	21.9072	23.7371	23.1578	24.0859	25.6808	24.8169	24.4046	24.4857	23.636	23.2503	23.7484	23.0309	25.0212	23.795	24.7293	24.9474	24.3555	3	3	3	26	26	26	23.782	21.412	715590000	14	34	Q62422;A0A494BA97	Q62422;A0A494BA97	Osteoclast-stimulating factor 1
Atad1	23.6757	22.7221	23.9102	23.822	24.5321	22.1338	23.3659	23.7534	23.7696	23.5953	26.0402	23.7326	24.018	24.4659	24.3657	23.8821	22.3562	23.3617	23.898	20.8272	23.9383	24.4898	23.6158	23.1051	23.7544	23.2069	23.417	23.4451	23.8022	24.142	22.9928	3	3	3	12.7	12.7	12.7	40.744	17.105	665270000	19	20	Q9D5T0;A0A494BAB5;Q9D9C1;A0A494B9Y0;A0A494B9L7	Q9D5T0;A0A494BAB5;Q9D9C1;A0A494B9Y0	ATPase family AAA domain-containing protein 1
Arl3	24.3003	24.7564	24.8974	24.8145	25.5219	25.4942	24.6992	24.3625	24.8988	24.669	21.9735	24.7752	24.9904	25.4868	24.8559	24.5761	22.4833	23.2879	23.4198	23.7446	22.9976	22.6959	21.296	23.0065	22.5101	23.5163	23.4305	23.1205	23.1166	22.8661	23.482	7	7	7	60.4	60.4	60.4	20.486	33.199	1636400000	12	62	Q9WUL7;A0A494BAJ6	Q9WUL7;A0A494BAJ6	ADP-ribosylation factor-like protein 3
Ergic1	22.9866	21.9423	21.7566	22.2233	22.8398	23.3246	22.2915	22.6897	22.4173	22.0448	20.8378	22.3922	21.623	22.5593	22.0112	22.5741	22.7094	23.5223	22.2118	22.6483	23.9544	22.9594	23.3047	22.9932	22.7541	22.9133	22.9686	23.7978	22.1584	22.7612	23.8248	3	3	3	14.1	14.1	14.1	32.562	4.9357	468960000	13	58	Q9DC16;F6SLP4;A0A494BAW5;A0A494BAK4;Q69ZP5;A0A494BAX4	Q9DC16;F6SLP4;A0A494BAW5;A0A494BAK4;Q69ZP5	Endoplasmic reticulum-Golgi intermediate compartment protein 1
Actr1a	24.8543	25.328	25.1052	25.0176	25.1339	24.478	24.8575	25.0778	25.0556	25.0246	24.8449	25.2154	24.4557	25.6336	24.7645	25.6504	23.2411	23.9731	24.7187	24.4657	24.497	24.6319	24.2486	23.9262	24.0964	23.9321	25.0183	24.9152	25.02	24.2316	25.333	7	3	3	33.5	16.2	16.2	42.613	145.46	1275400000	23	50	P61164;A0A494BB86;A0A494BAH0	P61164;A0A494BB86	Alpha-centractin
Capn1	19.7549	19.5587	19.2383	20.422	19.1502	20.426	20.4346	19.413	20.3528	21.021	17.8272	20.7982	20.1139	20.3765	18.9821	22.7333	21.6166	22.3316	22.5773	22.1697	22.5132	20.5009	22.5988	22.0237	22.556	22.0494	22.1395	22.1777	23.017	20.9031	21.0688	3	3	3	5.3	5.3	5.3	82.105	5.1291	300640000	45	15	O35350;Q3TB79;A0A494BBB0;Q8C2J1;Q80Y25;Q3UDG8;Q3UF24;A0A494BAC4;A0A494BAS0	O35350;Q3TB79;A0A494BBB0;Q8C2J1;Q80Y25;Q3UDG8;Q3UF24	Calpain-1 catalytic subunit
Txnl1	23.6446	23.4435	22.9105	23.7052	23.7555	23.4535	23.8823	23.7584	23.9489	23.7376	23.5878	23.6571	23.9021	24.0401	23.418	24.0481	25.4305	24.6909	24.554	24.5179	24.8737	24.7133	24.9581	24.7311	25.0241	24.9382	24.6149	24.775	25.1197	24.1757	24.5371	15	15	15	68.9	68.9	68.9	32.237	86.509	4220200000	15	141	Q8CDN6;A0A498WGD8;A0A494BBI1;A0A494B955;Q3U8R9;Q3UNH3;Q3UBF4;A0A494BB31	Q8CDN6;A0A498WGD8;A0A494BBI1;A0A494B955;Q3U8R9;Q3UNH3;Q3UBF4	Thioredoxin-like protein 1
Nars	26.1185	26.4334	26.0378	26.4066	26.6391	25.7011	26.0387	25.9913	26.2886	26.3583	24.6702	26.3773	26.6352	26.6342	26.2619	26.3264	26.118	26.4795	26.7986	27.0236	26.1595	26.5269	26.3198	26.6195	26.5354	26.3375	27.0747	26.4371	26.6302	26.6589	26.5406	20	20	20	51	51	51	64.279	323.31	22493000000	30	640	Q8BP47;A0A498WGK2;A0A494BAX5;A0A494BB89;A0A494B927;A0A494BAW6;A0A494B9G0;A0A494B949;A0A494B996	Q8BP47;A0A498WGK2;A0A494BAX5;A0A494BB89	Asparagine--tRNA ligase, cytoplasmic
Tm9sf3	22.9772	23.5525	23.0347	23.647	23.5161	24.4653	23.7745	23.3156	22.753	23.5303	22.4202	23.5293	24.0267	23.6412	22.8417	22.3244	23.8947	23.8308	24.3636	24.7029	24.1451	24.399	24.1837	23.8904	23.8957	24.1176	24.2761	24.1711	24.8349	24.0927	24.8674	7	7	7	15.8	15.8	15.8	67.544	28.408	1236300000	21	68	Q9ET30;A0A498WGK6;Q571B0;Q8C6F5;Q3UH23	Q9ET30;A0A498WGK6;Q571B0;Q8C6F5	Transmembrane 9 superfamily member 3
Ube4b;mKIAA0684	23.7617	23.3291	22.7441	22.9817	22.7701	22.4261	22.9378	23.0249	22.973	22.6149	23.08	23.0048	24.2038	23.9179	23.1856	21.6298	19.9686	21.6709	20.1704	22.4329	22.1772	22.7124	21.6644	21.6041	21.2584	21.8534	21.8468	22.3051	22.3886	22.4248	19.2719	8	8	8	10.3	10.3	10.3	133.32	15.453	464890000	68	18	Q9ES00;Q6NWW1;Q80TU3;A0A571BD95;A0A5F8MP95;G3UZD6;Q3V426;G3UZM6;H7BXC2	Q9ES00;Q6NWW1;Q80TU3;A0A571BD95;A0A5F8MP95;G3UZD6	Ubiquitin conjugation factor E4 B
	21.5293	20.2293	22.117	21.7001	22.3355	19.6615	21.2129	19.7354	20.2192	21.5583	20.5807	21.5904	21.1564	19.7468	20.1008	20.8322	20.2851	21.2008	22.0186	22.568	22.1146	22.3517	21.9552	22.1544	22.0223	21.653	21.7728	22.0597	22.5364	22.8322	20.3809	9	8	8	25.5	23.7	23.7	53.987	42.139	5612000000	21	82	A0A571BEI2;Q6PIU9	A0A571BEI2;Q6PIU9	Uncharacterized protein FLJ45252 homolog
Ap3b2	21.5921	21.514	22.1347	21.7468	22.1064	23.5768	21.9107	21.4049	22.484	22.7051	21.378	22.7829	22.2432	21.9493	22.5095	21.9175	19.1661	19.1702	20.0058	21.2043	19.4409	20.1715	20.8284	20.8584	20.4686	19.1758	20.7358	18.6418	20.1783	20.7388	19.599	10	8	8	12.7	10.3	10.3	119.19	26.29	716470000	66	36	Q9JME5;A0A571BES1;A0A571BEW4;A0A571BEC1;Q3UUE3	Q9JME5;A0A571BES1;A0A571BEW4	AP-3 complex subunit beta-2
Abr	21.6325	20.5465	21.0915	20.3652	19.3523	21.6598	21.0379	20.5065	20.4876	21.1734	20.5825	21.2896	21.6551	20.6326	21.4992	20.3063	22.2179	22.6541	23.4052	23.5499	22.5467	22.5469	24.0993	22.5675	22.6344	23.5452	22.7344	22.4827	23.2213	24.3523	22.5621	26	26	25	32.4	32.4	31.6	133	233.71	13425000000	65	177	A0A571BG95;Q5SSL4;E9PUE7;Q5SSL4-2;Q5SSL4-4;Q5SSL4-3;H3BKT3;H3BJY3;H3BKV6;H3BL84	A0A571BG95;Q5SSL4;E9PUE7;Q5SSL4-2;Q5SSL4-4;Q5SSL4-3	Active breakpoint cluster region-related protein
Tns3	18.6192	19.817	19.6088	19.4324	19.7862	20.5668	18.8077	19.6813	19.5946	20.1966	19.3714	19.5387	19.2932	19.2819	20.0121	21.3373	18.8181	20.8414	21.9294	21.168	21.1483	21.221	21.3438	20.9196	21.014	20.9117	20.8989	21.1115	21.7287	20.5041	20.8063	7	7	7	9.3	9.3	9.3	155.59	17.924	1748400000	61	34	Q5SSZ5;A0A5F8MP98;A0A5F8MPF2;Q8BWF4;Q5SSZ5-2	Q5SSZ5;A0A5F8MP98;A0A5F8MPF2	Tensin-3
Itga6	23.2939	23.0639	24.0494	23.2238	20.5237	23.1232	23.5547	23.928	23.2465	23.5315	20.3985	23.3397	23.0216	22.1856	21.8135	21.0902	20.198	20.7907	20.4404	21.0363	19.2321	21.1501	19.6455	19.4913	19.7849	20.2007	19.6166	19.6429	19.8048	19.6138	19.9059	8	8	8	11.7	11.7	11.7	119.6	23.753	363040000	61	31	Q61739-2;Q61739;Q6PEE8;A0A5F8MPB5;Q80ZI8;Q8BR82;F6VSK8;Q3TWK2	Q61739-2;Q61739;Q6PEE8;A0A5F8MPB5;Q80ZI8;Q8BR82;F6VSK8;Q3TWK2	Integrin alpha-6;Integrin alpha-6 heavy chain;Integrin alpha-6 light chain
Sacm1l	20.7556	21.1954	19.312	19.56	19.1075	19.9218	20.1317	19.2073	19.0149	18.4765	18.5518	18.7489	18.7863	19.6945	19.0436	19.3187	20.0591	19.3737	19.1703	18.9116	19.2255	20.8297	19.8086	20.0716	21.2271	19.678	19.3428	18.6217	18.7004	20.308	19.2289	3	3	3	7.7	7.7	7.7	66.943	2.0408	277490000	35	9	Q9EP69;A0A5F8MPK9;A0A1L1SR59;B0LAE6	Q9EP69;A0A5F8MPK9	Phosphatidylinositide phosphatase SAC1
Sh3pxd2b	20.1182	20.2833	18.9968	18.7885	20.6886	20.0289	19.8018	20.1672	18.8602	19.378	19.3297	20.2364	21.3905	20.9511	21.086	20.1663	21.7484	21.6618	20.2931	22.4563	22.1445	22.5587	21.5401	21.5618	22.0586	21.3899	22.0182	21.4581	22.318	19.9765	22.8951	12	12	11	19.3	19.3	18.4	101.52	64.209	4293100000	53	78	A2AAY5;B9EJ37;A0A5F8MPP7;Q3TDV5;Q8BY34;Q571L4	A2AAY5;B9EJ37;A0A5F8MPP7	SH3 and PX domain-containing protein 2B
Acp2	19.8219	19.3473	19.1078	20.5525	20.6681	20.7464	18.163	19.9152	18.7891	19.3372	18.3729	19.9964	19.271	19.2479	20.6575	22.0107	22.0974	21.5565	22.457	22.9781	21.7778	22.1127	21.596	21.4589	21.4801	21.8254	21.8656	21.6865	22.6556	21.2001	21.3292	2	2	2	4.5	4.5	4.5	48.508	2.7718	116770000	20	22	P24638;B7ZCF5;Q3U4F3;A0A5F8MPS7;B7ZCF4;Q3UZN1	P24638;B7ZCF5;Q3U4F3;A0A5F8MPS7;B7ZCF4;Q3UZN1	Lysosomal acid phosphatase
Tecr	21.6517	21.4035	20.6812	21.2073	20.1323	20.5439	21.4457	21.4149	21.3684	21.549	19.5048	21.4372	19.7394	20.9045	19.7156	20.1589	21.5658	22.2346	21.4793	21.0126	22.1365	22.9418	22.0034	21.5832	21.4311	21.7032	22.5046	22.6179	21.0852	21.0734	21.6198	3	3	3	10.7	10.7	10.7	36.09	6.2174	706050000	17	24	Q9CY27;A0A5F8MPU6;Q9CWN2;G3UWE1;A0A5F8MQC8;Q52L67;A0A1D5RLH3;A0A1D5RLB4;Q3TAN8	Q9CY27;A0A5F8MPU6;Q9CWN2;G3UWE1;A0A5F8MQC8;Q52L67	Very-long-chain enoyl-CoA reductase
Klc1	22.789	23.7545	23.2532	23.3791	23.598	24.3871	22.7366	22.9635	23.3795	22.6463	22.8952	22.3382	23.6364	22.6888	22.5334	24.1639	21.7783	22.3584	20.2472	22.6515	22.8615	23.1672	22.4656	22.0342	22.425	21.8588	23.026	23.102	23.6194	22.6344	23.153	13	8	7	28.8	16.9	14.6	68.602	31.225	2647600000	36	64	Q7TNF4;Q5UE59;E9Q7C9;Q8CD76;A0A5F8MPZ2;O88447;Q7M6Z7;Q7M702;Q7M6Z8;Q7M701;Q7M6Z9;Q7M700;Q7M6Z6;F6UYN4;Q91W40;D3Z710	Q7TNF4;Q5UE59;E9Q7C9;Q8CD76;A0A5F8MPZ2;O88447;Q7M6Z7;Q7M702;Q7M6Z8;Q7M701;Q7M6Z9;Q7M700;Q7M6Z6	Kinesin light chain 1
Bin2	20.4785	19.9484	20.3493	20.706	19.1018	19.9042	20.858	19.5242	19.6895	21.2158	20.5377	19.6139	20.2233	18.9877	20.3213	19.4652	24.3237	24.3305	24.2512	24.3356	23.9802	23.6616	24.3431	24.0364	23.9014	25.0107	24.5171	24.0903	24.0301	22.5848	23.6217	9	9	9	28.6	28.6	28.6	52.553	37.705	2032600000	23	57	D3Z6Q9;S4R1B8;S4R270;A0A5F8MQ05;S4R2J8;S4R171	D3Z6Q9;S4R1B8;S4R270;A0A5F8MQ05;S4R2J8	Bridging integrator 2
Ppp6r2	21.8464	20.5744	21.2598	21.0975	22.7492	21.3544	21.5328	21.7811	21.5771	22.1383	19.5949	21.4523	21.5398	22.1902	22.2306	21.8033	19.7982	20.8547	19.7285	21.8059	20.9508	21.1087	20.9706	21.4296	21.1185	20.8947	21.495	20.1454	21.7826	21.3222	19.9661	3	3	3	3.4	3.4	3.4	100.46	3.3934	244230000	48	12	Q8R3Q2;G3X9K4;A0A5F8MQ25;Q8C400;Q8C3X1;Q6A018	Q8R3Q2;G3X9K4;A0A5F8MQ25;Q8C400;Q8C3X1;Q6A018	Serine/threonine-protein phosphatase 6 regulatory subunit 2
Nelfb	21.789	22.1726	22.3953	22.011	22.4752	23.7852	21.7514	21.1068	21.7201	21.7262	19.7936	21.8166	22.5505	22.3256	22.1117	22.6878	19.7618	21.5272	20.5896	21.1454	20.6541	21.5452	20.5011	20.8942	21.0803	20.5322	21.5428	20.6968	22.1238	20.9827	21.7346	2	2	2	4.3	4.3	4.3	65.636	3.2428	136950000	36	32	Q8C4Y3;A0A5H1ZRL3;Q8C4Y3-3;F6UFF7;F6SWS9	Q8C4Y3;A0A5H1ZRL3;Q8C4Y3-3;F6UFF7;F6SWS9	Negative elongation factor B
Sec23ip	23.0327	20.3486	21.9882	23.0262	19.9017	20.9205	22.3802	22.305	22.7134	22.513	20.0017	22.3631	23.1123	22.3607	23.6493	23.0505	21.8207	23.431	24.214	23.6299	23.2588	23.792	23.0792	22.82	22.5057	23.1983	21.776	22.974	19.1538	23.0814	23.626	9	9	9	12.2	12.2	12.2	110.78	18.854	1848600000	44	62	Q6NZC7;G3X928;A0AUN0;Q4G0C0;Q3UY74	Q6NZC7;G3X928;A0AUN0;Q4G0C0	SEC23-interacting protein
Hist1h2bc;Hist1h2bh;Hist1h2bf;Hist1h2bm;Hist1h2bb;Hist2h2bb;Hist1h2bp;Hist1h2bk;Hist1h2bj;Hist1h2br;LOC665622;Hist1h2ba	31.1747	31.6239	31.1573	31.6254	31.8871	32.4149	31.262	31.0563	31.0193	31.0536	31.9699	31.3045	32.0375	31.5361	31.5806	31.9848	29.5102	30.6438	30.6189	30.7515	29.5955	29.7674	29.4859	30.1455	30.0083	30.0742	30.8111	30.5859	30.6191	30.3362	30.2283	6	6	1	41.3	41.3	5.6	13.906	60.144	289000000000	11	1176	Q6ZWY9;Q64478;P10853;P10854;Q64475;Q64525;Q8CGP2;Q8CGP1;A0JLV3;Q8CBB6;Q921L4;Q8CGP2-2;Q8VEE3;P70696;A0JNS9	Q6ZWY9;Q64478;P10853;P10854;Q64475;Q64525;Q8CGP2;Q8CGP1;A0JLV3;Q8CBB6;Q921L4;Q8CGP2-2;Q8VEE3;P70696;A0JNS9	Histone H2B type 1-C/E/G;Histone H2B type 1-H;Histone H2B type 1-F/J/L;Histone H2B type 1-M;Histone H2B type 1-B;Histone H2B type 2-B;Histone H2B type 1-P;Histone H2B type 1-K;Histone H2B;Histone H2B type 1-A
Gphn	21.5019	21.5506	21.7332	22.5249	21.7151	24.316	22.2095	21.9991	21.8634	22.5469	20.8889	22.2185	22.0468	20.4751	21.5745	19.9898	22.0109	21.3573	21.6696	21.2316	21.5369	21.9866	21.8133	21.921	21.0393	21.3245	21.3461	22.3236	19.7377	22.1229	21.4124	11	11	11	19.1	19.1	19.1	83.281	47.139	2226000000	47	45	Q8BUV3;A0JNY3	Q8BUV3;A0JNY3	Gephyrin;Molybdopterin adenylyltransferase;Molybdopterin molybdenumtransferase
Eif4g2	23.1103	23.3701	23.4566	23.4357	23.3922	24.1874	22.9175	23.2883	23.6646	23.2186	24.5409	23.5347	23.5961	23.6091	23.7419	23.3472	22.9624	23.7678	24.1728	24.1861	24.096	24.1761	23.9034	24.0205	23.6027	23.839	24.1517	24.3689	24.6113	24.3955	24.1711	28	28	28	39.5	39.5	39.5	102.13	300.23	29795000000	56	444	A0JNY7;Q62448;G3XA17;F7CBP1;Q62448-2;Q3U9U9;Q3URI0;F6TW20;F7DAB1;F6UU81	A0JNY7;Q62448;G3XA17;F7CBP1;Q62448-2;Q3U9U9	Eukaryotic translation initiation factor 4 gamma 2
Pwp2	21.1729	21.583	21.5297	21.3745	22.1665	23.0395	21.0696	21.1	21.0238	21.4125	22.1227	21.504	21.9358	21.5031	21.8316	22.0474	20.567	21.9424	21.9107	22.4643	21.3527	21.4597	21.1685	21.8392	20.956	21.8426	22.1439	21.7351	21.827	21.6645	21.9055	6	6	6	8.8	8.8	8.8	102.91	7.4259	359530000	42	25	Q8BU03;A1A596;Q8R538;Q8K2C4	Q8BU03;A1A596;Q8R538;Q8K2C4	Periodic tryptophan protein 2 homolog
Actn1	25.0064	25.2748	25.0541	25.2783	25.5776	26.6398	24.8468	24.9092	25.2111	24.6437	24.9908	24.9488	24.7674	25.171	25.1313	25.4734	24.0288	24.4208	25.4673	24.7755	24.2104	24.4709	24.3196	24.4044	24.1081	24.441	25.1573	24.6257	24.6197	24.8518	24.7491	32	17	14	48.7	28.3	25.7	103.07	186.69	5487100000	60	309	Q7TPR4;A1BN54;O88990;Q99LJ3	Q7TPR4;A1BN54	Alpha-actinin-1
Nckap1	19.3616	20.6557	21.7428	22.1715	22.6993	23.2945	21.4606	22.3038	22.9976	21.4361	22.772	21.8072	19.7737	22.6474	22.4387	20.1263	18.8904	20.4988	19.5439	20.6179	20.5513	19.6611	19.625	19.9427	18.1646	19.6358	18.842	20.3498	19.7501	20.5707	19.1657	5	5	5	6.2	6.2	6.2	128.78	23.334	369860000	63	19	P28660;A1L0U6;A2AS98;P28660-2	P28660;A1L0U6;A2AS98;P28660-2	Nck-associated protein 1
Emc1	23.4477	20.7273	23.1616	24.0028	23.964	23.0659	23.0558	23.3124	23.2693	23.0415	22.9849	23.2595	24.181	23.5491	23.4253	23.4903	22.4412	23.2181	23.166	23.8332	22.8989	22.8335	22.787	23.1263	22.8258	23.2794	23.1627	23.5	22.2555	23.6862	22.8905	9	9	9	13	13	13	111.6	16.419	2193700000	49	83	Q8C7X2;A1L2Z3;Z4YJW0;Q8C7X2-2;A0A1Y7VP81;Q8C7X2-3	Q8C7X2;A1L2Z3;Z4YJW0;Q8C7X2-2	ER membrane protein complex subunit 1
Ddx5	26.5268	26.4709	26.6914	26.5865	27.1513	26.2019	26.8418	26.4659	26.7793	26.6168	22.9571	26.5646	26.6915	26.5395	26.9092	26.371	25.7881	26.3136	26.4315	26.3529	25.8529	25.9417	25.9762	26.553	25.9769	26.234	26.0012	26.1314	25.8869	26.0971	25.9667	21	20	15	41.7	39.9	30.8	69.289	216.22	13953000000	35	464	Q61656;Q8BTS0;A1L333;Q5U222;Q3V0Z8;Q3UXW3;S4R1I6;Q9CSD9;B1ARB9;B1ARC0;O35662;S4R1E3	Q61656;Q8BTS0;A1L333;Q5U222;Q3V0Z8;Q3UXW3;S4R1I6	Probable ATP-dependent RNA helicase DDX5
Rad21	22.5032	22.8173	22.3117	21.8677	22.1561	24.8005	23.1013	22.733	21.5435	21.8826	20.6808	21.5913	22.311	23.309	22.2708	23.0619	23.8755	21.4778	21.9346	22.3278	21.5651	22.2321	23.1357	21.9631	22.9968	22.5318	20.239	21.4449	22.5013	21.1888	22.3586	4	4	1	15.3	15.3	3.1	48.181	22.312	231930000	18	18	Q6ZQJ6;A1L367;A1L366	Q6ZQJ6;A1L367;A1L366
Polr1c	24.3545	24.8531	24.7854	23.7619	26.0571	25.9533	24.262	24.6346	24.5472	24.4491	25.5179	24.2784	25.0931	24.8037	25.014	25.346	23.6847	24.4792	25.1365	24.9846	24.98	25.1521	24.295	24.6561	24.4023	24.7753	25.3266	24.9808	25.613	24.8221	24.8134	2	2	2	5.8	5.8	5.8	39.106	3.7972	880920000	14	40	P52432;G3UXX5;D3Z7Q8;A1L3C2;G3UX92;D3Z3D6	P52432;G3UXX5;D3Z7Q8;A1L3C2;G3UX92;D3Z3D6	DNA-directed RNA polymerases I and III subunit RPAC1
Cul4b	22.6638	22.1827	22.5649	21.9007	22.7624	23.8276	22.2638	22.4117	22.5234	21.6312	24.6963	21.9569	22.9319	22.0007	22.6641	22.907	20.7838	22.1515	23.1273	21.7008	22.5317	22.4534	22.4702	22.417	21.4849	21.8181	21.9798	22.7266	23.5708	22.1746	21.7735	9	9	6	10.5	10.5	7.1	110.7	19.293	1440100000	65	67	A2A432;E9PXY1;A2A432-2;J3QJX0;Q3TP81	A2A432;E9PXY1;A2A432-2;J3QJX0	Cullin-4B
Vps25	23.8179	24.4671	23.7939	24.4863	24.578	25.0883	23.5688	23.6669	23.9415	23.6022	26.0309	23.924	24.3842	24.7444	23.9679	24.3135	21.612	22.9873	24.343	24.3124	23.3836	23.8353	23.1784	22.6833	22.9937	22.8775	24.413	23.9357	23.579	23.4182	22.9216	6	6	6	50.6	50.6	50.6	20.747	46.383	760630000	11	61	Q9CQ80;A2A4J8;A8XY17;A2A4K0;Q9CQ80-2;E9PXS9	Q9CQ80;A2A4J8;A8XY17;A2A4K0;Q9CQ80-2	Vacuolar protein-sorting-associated protein 25
Dnah17	21.1831	20.3457	20.239	19.9792	19.5107	20.4021	20.7767	19.1689	18.8083	19.5781	22.8058	21.3645	20.7407	20.8454	20.126	21.483	21.7314	21.341	22.5548	20.9486	19.725	19.7312	19.6616	20.6293	21.3831	21.9505	22.218	22.2528	20.8195	20.8117	22.3997	4	4	4	1	1	1	511.6	3.8501	376200000	283	20	Q69Z23;E9Q7P0;A2A520;K3W4R0;Q69Z23-2	Q69Z23;E9Q7P0;A2A520;K3W4R0;Q69Z23-2	Dynein heavy chain 17, axonemal
Rpl19	27.4923	24.979	27.0261	27.6296	26.9516	26.1832	26.8382	26.5128	27.0576	26.9331	20.4425	26.9913	27.3122	25.8214	27.5284	25.0387	26.351	27.2188	27.5166	27.4802	27.4512	27.1319	26.5587	27.7263	27.6222	27.2349	25.5745	27.8257	26.5674	26.757	25.411	5	5	5	26	26	26	23.466	57.762	79055000000	9	239	P84099;A2A547	P84099;A2A547	60S ribosomal protein L19;Ribosomal protein L19
Arfgef2	20.9214	21.7634	21.4937	20.2762	22.1906	22.0532	20.2947	21.3176	21.5336	21.547	20.1256	21.0767	21.7365	21.156	19.8131	21.7607	19.3167	22.963	22.5531	22.9658	22.6656	22.6176	22.585	21.9298	22.5743	22.003	22.1329	22.354	22.5007	22.464	22.9026	11	11	5	7.6	7.6	3.3	202.24	12.126	659790000	109	23	A2A5R2;Q3U5C3;Q3U2F2;F6YCJ0	A2A5R2;Q3U5C3	Brefeldin A-inhibited guanine nucleotide-exchange protein 2
Mapt	22.7128	22.0016	22.6875	22.2876	24.1957	24.2395	23.5124	22.5914	22.1959	22.1308	20.5795	22.302	22.7545	22.7436	23.0239	22.0864	20.5222	20.4983	20.7589	19.8602	20.0959	19.3802	19.4463	19.0348	19.7928	20.1263	20.8362	19.4639	19.235	20.7064	21.1094	16	16	7	34.7	34.7	17.8	78.085	119.4	5644200000	34	97	A2A5Y6;P10637;A0A0A0MQC7;P10637-2;Q3UH19;P10637-6;Q8C5K4;Q76M61;B1AQW6;B1AQW5	A2A5Y6;P10637;A0A0A0MQC7;P10637-2;Q3UH19;P10637-6	Microtubule-associated protein;Microtubule-associated protein tau
2022-09-09	24.117	24.0972	23.6127	23.8151	24.0231	23.5623	23.7734	23.3953	23.3348	23.7574	21.2406	23.3261	24.5898	24.9142	24.5869	23.6937	23.1061	22.9365	23.1093	22.8097	23.3715	23.1854	23.6466	23.3719	22.9527	22.2523	23.0806	23.303	23.4326	23.4749	24.6366	20	20	20	42.9	42.9	42.9	65.574	95.417	8151000000	40	149	Q80UG5;Q80UG5-3;A2A6U3;Q80UG5-2;Q3TDR9;A2A6U5;A8Y5D3	Q80UG5;Q80UG5-3;A2A6U3;Q80UG5-2;Q3TDR9	Septin-9
Yars	26.1803	26.3445	26.2374	26.1589	26.0885	27.3376	26.0716	26.1291	26.0612	25.8135	25.7431	25.9187	25.899	26.1406	26.0802	26.1963	25.3148	24.8619	24.9771	24.6174	24.4598	24.7975	24.6333	24.738	24.9785	24.7974	25.3412	24.6714	25.1529	24.8005	24.8573	23	23	23	49.4	49.4	49.4	59.105	134.2	6306400000	45	332	Q91WQ3;A2A7S7;F6VXZ2	Q91WQ3;A2A7S7	Tyrosine--tRNA ligase, cytoplasmic;Tyrosine--tRNA ligase, cytoplasmic, N-terminally processed;Tyrosine--tRNA ligase
Srrm1	26.3803	26.1351	25.9806	25.307	26.6002	27.3124	27.3681	26.3478	26.661	27.1508	25.5251	26.946	26.0537	26.2558	26.7247	25.6549	25.5511	25.7832	24.6714	24.6375	25.6526	25.3511	25.4364	25.6463	25.2796	25.6498	20.2969	25.1192	25.3926	24.8689	24.8152	4	4	4	7.5	7.5	7.5	106.86	4.7716	1565900000	54	15	Q52KI8;A2A8V9;E9QKA4;A2A8V8;E9PUK6;Q52KI8-2;A2A983;F6T4M4;F7BWM1;F6UK16	Q52KI8;A2A8V9;E9QKA4;A2A8V8;E9PUK6;Q52KI8-2;A2A983	Serine/arginine repetitive matrix protein 1
Nrd1	19.7212	19.6492	19.4364	19.8078	19.4674	20.2694	19.8673	20.7542	18.7837	19.8542	19.1482	19.3728	19.6326	20.3666	20.1101	18.6499	23.0773	22.342	21.9423	22.5415	22.5604	20.6468	23.1161	22.1478	23.1751	22.6296	23.2502	23.1253	21.709	22.7174	21.3111	9	9	9	10.9	10.9	10.9	132.89	31.911	312500000	55	31	Q8BHG1;A6PWC3;A2A9Q2;Q8R320;Q8R1H1;Q9Z153;Q3V3G9	Q8BHG1;A6PWC3;A2A9Q2;Q8R320;Q8R1H1	Nardilysin
Gga3	19.8871	20.6479	19.6689	20.5237	20.915	20.5074	20.6343	20.5296	19.4506	20.2606	19.1567	20.4129	20.5187	20.3366	19.6293	21.8883	20.345	18.752	20.8625	19.7868	20.3917	19.6861	18.4843	18.8578	19.0219	20.3764	20.1715	20.9519	20.1106	20.484	19.5642	3	2	2	4.6	3.6	3.6	77.972	8.4346	545840000	24	13	Q8BMI3;S4R2D2;A2A9W7;A2A9W5	Q8BMI3;S4R2D2;A2A9W7;A2A9W5	ADP-ribosylation factor-binding protein GGA3
Srp68	22.8416	23.4152	22.4441	22.8699	23.368	24.4845	22.4565	22.4305	22.8027	22.7367	24.3686	23.116	23.6337	22.9516	22.8271	23.5631	21.6454	22.7033	22.3848	23.1566	22.1723	22.4919	22.1501	22.219	21.8966	22.3801	22.7738	22.5438	23.0124	22.3499	22.7143	11	11	11	22.4	22.4	22.4	70.573	84.358	3799100000	42	107	Q8BMA6;A2AAN2;Q8K258	Q8BMA6;A2AAN2;Q8K258	Signal recognition particle subunit SRP68
Rpn2	25.0038	25.6557	25.1253	25.4131	25.8448	26.4157	25.1462	25.2235	25.5629	25.2056	26.545	25.2198	25.313	25.6983	25.751	25.8977	24.916	25.2095	25.6264	25.4011	24.9037	25.0809	24.5067	24.885	24.8977	25.0576	25.6707	25.4532	25.4625	25.4711	25.5534	13	13	13	37.1	37.1	37.1	69.062	323.31	9630000000	26	456	Q9DBG6;Q61833;A2ACG7;Q3U505	Q9DBG6;Q61833;A2ACG7;Q3U505	Dolichyl-diphosphooligosaccharide--protein glycosyltransferase subunit 2
Rptor	19.3925	21.2993	21.1707	20.6153	21.2771	18.8481	20.6574	20.9339	18.8408	20.7341	21.1424	20.7053	21.2021	21.3199	21.0685	19.2875	19.1887	19.3616	19.8646	18.7856	19.962	20.133	18.7227	20.5975	19.0075	20.1782	19.689	20.7485	19.2146	19.8019	19.6507	5	5	5	5.2	5.2	5.2	149.47	8.342	449950000	65	17	Q8K4Q0;A4FUW1;A2ACM0;Q8K4Q0-2;F7BQS0;Q6ZPU3;Q8K4Q0-4;Q8K4Q0-3;F6U5L3;E9PXZ5	Q8K4Q0;A4FUW1;A2ACM0;Q8K4Q0-2	Regulatory-associated protein of mTOR
Gm15080;Gm15093;Ott;Gm15107;Luzp4;Gm15097;Gm15127;Gm15114;Gm15091;Gm10439;Gm15128	25.2206	24.7241	25.0112	24.7119	24.829	22.2542	25.6612	24.9506	25.4842	24.5737	18.9742	25.0674	24.9467	24.9707	24.5326	25.3435	24.8824	21.457	24.0408	23.6681	20.1348	24.027	24.6321	24.2549	24.8235	24.2246	24.7457	25.4625	25.2645	20.212	24.7301	3	3	3	6.9	6.9	6.9	52.866	2.9536	813720000	35	27	A2BI02;A2BI72;Q62012;Q32MH2;L7N278;L7MU67;E9Q1L3;B1B0X0;E9QA14;B1AV09;B1B0X6;B1AZM2;L7N236;Q32MH1;A2AJU2;Q62014;B1AVZ5;A2ADW8;Q62013;Q62015;Q3V0N2	A2BI02;A2BI72;Q62012;Q32MH2;L7N278;L7MU67;E9Q1L3;B1B0X0;E9QA14;B1AV09;B1B0X6;B1AZM2;L7N236;Q32MH1;A2AJU2;Q62014;B1AVZ5;A2ADW8;Q62013
Ddi2	24.3161	24.0687	23.6906	19.8621	24.9086	20.5307	23.6681	23.6575	24.3617	24.2492	22.2873	24.2102	25.1801	25.2141	25.1627	25.2074	23.4585	24.3784	24.007	24.6354	23.2463	23.838	23.1116	23.9526	23.7548	23.5708	24.0339	20.5492	24.3877	24.0326	19.0723	4	4	4	14.8	14.8	14.8	44.59	6.5014	758220000	23	15	A2ADY9	A2ADY9	Protein DDI1 homolog 2
Ampd2	23.4666	22.7168	23.6468	23.582	23.7235	23.184	23.1392	23.4574	22.9467	23.7165	22.5613	23.4707	23.1379	23.9826	23.3144	23.9218	24.5983	24.2135	24.7588	24.8531	23.7926	24.0675	24.541	24.547	24.1318	24.1627	24.254	23.8851	24.1341	24.374	24.3207	16	16	16	25.3	25.3	25.3	92.023	50.656	9246500000	42	166	Q9DBT5;A2AE27	Q9DBT5;A2AE27	AMP deaminase 2
Ahsa2	20.2773	21.1656	20.4991	20.794	19.7495	20.601	22.0548	22.1281	20.6864	20.5619	19.7088	20.2166	19.0197	19.3719	19.2428	18.9951	18.2345	19.2083	20.1287	21.222	20.432	20.5442	18.6545	19.125	19.6216	19.8651	19.9144	18.9017	19.7079	20.497	20.5392	2	2	2	6.6	6.6	6.6	37.648	2.092	230700000	22	10	Q8N9S3;A2AF81;F6S1R2;Q8N9S3-2;Q8N9S3-3	Q8N9S3;A2AF81;F6S1R2;Q8N9S3-2;Q8N9S3-3	Activator of 90 kDa heat shock protein ATPase homolog 2
Gm364	16.9864	19.867	16.761	19.7669	17.4336	20.7815	18.9627	17.3104	16.759	16.7833	20.7537	16.4627	17.3196	16.2993	17.6496	17.6151	19.575	19.7622	19.8676	19.4422	20.2277	20.3019	20.3595	19.4169	20.5416	19.3156	19.7964	19.9859	20.6248	19.8072	18.675	2	2	2	3.1	3.1	3.1	77.299	2.0911	6916800	18	2	A2AFI6	A2AFI6
Rab9a;Rab9	21.9791	21.9878	21.8957	22.9448	22.6207	23.5104	22.0513	22.0273	22.0204	21.9718	21.6258	22.0287	23.3276	22.1431	22.4435	21.7248	22.6723	22.2197	23.5623	22.4641	21.9618	22.7798	22.3465	21.7044	21.8241	21.0936	22.8137	22.3068	23.233	22.2171	22.1117	3	3	3	17.9	17.9	17.9	22.909	4.5245	274710000	13	27	Q9R0M6;A2AFP5;A2AFP4	Q9R0M6;A2AFP5	Ras-related protein Rab-9A
Map7d2	22.81	22.7603	22.4343	23.6464	23.1404	24.7899	23.0004	22.8345	22.6259	22.3036	20.4398	22.7784	22.8923	22.3083	22.0763	23.0442	19.6788	20.1073	19.4339	20.6589	19.9822	19.8822	20.2421	19.8335	19.5606	19.6755	20.1213	20.7166	20.9627	19.0111	19.8685	17	17	17	33.5	33.5	33.5	86.049	123.32	7871900000	44	146	A2AG50;A2AG50-2;Q3TS73;A2AG51;A2AG50-3;Q8C0A6	A2AG50;A2AG50-2	MAP7 domain-containing protein 2
Arhgap1	22.7191	22.7172	23.1706	23.172	24.1715	23.9673	22.9713	22.6907	22.419	23.544	24.5177	23.4645	22.5913	23.8119	21.1169	22.8767	24.8649	23.7773	24.4962	24.6562	23.5598	24.1244	24.0057	24.5109	23.6972	24.8026	24.0467	24.005	24.4714	24.5424	23.6406	12	12	12	36.2	36.2	36.2	50.41	33.458	4425900000	24	85	Q5FWK3;Q8BQW4;A2AH25;A0A2X0SSA9;Q8C5A0;Q91Z04	Q5FWK3;Q8BQW4;A2AH25;A0A2X0SSA9;Q8C5A0	Rho GTPase-activating protein 1
Eftud2	23.974	24.2084	24.2173	24.421	23.6792	25.6246	23.6875	23.9066	24.3401	23.9248	25.3022	24.0918	23.7942	23.7131	24.1533	23.8022	23.1403	23.6131	23.8776	23.8826	23.7394	23.4298	23.7731	23.6458	23.4664	23.2548	23.4532	23.8489	23.5387	24.0568	23.8249	23	22	22	35.2	34.2	34.2	109.36	189.31	3298900000	56	224	O08810;G3UZ34;Q3U5Q3;Q3TMY8;A2AH85;Q6A0E3;Q7TMX4;G3UXK8	O08810;G3UZ34;Q3U5Q3;Q3TMY8;A2AH85;Q6A0E3;Q7TMX4	116 kDa U5 small nuclear ribonucleoprotein component
Usp8	21.7138	21.3882	21.0502	18.9624	22.1091	21.9705	21.4188	21.0907	21.2224	21.1967	24.2987	21.9355	21.9023	22.6132	20.4172	21.443	21.3072	22.1364	21.8539	21.8589	21.5114	22.7462	21.3153	21.2393	21.4473	21.1823	21.6936	21.8209	22.2074	21.7995	22.2798	2	2	2	1.9	1.9	1.9	122.61	1.8545	181130000	69	9	Q80U87;Q3UQ26;Q3UZ62;A2AI52	Q80U87;Q3UQ26;Q3UZ62;A2AI52	Ubiquitin carboxyl-terminal hydrolase 8;Ubiquitin carboxyl-terminal hydrolase
Fubp3	23.7579	22.8447	23.9926	23.7574	24.3674	23.3776	23.9171	23.4997	23.879	24.3049	21.942	24.0743	23.7402	24.687	24.5147	24.5359	22.8387	24.2487	24.7778	24.4399	23.9736	22.9482	23.0978	24.1406	23.5472	24.6509	23.3931	23.41	24.5207	23.9925	23.2846	15	15	15	41.3	41.3	41.3	61.447	42.889	5449700000	38	147	A2AJ72;Q3TIX6;Q3ULP9;A0A0A6YVV5;F7AM43;A2AJ71;A0A0A6YY39;A0A0A6YX76	A2AJ72;Q3TIX6;Q3ULP9;A0A0A6YVV5
Pnpla7	19.6416	20.4527	20.135	20.7938	18.9901	21.1539	19.9092	20.1695	20.2934	19.9109	18.9425	20.0965	19.9211	20.6532	19.7201	21.2423	21.0977	21.4805	21.6386	21.7832	21.4186	21.5701	21.1624	21.702	21.4512	21.322	21.611	21.2184	19.874	21.4393	21.5863	4	4	4	3.5	3.5	3.5	150.49	3.3394	176350000	76	8	A2AJ88;A2AJ88-2;A2AJ88-3;F6UDU9;B0R010;B0R011;A0A0A6YWJ6;A7L8D7	A2AJ88;A2AJ88-2;A2AJ88-3	Patatin-like phospholipase domain-containing protein 7
Nmt2	23.2726	22.3998	23.577	23.5318	22.6714	22.2163	24.0825	23.7153	23.8788	23.9787	22.6256	23.4893	23.7873	24.4082	24.0826	23.214	22.3053	23.45	19.3377	20.5473	24.387	23.0224	19.4192	19.011	22.0825	22.6587	23.7083	22.6984	20.1598	22.9823	22.685	12	8	8	30.8	21	21	60.484	117.75	6885600000	32	110	O70311;F7APP3;A2AJH3	O70311;F7APP3;A2AJH3	Glycylpeptide N-tetradecanoyltransferase 2;Glycylpeptide N-tetradecanoyltransferase
Hnrnpa3;Gm6793	26.9315	26.7327	26.7117	27.0538	26.8933	26.7264	27.1945	27.1172	27.1183	26.9538	25.4992	26.9303	26.9474	27.251	26.413	26.4713	27.0077	27.0212	27.1251	27.3024	26.9864	26.9562	27.2173	26.9952	27.2269	27.5433	26.7797	26.955	26.6939	27.144	26.7974	10	10	10	32.2	32.2	32.2	39.652	231.14	16612000000	20	461	Q8BG05;Q6P6I7;A2AL12;Q3UZG3;B2RXM2;Q8BG05-2;Q6PFA7;Q58E39;Q5U3M2;A2AL13	Q8BG05;Q6P6I7;A2AL12;Q3UZG3;B2RXM2;Q8BG05-2;Q6PFA7;Q58E39;Q5U3M2	Heterogeneous nuclear ribonucleoprotein A3
Agps	23.1627	23.0684	23.3683	23.1113	23.9139	23.8367	22.7224	22.9617	23.2326	23.1571	22.9497	22.9414	23.2005	23.6367	23.5523	22.1941	21.5369	23.267	22.8667	23.5799	22.9287	23.8634	23.1913	23.2197	23.3647	23.1109	24.0147	23.83	23.8128	23.6728	23.9549	8	8	8	22.8	22.8	22.8	71.683	29.755	1693100000	38	91	Q8C0I1;A2AL50;H3BKN2;A2AL49;Q8BKC4;Q3TNW8;H3BIY5	Q8C0I1;A2AL50;H3BKN2;A2AL49;Q8BKC4	Alkyldihydroxyacetonephosphate synthase, peroxisomal
Asph;ASPH	23.3116	21.5307	23.2558	23.0306	21.8298	23.0569	23.3237	22.6859	23.3592	23.2257	19.1116	23.1953	24.5442	21.1599	23.0216	22.3325	21.8629	23.8774	24.491	23.0406	23.2268	23.798	22.5551	23.4743	22.7984	23.7669	21.8619	23.4735	23.2802	23.8827	21.5443	7	7	7	14.8	14.8	14.8	83.041	19.026	516680000	34	30	Q8BSY0;A2AL85;Q9EQ66;Q8CBM2;Q8BQK0;Q8CH79;A2AL81;Q9EQ65;Q3TU40;Q91WG6;A2AL75;Q920F9;A2AL76;Q920F8;A2AL71;A2AL78;A2AL74;Q920F7;Q9D7J8;Q6P8S1;Q9CR06;A2AL79;A2AL83;A2AL77;Q9EQ62;Q8BSY0-2;Q9EQ63;Q9EQ67	Q8BSY0;A2AL85;Q9EQ66;Q8CBM2;Q8BQK0	Aspartyl/asparaginyl beta-hydroxylase
Surf6	20.8684	21.3704	20.2292	18.1714	20.5578	20.3625	18.7842	18.5802	21.6894	21.1308	22.294	22.1043	20.7291	21.6502	22.2946	22.7781	20.3073	20.626	20.8373	20.5545	20.2447	20.8014	20.8155	20.1501	19.1272	20.6356	19.8857	20.1279	19.7469	20.0528	20.6202	1	1	1	2.8	2.8	2.8	41.234	2.8696	453560000	24	33	P70279;A2ALA0	P70279;A2ALA0	Surfeit locus protein 6
Ubap2	22.4924	19.9154	20.4296	18.9536	22.5444	19.6688	20.5345	22.6173	22.3068	22.5033	19.2455	22.3555	19.9438	19.8088	22.4843	20.2139	18.9681	20.0467	21.5744	20.9186	22.2419	21.2724	19.3302	21.6673	20.2711	19.699	20.6358	20.3956	20.2045	19.1369	19.8942	15	15	15	24.5	24.5	24.5	117.96	238.8	9857100000	31	174	Q91VX2;A2AMY5;F6PYV5;A2AMY7;F6WTC8	Q91VX2;A2AMY5	Ubiquitin-associated protein 2
Ubr4	23.198	23.0537	23.3695	23.2011	23.7563	24.5983	23.053	22.8509	23.2271	23.2292	22.8966	23.4648	23.7767	23.8676	22.6795	23.8383	21.7065	22.6077	21.1577	23.0647	22.6698	22.4975	22.1816	22.3119	22.4228	22.1648	22.8728	22.8181	23.2217	23.2839	22.5526	23	23	23	6	6	6	572.28	36.882	1850700000	254	122	A2AN08;A2AN08-5;A2AN08-3;A2AN08-2;Z4YMA7;F6SSP6;A2AN08-4;A2VCS3	A2AN08;A2AN08-5;A2AN08-3	E3 ubiquitin-protein ligase UBR4
Mdn1	22.621	22.1842	22.1981	22.6909	23.1559	21.6082	22.8782	22.5777	22.7069	22.7935	19.055	22.9678	22.6482	23.1644	22.6599	22.6701	22.0251	22.2835	23.2942	22.9311	22.2954	22.177	21.6647	22.5365	22.0869	22.2064	23.1779	22.6803	23.0532	22.9369	23.2608	10	10	10	3.3	3.3	3.3	630.33	10.76	1011600000	309	22	A2ANY6;J3QMC5;Q3TPE2;Q497I1;Q6IQZ8;Q8CAR9;Q5U481	A2ANY6;J3QMC5
Cops2	23.1855	23.4279	23.4902	23.6143	23.9938	23.6831	23.1395	23.1504	23.6857	23.2473	23.4207	23.5255	23.8267	23.16	23.575	24.203	22.7726	23.2701	24.0688	23.6277	22.7013	23.71	23.34	22.9028	23.068	23.0421	24.3449	23.6793	24.1958	23.9078	22.8737	6	6	6	19.2	19.2	19.2	51.596	25.892	547010000	26	26	P61202;A2AQE4;Q3UK65;P61202-2	P61202;A2AQE4;Q3UK65;P61202-2	COP9 signalosome complex subunit 2
Acss2	24.4138	21.9618	19.868	19.594	21.6495	19.8913	24.4014	23.0239	22.7466	22.7498	20.9824	22.4808	22.659	20.5411	21.1962	20.7285	18.9107	22.394	20.1952	22.1905	22.2975	20.2781	21.8016	21.9423	19.6056	18.2534	20.2757	22.3524	19.9409	21.9574	20.2683	6	6	6	12.4	12.4	12.4	78.861	9.8918	525170000	32	13	Q9QXG4;A2AQN4;Q8N9U3;Q8C141;Q8C113;A2AQN5;Q8C1A8;D6RHA7;Q8BY91;F7CU63	Q9QXG4;A2AQN4;Q8N9U3;Q8C141;Q8C113;A2AQN5;Q8C1A8	Acetyl-coenzyme A synthetase, cytoplasmic
Gpd2	22.7701	23.2728	22.8017	23.1437	23.7198	24.732	22.6156	23.0915	22.969	22.9272	24.7878	22.9292	22.9974	23.0394	23.1961	23.1019	21.7544	23.3362	23.4252	23.7371	24.3067	24.6579	23.9112	23.0593	22.6601	23.1399	24.0614	24.839	24.8447	24.8068	24.5672	10	10	10	23	23	23	80.953	26.035	687830000	48	89	Q64521;A2AQR0	Q64521;A2AQR0	Glycerol-3-phosphate dehydrogenase, mitochondrial;Glycerol-3-phosphate dehydrogenase
Upf2	20.3372	21.7312	20.002	19.3826	20.3351	22.475	20.2786	19.885	21.0527	19.8576	19.8221	21.0135	20.7446	20.8396	20.1947	21.5542	19.4612	20.4049	21.0893	19.5867	20.9913	19.3406	20.1461	19.5154	19.1597	19.2872	20.2463	20.0434	20.4899	21.5668	19.5773	3	3	3	2.5	2.5	2.5	147.55	4.2374	347860000	68	16	A2AT37	A2AT37
Gorasp2	23.9617	22.2489	23.0337	23.9352	23.8772	24.5366	23.205	22.7492	23.1069	22.971	22.1632	23.0396	22.7831	23.0553	23.6406	24.2308	22.4143	23.4532	18.7647	24.3155	23.2952	21.0816	23.3719	23.0716	23.2836	23.3772	24.4945	23.8832	24.2811	24.2686	23.4512	5	5	5	20.4	20.4	20.4	47.038	27.205	732130000	14	26	Q99JX3;Q3TG07;A2ATI9;Q3TX06;Q3TIK1;Q99JX3-2;Q3V458;A2ATI8;A2ATI6;Q922I9	Q99JX3;Q3TG07;A2ATI9;Q3TX06;Q3TIK1;Q99JX3-2;Q3V458;A2ATI8;A2ATI6	Golgi reassembly-stacking protein 2
Tpd52l2	23.4807	23.1407	23.6323	22.5471	23.5413	23.2303	23.2577	22.9308	23.2419	23.3258	20.1017	22.9814	22.6848	23.0767	22.6831	23.3693	24.2409	24.2051	24.2614	24.672	24.3896	24.7853	24.6857	24.4406	23.9601	24.0071	24.8818	24.8377	24.6819	24.6111	23.9478	9	9	9	54.5	54.5	54.5	24.043	109.48	7032600000	16	116	Q9CYZ2;A2AUD5;Q9CZ22;Q3TAI4;Q3TUJ9;V9GWU5;Q8BKP1;F6VQ81	Q9CYZ2;A2AUD5;Q9CZ22;Q3TAI4;Q3TUJ9;V9GWU5;Q8BKP1;F6VQ81	Tumor protein D54
Epb4.1l1;Epb41l1	20.544	19.7169	20.3854	20.049	20.9004	20.022	21.0932	20.6976	19.2583	22.6062	19.3771	20.3593	21.4437	21.4676	20.8589	21.1621	24.1214	20.1518	20.8119	21.0686	20.1454	20.5573	21.5072	20.7533	23.2708	24.2269	21.2289	19.2191	21.0938	20.5405	21.1444	25	25	19	25.6	25.6	20.9	169.89	222.25	7239700000	93	167	E9PV14;A2AUK5;B6ZHC9;Q9Z2H5;A2AUK8;A2AUK7;Q9Z2H5-2;Q9Z2H5-3;Q8C8P2;B6ZHC4	E9PV14;A2AUK5;B6ZHC9;Q9Z2H5;A2AUK8;A2AUK7;Q9Z2H5-2;Q9Z2H5-3;Q8C8P2	Band 4.1-like protein 1
Pter	19.9252	19.1937	20.178	20.504	19.5304	21.0646	20.0501	19.2921	19.7072	19.6495	19.728	19.3691	19.6335	19.8688	20.3648	20.1215	24.5109	22.3867	19.6408	21.0998	23.0618	20.9075	23.4425	22.73	22.9335	23.1846	21.5011	20.5984	21.329	20.7162	21.1212	3	3	3	11.7	11.7	11.7	39.218	7.9872	365420000	22	13	Q60866;A2AUR3;Q60866-2;A2AUR5	Q60866;A2AUR3;Q60866-2;A2AUR5	Phosphotriesterase-related protein
Rsu1	23.2015	23.0644	23.1919	23.8343	23.3983	24.7162	22.7194	22.7332	23.0215	22.8116	22.9943	23.0991	23.7813	23.4879	22.9297	23.6886	22.9002	23.2051	24.0832	23.5552	23.2499	23.3613	22.9692	23.6096	23.1411	23.3092	23.7352	23.5502	24.2305	23.9831	23.5379	4	4	4	18.4	18.4	18.4	31.55	10.283	686240000	18	73	Q01730;Q9CSE4;A2AUR7;Q9D031;Q9CUS2;Q3TFN7	Q01730;Q9CSE4;A2AUR7;Q9D031;Q9CUS2;Q3TFN7	Ras suppressor protein 1
Rrbp1	23.5197	21.857	23.8986	24.5003	22.6674	23.2634	24.0889	23.7287	23.3665	23.7279	21.4941	23.5183	23.2768	23.7867	23.3373	22.8113	24.9449	23.5849	23.5823	24.0216	23.7377	22.8681	24.145	23.9479	24.0184	24.2816	23.1519	22.4759	23.0677	22.9543	23.4524	22	22	9	21.4	21.4	9.9	172.88	129.2	5207300000	131	189	Q99PL5;A2AVJ7;Q99PL5-7;Q99PL5-4;Q99PL5-3;Q99PL5-2;Q99PL5-10;Q99PL5-9;Q99PL5-8;Q99PL5-6;Q99PL5-5;Q99PL5-12;Q99PL5-11;Q8CAB9;Q3ULC0;Q8C7E8	Q99PL5;A2AVJ7	Ribosome-binding protein 1
Ssrp1	23.7818	23.8843	24.3736	24.4587	24.7789	24.7067	23.8815	23.6813	23.9445	24.1655	26.5926	24.4551	24.4156	24.8167	24.7172	24.5789	23.2137	23.645	24.2366	24.086	23.1928	23.9683	23.0251	23.8208	23.7304	23.101	24.4192	23.728	24.2023	23.8665	24.3859	15	15	15	27.4	27.4	27.4	80.859	67.8	3152300000	39	238	Q08943;A2AW05;Q05DR5;Q08943-2	Q08943;A2AW05;Q05DR5;Q08943-2	FACT complex subunit SSRP1
Rabgap1	22.0374	19.5874	22.3087	22.6515	22.5472	19.8978	22.2701	22.0156	22.0965	21.8521	18.6902	22.1654	21.78	22.3512	22.386	22.8275	19.1823	22.1144	19.2034	19.3714	19.7487	19.7738	19.6233	22.0167	21.2954	20.0888	19.589	19.9587	20.0418	21.0718	19.0999	10	10	10	11.6	11.6	11.6	120.8	16.76	938760000	64	32	A2AWA9;A2AWA9-2;A2AWA7;A2AWA9-3;A2AWB0;A6H6A9-3;A0A3Q4L343;A0A0A6YWT4;A0A0A6YY35	A2AWA9;A2AWA9-2;A2AWA7	Rab GTPase-activating protein 1
Sh3glb2	19.2797	21.5284	20.1294	20.2668	21.0759	21.3881	19.848	19.3834	20.2209	19.9472	21.8476	20.2385	19.2258	19.7911	19.8244	19.5833	19.4698	19.6318	19.0482	18.8103	19.2329	18.9617	19.2968	18.833	18.5457	19.4206	20.8548	20.2049	19.7731	19.9618	19.9613	5	5	5	16.5	16.5	16.5	44.503	20.383	1006300000	23	22	Q8R3V5;A2AWI9;A2AWI7;Q8R3V5-3;Q8R3V5-1;B0LDS3	Q8R3V5;A2AWI9;A2AWI7;Q8R3V5-3;Q8R3V5-1;B0LDS3	Endophilin-B2
Ythdf1	20.0839	19.7293	19.3136	20.4265	19.7875	20.5181	21.3187	21.5798	21.3423	21.0013	18.9402	19.3215	20.3635	19.5194	20.9835	20.7457	19.8647	19.7715	19.6698	19.2416	22.9122	19.838	21.9316	19.483	21.872	21.093	19.1584	22.2686	19.9842	22.4315	19.486	7	4	3	19.1	14.5	12	60.878	15.202	1031700000	19	29	P59326;A2AWN8;Q3TH60;Q3U8D6;Q8BUI8	P59326;A2AWN8;Q3TH60	YTH domain-containing family protein 1
Dync1i2	22.8437	22.9149	22.9607	22.6276	23.2633	24.4604	22.5425	23.0402	22.8879	22.2563	23.8094	22.7398	23.216	22.82	23.0121	23.1862	24.1471	23.2	23.414	22.3173	23.4579	23.9081	23.717	23.1556	23.7272	23.2049	23.788	23.447	23.8791	23.3126	23.7491	12	12	12	32.8	32.8	32.8	70.612	233.62	1426900000	23	143	Q3TPJ8;A2BFF9;D6Q0F6;D6Q0F5;O88487;D6Q0F7;A2BFF5;A2BFF8;Q3UDA2	Q3TPJ8;A2BFF9;D6Q0F6;D6Q0F5;O88487;D6Q0F7;A2BFF5;A2BFF8;Q3UDA2	Cytoplasmic dynein 1 intermediate chain 2
Nfib	22.4904	23.6584	23.1751	20.861	23.5901	24.1174	23.0126	22.8953	23.1937	23.1738	23.4541	23.0109	19.3586	23.8903	19.8076	23.6635	19.9647	19.5358	20.0798	19.6935	20.0722	19.3622	19.8934	20.1916	20.1655	19.81	20.3813	20.1996	21.2303	20.156	20.2869	3	3	2	9.7	9.7	7.7	63.375	7.7806	381320000	23	13	A2BG77;A2BG76;Q3UFE1;P97863;A2BG75;P97863-3;P97863-2;I7HIP8;Q8C434;Q8BN68;B1AUB9;A0A1Y7VK55;Q6DI81;A0A1B0GX74;E9PUH7;B1AUC0;Q05B39;Q5CZY4;Q3UTK6;B1AUB8;B1AUB6;D3YZ00;P70255;Q69ZJ5;P70255-2;P70257;Q02780;P70257-2;P70257-1;Q02780-3;P70255-7;Q02780-4;Q02780-7;P70255-6;P70255-4;P70255-5;Q02780-2;Q3TYK3;Q02780-5;P70255-3;A2ADI3	A2BG77;A2BG76;Q3UFE1;P97863;A2BG75;P97863-3;P97863-2;I7HIP8;Q8C434;Q8BN68	Nuclear factor 1;Nuclear factor 1 B-type
Xpo5	22.7678	23.4083	23.007	23.6126	23.6217	24.7639	23.1772	22.8303	23.0725	23.0379	24.9822	23.2401	22.9789	23.6675	23.3537	23.961	22.3634	22.6801	22.2124	22.7589	22.0722	22.1192	22.3528	22.0928	21.8562	21.9001	22.9435	22.6802	23.0296	23.0288	22.5246	14	14	14	18	18	18	136.97	71.858	2804000000	63	164	Q924C1;A2RRJ4;Q924C1-3;Q924C1-2;Q8BPF7;Q9CZR7	Q924C1;A2RRJ4	Exportin-5
Arfip1	22.3084	21.8819	22.324	22.2597	22.8467	22.537	20.164	20.1964	22.5807	20.2566	20.3771	22.639	22.6991	19.6407	22.9731	21.3284	22.1522	22.9584	23.2484	22.0615	20.1915	22.6031	22.1823	22.4109	22.2978	22.3944	20.8289	22.3319	22.5016	18.9763	21.7727	5	5	5	21.1	21.1	21.1	38.416	14.315	604370000	25	25	A2RSX9;G5E8V9;E9Q3G5;Q3TVE1;E9QAY5	A2RSX9;G5E8V9;E9Q3G5
Gnl1	21.4424	21.7678	21.4785	21.5449	22.4349	19.0038	20.1936	21.5444	21.7348	21.7836	21.8887	19.1675	19.6126	19.1828	21.8003	21.4051	22.7202	21.5197	22.3315	21.6281	21.5382	21.4485	21.6438	19.8914	21.4433	21.6774	20.5707	21.8051	21.7113	20.7957	21.6281	4	4	4	9.1	9.1	9.1	68.77	5.4461	231180000	37	8	P36916;A2VDH5;Q52KE3;P36916-2	P36916;A2VDH5;Q52KE3;P36916-2	Guanine nucleotide-binding protein-like 1
Pabpc4	23.3415	23.6724	22.8593	24.3881	23.547	24.4072	24.756	22.974	23.952	23.0453	20.3123	23.9622	24.548	25.4688	23.7607	24.1055	25.5335	22.1649	23.149	24.6214	21.8865	24.679	24.4404	23.143	25.3837	25.417	24.3435	23.9745	23.3948	24.3422	23.7801	15	9	9	28.8	15.3	15.3	72.242	20.091	2324600000	39	36	Q6PHQ9;Q91YZ8;A3KFU5;A3KFU8;Q99LF8;Q3UX16;V9GXG3;Q3TSA5;Q3TUS5	Q6PHQ9;Q91YZ8;A3KFU5;A3KFU8;Q99LF8;Q3UX16	Polyadenylate-binding protein
Kdm1a	21.6449	21.826	22.2547	21.5714	21.7418	22.9764	21.4318	21.8035	21.9133	21.7602	21.501	21.9817	22.1165	22.1266	22.6961	21.8252	19.1453	21.1855	21.6356	21.4184	21.061	21.5853	20.8664	20.7834	20.3052	20.9362	20.913	21.3089	20.2939	21.1918	21.1564	4	4	4	6.7	6.7	6.7	92.849	5.9294	1653300000	44	3	Q6ZQ88;A3KG93;G8JL40;F6ZC60	Q6ZQ88;A3KG93;G8JL40	Lysine-specific histone demethylase 1A
Sptan1	24.818	24.5151	24.8583	24.7545	25.2409	25.3566	25.0392	26.1654	24.8032	24.6505	23.3911	24.9822	24.2793	24.8977	24.4066	24.5889	20.4458	20.6542	19.2283	19.2202	19.1283	21.0074	19.8579	19.7151	16.6081	20.3542	17.8703	19.8643	20.3718	20.7904	20.3624	47	47	47	26.1	26.1	26.1	284.59	305.05	4748800000	189	305	P16546;A3KGU9;P16546-2;E9Q447;A3KGU7;B2RXX6;B9EKJ1;A3KGU5;B7ZWK3;Q3V1V5;Q3URW8;Q3TYI8;Q58ES7;Q6PA04;A3KGU4;Q3TNY2;P08032;A0A5F8MQC3	P16546;A3KGU9;P16546-2;E9Q447;A3KGU7;B2RXX6;B9EKJ1;A3KGU5;B7ZWK3	Spectrin alpha chain, non-erythrocytic 1
Vbp1	24.1889	23.979	24.0273	24.565	24.9678	24.8785	23.8293	23.5188	24.0316	23.9149	25.9722	23.9662	24.2131	23.937	24.5324	24.7098	20.491	22.6259	23.1322	22.8736	22.6133	23.2417	21.9096	23.0889	20.8066	21.5254	22.8037	23.5095	23.3721	23.3909	22.5819	8	8	8	49	49	49	22.435	20.446	1486500000	15	94	P61759;A3KMJ8;Q3TIR6	P61759;A3KMJ8;Q3TIR6	Prefoldin subunit 3
Bag3	23.845	23.284	22.905	23.5867	20.465	23.4399	25.2588	23.1459	23.813	23.0063	19.7596	23.7097	24.1377	23.9678	21.2244	23.0551	19.2307	21.1484	22.7056	20.1689	19.7118	20.1096	19.8426	20.9768	19.7187	19.8226	21.0404	20.5925	19.9129	19.655	21.0538	16	16	16	47.3	47.3	47.3	61.859	112.1	4698000000	35	111	Q9JLV1;A6H663;Q3TAM9;Q9ER87	Q9JLV1;A6H663;Q3TAM9	BAG family molecular chaperone regulator 3
Dennd4c	18.4358	20.463	20.9608	20.367	20.8665	20.8919	18.9422	20.5763	20.8152	20.4187	20.5709	20.7619	19.0418	20.8083	20.816	20.7239	20.8644	21.7543	21.7222	21.6825	21.071	19.8662	21.0657	21.2097	21.2866	21.414	21.7451	20.2225	21.6597	21.1079	21.3302	9	9	9	5.9	5.9	5.9	211.46	12.015	962030000	94	20	A6H8H2;A6H8H2-2;E9Q449;Q3U2Y9	A6H8H2;A6H8H2-2;E9Q449	DENN domain-containing protein 4C
Eml4	22.8086	23.2363	22.2481	22.7838	22.3848	21.1291	22.346	22.5179	22.5377	22.7523	18.9054	22.9644	22.554	22.6587	22.7725	22.3477	23.8784	24.1964	22.9913	22.7776	23.0047	22.4886	23.8378	23.9087	23.4859	23.2374	22.6823	22.5423	22.3298	22.7108	22.9166	8	8	8	10.4	10.4	10.4	110.03	17.027	1102200000	58	47	Q3UMY5;A7ISP9;F8WJ93;A0A0R4J0H0;A0A0R4J1G7;A0A3Q4EHV9;Q3UMY5-4;Q3UMY5-2;Q3UMY5-3;Q3TGL8	Q3UMY5;A7ISP9;F8WJ93;A0A0R4J0H0;A0A0R4J1G7;A0A3Q4EHV9;Q3UMY5-4;Q3UMY5-2;Q3UMY5-3	Echinoderm microtubule-associated protein-like 4
Gmfb	24.2763	23.2068	23.9554	23.7914	24.3838	23.3958	23.6777	24.3545	24.4495	23.6411	18.6376	24.1871	23.9872	24.1387	24.6994	25.1041	23.1793	24.0415	24.8178	24.0641	24.4463	24.3876	24.1117	23.8126	23.264	24.0268	24.7304	23.9393	25.1488	24.7541	24.5138	5	5	5	54.9	54.9	54.9	16.723	41.285	741780000	9	66	Q9CQI3;A7VJ98;A0A2I3BR94;Q80X87;A0A2I3BPS1;Q9ERL7;D3Z2F6;D3YY16;Q3U6A4	Q9CQI3;A7VJ98;A0A2I3BR94;Q80X87;A0A2I3BPS1	Glia maturation factor beta
Aldh9a1	25.4225	24.9928	25.4582	25.426	24.9934	25.5267	25.4582	25.5671	25.3768	25.472	26.4631	25.5084	25.5425	24.8755	24.7809	24.8513	25.1964	24.9684	24.6625	24.5757	25.1693	24.6387	24.6358	25.1308	25.0325	24.9337	24.9698	25.1722	24.74	24.9143	24.5933	12	12	12	36.4	36.4	36.4	53.514	38.149	2482800000	27	156	Q9JLJ2;Q3TMT4;Q3THE7;A7VL18;Q3UDG0;Q3V1N7;Q3U367;Q3TG52;Q9CRH9	Q9JLJ2;Q3TMT4;Q3THE7;A7VL18;Q3UDG0;Q3V1N7;Q3U367;Q3TG52	4-trimethylaminobutyraldehyde dehydrogenase
Manf	24.8487	23.8294	24.6506	24.0786	22.9176	25.3401	24.9835	25.0851	25.1948	24.995	23.7205	25.0245	23.6709	23.8815	23.6033	23.7864	23.912	24.8266	22.715	23.3547	25.3824	24.5943	24.6677	24.443	24.3526	24.4574	24.1572	24.5974	22.7488	23.7487	23.4197	4	4	4	30.9	30.9	30.9	19.012	14.388	1400500000	9	58	Q80ZP8;A8C1V1;Q3TMX5;Q9CXI5;F6USD5;F6T4L3	Q80ZP8;A8C1V1;Q3TMX5;Q9CXI5;F6USD5;F6T4L3	Mesencephalic astrocyte-derived neurotrophic factor
Mgl2	19.5417	19.6196	20.4594	19.9319	19.6145	21.6599	19.8237	19.6253	18.1319	19.5617	19.5335	20.6779	19.9182	20.5916	19.7256	20.7596	22.7504	23.7463	23.4059	23.6423	20.2313	20.7404	20.0133	23.3982	23.5503	23.3669	24.3935	20.8458	20.7058	19.9792	19.5921	6	6	4	25.9	25.9	16.6	38.067	112.96	891830000	22	32	Q8JZN1;A9XX86;Q8BUD5;F6QSC4;A2CF65;J3QPR7;B1AU03	Q8JZN1;A9XX86;Q8BUD5;F6QSC4
Rab34	21.3864	22.5958	21.6453	21.5861	21.6145	23.3488	21.2866	21.9268	21.7034	21.656	23.6846	21.9632	21.8314	22.4716	22.1902	22.3334	18.8187	20.2186	20.1012	20.3953	20.0737	20.0703	19.9297	20.3333	19.042	20.4878	20.5149	20.4899	21.1216	19.7848	22.4598	1	1	1	5.8	5.8	5.8	29.1	2.2144	46625000	20	15	Q64008;F7BE32;Q0PD20;B1AQD4;Q3TV85	Q64008;F7BE32;Q0PD20;B1AQD4;Q3TV85	Ras-related protein Rab-34
Dusp3	23.0541	21.485	22.9526	22.1669	22.0892	21.8407	22.3147	22.0045	22.5051	22.5031	19.5552	22.2402	22.5892	22.528	23.1105	20.6016	23.3785	23.8938	24.069	24.6054	24.6164	24.0929	23.8481	24.172	24.3792	23.6417	23.718	23.8018	23.7777	24.4775	24.0621	5	5	5	40.5	40.5	40.5	20.472	15.001	968890000	9	48	Q9D7X3;B1AQF4;H3BKL8;Q3V2Y9;H3BKD1	Q9D7X3;B1AQF4;H3BKL8;Q3V2Y9	Dual specificity protein phosphatase 3
Rpl26	25.7755	24.1534	25.4702	24.1257	23.9569	20.4098	25.6455	25.6019	25.784	25.6098	19.0179	25.5416	24.0256	24.0862	23.7963	23.7183	26.4502	25.9862	23.9236	24.1636	25.5681	23.9664	25.487	25.803	25.2692	25.9446	24.2156	24.5046	23.2387	23.5642	24.2134	6	6	6	37.9	37.9	37.9	17.258	16.465	22623000000	9	155	P61255;B1ARA3;B1ARA5;Q3U7N1	P61255;B1ARA3;B1ARA5;Q3U7N1	60S ribosomal protein L26
Macf1	19.9404	22.0037	20.0312	21.8799	21.4539	21.1524	20.5256	21.3657	19.3977	19.2977	23.3303	21.8878	21.4623	20.217	21.771	21.1886	21.9216	22.0685	21.9357	23.0519	22.3223	23.732	21.9185	22.3191	22.3394	21.9079	23.1976	22.4614	23.2231	21.6444	22.2548	13	12	11	2.4	2.3	2.2	831.87	12.562	483670000	471	33	Q9QXZ0;B1ARU4;E9PVY8;E9QA63;Q9QXZ0-4;F7ACR9;Q9QXZ0-2;Q9QXZ0-3;E9QNP1;A0A0A0MQA6;A0A571BF93;A0A571BGC6;B1ARU1;F6Q750;Q80TZ5;F6XCT0;F6SHS0;Q3UPG9;A0A5F8MP99;F6YKN8;Q80ZZ3;Q4QQN2;F6RCJ3;A0A0A0MQH5;Q8C8N4;Q5DTZ2;F6RL59;Q3TRV6;Q9CYG3	Q9QXZ0;B1ARU4;E9PVY8;E9QA63;Q9QXZ0-4;F7ACR9;Q9QXZ0-2;Q9QXZ0-3;E9QNP1;A0A0A0MQA6;A0A571BF93;A0A571BGC6;B1ARU1;F6Q750	Microtubule-actin cross-linking factor 1
Ndufs5	22.2072	23.067	22.1715	23.072	22.4156	23.4331	21.7125	22.006	22.7574	22.7735	21.641	22.78	22.3919	22.3707	22.0802	22.3431	22.9798	23.0272	23.5453	23.7584	22.064	20.6466	22.391	22.6822	22.9065	23.1931	22.7179	21.9942	22.4282	20.8458	22.0607	2	2	2	17.9	17.9	17.9	12.648	25.682	186520000	7	18	Q99LY9;B1ARW4;A0A1S6GWI4	Q99LY9;B1ARW4;A0A1S6GWI4	NADH dehydrogenase [ubiquinone] iron-sulfur protein 5;NADH dehydrogenase [ubiquinone] iron-sulfur protein 5, N-terminally processed
Gk;Gyk	19.3691	20.5984	20.8125	20.1391	21.381	20.6167	20.7532	18.9714	20.1643	19.4119	17.2713	19.6301	19.6301	20.8448	20.9395	20.4875	22.5066	22.718	23.7337	22.3468	23.4158	22.8145	23.4079	22.5709	22.1001	22.3143	23.3749	22.8983	23.7099	23.8765	23.6846	5	5	5	11.1	11.1	11.1	61.227	4.6951	387690000	30	12	Q64516;Q9CVH5;Q3TEN9;Q3TET2;B1ASZ3;Q64516-1;Q64516-2;Q9WU65;Q8BW08;Q8C635;Q9WU64;Q0VDQ2	Q64516;Q9CVH5;Q3TEN9;Q3TET2;B1ASZ3;Q64516-1;Q64516-2	Glycerol kinase
Msi2	22.6741	22.5732	22.8761	23.3329	22.9232	24.918	22.6453	22.7999	23.0324	23.1448	21.127	22.407	23.5917	23.345	22.8566	23.1724	19.9208	20.7974	19.5105	20.6567	19.6678	19.8193	20.5911	20.6732	19.4193	19.866	21.2821	20.777	20.904	20.7573	20.2044	2	2	2	9	9	9	36.938	5.3047	164080000	12	13	Q920Q6;B1AT10;B1AT13;Q32LZ4;Q920Q6-3;Q920Q6-2;Q8CD63	Q920Q6;B1AT10;B1AT13;Q32LZ4;Q920Q6-3;Q920Q6-2;Q8CD63	RNA-binding protein Musashi homolog 2
Prpsap1	23.2873	23.7844	23.209	23.4598	23.5647	24.7858	23.0865	23.1538	23.3707	23.1249	23.5235	23.3651	23.1917	23.4545	23.4987	24.2058	21.7191	22.6205	23.1304	23.2226	22.8708	22.9649	22.5314	22.7846	22.2215	22.3562	23.7249	23.2059	23.5385	23.2145	22.8187	6	5	5	23.9	19.9	19.9	39.431	40.372	1186000000	24	70	Q9D0M1;B1AT82;Q8BK29;B1AT84;B1AT83	Q9D0M1;B1AT82;Q8BK29;B1AT84;B1AT83	Phosphoribosyl pyrophosphate synthase-associated protein 1
Elac2	22.3096	22.7308	22.4299	23.2415	23.4593	22.4157	23.3307	23.3539	22.6064	22.5804	18.2953	23.5305	24.1515	23.9722	23.0346	22.5311	22.4954	24.6655	23.7441	23.0111	22.4939	22.7239	22.9445	23.0287	23.4709	23.2074	23.7582	22.7877	21.8027	22.6092	22.6924	5	5	5	9.1	9.1	9.1	92.718	9.2469	624810000	52	20	Q80Y81;B1ATP7;Q80Y81-2;B1ATP9	Q80Y81;B1ATP7;Q80Y81-2	Zinc phosphodiesterase ELAC protein 2
Aifm1	20.2185	18.1749	20.8117	20.1071	20.1461	19.4628	20.3553	20.31	20.3684	18.6288	19.2213	18.5921	17.141	19.3584	20.1009	20.6459	24.9001	24.7724	25.3393	25.4001	25.122	25.1253	24.9197	24.8144	24.1753	24.7723	24.5881	25.5486	25.3693	25.1148	25.4943	12	12	12	29.2	29.2	29.2	66.765	74.435	1790700000	33	115	Q9Z0X1;B1AU25;Q2QKE3;Q9Z0X1-2	Q9Z0X1;B1AU25	Apoptosis-inducing factor 1, mitochondrial
Nasp	23.4104	24.488	23.6121	26.1246	22.6095	25.8421	23.9117	23.6915	22.3773	23.1512	20.0331	24.6616	23.6599	23.4336	23.6728	24.4323	25.4437	23.1636	23.8381	23.5829	22.304	24.4196	23.8473	24.839	24.0755	24.1183	23.3697	24.005	23.1078	23.3955	23.4716	8	8	8	18.8	18.8	18.8	83.953	43.308	783290000	43	36	Q99MD9;B1AU75;Q99MD9-2;B1AU76;Q3TTH5	Q99MD9;B1AU75;Q99MD9-2;B1AU76	Nuclear autoantigenic sperm protein
Eif2b3	22.7255	23.0654	22.8151	21.8691	22.9469	22.6818	23.0282	22.706	22.7869	22.7672	21.3422	23.2349	23.9625	22.5041	23.6968	22.9113	22.0549	23.103	22.3388	22.4064	22.7643	22.4253	22.0473	23.069	22.2918	22.5292	22.8865	23.1894	22.3848	22.5354	22.6894	6	6	6	19.2	19.2	19.2	50.488	21.405	540360000	28	37	B1AUN2;Q3UKV0;A4FUS0;A0AUM9;B1AUN3;Q3T9T4	B1AUN2;Q3UKV0;A4FUS0;A0AUM9;B1AUN3
Hcfc1	22.6229	23.0598	22.5518	22.6914	22.8192	21.9598	22.2827	22.7505	22.421	22.8644	18.2471	22.8649	22.9143	23.3853	21.9762	20.6555	21.1481	22.2913	23.4191	21.937	21.7051	22.4758	22.1477	22.5918	21.3084	22.2579	19.7029	21.9329	22.3699	22.27	22.4553	12	12	12	9	9	9	210.43	19.553	3315800000	62	73	Q61191;B1AUX2;Q3USQ6;F6SJS2	Q61191;B1AUX2	Host cell factor 1;HCF N-terminal chain 1;HCF N-terminal chain 2;HCF N-terminal chain 3;HCF N-terminal chain 4;HCF N-terminal chain 5;HCF N-terminal chain 6;HCF C-terminal chain 1;HCF C-terminal chain 2;HCF C-terminal chain 3;HCF C-terminal chain 4;HCF C-terminal chain 5;HCF C-terminal chain 6
Naa10	19.9521	21.367	21.0924	20.5936	19.8278	20.7164	21.1238	20.7146	20.8494	21.336	20.1924	20.8099	19.0149	20.3017	19.4029	19.6966	23.288	20.0209	20.4472	20.0528	20.694	21.5884	19.4982	19.6078	20.5609	20.2232	19.4438	20.8615	19.6209	20.3812	19.9821	3	3	1	18.3	18.3	6.4	26.519	7.3694	535540000	16	12	Q9QY36;Q684Q8;B1AUY7;B1AUY8	Q9QY36;Q684Q8;B1AUY7;B1AUY8	N-alpha-acetyltransferase 10
Nipsnap3b	21.8066	22.6325	21.5771	20.8822	22.8371	23.6613	21.9493	21.9066	21.9215	21.7943	24.2196	21.7791	22.9144	22.1189	21.9299	22.3894	20.8654	21.5525	21.5397	22.4242	22.0881	21.6422	21.4683	20.8026	21.29	20.8972	21.7657	21.2796	22.1048	21.5973	21.3844	3	3	3	19	19	19	28.308	6.3287	211240000	18	45	Q9CQE1;B1AWZ5	Q9CQE1;B1AWZ5	Protein NipSnap homolog 3B
Elavl2	28.3046	25.8595	27.4775	26.437	25.8542	26.707	27.2764	26.9916	26.3548	26.8447	23.5442	27.3141	27.2259	25.6609	27.0605	26.4781	19.9502	19.5937	19.0754	19.504	18.4953	19.9726	17.8839	18.6584	18.6206	18.8452	17.2989	19.3845	19.9813	20.7188	16.8596	10	10	5	33	33	17.3	41.129	45.101	5493600000	18	117	B1AXZ6;B1AXZ4;B1AXZ5;Q60899;B1AXZ0;Q91XI8;Q80UJ0;Q91XI9;Q3UR02;Q80Y51;H3BLG7;B1AXZ3	B1AXZ6;B1AXZ4;B1AXZ5;Q60899;B1AXZ0;Q91XI8;Q80UJ0;Q91XI9;Q3UR02;Q80Y51	ELAV-like protein;ELAV-like protein 2
Thoc2;BC005561	19.9919	19.7924	19.8625	20.0643	20.3325	20.5378	19.615	20.1521	19.6639	19.6462	21.9017	20.0296	20.3709	20.061	20.5892	20.9368	18.9534	20.9877	20.3343	20.5445	21.1047	20.3082	20.2327	20.3572	20.182	20.2197	21.1417	20.5728	20.4316	20.2176	20.6647	4	4	4	2.4	2.4	2.4	182.77	8.8836	142220000	85	23	B1AZI6;Q3UUT9;Q3US09;Q3UYT9;E9Q5E2	B1AZI6;Q3UUT9;Q3US09;Q3UYT9;E9Q5E2	THO complex subunit 2
Dlgap4	21.123	21.9195	21.1746	21.6074	21.8482	20.6701	20.6782	21.3212	20.996	20.8315	21.073	21.3415	21.5295	21.7276	22.2654	21.425	22.2346	21.9269	21.8604	21.1509	22.3003	22.2777	22.4765	21.9886	22.0303	22.4918	22.4181	21.4263	21.9008	21.5497	21.62	4	4	4	5.5	5.5	5.5	108.04	3.2673	3795000000	47	13	B1AZP2;B1AZP2-2;B7ZNS2;I1E4X0;F6YMR0;E9PUF2;Q3UCF7;B1AZP2-3;H3BJW9;H3BKJ0;H3BJD4	B1AZP2;B1AZP2-2;B7ZNS2;I1E4X0;F6YMR0;E9PUF2;Q3UCF7;B1AZP2-3;H3BJW9	Disks large-associated protein 4
Rpsa	27.4914	28.2639	27.7269	27.5913	28.1458	28.2415	27.4237	27.4455	27.9006	27.7083	26.4972	27.8949	28.1492	27.8123	28.1893	28.2535	27.2977	28.2776	28.5326	28.4642	27.8104	28.169	27.6022	28.1159	27.9792	28.1154	29.0155	28.1636	28.3575	27.952	28.3109	12	12	12	58.3	58.3	58.3	32.838	323.31	30004000000	15	478	P14206;B2CY77;A0A1L1SRW0;A0A1L1SUK3	P14206;B2CY77;A0A1L1SRW0	40S ribosomal protein SA
Ubl4a;DXS254E;Tu11;Ubl4	22.5169	22.3904	22.9457	21.9024	23.1286	24.142	21.9245	22.3699	22.2768	21.8164	23.6426	22.2541	22.2078	21.6608	22.2714	22.77	18.4299	21.7089	21.3742	22.3582	22.1892	21.9822	21.8547	21.0092	21.0326	21.254	22.9493	21.9096	20.1968	20.0224	21.7626	3	3	3	19.1	19.1	19.1	17.8	4.9436	216510000	13	27	P21126;Q91V47;B2M0S0;B2M0R9;Q684Q9	P21126;Q91V47;B2M0S0;B2M0R9;Q684Q9	Ubiquitin-like protein 4A
Plcxd3	21.9279	22.5082	21.876	22.268	22.5893	21.3888	21.4425	21.9901	22.4735	19.7342	19.204	18.7724	22.5983	22.9958	20.1446	23.2873	18.7906	20.19	19.7539	20.1589	22.2618	19.6774	20.2756	19.5721	20.4518	19.9842	20.7614	20.0767	19.8767	19.8018	19.7064	4	4	4	17.1	17.1	17.1	36.313	8.1048	592070000	17	24	Q8BLJ3;B2RPW5;G3X9A7	Q8BLJ3;B2RPW5;G3X9A7	PI-PLC X domain-containing protein 3
Gemin5	22.0298	22.3293	22.6864	20.1554	23.9668	22.865	22.3525	22.9016	22.5253	24.096	18.6256	22.3209	22.5683	20.6129	19.7203	23.2088	19.5273	20.091	21.0344	22.8179	20.1522	19.915	21.9273	22.5967	21.7077	21.9939	20.3924	22.6649	21.2398	21.3233	19.3619	13	13	13	12.5	12.5	12.5	166.54	42.716	1210300000	89	37	B2RQ83;B7ZN04;Q8BX17;E9PUU4;Q6KAS0;A2AFQ9;Q3TR97	B2RQ83;B7ZN04;Q8BX17;E9PUU4;Q6KAS0;A2AFQ9;Q3TR97	Gem-associated protein 5
Cad	24.2754	24.9141	24.3425	24.2286	24.8733	25.7615	24.2273	24.2387	24.4708	24.3348	23.3456	24.4846	24.8023	24.6311	25.0035	24.7194	22.9524	23.8139	23.9443	23.9218	23.3277	23.0902	22.8746	23.7409	23.7849	23.847	24.3665	23.9762	24.059	23.6104	23.6532	37	37	37	28.4	28.4	28.4	243.24	202.72	7895500000	111	391	B2RQC6;E9QAI5;G3UWN2;B2RQC6-2;Q6P9L1;E9QAT6;Q7TN13;Q80VF8;Q9CWQ9;F6S3Z3	B2RQC6;E9QAI5;G3UWN2;B2RQC6-2;Q6P9L1	CAD protein;Glutamine-dependent carbamoyl-phosphate synthase;Aspartate carbamoyltransferase;Dihydroorotase
Map1b	26.8819	26.3534	27.1814	27.0461	26.4739	26.3216	26.8928	26.2366	26.6737	27.0443	22.1176	27.2979	26.6072	26.548	26.8679	26.9749	12.4226	15.8672	15.9338	20.2688	15.574	13.8965	20.3224	20.2277	15.9632	14.1055	16.2406	19.5911	15.0304	13.2277	13.6809	73	73	72	49.5	49.5	49.1	270.3	323.31	75092000000	115	1239	B2RQQ5;P14873;Q8CFR9;A0PJ96;Q3TYV8;Q3TZM8;Q3UPV4;Q8CAI9;Q3UF78	B2RQQ5;P14873	Microtubule-associated protein 1B;MAP1B heavy chain;MAP1 light chain LC1
Tnfaip2	19.1157	19.2558	19.8773	20.8376	19.9502	19.9897	18.6451	19.3237	19.3305	19.0796	19.6699	20.2705	19.0927	19.5429	20.356	20.6092	20.7484	20.9456	21.3798	21.6439	21.6853	21.3794	21.4734	21.3066	19.7058	20.2349	21.3959	22.4574	21.9013	22.035	20.4751	5	5	5	10.3	10.3	10.3	73.671	2.9132	321660000	38	9	B2RQW1;Q3U4L9;D3Z4L9;Q61333;G3XA62;G3UWJ7;G3UXC6	B2RQW1;Q3U4L9;D3Z4L9;Q61333	Tumor necrosis factor alpha-induced protein 2
Ptpn7	20.5061	19.9162	19.2888	19.1283	19.4178	19.5224	20.2598	19.548	21.2189	20.9866	19.3488	20.0562	19.4795	19.1921	18.6669	21.3288	20.4625	20.623	21.3868	19.8974	19.3305	20.1507	20.6066	20.2511	20.4317	20.5075	21.8194	21.3924	20.5393	19.1547	21.1153	2	2	2	9.7	9.7	9.7	40.351	5.6924	54656000000	19	7	Q8BUM3;Q8BX26;B7ZNE1;B2RR29	Q8BUM3;Q8BX26;B7ZNE1;B2RR29	Tyrosine-protein phosphatase non-receptor type 7;Protein-tyrosine-phosphatase
Cd2ap	21.9038	22.6453	21.9371	23.2372	22.9332	23.6635	21.9262	21.4624	22.3306	22.1517	21.825	22.3647	22.6301	22.2686	23.0683	22.4686	21.4881	22.8645	22.9522	22.302	22.7059	22.9213	22.2322	22.3554	22.618	21.8368	23.0602	23.0993	23.5686	23.5844	22.5856	17	17	17	35	35	35	70.449	65.194	14969000000	40	203	Q9JLQ0;B2RRE8;A0A3B2W812	Q9JLQ0;B2RRE8;A0A3B2W812	CD2-associated protein
Pcm1	21.2147	21.49	21.4771	19.863	21.1857	21.6501	20.789	20.7762	20.7252	20.855	22.8282	21.3176	21.2119	20.0975	20.9072	20.7335	20.1674	19.9729	19.1145	20.6097	20.2365	20.8238	20.4422	20.0716	19.8485	19.3176	20.9267	20.9344	19.3901	20.3437	20.3079	19	19	19	12.6	12.6	12.6	228.84	90.32	1531500000	97	74	Q9R0L6;B2RSW8;Q9R0L6-2	Q9R0L6;B2RSW8;Q9R0L6-2	Pericentriolar material 1 protein
Ppp6r1	22.4296	22.8202	22.0646	19.9042	20.5407	19.0152	21.0935	21.331	22.7906	21.9083	24.3764	18.9617	20.9058	18.3087	22.4149	19.3663	19.3318	19.695	21.8873	21.4908	20.2783	22.4519	20.3935	19.0587	20.8873	20.7809	21.0498	21.0854	20.5031	19.6336	19.9849	5	5	5	9.5	9.5	9.5	94.526	20.861	776660000	35	34	Q7TSI3;B2RUA5;A0A0U1RNI2;Q8BNQ1;A0A0U1RQ86;A0A0U1RPT0	Q7TSI3;B2RUA5;A0A0U1RNI2;Q8BNQ1	Serine/threonine-protein phosphatase 6 regulatory subunit 1
Psap	25.9549	25.1262	25.7465	26.2193	24.7771	26.5746	25.3296	25.5929	25.5652	25.46	23.9018	25.0842	24.9939	24.9887	24.8672	24.0371	28.4512	28.5986	28.0417	29.0504	28.5711	28.0809	28.7847	28.8789	28.6301	28.8049	27.8886	28.3429	27.5474	28.7418	27.6912	11	11	11	25.4	25.4	25.4	58.298	98.726	13897000000	34	298	Q3TWM9;Q3TWL8;B2RUD7;K3W4L3;Q8BFQ1;Q3U8C4;Q3U897;Q3U825;Q3U5W2;Q3UAS4;Q3TXP9;Q3TWE9;Q3TIT5;Q3TXJ0;Q3UE29;E9PZ00;J3QPG5;Q61207;Q3TWF9;Q3TID4;Q3TKB2;Q3TKK3	Q3TWM9;Q3TWL8;B2RUD7;K3W4L3;Q8BFQ1;Q3U8C4;Q3U897;Q3U825;Q3U5W2;Q3UAS4;Q3TXP9;Q3TWE9;Q3TIT5;Q3TXJ0;Q3UE29;E9PZ00;J3QPG5;Q61207;Q3TWF9;Q3TID4;Q3TKB2;Q3TKK3	Prosaposin
Erbb2ip	19.0142	20.7716	19.5693	20.733	19.312	19.898	18.8641	19.9791	20.5308	18.6303	20.6365	20.3274	19.4036	19.4724	19.9057	20.4031	18.625	19.1086	19.3645	19.4326	20.3829	19.0294	19.5433	18.8977	18.7634	18.8739	19.5012	19.6107	21.5381	19.4596	19.8112	4	4	4	3.4	3.4	3.4	157.25	6.1666	516250000	87	21	Q80TH2;Q80TH2-2;B2RUJ2;B7ZNY4;B7ZNX6;Q80TH2-1	Q80TH2;Q80TH2-2;B2RUJ2;B7ZNY4;B7ZNX6;Q80TH2-1	Protein LAP2
Ppp1r18	20.3608	20.4258	20.2537	21.612	18.8986	20.5603	22.2032	20.1657	19.3732	21.0276	20.1943	19.908	21.2875	20.3153	21.1743	21.5904	21.9039	20.7202	20.3833	21.988	21.1657	21.0595	21.1724	21.5651	21.6932	21.5451	19.5606	19.4804	20.344	19.7052	21.4256	9	9	9	26.6	26.6	26.6	65.629	56.259	1499000000	31	57	Q8BQ30;B7ZND7;B2RWV7;Q8BQ30-2;A0A087WRI9;Q3U3A9	Q8BQ30;B7ZND7;B2RWV7;Q8BQ30-2	Phostensin
Map1s	23.0357	24.0654	23.3199	23.9571	23.967	23.6279	22.6572	23.1601	23.7308	23.2187	25.2695	23.6369	23.7885	23.4903	24.0239	23.7739	21.1991	22.4355	23.5091	21.9335	22.761	22.6195	22.0478	22.3125	21.9144	21.9987	22.7313	22.3445	22.8372	22.7085	22.7402	7	7	7	11.5	11.5	11.5	102.94	21.366	942210000	41	72	Q8C052;B2RWW1;A0A1D5RLY6;A0A1D5RMG7;A0A1D5RML0;A0A1D5RMF1	Q8C052;B2RWW1;A0A1D5RLY6	Microtubule-associated protein 1S;MAP1S heavy chain;MAP1S light chain
Ccdc88b	20.0825	19.3867	19.9608	19.789	20.5966	20.4645	19.7917	20.0167	19.8487	20.0313	20.0706	20.6238	20.5153	19.9399	20.3139	19.9015	19.5587	20.1322	20.8066	20.6409	20.4858	20.3441	18.7764	20.4971	18.8074	20.2945	22.122	20.5107	23.3355	20.0246	20.0281	5	5	5	4.9	4.9	4.9	166.61	10.267	282410000	88	19	Q4QRL3;B2RXR1;Q4QRL3-2;A0A494BB08	Q4QRL3;B2RXR1;Q4QRL3-2;A0A494BB08	Coiled-coil domain-containing protein 88B
Ogdhl	23.5847	23.3581	23.5742	23.8852	24.0869	23.7073	23.5885	23.6339	23.6992	23.6231	22.9632	23.6107	23.6846	24.0361	23.8518	24.1874	21.3308	22.9368	23.3839	22.5773	22.3435	23.0445	21.7131	22.8917	22.3208	21.629	23.5923	22.5218	23.7032	22.4153	22.173	20	16	16	28.9	25	25	114.56	43.972	1133300000	51	110	B2RXT3;E9Q7L0	B2RXT3;E9Q7L0
Esf1	21.1125	22.0168	22.1459	20.1156	19.8045	24.0785	21.8826	21.8155	21.4849	21.0173	20.2015	21.8325	21.5629	21.7435	19.7476	21.803	20.3381	21.8197	19.8861	21.4851	21.2162	21.2101	20.6017	21.4778	20.4006	21.863	22.8893	21.3982	21.8046	21.3793	21.9602	4	4	4	4.7	4.7	4.7	98.047	4.6224	409670000	45	12	Q3V1V3;B2RXU2;Q8K089	Q3V1V3;B2RXU2;Q8K089	ESF1 homolog
Rbm25	22.3697	22.7355	22.2272	22.8988	22.3481	23.2488	22.4382	21.9057	22.9547	22.7283	21.982	22.3571	22.3913	21.5018	22.3089	21.972	21.2204	21.8053	22.4433	22.3666	21.9574	22.5544	21.3231	21.7701	21.5617	21.2585	22.3329	21.8862	22.6609	21.9185	21.8736	8	8	8	13.4	13.4	13.4	99.551	12.829	626390000	34	81	B2RY56;S4R2B0;Q8BU35;S4R2J1;S4R2A4	B2RY56;S4R2B0	RNA-binding protein 25
Isoc2a	20.0347	21.4384	19.4941	21.8524	21.7198	22.2763	20.2294	20.337	19.4098	20.7355	23.5183	19.7341	21.0025	21.4243	21.567	21.3004	20.3285	21.1221	22.4644	22.4552	20.2115	21.8514	20.4143	20.4862	21.1708	21.0243	21.7512	21.0152	22.1988	22.406	21.9209	3	3	3	32	32	32	22.417	16.714	89570000	9	37	P85094;B2RY90	P85094;B2RY90	Isochorismatase domain-containing protein 2A, mitochondrial
Cstf2	23.5229	23.2852	23.4408	23.7337	23.9864	24.1066	23.3048	23.3448	23.7261	23.801	21.7485	23.7295	23.9873	23.6832	23.7782	23.5655	22.3765	23.6571	23.2696	23.3489	23.0587	22.868	22.7355	23.3309	23.287	23.1865	23.6264	23.5924	23.109	24.0035	23.5943	14	14	14	32.2	32.2	32.2	66.424	72.481	5113300000	27	125	B3V097;Q8BIQ5;B3V099;A2AEK1;Q8BIQ5-2;Q8C7E9;A2AEJ8;A2AEK3;F6ZKC7	B3V097;Q8BIQ5;B3V099;A2AEK1;Q8BIQ5-2	Cleavage stimulation factor subunit 2
Flna	24.6065	24.8616	24.7778	24.7526	25.1946	24.4827	24.6971	24.8131	25.5579	25.4236	23.6649	25.4833	25.5632	25.8145	25.6564	25.3556	25.4008	25.5705	25.6267	25.5305	25.9927	25.982	26.0644	25.5611	25.3299	25.5028	25.8875	26.0448	26.1081	25.8163	26.1887	76	76	1	45.5	45.5	0.5	281.22	323.31	56899000000	143	1323	Q8BTM8;B7FAU9;B7FAV1;Q3U7N9;F6XC15;Q8BTM8-2;Q4FZG4;J3JS91;I7HPX4;F6Z2C0;Q9JJ37	Q8BTM8;B7FAU9;B7FAV1	Filamin-A
Anxa1	18.4486	20.4378	20.7783	19.4516	19.7012	21.8095	19.3309	18.4749	19.1797	19.9249	21.2233	20.3118	18.8622	19.7964	20.3637	19.9392	24.8491	25.0464	25.0102	25.4357	24.8957	25.172	24.5156	25.1724	26.108	25.8713	26.9783	24.892	25.8786	26.5143	25.9788	14	14	2	51.4	51.4	6.6	38.734	113.23	3367900000	24	140	P10107;Q4FK88;B7STB7;Q3U5N9	P10107;Q4FK88;B7STB7;Q3U5N9	Annexin A1;Annexin
Ube2v1;Gm20431	25.6118	25.3941	24.8985	24.5998	24.5639	23.8848	24.8206	25.0407	24.4447	24.7588	22.1131	24.6511	24.1507	24.6855	24.6771	24.6631	25.8155	24.7218	24.1217	23.859	24.7634	24.4144	25.2502	25.3122	25.3252	25.1231	24.5993	24.8125	24.2136	23.9452	24.6369	7	7	2	57.8	57.8	19	16.355	35.335	2654300000	12	146	Q9CZY3;B7ZBY7;E9PY39;Q9CZY3-2;B7ZBY6	Q9CZY3;B7ZBY7;E9PY39;Q9CZY3-2;B7ZBY6	Ubiquitin-conjugating enzyme E2 variant 1
Mpp1	19.1061	19.8654	19.0772	20.5448	20.3582	19.6901	20.1479	21.0411	21.4806	20.561	17.8229	19.5738	22.4201	20.7468	19.7079	20.5007	23.3669	23.6015	24.8307	24.1742	23.4401	23.7148	23.8115	23.7165	23.7719	23.7304	23.101	23.3366	24.3855	23.5457	22.3279	11	11	11	38.4	38.4	38.4	52.227	68.309	7889600000	30	90	P70290;B7ZCL8;Q684Q6;A2AN84;B7ZCL9;B7ZCM0;Q3THA8;B7ZCM1;D6RFD5	P70290;B7ZCL8;Q684Q6;A2AN84;B7ZCL9	55 kDa erythrocyte membrane protein
Nap1l4	24.643	24.914	24.7652	24.8017	25.3151	25.6823	24.1358	24.6991	24.9549	24.7504	25.9494	24.8013	24.9163	24.9998	25.1357	25.2673	23.9255	24.3703	24.0191	23.9746	24.2815	24.3826	23.6114	23.6853	23.7473	23.9498	24.7404	24.5571	24.3913	24.4736	24.3633	9	7	7	34.7	31.7	31.7	42.679	134.79	2878100000	18	163	Q78ZA7;B7ZNL2;Q8C1W9;A0A140LJB5;A0A140LJ37;A0A140LI78	Q78ZA7;B7ZNL2;Q8C1W9;A0A140LJB5	Nucleosome assembly protein 1-like 4
Sntb2	20.396	20.5131	20.6485	20.66	21.1999	22.416	20.4371	20.8719	19.6524	20.4492	20.7002	21.3907	21.1792	20.824	19.7414	22.2987	20.5735	20.1708	20.0506	20.8963	21.1982	20.0969	20.5606	20.3208	20.0268	20.2788	20.6274	21.6254	20.4438	20.5816	19.8455	4	4	4	8.1	8.1	8.1	56.381	5.9783	345090000	30	35	Q61235;B7ZNU9;Q3V2N5	Q61235;B7ZNU9;Q3V2N5	Beta-2-syntrophin
Igf2r	19.6057	19.2245	19.8967	18.7649	19.5747	21.117	19.8467	20.0338	21.2019	18.9175	19.4052	19.1448	18.7352	19.2368	20.2214	20.1798	23.4348	23.8784	23.9029	23.8425	23.3369	23.6153	23.8855	23.3597	23.9964	23.6196	24.1752	23.5942	23.927	24.0429	23.2584	22	22	22	15.8	15.8	15.8	273.81	115.3	2314900000	124	124	Q07113;B9EKB8;B7ZWC4;Q8C2F9;Q8K0J1;Q8C6V9;Q80VF2;Q7TMR1	Q07113;B9EKB8;B7ZWC4;Q8C2F9	Cation-independent mannose-6-phosphate receptor
Sarnp;1110005A23Rik	24.8105	24.1972	23.766	23.9937	23.0681	25.4699	24.4056	24.0776	23.6302	23.799	23.8536	23.7441	23.718	23.3411	23.2657	23.855	23.7265	22.9409	22.9644	23.2147	23.2103	22.5651	23.655	23.9089	23.3892	23.3725	22.2614	23.5738	22.3167	22.7225	22.5007	5	5	5	27.1	27.1	27.1	23.532	23.375	609040000	12	74	Q9D1J3;B7ZWI2;A0A1W2P7G2;A0A1W2P6N2	Q9D1J3;B7ZWI2;A0A1W2P7G2;A0A1W2P6N2	SAP domain-containing ribonucleoprotein
Spag9	22.046	18.9223	22.2485	21.1505	20.7593	22.2526	21.886	22.5072	21.9969	21.357	18.9429	21.3295	20.4973	21.497	20.4028	20.4918	22.3512	22.6759	20.3201	20.7494	21.8853	20.9049	21.9841	21.2253	22.2158	21.7862	20.9863	21.3627	21.111	20.9292	20.9436	25	25	21	26.4	26.4	23.8	146.22	111.1	6883400000	76	165	Q58A65;Q58A65-2;B8X349;Q58A65-5;Q58A65-6;Q58A65-3;A0A0R4J196;F8WH31;E9PUD1;Q58A65-4;F6SH61;Z4YMB8;F6WNT4;Q8C7W0;Q6PA03;A9CQK3	Q58A65;Q58A65-2;B8X349;Q58A65-5;Q58A65-6;Q58A65-3;A0A0R4J196;F8WH31;E9PUD1;Q58A65-4;F6SH61;Z4YMB8	C-Jun-amino-terminal kinase-interacting protein 4
R3hdm1	23.3182	22.6865	19.3225	20.8088	20.2396	21.6739	18.8615	19.1161	19.0499	21.0656	19.3857	19.8138	19.2158	19.7739	23.8639	19.9423	18.515	19.1858	20.5532	20.6502	19.1385	20.3876	19.7437	18.6575	23.7722	20.8179	23.164	20.6527	20.7906	23.3788	24.7674	6	6	6	6	6	6	124.39	9.4329	1650800000	36	31	E9Q9Q2;B9EHE8;Q80U91;A0A087WPF0;Q80ZH9;Q3URW7;A0A087WQF6;Q8BQ07;A0A087WP65;A0A087WQI5	E9Q9Q2;B9EHE8;Q80U91;A0A087WPF0;Q80ZH9
Eprs	24.4345	25.1437	23.3966	24.6083	25.1695	25.2382	24.3199	25.0781	24.7488	24.5349	23.6992	24.8944	24.6858	24.4013	24.7083	24.2886	20.7302	21.004	19.8156	20.5072	20.7131	19.4986	19.51	19.9211	20.2846	19.7712	21.4783	23.6842	20.5723	20.0272	19.4147	52	1	1	48.1	1.4	1.4	169.96	18.908	1148900000	93	29	B9EIU1;Q8BTR1;Q3TMX9;Q3TLK2	B9EIU1
Plxna4	22.0931	21.657	21.4024	22.2327	22.7008	24.1732	22.4337	22.5305	21.5344	22.489	21.997	22.1113	22.6398	22.757	23.214	23.8761	23.3005	22.9697	23.5284	22.6835	22.3417	22.5623	22.0582	22.9053	22.9449	22.3946	23.3035	21.9667	22.7963	22.5896	22.3774	3	3	2	1.7	1.7	1	212.56	1.5785	287630000	100	7	Q80UG2;B9EJ29;Q3U3W7	Q80UG2;B9EJ29	Plexin-A4
Osbpl8	21.3687	22.0199	21.6511	21.2714	22.0976	23.8487	21.7891	21.5453	22.2384	22.2601	21.2312	22.6513	21.6317	22.2785	21.8896	22.33	22.9514	23.7229	23.2617	23.6844	23.298	23.7	22.9606	23.3404	22.9586	23.2391	23.9527	23.6348	23.5858	23.5518	23.0214	12	12	12	20.7	20.7	20.7	101.27	36.234	3191200000	56	125	B9EJ86;A0A0R4J150;A0A5F8MPC5	B9EJ86;A0A0R4J150;A0A5F8MPC5	Oxysterol-binding protein
Dnaaf5	22.9079	22.8436	23.1218	20.3259	23.0828	24.5216	22.8098	22.386	23.2326	22.7588	21.3752	22.7167	22.9348	22.1409	23.6415	19.9281	22.5492	21.6108	22.976	19.7531	19.2386	20.1332	20.4328	21.6019	21.1322	21.5561	21.8831	21.589	20.3742	19.9438	20.8184	4	4	4	7.7	7.7	7.7	93.85	7.9655	408440000	49	21	B9EJR8;Q7TPU1;B2RY24	B9EJR8	Dynein assembly factor 5, axonemal
Ddx3x;D1Pas1	25.989	26.2723	26.0732	25.8965	26.1358	27.0838	26.0717	26.2551	26.2477	26.4794	25.6064	26.4369	26.2493	26.2513	26.205	26.447	26.4952	26.8801	27.2598	26.7988	26.2701	26.3835	26.3856	26.5417	26.4165	26.2509	26.7153	26.7169	26.6444	26.7186	26.5328	24	24	7	48.5	48.5	22.1	73.101	180.56	34895000000	40	736	Q62167;B9EKE9;B7ZWF1;P16381;Q3TUR4;Q61496;Q3V086	Q62167;B9EKE9;B7ZWF1;P16381	ATP-dependent RNA helicase DDX3X;Putative ATP-dependent RNA helicase Pl10
Mon2	20.7613	21.2053	20.7704	20.7072	21.6821	22.6759	20.3585	20.8878	21.1204	21.212	22.2135	21.1467	20.5209	21.2712	21.8019	21.3564	19.1565	20.5063	21.3679	20.3706	19.7015	19.6759	19.6675	20.0269	19.8724	19.9781	20.4875	19.8191	20.2085	20.1335	20.7034	4	4	4	2.7	2.7	2.7	189.08	7.3955	334940000	86	45	Q80TL7;B9EKJ3;Q80TL7-2	Q80TL7;B9EKJ3;Q80TL7-2	Protein MON2 homolog
Tnks1bp1	18.7725	20.5599	19.0206	19.7347	19.7481	20.289	20.7654	20.7796	20.5295	18.3196	19.2106	20.3169	20.721	20.3002	20.4059	20.3658	20.5044	19.3538	20.6092	21.1402	19.8683	20.6619	19.7797	20.0607	19.1887	19.3824	18.9971	19.5408	20.5189	20.1227	18.9631	20	20	20	19.9	19.9	19.9	181.82	323.31	4506700000	86	106	P58871;B9EKJ7;Z4YJL4;A0A571BEG9	P58871;B9EKJ7;Z4YJL4	182 kDa tankyrase-1-binding protein
Flna	23.5884	20.3047	23.7857	24.7173	24.7701	22.0578	23.5888	24.0344	24.5639	24.3209	28.7031	24.2785	24.3184	24.8058	24.4601	20.3282	20.6275	18.8322	20.1618	19.3624	19.5544	19.6137	20.6878	19.5865	19.4657	20.3318	20.1363	19.4636	21.1967	19.7203	20.1165	76	1	1	45.6	0.5	0.5	280.47	3.0972	617790000	144	16	B9EKP5;Q6KAM8	B9EKP5;Q6KAM8
Rrp7a	21.5663	22.4317	18.8468	19.8907	19.2974	22.7839	19.1765	21.4111	18.9896	21.9408	20.678	21.6597	22.0166	19.5814	19.4853	20.1236	20.645	22.3274	22.4567	20.4541	21.6352	20.3117	21.9482	19.2545	21.9329	21.7995	23.1328	22.3623	20.909	19.9262	21.8455	4	4	4	20.7	20.7	20.7	32.399	6.3258	895470000	15	18	Q9D1C9;Q3U5H9;D3U0D6;F6VVA3;E9PYF0;E9QAX0	Q9D1C9;Q3U5H9;D3U0D6	Ribosomal RNA-processing protein 7 homolog A
Cers2	22.0075	19.825	19.8098	20.2299	20.6235	19.7148	21.8296	19.2854	21.5178	21.4263	18.308	21.5553	20.5267	20.6993	19.8515	21.0483	23.9453	19.501	21.8731	20.4977	22.885	20.9042	23.3637	21.2261	23.2605	22.061	22.5535	22.3347	20.5644	20.0133	21.6101	1	1	1	4.2	4.2	4.2	45.024	3.3746	439580000	16	17	Q924Z4;D3Z4M2;D3YTM0;D3Z0Z2	Q924Z4;D3Z4M2;D3YTM0;D3Z0Z2	Ceramide synthase 2
Rps15	23.2429	20.2809	23.2751	23.792	23.3546	25.5023	22.8453	23.1874	23.0577	23.1803	22.108	23.2411	18.6866	24.0098	23.5042	23.9441	25.1051	22.8806	24.4497	24.2224	23.2549	22.6403	22.2982	22.5353	24.0417	24.6784	24.6096	23.033	24.0472	23.6131	24.6545	2	2	2	21.4	21.4	21.4	17.04	7.4134	559270000	7	33	P62843;D3YTQ9;Q3UXS6;Q3UK70	P62843;D3YTQ9;Q3UXS6;Q3UK70	40S ribosomal protein S15
Sec11a	20.4715	20.7786	21.6992	21.7823	19.1104	21.9011	20.9775	20.7828	20.4429	20.5319	19.3795	20.8763	20.4921	19.8146	19.3518	19.2395	21.2314	20.8044	20.073	22.4182	21.0989	21.1588	20.9057	21.1101	21.7694	22.1045	20.4027	20.7177	20.6744	21.8182	20.0236	2	2	2	10.6	10.6	10.6	20.626	7.3505	192760000	12	18	Q9R0P6;D3YWT0;D3Z569;D3YTS1;Q6PET3	Q9R0P6;D3YWT0;D3Z569;D3YTS1;Q6PET3	Signal peptidase complex catalytic subunit SEC11A;Signal peptidase complex catalytic subunit SEC11
Ncln	22.562	22.7248	22.5127	22.4522	22.1575	21.4592	21.7848	22.2889	22.6214	22.4046	21.0094	22.4685	22.9776	22.3984	22.3897	22.6756	21.3106	21.9733	21.5287	21.3171	22.0552	21.6698	22.1405	21.8623	22.7636	21.1518	22.6518	22.2326	21.7397	22.1759	21.6726	5	5	5	10.5	10.5	10.5	62.907	9.3225	565110000	22	28	Q8VCM8;D3YU17	Q8VCM8;D3YU17	Nicalin
Mgst1	19.5253	19.2999	19.9417	19.7982	20.4776	20.5427	19.2697	20.2719	20.3036	18.7078	20.8348	20.1639	19.6547	20.5574	19.6933	21.4027	24.7023	23.8111	22.8734	23.2242	24.2698	23.9851	24.5684	23.7842	24.0365	23.8135	24.7293	24.073	23.8089	23.5534	22.9992	2	2	2	16.1	16.1	16.1	17.551	6.0533	868510000	6	30	Q91VS7;D3YU60;E9QJW0;A0A0N4SV17;D3YVR3	Q91VS7;D3YU60;E9QJW0;A0A0N4SV17;D3YVR3	Microsomal glutathione S-transferase 1
Rps19	28.3514	27.9307	28.0985	27.2467	27.1561	26.5179	28.2617	28.2481	28.2876	28.325	26.6846	27.9975	27.0586	27.3562	27.3219	27.3889	28.9731	28.3738	27.4852	27.4455	28.0121	27.508	28.2729	28.6645	28.6976	28.6009	27.9969	27.8415	27.2978	27.425	27.891	5	5	5	28.3	28.3	28.3	16.085	21.593	7047900000	12	123	Q9CZX8;D3YUT3;D3YUG3;Q5M9P3;D3Z5R8;D3Z722;S4R223	Q9CZX8;D3YUT3;D3YUG3;Q5M9P3;D3Z5R8;D3Z722;S4R223	40S ribosomal protein S19
Ndufb10	22.5335	22.35	22.9239	22.9089	22.9008	23.8804	22.7682	22.7519	22.7446	22.6489	24.6377	22.8641	23.1625	23.2004	23.5486	23.5455	21.3604	23.0804	23.5475	23.3206	22.9901	22.535	22.146	23.0064	23.0091	23.3331	23.7587	22.7951	22.8959	22.987	22.8033	4	4	4	30.7	30.7	30.7	21.024	32.566	317240000	11	43	Q9DCS9;D3YUK4	Q9DCS9;D3YUK4	NADH dehydrogenase [ubiquinone] 1 beta subcomplex subunit 10
Ndufv1	22.9139	23.4532	23.0432	23.5735	23.8962	23.7961	22.9156	23.2379	23.3458	23.5641	24.3124	23.4055	23.7413	23.9208	23.2375	24.0508	23.4096	23.9654	24.4868	24.3296	23.2627	23.4103	23.1165	24.1812	23.3268	23.6873	24.6827	23.6208	23.6459	23.5217	23.4658	8	8	8	30	30	30	50.834	32.826	864480000	27	96	Q91YT0;D3YUM1;D3Z1U9;D3Z0K1;D3YXX5;A0A494BAS8;D6RG60	Q91YT0;D3YUM1;D3Z1U9;D3Z0K1	NADH dehydrogenase [ubiquinone] flavoprotein 1, mitochondrial
Mov10	22.2965	23.5839	23.5557	22.9452	23.026	22.2461	20.5426	19.7298	22.1304	20.6678	17.612	21.0266	22.5828	23.1422	22.4752	22.0011	22.4223	23.6234	23.4843	23.155	24.0993	23.8327	23.9653	23.3784	21.9445	20.3948	23.4694	24.3697	23.5453	23.8587	24.1825	9	9	9	13.1	13.1	13.1	113.58	25.384	943870000	61	38	P23249;Q3UD86;Q3TFC0;D3Z3E8;Q69ZE2;E9PW39;D3YVL0	P23249;Q3UD86;Q3TFC0;D3Z3E8;Q69ZE2;E9PW39;D3YVL0	Putative helicase MOV-10
9030624J02Rik	22.1706	20.7465	22.0959	20.6464	20.7491	18.9528	19.9222	19.7589	19.9587	21.2527	19.7019	21.2997	22.4716	20.3975	20.3943	20.0252	22.0312	22.5323	19.9392	22.4798	22.0081	22.3152	21.5418	22.1393	21.9759	22.0499	20.5074	22.7104	20.5726	19.9167	21.8792	4	4	4	5.4	5.4	5.4	109.08	5.8447	304270000	61	12	Q8BWQ6;D3YW20;I1E4X5;D3YW19;Q8BWQ6-3;Q8BWQ6-2;F6RR19;Q9D0B4;H3BJE8	Q8BWQ6;D3YW20;I1E4X5;D3YW19;Q8BWQ6-3;Q8BWQ6-2	UPF0505 protein C16orf62 homolog
Wipi2	20.4599	20.0542	19.1416	19.8816	20.4243	19.0353	19.3655	18.9246	20.1848	19.0515	19.7468	21.2043	21.1284	19.6586	19.8061	19.774	19.9409	22.897	23.0237	20.1126	22.682	20.3249	22.9467	21.9539	22.5947	19.1448	19.5421	19.6471	23.2127	20.9299	19.755	5	5	5	19.3	19.3	19.3	48.477	7.7042	1571900000	19	21	Q80W47;D3YWK1	Q80W47;D3YWK1	WD repeat domain phosphoinositide-interacting protein 2
Qdpr	24.6357	23.675	24.6336	24.4862	23.6624	23.298	24.6716	24.274	24.0825	24.4151	25.3668	24.5417	24.8312	23.3243	23.4223	23.0518	24.4674	24.5734	24.4772	24.4145	24.649	24.3337	24.1238	24.4078	24.3176	24.3215	23.7337	23.8278	23.2905	24.3044	23.5171	7	7	7	44	44	44	25.57	65.727	1351800000	17	108	Q8BVI4;D3YWR7;A0A0G2JGY0;A0A0G2JGJ1;D3Z1A1;D3Z099	Q8BVI4;D3YWR7;A0A0G2JGY0;A0A0G2JGJ1	Dihydropteridine reductase
Hnrnph3	22.9244	20.3939	22.7852	22.6825	22.1002	23.704	23.3214	23.3069	21.5849	21.7923	24.2351	22.3049	22.1896	23.0119	23.1061	23.2287	19.9699	20.5481	21.0823	20.1929	21.8345	21.0188	19.6955	20.7454	20.7083	20.6554	21.6112	21.8799	21.7041	21.8356	19.9104	3	3	3	12.4	12.4	12.4	36.869	21.769	204710000	20	12	D3Z3N4;D3YWT1	D3Z3N4;D3YWT1
Htra2	23.1717	22.6013	22.3329	23.4051	22.7699	21.1678	22.5508	22.9502	22.7706	22.8749	21.684	23.1233	23.3367	23.1554	23.5888	23.3051	21.8778	22.564	22.7834	22.0849	22.2351	23.0189	22.0226	22.8912	22.4907	21.9704	22.5716	22.5899	23.2527	22.8546	22.6298	5	5	5	16.6	16.6	16.6	49.348	14.377	541580000	23	64	Q9JIY5;D3YX27;Q3TXN0;Q3UJR3;F6TCV0;D3YX28;Q80V84;F6XUR8;S4R1B3;S4R1A8	Q9JIY5;D3YX27;Q3TXN0;Q3UJR3;F6TCV0;D3YX28;Q80V84;F6XUR8;S4R1B3	Serine protease HTRA2, mitochondrial
Klc2	24.271	22.7408	23.5159	21.8315	22.6125	19.8859	23.9299	22.8959	23.3534	23.8212	18.9526	23.0854	22.7745	22.7435	23.3196	22.4858	22.5381	23.1902	21.3291	21.9115	23.9023	21.3435	23.0501	23.4147	23.3523	22.7573	22.8289	22.1364	22.3153	21.4181	21.9451	17	17	11	40.1	40.1	26.5	68.419	73.172	2838000000	39	75	Q91YS4;D3YXZ3;O88448;D3Z5Y7	Q91YS4;D3YXZ3;O88448	Kinesin light chain 2
Rps5	26.8007	26.855	27.0819	26.7997	27.2415	27.9572	26.8032	26.9271	27.1086	27.0147	28.4829	27.2538	26.8774	27.6217	27.1891	27.5875	26.1961	26.8298	27.7457	27.3826	26.8623	27.171	26.5457	26.7624	26.7976	26.8284	27.9759	27.2342	27.5416	27.4152	27.3239	7	7	7	41.8	41.8	41.8	20.413	73.439	8842800000	9	269	D3YYM6;D3Z1S8;Q91V55;P97461	D3YYM6;D3Z1S8;Q91V55;P97461	40S ribosomal protein S5;40S ribosomal protein S5, N-terminally processed
Gar1	21.3222	18.9675	21.0554	18.9233	22.1094	21.1671	22.0391	21.1231	21.1684	22.0634	19.9609	22.0551	21.6375	22.3694	20.4156	22.4659	23.2767	25.8422	21.1141	20.4632	24.3899	23.5405	19.2081	24.2214	24.5702	25.6799	24.9141	24.8308	19.5204	20.6835	24.7677	7	7	7	31.2	31.2	31.2	23.474	29.239	103000000000	17	166	Q9CY66;D3YZ09;Q3TKG5;Q9CY66-3;Q9CY66-2;F6SL78	Q9CY66;D3YZ09;Q3TKG5;Q9CY66-3;Q9CY66-2	H/ACA ribonucleoprotein complex subunit 1
Myo5a	22.113	22.9881	22.7197	22.2876	23.0065	24.046	22.6017	21.9205	22.2236	22.5875	24.1963	22.6275	21.9968	21.6672	22.6959	23.3637	20.6392	22.1513	21.7275	22.1524	21.7812	22.3244	21.3446	21.8506	21.8413	22.0483	22.1035	21.8818	23.0277	22.6756	22.1724	15	15	13	11.8	11.8	9.7	215.54	20.424	1380900000	117	60	Q99104;D3YZ62;D3Z4J3;F6TDE5;A0A1L1SUF0;P21271;D6RFU0;F6Z2S4;B8JK05;G5E8G6;G3X9Y9;P21271-3	Q99104;D3YZ62;D3Z4J3	Unconventional myosin-Va
Sf1	23.8356	23.7042	23.8372	23.7377	24.5898	20.1538	23.4284	23.8927	24.0451	23.5831	23.3294	23.9294	24.5217	24.7805	24.923	25.0452	23.7383	24.2302	25.124	24.6647	23.8657	24.1181	23.3987	23.945	23.8143	23.8746	24.7731	24.4063	24.7274	23.7048	23.3598	7	7	7	16.8	16.8	16.8	70.402	54.753	963710000	18	51	Q64213;D3YZC9;D3YZD0;Q64213-2;E9Q4Q2;Q3UK67;Q64213-3;Q3TZI3;D3YVH4;F8WHF9;D6RDB7;F6YR19	Q64213;D3YZC9;D3YZD0;Q64213-2;E9Q4Q2;Q3UK67;Q64213-3;Q3TZI3;D3YVH4	Splicing factor 1
Tmed7	21.7361	22.4273	22.4817	22.4078	21.5245	23.477	21.9807	22.0498	21.4304	22.0461	24.2622	21.6231	19.9017	22.0375	19.6765	23.1826	21.4589	22.3314	23.4512	21.7357	23.5439	22.7795	23.8998	21.7696	22.847	22.976	22.436	22.6457	22.5845	22.6513	22.9467	5	5	5	29.5	29.5	29.5	25.2	11.403	740250000	14	47	D3YZZ5;E9Q7G1	D3YZZ5;E9Q7G1
Acsl1	22.3387	22.1708	22.164	21.996	22.715	23.152	21.8382	21.4417	22.6136	22.1351	20.4331	22.4962	23.1522	23.1794	22.153	22.0722	21.6614	23.1491	22.6952	23.0047	26.6428	26.6127	26.083	22.7054	22.5503	22.495	22.7653	26.2814	26.8232	26.6181	26.7699	27	27	25	43.6	43.6	40.8	77.951	152.95	15995000000	39	325	P41216;D3Z041;D3Z457;D3YVF6;F6WNZ2;A0A1B0GRS8	P41216;D3Z041	Long-chain-fatty-acid--CoA ligase 1
Uba6	22.8393	23.3264	22.5372	22.7103	23.3966	24.1794	22.2405	23.0502	22.8421	22.3961	24.7616	22.8255	23.5533	22.9771	22.9838	23.2585	21.4284	22.6088	23.8216	22.9859	22.3883	22.7639	22.6626	22.1527	22.3458	21.9953	23.4307	22.711	22.6887	22.7625	22.5	11	11	11	16.1	16.1	16.1	117.96	28.028	898740000	62	38	Q8C7R4;D3Z061	Q8C7R4;D3Z061	Ubiquitin-like modifier-activating enzyme 6
Diaph1;Diap1	20.8181	20.1286	21.2224	19.7311	20.9374	19.7953	20.7952	20.5669	19.1083	19.6331	20.0676	18.4606	19.7982	20.8371	19.8162	20.0163	21.4003	22.5292	23.46	23.5359	21.9819	22.8981	22.6394	21.9268	22.5271	22.4282	20.1913	23.1287	23.633	23.4875	22.1591	6	6	6	6.4	6.4	6.4	139.34	10.92	235410000	71	19	O08808;F6XC54;D3Z074;E9PXV7;E9PV41;Q5DTQ4;Q3U104;Q3US76;Q3UX40	O08808;F6XC54;D3Z074;E9PXV7;E9PV41;Q5DTQ4;Q3U104	Protein diaphanous homolog 1
Cops6	22.7576	22.132	22.2249	23.3861	21.5625	23.287	22.2907	22.2942	22.6049	22.2581	21.4	22.3678	21.5451	22.1862	21.5423	21.2522	22.0396	22.7247	21.7787	22.3333	22.2206	21.5681	21.504	22.1733	21.8008	21.8458	21.5465	22.0399	20.9125	20.3601	21.7194	3	3	3	11.1	11.1	11.1	35.88	4.1823	159730000	14	10	O88545;D3Z0F5;F6QK86	O88545;D3Z0F5	COP9 signalosome complex subunit 6
Ddx23	21.6554	20.9131	21.7704	22.6001	22.7665	22.9701	21.2984	21.6707	22.1475	21.2799	18.816	21.9962	21.533	22.4489	21.8245	21.7048	22.3375	21.2696	22.1172	21.8417	21.021	21.7822	22.155	21.4175	20.8277	21.0572	22.1922	21.4088	21.9499	21.7475	22.0297	6	6	6	8.5	8.5	8.5	95.493	7.3712	22543000000	51	31	D3Z0M9	D3Z0M9
Snrpa	24.9373	23.4415	24.3926	24.2643	24.7386	23.6888	24.1471	23.847	23.5677	24.0474	23.4424	23.7653	24.9609	23.9164	24.6982	23.5381	23.6563	23.461	22.7119	22.9788	23.2534	23.5577	22.5285	23.6416	22.9709	23.4981	23.7747	23.6548	23.9087	23.1619	23.3894	4	4	3	21.3	21.3	18.5	31.835	36.302	579940000	13	41	Q62189;D3Z0S6;Q9CXX7;D6RI83	Q62189;D3Z0S6;Q9CXX7;D6RI83	U1 small nuclear ribonucleoprotein A
Phldb1	15.218	20.3843	19.7887	20.4396	19.9159	19.4162	19.4462	19.926	20.3853	16.1662	19.1724	18.9677	19.3952	20.3181	21.5393	19.9888	18.0362	16.7379	21.1697	16.315	20.444	16.2091	17.1764	17.2986	17.237	20.8967	20.4943	19.9876	19.8407	20.7397	17.1938	1	1	1	0.8	0.8	0.8	150.07	1.6599	862630000	87	16	Q6PDH0;F6RYD0;F6RUK9;E9PWB1;D3Z4N0;D3Z0X5;Q6PDH0-2	Q6PDH0;F6RYD0;F6RUK9;E9PWB1;D3Z4N0;D3Z0X5;Q6PDH0-2	Pleckstrin homology-like domain family B member 1
Ctnnd1	19.8283	21.1556	21.6968	21.6828	22.6736	23.0699	21.3137	21.4365	21.8146	21.7376	18.5293	19.2055	22.4724	22.2271	21.6018	22.3552	21.3024	22.279	22.9054	22.4662	21.8043	21.9409	22.0982	22.076	22.2152	21.9727	21.9388	22.4938	23.3317	20.9728	22.6956	6	6	6	8.1	8.1	8.1	104.92	9.8428	989180000	55	31	P30999;P30999-3;E9Q8Z6;E9Q8Z5;G3X9V2;E9Q904;E9Q901;E9Q903;D3Z2H2;E9Q8Z9;E9Q8Z4;E9Q907;E9Q906;Q3TPD1;D3Z7H6;E9Q986;E9Q8Z8;P30999-2;E9Q905;D3Z2H7;Q3UF77	P30999;P30999-3;E9Q8Z6;E9Q8Z5;G3X9V2;E9Q904;E9Q901;E9Q903;D3Z2H2;E9Q8Z9;E9Q8Z4;E9Q907;E9Q906;Q3TPD1;D3Z7H6;E9Q986;E9Q8Z8;P30999-2;E9Q905;D3Z2H7	Catenin delta-1
Pafah1b3	24.0806	24.5187	24.0845	24.1409	24.0243	23.8336	23.9319	23.6157	24.237	23.8749	26.0704	23.8514	24.0496	24.0464	24.0708	23.645	19.5204	20.6887	20.5858	20.4939	21.1081	21.1354	19.0271	20.3406	19.3184	20.1019	19.9566	20.1495	19.7306	20.2838	20.5103	3	3	3	23.7	23.7	23.7	25.853	6.7443	341350000	17	26	Q61205;D3Z2X5;Q8CA83;D3Z7E6	Q61205;D3Z2X5;Q8CA83;D3Z7E6	Platelet-activating factor acetylhydrolase IB subunit gamma
Mest	21.8191	21.783	21.7841	22.9636	22.5419	23.7224	21.7988	22.1188	22.4614	21.9389	22.0675	21.6668	21.8267	21.9126	21.9685	22.6216	21.7392	20.4452	20.2815	19.8116	20.4846	19.5399	19.4552	19.7072	19.2217	19.9372	22.1559	19.9042	19.6995	18.6569	20.5377	3	3	3	11.4	11.4	11.4	39.502	8.4042	469290000	10	21	D3Z383;Q07646-2;Q07646	D3Z383;Q07646-2;Q07646	Mesoderm-specific transcript protein
Ppp1r2	23.139	21.7007	23.2936	23.7887	21.1892	21.2607	23.2112	23.3008	23.4158	23.8019	20.338	23.4139	23.7955	21.5402	21.3291	20.9086	22.5557	23.9324	23.72	23.726	23.3352	23.0762	19.464	23.0421	22.9739	19.1707	20.8176	23.2185	19.6633	23.322	19.9136	4	4	4	30.6	30.6	30.6	23.119	80.395	2109400000	7	29	Q9DCL8;D3Z3A0;Q9CT86;Q8BVM6	Q9DCL8;D3Z3A0;Q9CT86;Q8BVM6	Protein phosphatase inhibitor 2
Paip1	23.0232	23.0636	22.7182	21.6786	20.7338	19.7507	22.68	23.2293	23.7342	22.9473	20.3537	22.251	22.1362	21.163	22.0601	21.4671	22.7461	21.902	21.0629	21.1385	21.0725	20.7462	21.0307	21.431	21.4462	22.2131	21.9	20.8976	21.6571	21.0627	18.9595	5	5	5	21.8	21.8	21.8	45.701	7.2316	357010000	19	25	Q8VE62;D3Z3J6;F6Y616;G3UYE5;G3UZ67	Q8VE62;D3Z3J6;F6Y616;G3UYE5	Polyadenylate-binding protein-interacting protein 1
Tia1	22.5014	23.6495	23.0182	23.4828	23.6415	24.6892	23.2223	22.954	22.8092	23.3855	21.6895	23.3257	23.3105	23.6069	22.5275	23.5922	19.4137	22.0173	22.5644	22.2201	21.9999	19.3065	21.5623	22.1227	21.3666	21.8094	21.337	22.3316	23.3464	20.0448	21.953	3	3	2	10.6	10.6	7.3	42.799	7.0856	259900000	19	40	P52912;Q8CII5;Q8BT02;G5E8L2;Q80ZW7;D3Z4H6;D3YY02;A0A0N4SW78	P52912;Q8CII5;Q8BT02;G5E8L2;Q80ZW7;D3Z4H6;D3YY02	Nucleolysin TIA-1
Zranb2	23.3224	24.4492	23.297	18.935	22.615	21.7779	23.9293	23.1332	23.433	21.4083	20.0513	23.5336	23.7624	24.3348	23.9595	22.071	22.3722	20.965	21.3416	21.8268	20.8543	22.0564	22.0971	21.2489	21.2316	21.3341	21.6013	20.7882	21.9184	21.7899	21.421	4	4	4	12.1	12.1	12.1	37.35	17.033	334910000	20	19	Q9R020;D3Z4U0;A0A0H2UH20;E9PUD0;Q9R020-2	Q9R020;D3Z4U0;A0A0H2UH20;E9PUD0;Q9R020-2	Zinc finger Ran-binding domain-containing protein 2
Zc3hav1	21.6591	19.0914	20.4615	22.2955	22.4963	20.7233	21.4319	21.7899	22.0683	22.319	19.8817	22.3511	22.9456	22.5315	22.2208	20.0381	22.228	23.2433	24.1071	22.6578	22.9118	23.7184	23.4004	22.507	21.7634	22.4423	23.6772	23.7753	24.2123	23.7833	23.4018	10	10	10	12.8	12.8	12.8	112.53	35.003	2707900000	68	85	D3Z5I1;Q3UPF5;Q3UPF5-2;Q8K302;G3X9X5	D3Z5I1;Q3UPF5;Q3UPF5-2;Q8K302;G3X9X5	Zinc finger CCCH-type antiviral protein 1
Wipf3	22.7681	19.2849	22.2694	22.3194	21.7894	20.0186	22.5991	22.2017	22.2852	22.2422	19.153	22.1316	21.6604	21.6553	21.5505	20.4301	19.1106	21.3156	20.9831	19.7585	19.3054	20.4508	19.9682	19.9277	20.4165	18.7024	20.381	20.5648	19.2634	19.5581	20.441	3	3	3	13.4	13.4	13.4	49.452	4.4821	614550000	21	8	P0C7L0;D3Z5R4;E9Q2D0;P0C7L0-2	P0C7L0;D3Z5R4;E9Q2D0;P0C7L0-2	WAS/WASL-interacting protein family member 3
Vps29	22.9983	22.2857	23.0972	22.6309	23.0821	21.4789	23.2502	23.242	23.2147	22.8939	21.7434	22.7717	22.3804	22.4447	22.9834	23.0829	24.3838	23.9584	22.957	23.2141	23.71	22.6403	24.4545	23.632	24.0362	23.775	23.6354	23.5914	23.8199	23.4983	23.5011	6	6	6	42.3	42.3	42.3	20.495	15.494	878560000	11	68	Q9QZ88;D3Z645;Q9QZ88-2;D3YYD5;D3YW98	Q9QZ88;D3Z645;Q9QZ88-2;D3YYD5;D3YW98	Vacuolar protein sorting-associated protein 29
Aldh1l2	24.1183	23.4248	24.6914	24.154	24.307	24.0326	25.1678	23.9628	24.1101	24.9796	22.4909	25.2615	25.3267	25.0988	24.8937	25.2365	20.6712	18.7149	20.3619	21.2363	20.2097	17.5308	20.3375	21.8008	21.9735	21.7525	18.622	17.3531	17.0356	19.7845	19.8049	13	13	13	19.5	19.5	19.5	101.59	60.11	918560000	59	75	Q8K009;D3Z6B9;Q8R0Y6;A0A0N4SW56;Q8CIF2	Q8K009;D3Z6B9	Mitochondrial 10-formyltetrahydrofolate dehydrogenase
Sumo2;Sumo3	21.9992	23.4196	23.0123	22.6686	21.8654	19.8063	22.8393	22.4933	20.8969	22.2375	19.37	21.258	22.4181	21.947	22.0302	22.6366	24.2575	21.22	20.609	21.0664	20.9666	21.2597	22.7112	22.1494	22.4567	21.8872	21.3671	17.819	21.4718	20.0439	21.8606	1	1	1	12.6	12.6	12.6	10.871	4.3076	248800000	5	31	P61957;Q9Z172;G3UZX6;H7BWX9;D3Z794;G3UZ60;G3UWI9;G3UWX9;G3UZA7;Q9Z172-2	P61957;Q9Z172;G3UZX6;H7BWX9;D3Z794;G3UZ60;G3UWI9;G3UWX9;G3UZA7;Q9Z172-2	Small ubiquitin-related modifier 2;Small ubiquitin-related modifier 3;Small ubiquitin-related modifier
Fmnl3;Fmnl2	20.1272	20.6593	19.9623	20.6834	19.7603	20.9978	20.3294	19.6179	20.3394	19.4102	21.5126	20.065	19.7012	20.608	20.3183	20.361	19.7304	20.9246	21.8692	21.7916	21.3267	21.049	22.2651	20.3812	20.7349	20.3089	21.0087	22.0547	19.7872	22.6082	22.0937	5	5	5	5.3	5.3	5.3	117.17	9.0762	537030000	64	31	Q6ZPF4;D3Z7A7;Q6ZPF4-2;A2APV2;E9PXE6;F8VPR2;A2AQW2;A2APV2-2;A2APV2-3;Q6P247;Q8BI52	Q6ZPF4;D3Z7A7;Q6ZPF4-2;A2APV2;E9PXE6;F8VPR2;A2AQW2;A2APV2-2;A2APV2-3	Formin-like protein 3;Formin-like protein 2
Kiaa1524;C330027C09Rik	19.2733	21.6587	19.6272	20.7681	21.5818	20.2427	21.1141	21.2436	20.3738	20.7146	19.5431	21.6053	21.3357	21.437	19.9646	21.7301	19.6698	20.1649	19.9517	21.3828	19.8243	21.2549	21.309	19.5232	20.7861	20.1475	19.8035	20.2133	20.3502	21.1417	21.3749	5	5	5	6.7	6.7	6.7	102.04	7.4433	637050000	61	20	Q8BWY9;D3Z7B5	Q8BWY9;D3Z7B5	Protein CIP2A
Gsk3a	20.2183	19.8022	20.3581	20.9045	20.4854	20.0745	20.5171	20.4966	20.2337	21.434	19.5388	20.3044	20.5273	20.493	20.5276	20.3177	21.0938	20.1765	20.024	20.1662	20.7329	20.1206	20.8517	20.3535	20.6997	20.434	20.3732	20.056	20.0924	19.7279	20.2513	3	3	3	8.2	8.2	8.2	51.66	4.3945	210760000	20	9	Q2NL51;D3Z7E5	Q2NL51;D3Z7E5	Glycogen synthase kinase-3 alpha
Bre	21.3608	19.9333	21.1876	20.6141	22.517	23.4034	20.6699	21.7531	21.5988	21.0164	23.7617	21.4032	22.3554	21.8539	21.4551	21.5574	20.4523	21.5808	22.0278	22.768	21.6018	21.339	21.4413	21.3675	20.8868	21.2254	21.5401	21.9431	22.6906	21.885	21.3948	2	2	2	7.3	7.3	7.3	43.544	11.11	240970000	19	22	Q8K3W0;D3Z7P0;A0A0J9YV56;E9Q0U3;Q8K3W0-4;Q8K3W0-6;Q8K3W0-5;Q8K3W0-1	Q8K3W0;D3Z7P0;A0A0J9YV56;E9Q0U3;Q8K3W0-4;Q8K3W0-6;Q8K3W0-5;Q8K3W0-1	BRCA1-A complex subunit BRE
Gls	23.7962	23.9417	24.3797	24.6357	25.1448	25.648	25.4104	25.2839	24.6924	24.8639	22.276	25.0563	25.6775	24.1742	25.9301	24.7182	25.0139	22.8276	22.5455	22.3225	22.8666	24.0463	24.8133	23.5553	24.4385	24.6415	24.0325	23.5792	22.2353	24.4098	23.063	12	12	2	32.8	32.8	5.6	65.994	91.457	1401400000	35	101	D3Z7P3-2;F6RDM4	D3Z7P3-2	Glutaminase kidney isoform, mitochondrial
Dnajc13	21.5071	22.0249	21.5032	21.6703	22.4877	20.8554	21.0134	21.2052	20.8093	21.9866	19.5695	22.6979	22.7523	22.3806	22.1517	21.7249	22.5562	23.4448	23.9424	23.444	22.594	22.2289	21.7818	23.0385	23.1154	22.4771	23.3359	23.023	23.5066	22.3467	24.2646	39	39	39	24	24	24	254.44	124.95	8589200000	124	219	G3X922;D4AFX7;Q3UX52;Q3UQJ7;Q8CHD7;Q8BNL1;Q3TNE7;A0A087WRC9;A0A1L1STR9;A0A087WS25	G3X922;D4AFX7;Q3UX52;Q3UQJ7;Q8CHD7
Pold1	21.378	21.9764	22.1095	21.5047	22.1985	23.7881	22.1497	21.309	21.7257	21.941	21.3059	22.4043	22.0049	22.5102	22.3467	21.927	21.523	21.0123	21.0368	21.016	21.1622	19.6848	21.1064	21.3963	21.2266	19.9427	20.0948	21.7059	20.8708	21.1214	22.0228	7	7	7	10.4	10.4	10.4	123.79	14.792	253980000	70	23	P52431;D6RFB8;Q91VT0;Q8C2N0;D3YVY8	P52431;D6RFB8;Q91VT0;Q8C2N0	DNA polymerase delta catalytic subunit;DNA polymerase
Impdh1	23.1415	23.0692	23.0069	23.1893	22.1767	23.267	23.3926	23.5683	23.5855	23.6788	19.7731	23.811	23.6217	23.6521	23.5496	23.3649	21.4104	22.6401	22.3244	22.2425	22.1037	22.3198	21.645	22.2135	21.5485	22.5925	22.5353	22.2059	21.4571	21.8643	22.0013	4	4	4	12.6	12.6	12.6	55.278	11.091	322440000	22	27	P50096;E0CYE2;F7DEU6;E0CXK0;F6XXH9	P50096;E0CYE2;F7DEU6;E0CXK0	Inosine-5-monophosphate dehydrogenase 1;Inosine-5-monophosphate dehydrogenase
Pcmt1	25.2936	25.4752	25.2537	24.2804	24.5118	23.3437	25.6027	25.5691	24.7452	25.0859	24.6728	25.1193	23.8976	25.6094	24.3287	24.47	22.2474	24.3621	23.6058	22.7053	24.4287	23.3811	24.1908	19.7508	24.2526	24.2032	23.2486	23.7169	23.4139	22.4944	23.2521	4	4	4	25.1	25.1	25.1	24.634	65.702	1361800000	11	68	P23506;Q8BPI6;F7D432;E9PWE0;E0CYV0;P23506-2;F6V9F1;F6TXE3	P23506;Q8BPI6;F7D432;E9PWE0;E0CYV0;P23506-2;F6V9F1	Protein-L-isoaspartate(D-aspartate) O-methyltransferase;Protein-L-isoaspartate O-methyltransferase
Mroh1	19.5224	20.2236	18.4966	19.9455	19.6071	20.4484	20.5178	19.1297	19.5622	20.2117	19.3961	21.0505	19.7059	21.0056	19.2003	20.773	19.9704	21.7773	21.8577	22.4134	21.9557	22.0978	21.7587	21.6387	21.1604	21.4388	22.9004	22.4372	22.9209	21.9002	21.447	5	5	5	3.4	3.4	3.4	181.79	9.2819	296050000	83	25	E0CZ22;D3Z624;Q80T84;Q8BZ35	E0CZ22;D3Z624;Q80T84
Kif2a	23.8606	23.1763	23.0568	23.5234	24.4144	22.4206	23.263	23.2218	24.3841	23.3171	21.2505	23.901	23.9104	24.0737	23.3813	23.5656	22.086	21.234	21.4067	21.5201	22.0011	22.2296	22.1355	21.5762	20.5395	20.7943	19.5924	22.048	21.5912	21.655	22.2696	5	5	5	8.4	8.4	8.4	80.86	25.744	502230000	41	59	P28740-1;P28740;P28740-2;F8VQ42;E0CZ72;Q9D481;Q8C0N1	P28740-1;P28740;P28740-2;F8VQ42;E0CZ72	Kinesin-like protein KIF2A;Kinesin-like protein
Nae1	22.4146	23.4525	22.5443	23.0547	23.1649	24.448	23.0704	22.3771	23.4178	22.4907	23.9727	22.9762	23.064	22.7727	22.9247	23.0471	18.9244	23.2375	19.8977	20.2281	22.1758	23.1487	19.2325	22.5393	23.4446	19.5431	23.1523	22.5808	22.6756	23.3508	19.8676	8	8	8	23.4	23.4	23.4	60.273	86.771	852540000	27	44	Q8VBW6;E0CZE0;Q3TS59	Q8VBW6;E0CZE0	NEDD8-activating enzyme E1 regulatory subunit
Cdk15	20.1431	19.796	20.2	20.3522	20.5099	21.3806	19.6862	19.6715	19.1638	20.1973	19.8097	20.4852	20.3671	18.8857	20.327	20.409	19.9038	21.1312	20.9944	22.0343	20.7056	20.6742	19.819	20.6693	20.9912	20.8799	21.4373	20.5086	20.8405	19.3635	21.0268	2	1	1	3.7	1.8	1.8	48.457	1.7754	27448000	22	13	Q3V3A1;E3W997;Q3V3A1-3	Q3V3A1;E3W997;Q3V3A1-3	Cyclin-dependent kinase 15
Ash2l	22.8048	23.487	23.2964	22.712	23.7285	24.6515	23.0364	23.3746	23.0926	22.9317	21.5067	22.8918	24.0535	23.5213	23.145	23.4116	18.7398	21.9655	21.6708	21.7052	20.6369	21.4905	21.2691	22.0051	21.1208	21.5033	21.962	21.9019	21.6366	21.8917	21.9264	3	3	3	6.4	6.4	6.4	68.249	46.148	298610000	35	37	Q91X20;E9PU93;Q3UKZ9;Q3UJY9;Q3UJ62;D6RI55;D3YYA0;D6RET1	Q91X20;E9PU93;Q3UKZ9;Q3UJY9;Q3UJ62;D6RI55;D3YYA0	Set1/Ash2 histone methyltransferase complex subunit ASH2
Msto1	21.6317	21.8883	21.8177	21.7393	22.7256	22.5516	21.8952	21.7297	22.4201	21.5491	22.4374	22.2023	22.6095	22.4782	22.3189	23.0888	22.7958	23.8241	23.7719	23.7314	22.884	23.0819	22.5337	23.5348	22.9878	23.205	24.0478	23.364	23.215	23.4418	23.8529	11	11	11	36.7	36.7	36.7	61.23	53.19	3242700000	34	94	Q2YDW2;E9PUB7;D3YX87;Q2YDW2-2	Q2YDW2;E9PUB7;D3YX87;Q2YDW2-2	Protein misato homolog 1
Rbm26	20.5009	20.0069	21.1388	22.1276	20.6969	22.8694	20.7852	20.712	20.8178	20.7019	21.7801	21.1536	20.291	21.4939	21.9422	22.1559	22.6837	20.571	18.9937	21.9216	20.8551	21.6308	21.405	20.5621	21.0554	20.7036	20.6984	21.0311	21.331	21.7384	20.8006	5	5	5	6.1	6.1	6.1	114.14	6.5261	103180000	42	9	Q6NZN0;E9PUF4;E9Q640;E9PYZ7;Q6NZN0-5;Q6NZN0-3;Q6NZN0-4;Q6NZN0-2;A0A0R4J214	Q6NZN0;E9PUF4;E9Q640;E9PYZ7;Q6NZN0-5;Q6NZN0-3;Q6NZN0-4;Q6NZN0-2	RNA-binding protein 26
Arhgef1	20.274	20.262	18.9789	19.8081	20.7621	20.9152	20.2851	20.3452	20.7734	20.4785	19.7813	20.0236	20.0174	20.5979	18.3131	20.0082	20.2729	20.537	19.2614	19.57	20.199	21.1486	20.2427	20.4171	21.5144	20.1095	19.8915	20.4593	20.2256	20.2723	21.1149	5	5	5	7.4	7.4	7.4	109.25	2.1181	286360000	52	16	Q61210-5;Q61210;E9PUF7;Q61210-2;Q6KAM6;Q61210-3;Q61210-4;A0A0U1RPP2;A0A0U1RPN7;A0A0U1RPH2;D3YVJ9;F6ZN61	Q61210-5;Q61210;E9PUF7;Q61210-2;Q6KAM6;Q61210-3;Q61210-4;A0A0U1RPP2;A0A0U1RPN7	Rho guanine nucleotide exchange factor 1
Cul5	21.4145	22.5454	21.7727	22.0071	21.6119	23.1219	21.2246	21.9387	22.4934	21.3968	20.5864	21.4858	22.1856	21.8351	21.9702	20.1722	20.8857	21.1518	22.2862	21.8436	20.806	21.3921	20.3534	20.5507	21.5945	21.0858	21.4804	21.5938	21.8169	20.9523	21.3327	6	6	6	9	9	9	90.973	16.527	425840000	53	38	Q9D5V5;E9PV12;G3X914;E9Q6Z0;Q8BYN6;Q05CY9;Q78GU9	Q9D5V5;E9PV12;G3X914;E9Q6Z0;Q8BYN6	Cullin-5
Lrrc47	23.9395	24.4165	24.0781	24.4175	24.8434	24.4839	24.083	24.0083	24.2613	24.2878	23.5816	24.2903	24.6076	24.1544	24.621	25.0556	22.4677	23.3899	23.8871	23.7929	23.3373	23.6758	23.0057	23.3826	23.1987	23.2785	24.0452	23.3637	24.0972	23.3853	24.1598	10	10	10	24.6	24.6	24.6	63.589	60.666	1236200000	36	100	Q505F5;E9PV22;F6Z4L9;F6YT33	Q505F5;E9PV22	Leucine-rich repeat-containing protein 47
Wdfy4	20.724	19.696	21.0159	19.968	20.7917	20.6778	19.5113	20.2128	19.8548	18.9199	20.0918	20.8888	20.4742	20.6439	19.4598	19.5137	20.3234	20.8075	20.5775	20.7189	20.2268	20.6867	20.1393	20.2238	20.3302	19.6115	20.9423	20.3434	20.2457	20.6448	19.6515	3	3	3	1	1	1	337.36	2.8621	56074000	145	6	E9PV60;E9Q2M9;E0CXD5;Q3U2N8	E9PV60;E9Q2M9
Gcn1l1	23.553	23.8969	24.0548	23.6827	24.058	24.6736	23.5893	23.6549	23.7233	23.7063	24.1867	23.8174	24.0786	23.9344	24.0434	24.0298	21.8072	22.8591	23.5754	23.3914	22.622	22.8041	22.0956	22.7825	22.5295	22.486	22.9963	22.5482	23.4814	23.0253	22.5484	39	39	39	20.1	20.1	20.1	293.02	71.306	5576600000	173	252	E9PVA8;Q3UHQ5;Q8CHH7;Q640Q4;Q6PGM5;Q8BIX2;Q3U3Z4;Q6NV94;Q8BTM7	E9PVA8;Q3UHQ5;Q8CHH7
Eif4g1	24.2487	24.3517	24.5265	24.5363	24.8207	25.3331	24.376	24.1081	24.3541	24.1174	23.2465	24.2454	24.375	24.1502	24.534	24.8393	23.37	24.179	24.9812	24.5925	24.5718	24.6241	24.287	24.1678	23.8682	24.1274	24.8503	24.7141	25.1651	25.1847	24.6622	34	34	30	25.2	25.2	22.6	176.07	298.54	28890000000	71	554	Q6NZJ6;E9PVC5;E9Q9E1;E9PVC6;Q6NZJ6-2;A0A0J9YUS5;Q6PD42;Q8K0J8;Q8R2V4;A0A0J9YVC1;A0A0J9YUC1;E9Q770;Q3UZD9;A0PJB5;Q3UYM6;Q3UTK0;Q3UQI5;Q6EVH9;D3Z439;A0A0J9YUL1;A0A0J9YTV0;A0A0J9YU44;D3YWM1;D3YWY7;Q8BUW8;A0A338P7C5	Q6NZJ6;E9PVC5;E9Q9E1;E9PVC6;Q6NZJ6-2;A0A0J9YUS5;Q6PD42;Q8K0J8	Eukaryotic translation initiation factor 4 gamma 1
Mki67	22.9117	24.913	24.4211	22.5569	23.6275	24.5503	24.1383	24.1874	21.1959	24.2019	23.172	23.96	24.1659	22.7983	22.9934	22.0627	20.0884	20.5725	20.8304	19.6455	21.6806	21.3611	21.4801	19.7821	21.3245	19.7534	22.5493	21.7368	21.7303	23.5035	22.886	13	13	13	8.8	8.8	8.8	350.86	36.479	317170000	177	26	E9PVX6;E9PVX6-2	E9PVX6;E9PVX6-2
Chtop	19.9578	20.1925	20.535	20.794	19.1345	20.1357	19.7817	19.3059	19.8597	19.3419	18.6455	20.1893	19.9086	19.7525	20.5366	20.4439	19.9974	20.1333	20.7111	19.807	19.7943	19.8629	21.1153	19.896	19.7134	20.213	19.6168	19.849	20.1349	20.1525	20.4765	4	4	4	24.9	24.9	24.9	26.585	59.708	6249100000	17	107	Q9CY57;E9PW20;Q2VPR3;Q9CY57-5;Q9CY57-4;Q9CY57-3;Q9CY57-2;D3YZA1;D3Z7T7	Q9CY57;E9PW20;Q2VPR3;Q9CY57-5;Q9CY57-4;Q9CY57-3;Q9CY57-2;D3YZA1;D3Z7T7	Chromatin target of PRMT1 protein
Csnk1a1	21.2801	21.368	21.1894	21.1072	22.4784	22.9084	21.3865	21.333	20.265	21.0885	23.2183	21.681	21.4464	22.7546	22.3472	19.8551	20.0564	20.5149	21.0745	19.751	20.5836	21.4324	18.9193	20.3922	18.9169	20.6076	21.6857	20.2357	21.273	21.4656	20.7391	2	2	2	9.2	9.2	9.2	38.914	3.1626	109350000	21	37	Q8BK63;E9Q4G7;Q3U772;E9PWB2;Q8BK63-2;F6YBC9;Q3TVX1;Q3U844;H7BXB1;E9Q3W1	Q8BK63;E9Q4G7;Q3U772;E9PWB2;Q8BK63-2;F6YBC9;Q3TVX1;Q3U844;H7BXB1;E9Q3W1	Casein kinase I isoform alpha
Dpysl3	28.2499	27.7676	28.4486	28.3863	28.5379	28.1721	28.3036	28.4257	28.5147	28.2715	27.4863	28.2546	28.2649	28.1055	28.2121	28.1138	20.2348	20.2358	17.2707	18.6814	21.3629	17.7484	20.7411	19.5771	20.5201	19.4858	18.4442	20.7038	19.2749	17.6224	18.3147	32	32	28	70.7	70.7	63.4	73.884	323.31	102000000000	38	973	E9PWE8;Q62188;Q3TT92;Q3TAS8;Q71H74	E9PWE8;Q62188;Q3TT92;Q3TAS8	Dihydropyrimidinase-related protein 3
Ncapg	22.6573	22.6476	23.2047	20.1966	23.4992	24.6023	22.5782	22.6413	19.5016	22.9693	20.3316	23.5608	23.7205	21.9786	23.4034	23.0556	21.4574	20.2889	19.958	21.1679	21.8545	23.1413	22.0805	21.9337	21.996	21.5951	20.4421	22.4904	22.0391	23.6149	20.6257	9	9	9	11.1	11.1	11.1	112.87	28.043	2378400000	52	51	E9PWG6;B2RQA7;Q9JK28	E9PWG6
Rps6ka1	23.392	21.9744	23.1495	24.0098	23.146	22.979	22.8004	23.3677	23.7795	19.3598	19.2157	22.6915	21.9571	19.2342	23.0883	21.8674	22.9808	23.3058	24.0175	23.4584	23.0234	23.2707	22.8269	23.0117	22.3018	22.9468	22.3283	23.2235	23.3492	23.6499	22.0752	9	9	5	16.2	16.2	9.9	81.594	17.026	2756800000	45	44	P18653;Q3TIM6;E9PWV3;Q505N6;F6RQA2;F6Q8A4;Q810V8;G3UZI3;Q3UFZ5;Q810Z3;Q8CHM5	P18653;Q3TIM6;E9PWV3;Q505N6;F6RQA2;F6Q8A4;Q810V8;G3UZI3;Q3UFZ5	Ribosomal protein S6 kinase alpha-1;Ribosomal protein S6 kinase
Farsa	23.4401	23.8186	23.1861	23.9799	23.7478	24.2049	23.3438	23.2051	23.6682	23.5264	24.6003	23.0203	23.5052	23.8281	23.6699	24.1319	23.1021	23.7362	24.1104	24.5524	23.8819	24.2627	23.866	23.9743	23.4439	23.834	24.2909	23.6836	23.7257	23.8968	23.6626	11	11	11	31.7	31.7	31.7	57.598	29.672	1205000000	28	98	Q8C0C7;E9PWY9;Q8BXN0;Q8BJG2;Q4FJQ2;Q3U0Y9;Q9CT72;D6RIJ2	Q8C0C7;E9PWY9;Q8BXN0;Q8BJG2;Q4FJQ2;Q3U0Y9	Phenylalanine--tRNA ligase alpha subunit
Slc4a1ap	21.1768	20.7471	22.3648	20.1777	20.4697	20.0025	20.4526	20.6955	20.5866	20.5507	19.85	20.5557	20.4684	20.3126	20.3751	20.597	20.3315	20.5676	19.9413	19.8936	20.437	19.8818	21.1859	20.0957	20.2533	19.9777	18.758	20.4035	20.0935	20.0867	20.1876	3	3	3	6.4	6.4	6.4	79.671	9.2981	184900000	45	6	E9Q585;Q3UHY0;Q5BKS1;O54716;E9PX68;E9Q1Q0;Q3UUI2;Q6GQW1;Q7TNP8	E9Q585;Q3UHY0;Q5BKS1;O54716;E9PX68;E9Q1Q0;Q3UUI2;Q6GQW1
Txndc5	23.1412	23.5232	22.6752	23.1744	23.3522	24.76	22.8806	23.0081	23.3551	22.7139	21.8909	23.3923	23.4666	23.2603	23.7081	24.3272	23.184	23.7731	23.719	23.7088	23.3529	23.7064	23.0682	23.6323	23.2116	23.3836	24.667	23.418	24.4746	23.908	23.1918	9	9	9	28.8	28.8	28.8	46.415	34.721	926020000	23	90	Q91W90;E9PXX7;A0A0R4J1Y7;Q3UBW8;Q3UWX1	Q91W90;E9PXX7;A0A0R4J1Y7;Q3UBW8;Q3UWX1	Thioredoxin domain-containing protein 5
Usp7	23.8312	22.4539	23.2081	22.7348	22.6299	24.1308	23.6944	22.7145	22.1289	23.0552	25.1098	23.1835	22.889	22.4355	22.5712	22.8131	23.474	21.6436	21.6094	22.2319	21.5403	21.6994	22.724	22.3753	22.9439	22.5135	22.4708	22.1001	22.1073	21.6039	22.6866	10	10	10	13.5	13.5	13.5	128.47	20.271	1019200000	65	39	Q6A4J8;F8VPX1;E9PXY8;Q6A4J8-2;Q6A4J8-3;G3UWR8	Q6A4J8;F8VPX1;E9PXY8;Q6A4J8-2;Q6A4J8-3	Ubiquitin carboxyl-terminal hydrolase 7;Ubiquitin carboxyl-terminal hydrolase
Rsl24d1;Gm20509	21.8858	20.0988	19.1943	19.7291	19.9898	19.9418	22.5097	21.9461	22.2568	22.4002	19.8333	22.2821	22.6556	22.7068	20.4402	20.4357	21.815	19.4598	22.5019	22.2056	21.8024	19.9624	22.0858	22.2229	22.7501	22.0399	19.3426	21.9659	20.78	20.5962	20.5136	1	1	1	7.4	7.4	7.4	19.611	3.7939	349340000	6	7	Q99L28;E9PY85;Q3U5N8;G3UZF1	Q99L28;E9PY85;Q3U5N8;G3UZF1	Probable ribosome biogenesis protein RLP24
Ahnak2	22.0698	20.8298	23.3066	20.6878	22.6502	20.3535	19.3561	23.101	20.7713	18.8113	18.0844	18.5587	20.1309	19.4831	23.1614	20.5356	23.0113	22.5923	23.8626	22.8733	23.503	23.9248	24.6959	22.6242	22.9084	24.0843	20.8435	23.6881	23.4885	24.1469	23.4456	26	18	14	52.6	18.4	11.9	182.61	299.87	25836000000	90	172	E9PYB0;Q3UUE0	E9PYB0
Rasa1	19.2472	19.5192	20.4127	20.4669	20.2124	21.7926	19.6671	20.1751	20.0513	20.8685	19.774	20.5897	20.7132	20.4516	20.5139	20.3634	20.1381	19.9396	19.568	19.9985	20.5469	20.2301	19.8073	19.3051	19.9845	19.1377	19.668	20.0871	20.5241	19.3898	21.0294	7	7	7	9.2	9.2	9.2	93.651	10.583	1123500000	51	37	Q91YX7;E9PYG6;Q3TTA2;A0A286YDU0;Q3V090	Q91YX7;E9PYG6;Q3TTA2;A0A286YDU0;Q3V090
Usp14	24.5888	25.1676	24.5086	22.5573	25.1555	25.7358	24.7248	24.5494	24.2348	24.4389	22.1592	24.5902	24.7547	24.9592	24.4011	25.2029	26.214	25.5589	26.0813	26.0673	25.697	26	25.7292	25.7856	25.7701	25.7181	26.5589	25.9052	26.0927	25.6807	26.1715	15	15	15	45.6	45.6	45.6	56.001	193.18	4878200000	30	235	Q9JMA1;E9PYI8;Q80UN0;Q3TC32	Q9JMA1;E9PYI8;Q80UN0	Ubiquitin carboxyl-terminal hydrolase 14;Ubiquitin carboxyl-terminal hydrolase
Cadm1	25.2595	24.0301	24.9347	25.3699	26.1262	23.7239	25.4085	25.1094	24.7028	24.7406	25.1728	25.0498	25.1129	25.6525	24.4046	24.0637	20.8573	21.3471	22.3119	21.4943	22.5652	21.3681	22.0794	19.4075	20.8605	20.0223	19.5062	22.7478	22.4541	22.4653	21.3455	6	6	6	25.9	25.9	25.9	49.788	131.77	770650000	20	38	Q8R5M8;Q1WIL9;E9PYN1;Q8R5M8-4;Q8R5M8-3;Q8R5M8-2;E0CY16;Q8R5M8-5;Q8R5M8-7;Q8R5M8-6;Q9QYL3;Q9QYL4	Q8R5M8;Q1WIL9;E9PYN1;Q8R5M8-4;Q8R5M8-3;Q8R5M8-2;E0CY16;Q8R5M8-5;Q8R5M8-7;Q8R5M8-6	Cell adhesion molecule 1
Rbms1	23.0306	22.461	23.1876	22.881	23.174	22.5073	22.996	23.6469	23.0069	23.5713	19.1695	22.509	23.6426	23.8012	22.9994	21.1288	19.4656	22.116	21.5963	23.0619	22.4616	22.5763	22.3084	23.1367	22.8235	22.7718	21.8059	22.9249	22.508	22.4993	22.2232	4	4	4	18.6	18.6	18.6	43.99	8.7346	363500000	14	12	Q91W59;Q3TPK8;Q91W59-2;Q91W59-3;E9PZ21;Q3V0L4;Q3UKR8;Q3TTE1;Q8BKJ2;Q3TRU8;Q8BWL5-3;Q8BWL5;Q8BWL5-2;Q8BWL5-6;Q8BWL5-4;G3UZJ9;Q8BUX2;Q8BWL5-5	Q91W59;Q3TPK8;Q91W59-2;Q91W59-3;E9PZ21;Q3V0L4;Q3UKR8;Q3TTE1	RNA-binding motif, single-stranded-interacting protein 1
Gm20390;Nme2;Nme1	27.6895	27.4805	27.6783	27.9015	27.4246	27.724	27.6476	27.6665	27.7246	27.5358	26.5296	27.7494	27.1676	27.1627	27.5004	27.7751	27.2395	26.9573	26.9344	27.0329	26.933	26.8035	27.0633	27.072	27.2423	27.0269	27.0779	26.7251	26.9845	26.6697	26.9898	12	12	5	74.2	74.2	25.1	30.2	91.726	15971000000	21	425	E9PZF0;Q01768;B0LAA8;Q5NC80;Q8R4B4;Q5NC79	E9PZF0;Q01768;B0LAA8;Q5NC80;Q8R4B4	Nucleoside diphosphate kinase;Nucleoside diphosphate kinase B
Myo9b	19.5074	19.8699	20.5825	19.7781	19.4526	20.6687	18.9124	19.6014	20.0387	19.964	19.1245	20.5807	19.8742	20.7194	20.5509	20.4755	18.5027	21.3298	19.9188	22.5504	19.3247	21.3683	22.3925	22.4184	22.3733	19.067	18.7078	21.8598	20.4747	21.1561	23.1858	8	8	8	6	6	6	238.83	12.163	3843900000	131	40	Q9QY06;E9PZW8;Q9QY06-2;Q9QY06-3;E9QKV6;B9EHV1;A0A1D5RLD1;E9PWZ6;A0A1D5RLW4;Q3TRT6;Q3TRQ0;Q3UFX8	Q9QY06;E9PZW8;Q9QY06-2;Q9QY06-3;E9QKV6;B9EHV1;A0A1D5RLD1;E9PWZ6;A0A1D5RLW4	Unconventional myosin-IXb
Nip7	22.6673	22.1319	22.704	20.8904	21.518	24.4913	22.2378	23.3047	23.4321	21.7773	18.6575	23.4233	21.7559	21.9232	22.4047	22.9629	23.2085	23.9746	21.0203	23.1987	22.9146	22.1139	21.7731	22.6419	22.6241	23.2853	23.4749	22.4364	21.2859	21.4723	21.9282	4	4	4	47.4	47.4	47.4	15.224	3.9218	531240000	10	17	E9Q109;Q9CXK8	E9Q109;Q9CXK8	60S ribosome subunit biogenesis protein NIP7 homolog
Fcf1	20.2911	19.6618	20.0013	20.9883	20.5927	20.1793	19.5563	19.5207	20.479	20.0051	18.5063	19.6474	20.9435	19.5829	19.8643	21.0691	20.9318	19.4011	19.9209	20.634	19.8631	19.762	19.8644	19.5766	18.889	19.9553	20.3113	19.6322	20.362	19.5107	19.3606	4	4	4	25.3	25.3	25.3	21.919	3.3557	921370000	8	11	E9Q186;Q9CTH6	E9Q186;Q9CTH6	rRNA-processing protein FCF1 homolog
2022-09-07	24.6603	25.1111	24.4525	24.0859	24.7155	25.9477	24.7283	24.9775	24.7103	24.7259	26.1731	24.6904	25.2416	24.7702	24.9148	24.0376	23.8925	24.1061	24.4775	24.0966	24.3213	24.3715	24.7769	23.9417	23.9252	23.9142	24.3415	24.3872	24.0067	23.9593	24.7692	11	11	10	36.9	36.9	34.9	50.549	242.42	11957000000	26	265	O55131;Q5DTS3;Q8C2A3;E9Q9F5;E9Q1G8;Q3UNN1;Q3UGE0;Q8C752;Q8C650;Q8C650-2;A0A0R4J233;A0A1W2P6J7	O55131;Q5DTS3;Q8C2A3;E9Q9F5;E9Q1G8;Q3UNN1	Septin-7
Dhodh	20.9893	21.9207	20.7268	21.32	22.3363	22.6114	20.0989	21.2884	21.6666	21.4068	22.9594	21.6982	21.9005	21.7156	22.1355	21.6558	19.9055	20.5089	20.7465	20.3549	18.9342	19.2728	20.071	20.8405	20.404	19.5861	20.6949	19.6135	20.3771	20.723	21.0725	3	3	3	14.8	14.8	14.8	30.325	4.6446	40961000	14	6	E9Q1V3;O35435;Q3UET5;F6TCT7;D3YZY5;Q8BMJ0	E9Q1V3;O35435;Q3UET5;F6TCT7	Dihydroorotate dehydrogenase (quinone), mitochondrial
Coil	20.6281	19.9761	20.5471	19.4458	20.5783	21.1943	20.1625	20.2495	20.3482	20.609	20.8645	20.4354	20.9872	19.9598	20.5652	20.6584	20.1856	19.9694	19.6806	20.5884	19.5504	20.1514	18.7264	19.3671	19.6738	20.4464	19.7875	21.1831	20.7273	20.4306	19.4697	1	1	1	1.8	1.8	1.8	61.916	2.3471	180880000	31	6	Q5SU73;E9Q284;Q3UJN9	Q5SU73;E9Q284;Q3UJN9	Coilin
Smad2;Smad3;Smad9	21.8878	23.3549	21.8259	22.6162	22.1273	24.641	21.8876	21.7853	21.9923	21.8363	20.7237	22.2353	22.4906	21.6526	22.2875	21.7117	20.0282	19.8976	19.7473	20.9161	20.019	20.1408	20.4103	19.7804	19.8349	19.7656	21.1732	20.378	21.0076	19.3524	20.2001	2	2	2	5.4	5.4	5.4	52.265	4.5065	229700000	20	21	Q62432;E9Q5P9;E9Q3M0;Q62432-2;Q8BUN5;Q9JIW5;F7BUP2;E9PXA8;Q05CN3;A2CG44;Q3V3E0;Q0VER3	Q62432;E9Q5P9;E9Q3M0;Q62432-2;Q8BUN5;Q9JIW5;F7BUP2;E9PXA8;Q05CN3;A2CG44;Q3V3E0;Q0VER3	Mothers against decapentaplegic homolog 2;Mothers against decapentaplegic homolog;Mothers against decapentaplegic homolog 3;Mothers against decapentaplegic homolog 9
Slc7a1	23.9528	24.0857	23.6104	24.1212	24.2171	22.2678	23.6779	23.9213	23.8015	24.0915	19.5897	24.1625	23.6939	19.6994	24.1082	23.5264	20.521	19.0923	19.73	20.4706	21.9699	19.4185	20.6335	18.0677	18.4618	19.9118	19.5933	20.4329	20.9633	20.8768	20.6149	4	4	3	11.6	11.6	9.5	67.091	19.049	311570000	22	20	Q09143;Q3TQZ8;E9Q3N1;Q3UTL4;D3Z161;Q8R2J2	Q09143;Q3TQZ8;E9Q3N1;Q3UTL4	High affinity cationic amino acid transporter 1
Nbas	19.2208	20.9478	19.1548	18.994	19.5043	20.0947	19.9701	19.1382	19.269	19.3251	19.4219	19.2853	19.4104	20.5734	21.4549	19.269	19.2777	19.4943	19.2548	19.9441	19.2434	19.9573	18.7239	18.7596	19.0621	18.698	20.0448	20.0364	19.3057	20.7447	19.8466	3	3	3	1.4	1.4	1.4	265.77	4.9597	205580000	123	11	E9Q411;Q6PGH6;Q80XK8;Q6GQV6;Q3UJX6	E9Q411;Q6PGH6;Q80XK8;Q6GQV6
Pigk	19.9263	20.7657	20.664	20.8978	20.8283	21.7374	20.3011	21.0393	20.3011	21.2635	21.5827	21.5057	21.2842	20.8984	20.4461	22.234	19.6313	19.9996	19.9132	21.0464	19.8671	19.973	19.6663	20.2231	20.1408	19.8991	20.4659	19.8531	20.3455	20.5412	20.4176	1	1	1	5.8	5.8	5.8	23.754	2.3541	32454000	10	3	Q80V43;E9Q421;Q8BXX3;Q3TGN0;Q8BL63;Q9CXY9	Q80V43;E9Q421;Q8BXX3;Q3TGN0;Q8BL63;Q9CXY9	GPI-anchor transamidase
Arpp19	22.3328	23.1676	22.3145	21.8997	21.8355	20.3506	22.1645	22.1086	21.8941	21.356	20.5482	22.1406	21.4576	21.4329	21.8609	22.0569	23.0845	22.1295	20.8392	21.1863	22.3534	21.8234	22.6293	21.2748	22.5307	22.2286	21.7525	22.1442	21.5761	21.5877	21.9005	3	2	2	37.5	27.7	27.7	12.293	9.5571	549660000	7	59	P56212;E9Q4B9;E9Q827;P56212-2;E9PXD7	P56212;E9Q4B9;E9Q827;P56212-2	cAMP-regulated phosphoprotein 19
Wdfy1	22.7429	23.2414	22.7919	23.015	22.7744	24.7016	22.7276	22.7515	22.4794	22.5946	24.309	22.4149	23.728	23.2508	23.1739	24.4565	23.2029	22.8465	23.566	24.318	22.8986	23.7951	23.2311	23.0776	23.2208	25.7709	24.2363	24.1039	23.428	24.2194	23.549	3	3	3	10.7	10.7	10.7	46.217	5.8683	315550000	25	8	E9Q4P1;Q8R3I5;D3YWG9;A0A087WPX9;D3Z057;Q9DAD3	E9Q4P1;Q8R3I5
Dsp	19.2297	19.9433	20.3272	20.0224	18.7657	19.8219	19.6678	19.3811	19.8576	19.7416	20.1361	20.5758	21.1182	20.5971	20.6833	20.0962	18.9712	19.2161	21.6085	20.4221	20.524	18.7322	19.6371	20.257	19.177	20.1834	19.9194	19.6163	20.2111	20.0417	21.3792	38	38	38	15	15	15	332.91	96.838	4465300000	207	163	E9Q557;E9PZW0;Q9CV95;Q8BP77	E9Q557;E9PZW0	Desmoplakin
Myo1b	22.464	22.1681	22.2128	22.2829	22.8367	22.1302	21.8622	21.6487	22.0287	22.5692	23.4912	23.0943	22.3552	21.9931	21.9455	21.2483	18.544	19.9797	20.0501	19.2193	19.9087	20.9062	20.1955	20.039	19.6253	21.1026	20.4248	20.7815	21.0833	20.4746	20.9632	8	8	8	9.6	9.6	9.6	128.56	22.512	943160000	70	26	P46735;E9QNH6;E9Q580;Q7TQD7;P46735-2;Q3UEQ4;Q3TTZ3;D3YV80;O88329	P46735;E9QNH6;E9Q580;Q7TQD7;P46735-2;Q3UEQ4;Q3TTZ3	Unconventional myosin-Ib
Itgam	17.1116	19.5341	17.5602	18.317	20.7383	19.8797	17.6835	19.8228	20.851	20.0722	21.5184	17.4532	17.3685	18.0865	19.0246	20.7063	23.5551	25.0316	24.6196	22.8352	25.0941	25.3218	23.2271	22.6738	24.0186	22.5654	24.7774	24.9857	23.3621	25.0362	25.3359	17	17	17	23.4	23.4	23.4	117.99	79.499	1351000000	46	89	Q3TBT0;Q3U4I5;Q3TD86;E9Q604;G5E8F1;P05555;Q3U1U4;Q3U3F0;E9Q5K8;A0A0R4J1B4;P05555-2;Q3U1W4;Q3UJ88;A1E2I0	Q3TBT0;Q3U4I5;Q3TD86;E9Q604;G5E8F1;P05555;Q3U1U4;Q3U3F0;E9Q5K8;A0A0R4J1B4;P05555-2;Q3U1W4;Q3UJ88	Integrin alpha-M
Ahnak	24.9229	25.1334	25.0723	24.232	23.9004	24.0498	24.8273	24.8487	24.765	24.8749	17.5618	24.7054	24.5546	23.6317	23.0778	23.3035	28.7532	29.2847	29.2232	29.1497	28.5815	28.5402	28.0884	29.4914	29.0439	29.0406	28.9376	28.6147	28.7681	28.6946	28.688	185	185	156	64.7	64.7	57.4	604.25	323.31	894000000000	401	3448	E9Q616;Q6UL10;A0PJF4;Q61484;Q8VDN3;Q8BKS2;A0JLR7;Q8CGE7;Q8BRB8;A0A494BBD5;Q3UYW8;G5E8K8;Q8R2L7;A0A494B8Y7;Q8CEX7	E9Q616
Myo1e	19.8212	19.3464	18.9514	20.4308	20.0126	20.263	19.7352	23.7829	19.1192	18.8564	18.4692	19.0955	19.1197	22.6537	20.6603	20.4788	24.7691	22.8186	23.6197	22.7313	22.096	21.641	22.6336	23.074	23.1444	23.2046	23.3254	22.0393	23.7401	21.3886	23.7373	12	12	9	12.6	12.6	9.3	126.82	25.255	1713600000	67	42	E9Q634;Q8C123;Q3TLJ4;A0A1L1STM1	E9Q634;Q8C123	Unconventional myosin-Ie
Mapk8ip3	21.3781	19.7958	22.461	19.3369	22.5577	23.1853	21.1213	20.3902	21.9578	20.9599	21.3713	21.9791	21.0247	21.1106	19.4209	21.6303	19.8751	20.27	19.7343	19.0371	19.088	21.4107	19.2895	18.8281	19.9574	19.6589	19.1227	20.1301	19.2381	20.0675	19.2573	9	5	5	7.3	4.7	4.7	147.56	16.648	975230000	66	29	Q9ESN9;Q9ESN9-2;Q9ESN9-3;Q6P1F1;E9Q6B6;E9Q6E0;Q8CHB5;Q6NV54;J3QNR6;K3W4S4;Q9ESN9-5;Q9ESN9-4;Q9ESN9-6;Q3UYC3;Q8CAB6;D3YWH6	Q9ESN9;Q9ESN9-2;Q9ESN9-3;Q6P1F1;E9Q6B6;E9Q6E0;Q8CHB5;Q6NV54;J3QNR6;K3W4S4;Q9ESN9-5;Q9ESN9-4;Q9ESN9-6	C-Jun-amino-terminal kinase-interacting protein 3
Srsf11	24.0481	24.7218	23.5418	23.602	24.5059	25.4211	23.6125	23.9219	23.8837	23.9089	23.9714	24.2114	24.5062	24.4522	24.3217	24.2743	22.2628	23.1081	23.1516	23.6704	22.254	23.4588	21.8509	22.7887	22.8382	22.6679	23.5573	23.0919	23.9132	23.2663	23.5885	5	5	5	15.5	15.5	15.5	53.102	9.9045	1250500000	16	72	Q3UIX4;E9Q6E5;F6RDI8;Q6NSR2;Q9CT17;Q8CGI3;Q8CFF2;Q8C0Z3;D3Z4B0;Q8BYD3;F6TN80;Q3TR16;D6RE22;A0A0G2JEG1;B7ZNC5;Q5XJE4;Q8BV04;F6X2U6	Q3UIX4;E9Q6E5;F6RDI8;Q6NSR2;Q9CT17;Q8CGI3;Q8CFF2;Q8C0Z3;D3Z4B0;Q8BYD3;F6TN80;Q3TR16;D6RE22
Rap1gds1	23.3023	24.2322	22.6052	23.7003	23.3944	23.1866	23.11	23.3632	23.3966	23.1282	20.3335	23.4826	23.7318	22.2875	23.9764	23.7441	21.6686	22.5819	23.2339	22.9425	21.94	20.5092	22.0267	22.5248	22.4768	21.4821	22.9795	22.7426	22.9098	22.6322	23.6725	6	6	6	15.2	15.2	15.2	66.076	14.748	425590000	38	29	E9Q912;E9Q6Q4;Q3TU36;Q3TPS9;Q3TA69;Q8BKH0;A0A0G2JGC8;I6L967;Q3TLU4;Q3TYN8;A0A0G2JF70	E9Q912;E9Q6Q4;Q3TU36;Q3TPS9;Q3TA69;Q8BKH0;A0A0G2JGC8;I6L967;Q3TLU4;Q3TYN8
Sec22b	24.515	24.1101	24.7985	24.7423	24.8566	26.1785	24.4972	24.3438	24.5376	24.3768	23.3019	24.5836	24.9285	24.7548	24.5464	24.8771	23.3097	24.1292	23.8065	23.806	23.9015	23.8393	24.1073	23.9248	23.4994	23.8018	23.8832	24.3784	24.5253	24.6109	23.6939	7	7	7	38.6	38.6	38.6	24.74	73.038	6702800000	13	124	O08547;E9Q6R3;Q3UZ06;A0A0G2JF08;D6RES2	O08547;E9Q6R3;Q3UZ06	Vesicle-trafficking protein SEC22b
Pfdn4	25.2533	25.5384	24.5388	25.4564	25.0085	24.293	24.8284	24.8868	25.3208	24.9289	24.2047	25.698	25.7493	25.3877	26.457	24.8213	22.6398	20.7392	25.3527	23.9781	24.2345	24.4188	19.3738	24.586	24.374	24.0467	24.1162	24.5653	24.1781	24.5559	24.3924	2	2	2	20.1	20.1	20.1	15.238	15.601	693020000	8	22	Q3UWL8;E9Q6U4;E9Q4Q8;E9Q8R1;Q6P0X1	Q3UWL8;E9Q6U4;E9Q4Q8;E9Q8R1;Q6P0X1	Prefoldin subunit 4
Atxn3	20.1199	20.2382	19.2098	20.1351	22.1934	21.36	19.5489	21.8442	20.493	19.0633	19.7464	22.026	19.5764	20.3445	20.2386	19.984	21.9021	22.4744	23.1794	19.9278	22.119	22.4938	21.037	22.5289	21.7321	22.4261	22.739	22.4473	22.7376	20.0746	19.5601	3	3	3	12.4	12.4	12.4	40.533	5.9811	1441000000	21	2	Q9CVD2;F6T5L3;E9Q717;Q810M8;Q5M8S1;F6TRN1	Q9CVD2;F6T5L3;E9Q717;Q810M8;Q5M8S1	Ataxin-3
Plod2	21.7827	21.4214	21.7801	22.4359	21.5578	23.4865	21.9249	21.9203	22.3353	21.7348	21.5279	21.9357	21.7997	21.7101	21.1573	22.4107	20.067	19.4107	19.6583	20.3026	20.1627	19.8764	19.0619	19.074	19.1143	20.8755	20.443	19.5842	20.3322	20.1011	19.5387	4	4	4	6.5	6.5	6.5	84.487	6.7576	130300000	45	23	Q9R0B9;E9Q718;Q3U055	Q9R0B9;E9Q718;Q3U055	Procollagen-lysine,2-oxoglutarate 5-dioxygenase 2
Numa1	20.2963	23.7663	25.7744	20.1231	22.4794	26.6905	19.6819	20.8408	25.4775	25.7275	20.2109	20.9119	23.642	23.3027	23.4721	23.1822	25.9237	26.2696	24.1993	19.7724	26.2797	24.8903	26.2569	27.0243	25.6915	26.8392	24.3947	26.4226	24.4221	25.5733	25.0202	7	7	7	5.5	5.5	5.5	235.63	11.517	1246300000	135	31	E9Q7G0;A0A1B0GSW3;A0A1B0GT61;Q3TH77;Q91W16;Q3UNM2;F6ZQA3	E9Q7G0;A0A1B0GSW3;A0A1B0GT61
Tars2	22.7405	23.628	22.8061	22.6334	23.1115	24.8751	22.3066	22.7501	23.2734	22.87	21.6184	23.2774	23.2568	22.846	22.6715	24.4148	22.8871	24.1434	23.4251	22.8061	18.8718	22.8905	19.6892	23.3352	20.4882	18.0001	19.9981	20.2441	21.0932	19.8554	23.0739	3	3	3	5.4	5.4	5.4	81.699	4.5522	311940000	44	22	Q3UQ84;E9Q7H6;Q3TP97;Q922A3;A0A0G2JFT3;A0A0G2JFW1;A0A0G2JF63;A0A0G2JGW2	Q3UQ84;E9Q7H6;Q3TP97;Q922A3	Threonine--tRNA ligase, mitochondrial
Mllt4	23.1508	23.2894	23.3545	23.3027	23.864	24.6182	23.0987	23.8158	23.0919	23.2358	22.9563	23.4111	23.7115	23.1441	23.3339	23.7435	22.2226	23.1975	23.3393	23.279	23.2203	23.0428	22.5904	22.88	22.5078	22.4202	23.6765	23.3261	23.4901	22.9759	22.9662	33	33	30	26.9	26.9	24.2	204.55	203.03	15915000000	103	284	Q9QZQ1-2;E9Q852;Q9QZQ1;E9Q9C3;E9PYX7;F7C3I9;Q3TLN8	Q9QZQ1-2;E9Q852;Q9QZQ1;E9Q9C3;E9PYX7	Afadin
Zc3h4	19.1812	19.3798	19.5441	19.1605	19.5824	19.7289	19.255	21.046	19.7755	19.3346	19.6567	20.0298	19.4504	19.6658	20.7738	20.2836	18.2689	20.1321	20.0752	18.4544	20.2212	20.3583	19.7262	21.8159	20.007	19.9917	21.0688	20.9227	21.1513	20.5832	19.7331	14	14	1	17.8	17.8	2.3	136.02	95.505	5593900000	49	114	E9Q8K8;A0A1B0GRU3;Q6PAI8;Q6ISX3	E9Q8K8;A0A1B0GRU3;Q6PAI8
Rab11fip1	19.162	19.499	20.9025	21.6486	20.4546	20.76	20.257	19.8274	21.2008	18.8889	20.0193	21.2652	19.0056	18.9287	22.0577	20.2709	19.8365	19.5086	19.7162	19.4745	23.2148	21.8072	22.4335	20.0587	19.0497	18.2223	19.6667	22.2545	22.1312	21.7023	21.8604	9	9	9	13.5	13.5	13.5	125.02	14.722	1697900000	57	28	E9Q8L9;A0A1B0GRJ0;Q9D620;G3XA57;Q6KAN5;G3UW57;Q3U366;G3XA57-2	E9Q8L9;A0A1B0GRJ0;Q9D620	Rab11 family-interacting protein 1
Dnajc2	21.1615	21.9872	21.9863	22.0413	22.0343	23.454	21.723	21.838	21.7181	21.6458	24.4644	21.8072	22.4268	21.9449	22.5771	22.2193	21.2322	22.1211	22.5432	22.3236	21.4976	22.251	21.3901	21.709	20.9911	21.6293	22.0953	21.6982	22.4093	22.3741	21.7166	7	7	7	14.5	14.5	14.5	71.721	17.672	286880000	33	51	P54103;E9Q9H3;E9Q9H2;Q3UVT4;Q3TTG9;Q3TRX6;Q3TTI5;Q3TE39	P54103;E9Q9H3;E9Q9H2;Q3UVT4;Q3TTG9	DnaJ homolog subfamily C member 2;DnaJ homolog subfamily C member 2, N-terminally processed
Cep290	19.6412	21.0739	19.4528	20.7506	19.8198	19.5034	20.1716	20.3817	20.4499	18.4797	18.9586	18.9483	19.6134	19.5044	18.9685	20.0172	19.9529	20.1547	19.2558	19.1986	20.8362	21.1657	20.1027	19.0498	19.7843	20.5049	21.72	20.6736	20.4962	20.0214	20.7096	2	2	2	0.9	0.9	0.9	289.07	2.2956	1618300000	187	24	Q6A078;E9Q9M0	Q6A078;E9Q9M0	Centrosomal protein of 290 kDa
Dst	27.8523	20.3257	27.0677	26.4721	25.8639	27.9588	27.0656	27.7664	28.5035	27.815	27.4427	27.7967	27.1671	26.3102	25.7541	20.2753	18.9818	27.3762	25.4416	18.8888	28.2622	20.0516	20.7441	27.5588	19.3659	28.4276	26.9895	28.2656	19.8522	28.676	27.1784	7	6	6	1.3	1.1	1.1	834.21	4.0804	4879600000	460	11	Q91ZU6;S4R1P5;E9Q9X1;Q91ZU6-3;Q91ZU6-4;Q91ZU6-2;A0A087WSP0;S4R1Y6;A0A1D5RLZ3;Q91ZU6-8;S4R2A8;A0A571BGG5;A0A087WRB8;Q6ZQ59;Q91ZU6-6	Q91ZU6;S4R1P5;E9Q9X1;Q91ZU6-3;Q91ZU6-4;Q91ZU6-2;A0A087WSP0	Dystonin
Arhgap17	20.0169	20.3037	19.5586	20.4579	20.0563	19.8804	19.5961	20.0659	20.2866	19.7181	18.4431	20.2288	20.7916	20.9106	20.139	21.125	20.751	21.5896	21.2044	21.2035	20.3496	21.4086	20.7872	19.315	20.8619	21.4079	21.8083	21.1146	19.9746	21.0983	21.3256	3	3	3	4.7	4.7	4.7	92.201	3.0859	195960000	40	3	Q3UIA2;Q3UIA2-2;E9QAJ9;Q3UIA2-4;Q3UIA2-3;A0A0U1RNM6	Q3UIA2;Q3UIA2-2;E9QAJ9;Q3UIA2-4;Q3UIA2-3;A0A0U1RNM6	Rho GTPase-activating protein 17
Gsk3b	21.789	21.7341	22.2943	21.1144	20.7843	20.0191	21.3338	21.931	21.0249	21.3173	17.8554	21.0067	20.2602	21.3319	20.8825	19.8563	21.5855	20.4209	19.8688	19.8183	20.3062	19.7625	20.75	20.1835	21.0263	20.4604	20.2072	20.1284	20.0039	19.7593	19.7208	5	5	5	21.4	21.4	21.4	46.71	21.817	828450000	24	22	Q9WV60;E9QAQ5;Q3TB31	Q9WV60;E9QAQ5	Glycogen synthase kinase-3 beta
Chd4	23.4973	24.0939	23.6267	23.3636	24.1658	25.0499	24.1455	24.0661	23.8178	23.7667	26.2432	23.8947	23.8552	24.0107	24.2349	23.9302	23.1921	24.2286	23.7973	23.5028	24.2288	23.5896	24.171	23.5023	23.8361	23.8909	24.4461	24.3081	23.8552	24.5422	24.0235	22	22	13	19.4	19.4	13.1	217.75	62.918	2023900000	97	135	Q6PDQ2;E9QAS5;E9QAS4;Q5DTP7;Q99JM0;Q8BM83;Q3U582;F6WR45;B1AR17;Q3UFM8;F7C528;E9Q614;Q8BL30;Q4QQN1;A0A5F8MQ82;Q3ULG0;Q8K0T3	Q6PDQ2;E9QAS5;E9QAS4;Q5DTP7;Q99JM0	Chromodomain-helicase-DNA-binding protein 4
Sec16a	22.4	22.3364	21.639	22.5748	23.0881	23.4238	22.3027	22.0338	22.5983	22.1662	21.5144	22.1194	22.9431	23.0773	22.8812	20.5619	22.1299	22.9405	23.104	22.8863	22.8238	22.5543	22.5406	21.9471	22.1981	22.0704	22.9525	22.8957	22.8734	20.4967	23.3735	14	14	14	10.3	10.3	10.3	254.2	66.369	3671200000	87	65	E9QAT4;E9QAT4-2;F7BPW6;Q8R336;Q8K000;Q3TRA8;Q3TZR0	E9QAT4;E9QAT4-2
Mars	24.5502	24.8483	24.7663	24.8523	24.9874	24.9748	24.5529	24.681	25.1512	24.9251	24.8997	25.0951	24.9702	25.1739	24.7946	25.4491	24.9183	24.7874	25.0355	24.5393	24.2994	24.5681	24.5797	24.7523	24.3342	24.6844	25.1405	24.1718	24.2731	24.6284	24.449	28	28	28	39.8	39.8	39.8	101.43	162.93	13218000000	49	379	Q68FL6;E9QB02;F6W0G8	Q68FL6;E9QB02	Methionine--tRNA ligase, cytoplasmic
Utp20	21.8496	22.1997	21.5458	22.454	22.1713	22.8648	21.7701	21.7615	21.9671	22.0442	19.1433	22.1093	22.0154	20.7744	21.8658	22.374	20.671	21.9383	22.4022	22.0587	21.5165	21.4349	20.557	22.2483	22.0554	22.0775	22.6598	21.7947	21.739	20.9969	21.6219	11	11	11	5.4	5.4	5.4	317.74	18.864	601050000	155	27	Q5XG71;E9QK83;Q3ULE2	Q5XG71;E9QK83	Small subunit processome component 20 homolog
Ipo9	23.9915	24.4629	24.3935	24.4603	25.3263	24.8888	23.8072	23.9582	23.6192	23.8083	25.9627	23.5377	23.9147	24.4827	24.0789	24.3523	22.8214	23.8468	24.8787	23.7873	23.4376	24.3574	23.9504	23.3027	23.5206	23.5104	24.5231	24.2262	24.0802	24.4185	24.1128	10	10	10	14.1	14.1	14.1	116.05	117.73	2727600000	41	107	Q91YE6;Q4G0B8;E9QKZ2;E0CXB2;F6TLX3;Q69ZP1;E0CY46;F6UT58	Q91YE6;Q4G0B8;E9QKZ2	Importin-9
Atxn2	23.066	20.249	20.0101	20.0423	20.8324	19.6634	23.3442	20.2386	23.1381	23.2876	19.1322	23.4077	21.0478	22.5356	21.1505	20.3293	22.4643	23.16	22.6463	23.6353	22.923	23.0348	18.9659	22.7885	22.7605	19.4796	22.5159	20.7622	20.9865	19.182	22.6242	7	7	3	8.6	8.6	3.7	136.48	21.072	837570000	46	48	O70305;O70305-2;E9QM77;F6U2C2;Q3UX07;O70305-3;F7B6X4;F6V8M6;Q3UX51	O70305;O70305-2;E9QM77;F6U2C2;Q3UX07;O70305-3;F7B6X4	Ataxin-2
Kiaa1468;2310035C23Rik	19.4993	19.8762	20.2784	20.3669	20.6614	20.5446	19.8857	19.5469	19.5268	19.6329	20.5925	20.5793	19.654	20.9023	20.124	20.4706	20.0226	20.1539	19.7171	19.4383	19.5483	21.6688	19.675	20.0289	20.1357	19.5325	20.2637	19.4927	20.3372	20.0074	20.4664	6	6	6	5.9	5.9	5.9	134.59	7.544	1050800000	60	31	Q148V7;G3X9J4;E9QM90;A0A087WSS1;Q148V7-2;Q148V7-3;A0A087WRM8;Q8CAN3;Q9D743	Q148V7;G3X9J4;E9QM90;A0A087WSS1;Q148V7-2;Q148V7-3	LisH domain and HEAT repeat-containing protein KIAA1468
Nop2	25.1414	24.1409	24.5445	23.8125	23.4131	24.1463	25.0978	25.0728	24.9589	24.9085	20.1536	24.8865	23.5693	24.1491	23.6344	23.377	26.0725	24.3153	23.4974	24.2156	24.7484	24.5306	25.2004	24.1771	25.1981	24.6351	23.7557	24.697	23.7765	24.6422	24.2324	14	14	5	27.3	27.3	7.3	86.906	42.228	3767700000	38	133	E9QN31;Q922K7	E9QN31;Q922K7	Probable 28S rRNA (cytosine-C(5))-methyltransferase
Dhx9	26.54	25.8635	26.0948	25.8486	26.0217	26.5183	25.9648	25.8509	26.2098	26.0672	24.6444	26.0513	26.0067	25.7163	26.1518	26.2094	25.3455	25.6176	25.5447	25.6186	25.3446	25.4928	25.4063	25.4882	25.6762	25.4722	25.5665	25.4908	25.4252	25.3388	25.2886	31	31	1	34.8	34.8	1.7	149.69	323.31	17199000000	75	605	E9QNN1;O70133-2;O70133-3;Q3UR42;Q05BR6;Q3TF92	E9QNN1;O70133-2;O70133-3;Q3UR42	ATP-dependent RNA helicase A
Syne2	19.9369	19.5585	21.7545	21.4264	19.65	19.2459	22.2251	21.8123	22.1055	22.0815	19.6562	18.5864	21.2761	19.292	21.4562	21.1843	22.1749	20.0321	21.4496	21.8694	21.7803	22.5669	21.5836	21.8034	21.5599	21.8604	21.6757	18.7091	20.7619	20.6833	21.6438	8	8	8	1.5	1.5	1.5	782.72	7.1572	337400000	442	10	Q6ZWQ0;E9QP46;F6W8R9;Q76KB5;Q6DFZ2;Q6ZWQ0-3;Q6ZWN0;F7BX34;D5FT67;Q7TPP1;Q6PI66;Q6ZWQ0-2;Q8K147	Q6ZWQ0;E9QP46;F6W8R9;Q76KB5;Q6DFZ2;Q6ZWQ0-3	Nesprin-2
Pcx;Pc	23.5783	22.7533	23.6331	23.3033	22.3731	24.957	23.4979	23.2452	23.8675	23.4727	23.6623	23.7942	22.8081	23.0387	23.7619	22.6544	22.1817	23.2159	23.1149	23.3621	25.7913	25.6721	25.2819	23.1543	22.8381	22.6577	23.6313	25.7018	25.5978	25.5298	25.41	49	49	2	61	61	4.5	129.7	323.31	780000000000	66	3204	G5E8R3;Q3T9S7;E9QPD7;Q05920;Q3TCQ3;Q62043;Q8BP54;A0A286YCC5;A0A494B912;A0A494B951	G5E8R3;Q3T9S7;E9QPD7;Q05920;Q3TCQ3;Q62043;Q8BP54	Pyruvate carboxylase;Pyruvate carboxylase, mitochondrial
Pds5a	22.6871	22.5358	22.6275	21.7154	23.3987	24.6212	22.7881	23.4439	22.7275	22.4157	24.3804	22.9373	22.0509	22.8993	22.1719	23.6933	21.1871	22.2582	21.4309	21.7042	22.1678	22.6184	22.5395	22.0426	21.9697	19.4787	22.0707	22.3694	22.2418	23.4499	22.7357	9	7	7	9.2	7.7	7.7	150.33	35.656	442900000	85	35	Q6A026;E9QPI5;Q8VDS0	Q6A026;E9QPI5	Sister chromatid cohesion protein PDS5 homolog A
Fads2	21.6342	20.6912	21.3877	21.5382	22.6979	23.4803	22.0296	21.745	21.4124	21.8969	21.1581	21.8515	22.4743	22.7086	21.9882	22.7683	19.5237	20.9684	20.4121	19.8039	19.0962	21.292	19.9208	20.8581	19.7369	18.8472	20.1109	20.4832	20.0511	19.7833	19.5471	3	3	2	6.1	6.1	4.7	52.387	1.5792	333230000	23	10	Q9Z0R9;F2WWK5;F2WWK6	Q9Z0R9;F2WWK5;F2WWK6	Fatty acid desaturase 2
Lancl2	22.4464	23.3444	21.9981	22.8444	21.8597	22.8707	21.895	21.8019	22.6082	22.5056	22.5517	22.5378	22.4785	23.0323	23.2831	23.7142	20.6068	21.2999	21.1555	19.7784	20.7705	20.7691	21.2504	21.44	22.089	21.5774	21.379	21.3516	21.9618	22.2772	19.0509	4	4	4	11.8	11.8	11.8	50.777	16.845	384190000	25	23	Q9JJK2;F6RJV6	Q9JJK2;F6RJV6	LanC-like protein 2
Ide	23.9668	24.5094	24.0745	23.8726	24.4237	25.7947	24.0001	23.7318	24.1214	24.1434	25.6905	24.4471	24.5891	24.2801	24.3085	24.5057	23.5788	24.1669	24.2575	24.3088	23.7063	24.0513	23.6506	23.8989	23.7745	24.0973	24.8865	24.2445	23.6914	24.2602	24.091	17	17	17	23.4	23.4	23.4	117.69	43.496	4578400000	56	240	Q8CGB9;F6RPJ9;Q9JHR7	Q8CGB9;F6RPJ9;Q9JHR7	Insulin-degrading enzyme
Dnajc8	23.1755	23.7106	22.5497	22.5963	22.3823	22.7678	22.7137	22.6781	21.6106	22.4851	24.9497	22.6128	22.4379	22.7539	22.7816	23.0905	22.11	21.3815	22.3685	22.4421	21.6871	22.5621	20.6322	21.3914	21.9572	20.4173	22.058	22.2311	23.5432	22.498	22.5489	3	3	3	20.9	20.9	20.9	29.812	17.266	200970000	15	31	Q6NZB0;F6TQL3;F7CXJ2;A2ALF0;A2ALF3;F6QIL6;D3Z4I5	Q6NZB0;F6TQL3;F7CXJ2;A2ALF0;A2ALF3	DnaJ homolog subfamily C member 8
Tmx1	24.4296	25.4909	24.5268	24.4459	24.6716	23.6308	24.7629	24.5034	24.6159	24.5201	19.2051	24.7412	25.5456	25.4621	25.3774	25.1347	23.5349	23.1422	23.096	23.6107	23.5635	23.7561	23.3542	23.7612	23.553	23.3031	23.9082	23.7743	24.2138	23.5871	24.4852	3	3	3	12.2	12.2	12.2	31.395	15.495	1844700000	11	66	Q8VBT0;F6V084	Q8VBT0;F6V084	Thioredoxin-related transmembrane protein 1
Ndufab1	23.704	24.3162	23.9482	25.5405	24.0253	25.5588	23.2855	23.6175	24.3246	23.7436	24.2621	24.0306	24.0811	23.7274	24.0132	24.9857	22.7272	23.6986	23.9281	23.7132	23.3229	23.1996	23.6144	23.828	23.1805	23.7041	24.6699	23.8989	24.7898	24.2531	23.8361	2	2	2	9.6	9.6	9.6	17.37	4.7743	451390000	8	32	Q9CR21;F6ZFT1;F8WJ64;Q3TJG2	Q9CR21;F6ZFT1;F8WJ64;Q3TJG2	Acyl carrier protein, mitochondrial;Acyl carrier protein
Gbe1	19.4938	20.4736	19.5934	19.2423	20.3225	19.8347	19.7543	20.4398	19.925	19.4377	18.3945	20.9203	18.5393	18.6019	20.2068	19.786	21.7434	20.8841	20.5552	20.86	21.7081	19.8714	21.1391	19.5285	20.765	20.9211	21.3993	21.3727	21.7386	21.8412	21.3947	4	4	4	9.5	9.5	9.5	80.363	6.7549	79587000	40	6	Q9D6Y9;Q8C7E6;G3UW30;F6ZHD8	Q9D6Y9;Q8C7E6;G3UW30;F6ZHD8	1,4-alpha-glucan-branching enzyme
Hnrnpd	26.0188	26.8251	26.4959	26.3239	26.2069	26.1747	26.2445	26.6591	26.6235	26.4311	27.8729	26.9325	26.2153	26.6186	26.0939	26.8655	25.6943	25.9775	25.9847	26.4797	26.4923	26.0489	26.095	26.2913	26.4903	26.1186	26.7279	26.7546	26.5252	26.1173	26.2867	7	6	3	20.6	18.3	8.2	38.354	20.48	4101400000	15	121	Q60668;Q60668-3;F6ZV59;G5E8G0;G3X9W0;Q60668-4;Q60668-2;F6SHF3	Q60668;Q60668-3;F6ZV59;G5E8G0;G3X9W0;Q60668-4;Q60668-2;F6SHF3	Heterogeneous nuclear ribonucleoprotein D0
Rps12	27.3508	26.5167	26.8848	26.7275	26.0884	26.7712	27.0929	26.9614	27.122	27.0696	19.0338	27.1161	26.8218	26.7357	26.6244	26.39	27.5737	27.1841	27.3179	27.0072	26.9814	26.9393	27.3307	27.2643	27.0265	27.5843	26.3283	27.2197	26.4087	27.9403	26.8743	7	7	7	62.9	62.9	62.9	14.515	98.981	8634600000	7	229	Q6ZWZ6;F7AEH4;P63323;A0A1W2P7A1	Q6ZWZ6;F7AEH4;P63323;A0A1W2P7A1	40S ribosomal protein S12
Mtx1	22.1754	22.5839	22.6674	21.2375	22.288	22.2598	22.794	22.4576	21.2409	22.8288	23.1346	21.1727	21.4826	22.9739	23.2947	22.5072	21.6305	22.3381	22.3851	22.9412	22.5093	22.0884	21.9837	22.7133	22.6072	22.8822	22.085	20.523	22.5097	22.2448	22.9392	5	5	5	20.2	20.2	20.2	35.623	13.216	293150000	20	15	P47802;Q8R5C0;F7C846;G3XA66;D3Z3F4;G3UXX9;D3YVW0;G3UYJ5;G3XA75	P47802;Q8R5C0;F7C846;G3XA66;D3Z3F4;G3UXX9;D3YVW0	Metaxin-1
Ahnak2	19.0837	19.0785	19.7721	19.4714	19.2386	19.8154	21.0221	19.2246	20.806	19.4577	18.9537	19.3371	19.7916	18.4806	19.2921	20.9361	22.2923	23.451	23.6328	23.2405	23.7068	24.1227	23.8069	23.4446	22.712	22.8624	24.7601	24.4549	24.0612	24.1883	24.6132	14	1	1	62.9	2.1	2.1	115.14	38.924	14834000000	56	40	F7CVJ5	F7CVJ5
Ahnak2	20.0712	22.5163	20.2892	17.7989	16.1792	16.0496	19.3455	20.6555	20.9051	20.3493	16.7534	20.8213	19.3982	20.75	18.8075	16.4134	26.8657	27.2721	26.6068	26.9516	27.9887	28.0854	27.6348	26.9813	26.6312	26.7829	26.9638	28.3678	28.0131	27.6928	28.4477	37	37	28	53.5	53.5	32.1	166.49	323.31	412000000000	72	951	F7DBB3;Q3URZ6	F7DBB3;Q3URZ6
Srp72	23.7814	23.0486	23.9653	24.2852	24.3165	22.7335	23.9842	24.2248	24.3655	24.0206	23.1608	24.1733	24.4993	24.2372	23.7633	24.4649	22.5779	23.2195	24.7526	24.3272	22.9209	24.3406	22.789	24.0302	22.9826	23.35	24.337	23.2037	23.9766	23.9687	18.8836	8	8	8	17.6	17.6	17.6	74.656	37.249	1149100000	39	39	F8VQC1;Q3UZL8;A0JLN1;E9Q740;A0PJ97;Q3UU23;Q9CS54	F8VQC1;Q3UZL8;A0JLN1;E9Q740;A0PJ97	Signal recognition particle subunit SRP72
Sdhc	22.5025	20.6728	22.5679	23.3731	23.0486	21.7224	22.4852	22.2841	22.7525	22.4264	19.811	22.9157	23.5608	23.6837	19.8738	23.0227	22.4816	22.2225	19.4856	23.0135	22.8492	23.4973	22.3152	22.9784	22.93	23.1323	22.0949	20.1629	22.6771	22.8314	23.0399	3	3	3	27.4	27.4	27.4	14.51	3.4247	639180000	7	21	F8WGB3;Q5XK33;Q9CZB0	F8WGB3;Q5XK33;Q9CZB0	Succinate dehydrogenase cytochrome b560 subunit, mitochondrial
Ncf1	20.4833	19.5083	18.1773	19.6119	20.136	20.3769	19.3864	18.6974	19.3548	19.9341	19.3456	19.8581	22.1069	20.2656	20.0924	20.0827	23.4461	23.8871	22.9356	24.1026	24.8966	24.5149	24.2076	23.7056	23.4136	23.468	24.6037	25.0293	24.9952	24.626	24.2087	6	6	6	26.2	26.2	26.2	44.666	22.185	473820000	27	22	Q09014;Q3UA02;S4R293;Q7TMH0;Q3U9Y3;Q3UBI5;F8WH69	Q09014;Q3UA02;S4R293;Q7TMH0;Q3U9Y3;Q3UBI5;F8WH69	Neutrophil cytosol factor 1
Copa	24.6003	24.8786	24.4452	24.174	25.0568	25.4352	24.613	24.5189	24.701	24.6155	24.8268	24.6861	24.7186	25.0506	24.8228	25.1028	24.5353	24.5311	24.7422	24.7114	24.6096	24.6404	24.3199	24.826	24.5003	24.4151	24.9034	24.6788	24.8825	24.6889	24.4447	28	28	28	33.5	33.5	33.5	138.43	110.17	12638000000	76	393	Q8CIE6;Q8BTF0;F8WHL2;Q63ZW9;Q8R393;Q8BTF3;Q99JW9;Q3TAU7;F6XJN3	Q8CIE6;Q8BTF0;F8WHL2;Q63ZW9	Coatomer subunit alpha;Xenin;Proxenin;Coatomer subunit alpha
Glg1	24.0702	24.4578	23.8386	24.1793	24.2107	25.3864	24.0065	23.8724	24.1156	23.6667	24.4504	24.4213	23.7709	24.3183	24.5388	24.7918	23.73	23.8832	23.4751	24.3685	24.1681	24.0992	23.6452	23.6763	23.9286	23.6456	23.8538	24.1429	24.844	24.0138	24.0256	11	11	11	16.3	16.3	16.3	133.73	29.914	1239800000	68	55	Q61543;F8WHM5;F6RSH1;E9PWD8;Q8BQH1	Q61543;F8WHM5	Golgi apparatus protein 1
Atp5j2	25.071	25.984	25.4987	25.6846	25.0865	26.4132	25.0417	25.2221	25.385	25.5677	25.2514	25.6822	25.5775	25.5364	25.1481	25.2614	25.217	26.1518	25.4811	25.7247	25.925	26.4056	25.0828	25.6911	25.6629	25.5994	26.2821	26.1329	25.2324	24.9044	26.14	2	2	2	26.1	26.1	26.1	10.344	17.438	2249100000	4	74	P56135;F8WHP8	P56135;F8WHP8	ATP synthase subunit f, mitochondrial
Tpd52	24.1981	25.2971	24.3898	24.1901	25.134	25.1586	24.3171	24.0409	24.7946	24.1418	23.8218	24.569	24.8675	24.8155	24.7389	24.5092	24.5534	25.0486	25.2374	25.088	24.646	24.8876	24.7088	24.4966	24.3162	24.4739	24.5324	24.5043	24.9722	25.3629	24.4226	7	7	7	42.5	42.5	42.5	26.927	87.444	8552400000	12	110	F8WHQ1;Q62393-3;Q62393;E9PUA7;D3Z125;D3Z7X7;Q62393-2;D3Z637;D3Z2U2	F8WHQ1;Q62393-3;Q62393;E9PUA7;D3Z125;D3Z7X7;Q62393-2;D3Z637	Tumor protein D52
Pds5b	23.0488	23.1692	23.0767	22.2054	23.3359	23.1651	22.5167	22.7047	22.8452	22.7973	22.0042	22.4268	22.3615	22.7628	22.8049	21.8302	20.8516	21.6522	20.9855	22.875	21.6226	23.0663	20.8017	21.842	20.246	21.1576	22.1348	21.062	21.2809	22.6223	20.6016	10	10	8	8.5	8.5	7.2	164.42	32.103	1416500000	86	54	Q4VA53;F8WHU5;Q4VA53-3;Q4VA53-2	Q4VA53;F8WHU5;Q4VA53-3	Sister chromatid cohesion protein PDS5 homolog B
Arl1	21.6914	21.4217	21.7827	21.6295	22.9728	22.4165	21.1392	22.638	21.7464	21.3805	17.8289	21.8742	22.7826	22.3568	22.1403	22.1	22.3744	22.6057	22.2339	22.0156	23.1384	23.7171	22.8818	22.3874	22.5683	22.6882	23.1841	23.4836	24.1517	22.6351	23.1589	5	5	5	43.6	43.6	43.6	20.411	11.025	1744700000	10	48	P61211;F8WIB1;Q9D7H9;Q3TIR2;Q4V9U3;E9Q006	P61211;F8WIB1;Q9D7H9;Q3TIR2	ADP-ribosylation factor-like protein 1
Dnm2	23.9192	23.9415	23.7899	24.0874	24.1278	25.2774	24.0872	23.5717	23.9683	23.8287	23.2608	23.9709	24.2201	24.019	24.0195	23.7889	23.4406	23.7718	24.6663	24.1644	24.2329	24.233	23.8343	23.6316	23.3362	23.7827	24.0763	24.4622	24.532	24.6393	24.3307	16	16	7	25.5	25.5	12	98.144	84.483	2168500000	56	200	P39054;Q3T9X3;F8WIV5;P39054-2;Q3TCR7;Q3TBU6;G3X9G4;G3UZZ3;Q9CUM4;G3UY64;G3UXX2;F6W8Z8	P39054;Q3T9X3;F8WIV5;P39054-2;Q3TCR7;Q3TBU6;G3X9G4;G3UZZ3;Q9CUM4	Dynamin-2
Tra2b	24.3907	24.8224	24.899	24.887	25.5935	24.9087	24.6301	24.8831	24.8832	24.7257	22.689	24.8961	24.3561	24.9402	24.9516	25.5264	22.8999	23.7652	24.3934	24.1149	23.7069	23.4643	23.9308	24.1131	23.5484	23.5092	24.9427	24.3436	25.0888	24.8873	20.2728	3	3	3	17.7	17.7	17.7	33.665	59.232	1028500000	11	74	P62996;F8WJG3;Q5PR75	P62996;F8WJG3;Q5PR75	Transformer-2 protein homolog beta
St13	26.7633	26.3887	26.8558	26.8276	25.9775	22.6198	26.8113	26.2597	26.1098	26.4283	26.9356	26.7561	26.6858	26.4941	26.0416	26.0275	26.7523	25.9124	25.9406	26.1778	26.2086	26.2964	26.627	26.3864	26.1118	26.4316	25.7029	26.4159	26.1776	25.5731	26.319	6	6	6	21	21	21	41.655	38.378	4979900000	15	187	Q99L47;F8WJK8;Q3U9V1;Q3U8D2;Q3U3N7;Q3TGW8;E9Q1V0;E9Q1X9	Q99L47;F8WJK8;Q3U9V1;Q3U8D2;Q3U3N7;Q3TGW8	Hsc70-interacting protein
U2af1;U2af1l4	23.5981	24.4061	24.152	23.5765	24.7823	23.9686	23.6544	23.8182	23.8591	23.9557	22.7494	24.0039	22.5675	24.0315	24.0763	24.3967	22.7879	24.1817	24.6233	23.8864	23.1538	23.5899	22.8012	23.4902	23.1275	23.5216	24.5434	23.9483	23.7107	23.4487	24.5367	3	3	3	15.9	15.9	15.9	27.815	14.912	1475700000	12	55	Q9D883;G3UW94;Q8BGJ9;E9Q5J3;E9Q1I7;E9PUZ3;A0A494BA95;E9Q5Y2;E9Q809;A0A494B9X9;Q8BGJ9-4;Q8BGJ9-2;F8WH71;Q8BGJ9-3;A0A494B947;F7D8X7;E9PWM2;E9PWX6	Q9D883;G3UW94;Q8BGJ9;E9Q5J3;E9Q1I7;E9PUZ3;A0A494BA95;E9Q5Y2;E9Q809;A0A494B9X9;Q8BGJ9-4;Q8BGJ9-2;F8WH71;Q8BGJ9-3	Splicing factor U2AF 35 kDa subunit;Splicing factor U2AF 26 kDa subunit
Vdac2	25.224	24.6775	25.643	25.375	24.6742	24.9456	25.5011	25.2562	25.3824	25.3296	24.3331	25.1297	25.1667	24.7958	24.6846	24.9105	26.2075	26.3017	26.2287	26.5393	26.7633	26.8514	26.2765	26.6546	26.2073	26.529	25.933	26.9942	25.9963	26.9106	26.0408	12	12	12	59.7	59.7	59.7	31.732	257.37	21046000000	16	495	Q60930;G3UX26;A0A286YCR8;D3YZT5;D3YUN8	Q60930;G3UX26;A0A286YCR8;D3YZT5	Voltage-dependent anion-selective channel protein 2
Ctu2	24.0156	22.1506	22.054	23.118	21.9824	22.9722	22.8026	23.2109	22.4644	23.0187	20.2136	22.3168	23.9595	22.8258	22.2765	22.0383	18.5633	21.3387	19.9565	20.1938	22.0005	22.1649	21.1796	21.965	19.0742	19.6577	21.1208	21.6305	19.9519	22.6589	20.8034	9	9	9	22.4	22.4	22.4	56.104	52.997	1663000000	28	60	Q3U308;G3UXB4;D3Z2M0	Q3U308;G3UXB4;D3Z2M0	Cytoplasmic tRNA 2-thiolation protein 2
Prps1;Prps1l3	25.6888	25.0005	24.8433	26.0262	26.5349	25.3957	25.6145	25.9415	25.9183	25.474	20.4156	25.8347	26.5121	26.0064	25.9447	25.6094	25.7205	25.5195	25.136	24.4127	24.5472	24.6138	24.2513	25.2142	25.601	25.0161	24.2554	24.3364	23.7123	24.878	22.6653	10	10	2	42.8	42.8	9.4	34.834	38.062	2880200000	19	96	Q9D7G0;G3UXL2;Q3TI27;Q3UYQ0;Q3UPD5;Q9CVZ1	Q9D7G0;G3UXL2;Q3TI27;Q3UYQ0;Q3UPD5	Ribose-phosphate pyrophosphokinase 1
Gps1	23.8387	23.9581	23.6763	23.4386	24.1044	25.2162	23.4531	23.8871	24.5237	24.1021	28.3307	23.8828	23.7508	23.9664	23.9396	23.6961	22.7989	23.7655	23.6091	22.7679	23.0297	23.6225	23.1414	23.1123	22.4752	23.1613	24.7954	23.4086	22.8736	23.4227	23.4589	8	8	8	21.9	21.9	21.9	53.442	21.052	984720000	26	54	Q99LD4;G3UXW9;Q3MIA8;A0A140LJB7;B1ATU4;Q99LD4-2	Q99LD4;G3UXW9;Q3MIA8;A0A140LJB7;B1ATU4;Q99LD4-2	COP9 signalosome complex subunit 1
Psme1	25.2892	25.4215	25.3439	25.2352	24.5685	24.6748	25.1191	25.1741	25.2272	25.2798	26.525	25.4014	25.0251	25.1817	24.6426	24.5248	26.0005	25.8265	25.1402	25.3327	26.5859	26.09	26.5382	26.069	25.8334	25.7384	25.4603	26.3421	25.6892	26.01	26.0851	12	12	12	56.6	56.6	56.6	28.673	146.87	5171200000	19	289	P97371;G3UXZ5;G3UXY0;G3X9K9;G3UWN9	P97371;G3UXZ5;G3UXY0;G3X9K9;G3UWN9	Proteasome activator complex subunit 1
Pabpn1;Gm20521	25.194	25.4141	25.1826	25.2472	25.2451	25.2759	24.8931	25.0226	25.0144	25.3232	23.2811	25.1478	26.0337	25.7869	25.3506	24.1479	23.8339	24.7361	24.8726	24.9478	25.106	24.9221	24.4815	24.663	23.9083	24.112	24.9657	25.4119	25.1785	24.7132	25.3798	6	6	6	52.6	52.6	52.6	32.296	136.67	6312000000	15	136	Q8CCS6;G3UY42;Q8CCS6-2;D3YUB9;D3Z055;G3UWS5;D3Z5F7;G3UX74	Q8CCS6;G3UY42;Q8CCS6-2;D3YUB9;D3Z055;G3UWS5;D3Z5F7	Polyadenylate-binding protein 2
Gtf2i	23.4768	24.8688	23.894	24.1507	24.598	25.1469	23.7638	23.6338	23.4987	23.8843	26.9304	23.7643	24.4077	23.8268	24.0309	24.0847	21.492	22.9541	23.2406	22.688	21.8795	22.644	21.8115	22.6963	22.602	21.6672	24.2144	22.6761	22.3345	22.6147	23.1674	8	8	8	16.3	16.3	16.3	112.26	28.486	630350000	60	50	Q9ESZ8;Q3UHU8;G3UYD0;Q9ESZ8-5;Q9ESZ8-4;Q9ESZ8-3;Q9ESZ8-6;Q9ESZ8-2;G3UYJ6;G3UX27;G3UWV2	Q9ESZ8;Q3UHU8;G3UYD0;Q9ESZ8-5;Q9ESZ8-4;Q9ESZ8-3;Q9ESZ8-6;Q9ESZ8-2;G3UYJ6	General transcription factor II-I
Pfdn6	25.4497	24.8345	24.9543	24.465	24.8799	24.8226	25.1419	25.0658	24.6046	24.473	22.7077	24.8924	24.6131	23.7735	24.3577	24.1441	24.022	24.3564	23.3211	23.433	24.9525	23.5213	24.3237	24.0089	23.8571	24.4926	24.0309	24.0902	23.9242	23.5271	23.4731	5	5	5	44.1	44.1	44.1	14.454	20.506	1285100000	11	73	Q03958;G3UYF9;A0A3Q4EBT3	Q03958;G3UYF9;A0A3Q4EBT3	Prefoldin subunit 6
Gigyf2	21.4045	20.3643	21.3997	22.3933	22.0694	22.5645	21.3888	21.771	19.7011	21.9128	23.7208	21.7454	21.9955	19.2392	21.2712	22.1699	19.4155	19.7145	22.4174	20.0046	18.9973	23.2831	19.3528	21.5509	22.1192	20.756	22.4207	22.0369	23.2915	23.1042	22.2996	9	9	9	9.2	9.2	9.2	149.19	77.472	2087400000	58	65	Q6Y7W8;G3UYG6;G3UWR2;Q8C585;G3UYR9;Q3TUA5;E9Q2M5;Q6Y7W8-2;G3UZX7;G3UWT6;G3UYH4;G3UZS9	Q6Y7W8;G3UYG6;G3UWR2;Q8C585;G3UYR9	PERQ amino acid-rich with GYF domain-containing protein 2
Rps28	26.5833	27.0759	26.722	26.3813	26.6638	26.0819	26.5983	26.5335	27.1344	26.8266	22.3601	26.7446	27.4186	26.9133	27.5657	27.2052	26.597	27.318	27.7521	27.194	26.2648	26.8034	26.3336	27.1699	26.818	26.7723	27.8622	26.945	27.2239	26.9237	27.4345	3	3	3	36.2	36.2	36.2	7.8409	73.874	3955300000	3	102	P62858;G3UYV7	P62858;G3UYV7	40S ribosomal protein S28
Klhdc4	22.3699	20.6695	21.5361	21.8758	23.0386	20.2952	20.8185	22.0976	22.6536	22.1771	19.6983	22.5374	22.4781	21.9028	22.8095	23.8514	22.3886	21.2123	19.9452	20.8442	21.0949	21.4853	21.7337	19.623	21.4134	21.3057	21.5358	21.6264	19.9445	20.6114	20.6559	6	6	6	15.1	15.1	15.1	64.86	27.481	266490000	31	27	Q921I2;G3UZ63;G3X961;G3UZG5;Q6PE06;G3UZF2	Q921I2;G3UZ63;G3X961;G3UZG5	Kelch domain-containing protein 4
Krr1	22.4198	22.9699	22.6093	23.4827	23.1528	23.0431	22.7511	22.4903	23.648	22.796	26.7226	23.5658	23.7912	23.9574	23.0414	22.8229	22.3584	22.5017	23.5157	23.3422	22.0805	22.1131	22.1383	22.6025	21.8541	21.8163	23.1424	22.4978	20.2357	22.1964	18.9487	3	3	3	9.2	9.2	9.2	43.537	5.2953	248490000	26	32	Q8BGA5;G3UZA0	Q8BGA5;G3UZA0	KRR1 small subunit processome component homolog
Txn2	23.1704	23.3578	23.2835	23.3651	24.0178	23.1686	23.3948	23.5612	23.454	23.6166	22.999	23.7164	24.1815	23.9503	23.9317	24.5931	22.6815	23.2005	23.4664	22.5356	23.3412	23.4687	22.4737	22.8608	21.8858	22.5607	24.0907	23.384	23.0206	23.0113	22.744	4	4	4	36.7	36.7	36.7	18.255	9.5191	501130000	9	41	P97493;G3UZY2;G3UX99;A2A439	P97493;G3UZY2	Thioredoxin, mitochondrial
Ctsa	18.8889	20.3523	18.7024	20.8727	15.1033	21.7616	20.9995	19.8609	21.0066	18.2581	20.5427	21.2679	19.4181	22.1794	20.9136	19.3927	25.4146	26.4005	26.2951	26.5004	27.2068	26.3132	27.192	26.4466	26.0875	26.0842	25.8122	26.5577	26.5373	27.1678	26.6933	10	10	10	27.8	27.8	27.8	53.829	227.48	5149200000	22	201	Q9D2D1;G3X8T3;P16675;A2A5J9;A2A5J8	Q9D2D1;G3X8T3;P16675	Carboxypeptidase;Lysosomal protective protein;Lysosomal protective protein 32 kDa chain;Lysosomal protective protein 20 kDa chain
Rnf219	23.2219	23.8159	23.0163	24.0456	24.327	24.7921	23.6616	23.471	23.329	24.1577	23.5963	23.2529	24.85	24.4178	23.146	23.9898	21.7052	22.0208	22.421	22.6219	22.8488	22.9043	22.3071	22.283	22.6745	21.9907	22.5103	22.3184	22.674	20.5453	23.67	4	4	4	6.6	6.6	6.6	79.957	3.9457	1226900000	47	16	Q8K2Y0;G3X8V5;A0A2I3BRT6;Q8K2Y0-2;Q8K2Y0-3	Q8K2Y0;G3X8V5;A0A2I3BRT6;Q8K2Y0-2;Q8K2Y0-3	RING finger protein 219
Vps16	19.3425	19.8407	20.572	20.2177	20.5729	19.8418	18.6133	19.4408	20.5195	20.7793	19.4767	20.2231	20.2169	20.5472	20.0495	20.2138	22.6114	23.1228	22.233	22.4404	22.0339	20.9587	19.8904	21.7597	21.9136	21.7651	20.8712	21.9013	20.4516	22.3001	19.1436	5	5	5	9.4	9.4	9.4	94.927	12.496	180700000	48	9	Q920Q4;Q8BWV2;G3X8X7;Q920Q4-2;Q8C016;A2BI90	Q920Q4;Q8BWV2;G3X8X7;Q920Q4-2	Vacuolar protein sorting-associated protein 16 homolog
Supt16h;Supt16	24.9091	24.6475	25.0047	24.9441	24.7343	23.7896	24.7245	24.7817	24.9668	24.9423	25.7654	25.1167	25.2306	25.0096	24.9911	24.3395	24.0708	24.3555	24.8153	24.3719	24.4368	24.613	24.0003	24.2811	24.03	24.3121	24.6148	24.865	24.6471	24.432	24.8928	15	15	15	17.7	17.7	17.7	119.82	53.005	2675200000	63	183	Q920B9;G3X956	Q920B9;G3X956	FACT complex subunit SPT16
Heatr1	21.6838	22.1842	20.881	21.8835	22.7542	23.6022	21.091	21.7325	21.4463	21.604	21.2357	22.0587	21.7062	22.5245	21.9839	22.1867	21.8218	22.1624	21.7526	23.0796	21.4734	22.7757	21.2078	21.8971	22.1438	22.0881	22.6646	22.0766	22.5848	22.0593	21.5833	12	12	12	6.5	6.5	6.5	242.07	15.175	1278700000	128	76	G3X9B1;Q3TNE1;Q3UNW7;Q3V1X6;A0A1Y7VNI1;Q3TMK0;Q8BLJ4;Q3T9I0;A0A1Y7VNG8;Q8VCK1;Q8CCT5	G3X9B1
Htt	21.8516	22.1207	21.9297	22.8429	21.9515	20.4652	21.8555	22.2851	21.8712	22.5697	19.4512	22.0491	21.6785	21.9913	21.6658	22.2559	22.1599	21.4236	21.468	21.5751	21.5378	21.7965	21.5989	21.7845	22.2805	21.8615	22.1828	21.4761	21.7243	21.3668	21.8957	4	4	4	1.2	1.2	1.2	344.69	2.5192	109850000	154	4	P42859;G3X9H5;P42859-2	P42859;G3X9H5;P42859-2	Huntingtin
Arfgef1	19.3774	20.6489	20.7973	21.018	20.9017	20.8643	19.7909	20.9214	20.6076	20.8031	21.0297	20.4902	21.1183	20.3073	18.8905	21.2027	20.7838	21.0507	20.9934	21.0797	20.8286	21.1149	20.4973	21.0204	20.4319	20.6105	20.9825	20.6565	21.1737	21.04	21.078	10	4	4	6.8	2.7	2.7	208.5	3.7999	37904000000	101	6	G3X9K3;D3YYK9;Q8R3I7	G3X9K3;D3YYK9	Brefeldin A-inhibited guanine nucleotide-exchange protein 1
Psme2	22.6272	23.2442	23.7738	23.7628	21.104	24.6815	23.6837	22.9802	22.5535	22.5563	25.5802	22.562	23.1538	23.178	23.0327	24.0634	24.7656	23.7363	22.8522	23.4453	25.0404	25.0476	25.6266	23.771	24.6693	22.0716	24.3526	23.6729	25.2097	24.4175	24.9422	5	5	5	31.8	31.8	31.8	27.057	34.657	2939100000	19	102	P97372;G3X9V0;E0CZ90;Q99LN3	P97372;G3X9V0;E0CZ90	Proteasome activator complex subunit 2
Idi1	22.7095	23.8086	23.345	23.7052	24.0641	24.6619	22.9951	23.1793	22.7688	22.6287	23.3951	23.0647	23.2209	23.5705	23.4446	23.6944	20.7222	22.3096	21.1253	21.3594	21.6356	21.5466	20.3302	21.2232	21.9869	21.5001	22.0246	21.9311	22.1167	21.3419	21.422	4	4	4	31.7	31.7	31.7	26.289	47.774	405300000	14	60	P58044;G3XA48;H3BLF8;H3BLP1;H3BKD7	P58044;G3XA48;H3BLF8;H3BLP1;H3BKD7	Isopentenyl-diphosphate Delta-isomerase 1
Atp2b1	24.1317	24.0094	24.1026	23.6149	24.7286	25.3427	23.904	24.026	23.8799	23.9245	24.3244	24.026	23.6072	23.623	24.4636	21.6784	24.2829	24.7614	24.0371	24.7193	23.3244	23.9401	23.8198	24.5909	24.7243	25.1447	25.2819	24.0523	23.9993	22.8116	23.4754	14	14	10	18	18	13.1	134.75	49.912	2725400000	65	142	G5E829;Q8K314;Q3TC38;A0A1W2P7C7;Q3TDJ2;Q05CJ5;Q6Q477;E9Q828;Q6Q477-2;F7AAP4;D1FNM8;H2BL43;D1FNM9;Q3TSK3;A0A1W2P772;Q6PG79;Q3UPA8;A0A1W2P882;A0A1W2P6X7;A0A1W2P7R3;A0A1W2P867	G5E829;Q8K314	Plasma membrane calcium-transporting ATPase 1
Cyb5a	16.4968	19.5904	17.0997	19.6206	20.9183	19.8427	17.6373	17.5607	17.1351	17.2026	18.9301	18.0225	20.1655	20.0368	19.5914	19.7251	21.4214	19.8562	18.9956	19.6232	24.0182	23.7558	24.5808	19.4449	21.9439	21.5844	20.3493	23.2248	23.1676	22.6256	23.8442	4	4	4	41	41	41	15.241	40.43	2909800000	8	66	P56395;G5E850;E0CY88;A0A494B9D8	P56395;G5E850;E0CY88	Cytochrome b5
Sf3b1	23.8044	24.2844	23.9309	24.3144	24.8803	25.7944	24.1758	24.2361	24.3131	23.9211	24.2967	24.1005	24.6225	24.8983	24.6161	24.8216	25.2332	24.1827	24.8396	24.3513	24.1698	24.7325	24.0626	24.3529	23.9398	24.0173	24.8576	24.4024	24.5068	24.6346	24.7389	22	22	22	24.5	24.5	24.5	145.81	68.828	6195700000	69	200	Q99NB9;G5E866;Q3US00;A0JLN0;Q3UIB4;Q8C839;Q8C2Y9;A0A087WNS2;Q3TB51	Q99NB9;G5E866;Q3US00	Splicing factor 3B subunit 1
Scyl2	19.9462	20.2441	20.3768	19.0638	20.6694	21.9895	19.4088	20.0304	20.6869	19.7146	19.3249	20.7456	19.693	20.7272	20.9744	21.6035	19.5815	20.9354	20.5281	21.6453	21.0757	21.4185	20.4671	20.5321	19.9833	20.2062	22.4149	20.7602	21.2345	21.4319	21.9788	11	11	11	16.2	16.2	16.2	103.32	26.766	5049900000	44	86	Q8CFE4;G5E8J9;Q8CFE4-2;Q80UY7	Q8CFE4;G5E8J9	SCY1-like protein 2
Ppp6r3	22.339	21.7079	22.8976	23.449	21.8128	23.0593	22.2785	22.304	23.0754	22.8248	21.1594	23.0372	22.7953	22.1087	21.8485	20.6495	21.3733	22.6334	22.1215	22.657	22.7891	22.2213	22.2745	22.0937	21.4843	21.7972	21.3096	22.4723	22.1703	23.418	21.6463	15	15	15	20.7	20.7	20.7	94.652	43.807	4288500000	46	118	Q922D4;G5E8R4;Q922D4-2;Q922D4-3;Q922D4-4;A0A286YCG3;A0A286YE88;A0A286YD27	Q922D4;G5E8R4;Q922D4-2;Q922D4-3;Q922D4-4	Serine/threonine-protein phosphatase 6 regulatory subunit 3
Hnrnpl	27.2954	26.8662	27.1483	26.497	26.5648	25.75	27.2373	27.1322	27.1105	27.2234	25.4624	26.9566	26.2349	26.5492	26.334	26.5593	25.8985	26.6398	24.8963	25.6301	26.0997	24.9693	26.1572	26.338	26.0634	26.1993	25.3691	26.4877	25.6999	25.1924	26.1529	16	16	16	52.6	52.6	52.6	63.963	284.74	9470100000	24	427	Q8R081;G5E924;Q3UMT7;G3UY38;Q8BI42;Q9CVU5;G3UY56;G3UYY3	Q8R081;G5E924;Q3UMT7;G3UY38	Heterogeneous nuclear ribonucleoprotein L
Stx5;Stx5a	20.2594	19.1631	20.5528	20.3822	20.5778	21.6646	20.7078	19.655	20.5367	20.0137	21.7829	20.2885	19.8088	20.4322	19.9503	21.2574	19.7597	21.3288	21.8025	21.447	21.0497	20.8157	20.6697	20.8672	20.1173	20.9479	22.3188	20.9543	21.7543	21.8043	21.6887	1	1	1	7	7	7	39.713	15.965	306260000	22	20	Q8K1E0;H3BJ02;H3BJE3;I1E4X1;Q8K1E0-2	Q8K1E0;H3BJ02;H3BJE3;I1E4X1;Q8K1E0-2	Syntaxin-5
Arhgef2	22.8708	22.7578	20.3071	22.2593	23.8425	20.0868	22.3699	22.6155	22.5585	22.7077	24.0195	22.7993	23.5398	23.5081	24.2663	22.8463	22.2654	22.6245	23.0702	23.8798	22.9129	22.5429	22.4075	22.7043	22.5265	22.7355	22.4542	22.9551	22.6165	23.1747	22.8218	8	8	8	11.4	11.4	11.4	111.97	14.577	922500000	62	41	Q60875;H3BJ45;Q60875-4;Q60875-5;H3BJX8;H3BKH9;H3BJU7;H3BJ40;A0A2X0SFE2;Q3TYZ4;Q60875-2;Q60875-3;H3BL15;H3BJ59;H3BLF9;H3BIX8;H3BLJ1	Q60875;H3BJ45;Q60875-4;Q60875-5;H3BJX8;H3BKH9;H3BJU7;H3BJ40;A0A2X0SFE2;Q3TYZ4;Q60875-2;Q60875-3	Rho guanine nucleotide exchange factor 2
Aftph	21.7447	22.3982	21.7053	22.613	19.9983	22.8066	21.5489	21.6524	22.0738	19.4839	19.8769	21.7781	20.7054	19.1758	20.709	20.2886	19.62	21.8611	22.6692	22.6875	21.9135	22.7212	19.7003	21.9169	21.7545	21.8382	20.2166	20.1125	22.6395	19.6653	20.5751	7	7	7	12.4	12.4	12.4	101.13	11.952	282980000	45	18	Q80WT5;Q3UU49;H3BJH7;Q80WT5-2;Q8C993;H3BKM5;Q3U8A4;H3BIZ9	Q80WT5;Q3UU49;H3BJH7;Q80WT5-2;Q8C993;H3BKM5	Aftiphilin
Eps15	21.9933	23.1525	21.9203	22.5242	22.8522	24.289	22.052	22.0924	23.1688	22.4451	23.6958	22.3949	22.581	22.4047	22.7254	22.1318	21.7778	22.4845	22.6644	22.7683	22.1745	22.2695	21.6123	22.2973	21.9388	21.3242	23.2196	22.3025	23.0684	20.494	20.9649	15	15	15	24	24	24	98.47	80.858	4260700000	44	117	P42567;H3BK65;F6W2Q5;Q5JC28;A0A0R4J0A0;P42567-2;H3BJB8	P42567;H3BK65;F6W2Q5;Q5JC28	Epidermal growth factor receptor substrate 15
Esd	23.7641	24.9697	24.3268	22.5549	24.8642	24.5787	23.7993	24.1326	24.6049	24.3368	25.5489	24.4133	24.3855	24.3701	24.8174	25.0271	26.4628	26.9808	26.9257	26.9606	28.6257	28.5756	28.5023	26.5945	26.4663	26.533	26.9436	28.7173	28.8677	28.842	28.5448	14	14	14	80.9	80.9	80.9	31.319	323.31	19497000000	16	463	Q9R0P3;H3BKH6;H3BJP2;H3BLJ9;H3BJL6;H3BK43;H3BJC6;H3BL99	Q9R0P3;H3BKH6;H3BJP2;H3BLJ9;H3BJL6;H3BK43	S-formylglutathione hydrolase
Ap3m1	22.8066	22.2294	23.4761	22.3979	23.2564	21.8768	22.9739	22.7332	23.1606	22.8653	22.8814	22.5616	22.4436	23.3487	23.0744	23.6165	22.3978	23.7927	24.9436	24.3287	23.8925	23.4756	23.6988	23.9391	23.5642	24.0665	23.9152	24.6047	24.1956	24.3968	24.1098	8	8	8	29.7	29.7	29.7	46.936	14.999	1374900000	23	41	Q9JKC8;H7BWY2;Q9DBU8;A0A286YDZ6;Q921U0;Q8R2R9;D6RI63;D3YWU3;Q3TRH5;D3YXV9	Q9JKC8;H7BWY2;Q9DBU8;A0A286YDZ6	AP-3 complex subunit mu-1
Opa1;mKIAA0567	22.3397	22.4588	22.4221	21.8418	21.6705	23.2359	22.5895	22.2447	22.2542	22.3158	22.8244	22.3765	21.6717	21.6355	21.5277	22.1707	21.0742	21.7959	19.4857	21.8194	22.0375	20.265	21.6123	22.386	21.7892	21.7341	21.9347	21.8066	21.7131	22.5246	21.4431	6	6	6	9.5	9.5	9.5	111.34	4.7365	178170000	66	4	P58281;P58281-2;Q80TX7;H7BX01;E0CXD1;Q8BK99	P58281;P58281-2;Q80TX7;H7BX01;E0CXD1	Dynamin-like 120 kDa protein, mitochondrial;Dynamin-like 120 kDa protein, form S1
Cep170	18.5061	22.6662	22.7965	22.0348	22.0624	19.453	22.1065	22.306	21.6271	22.2296	19.5656	21.9887	21.7182	21.8908	21.8865	20.2169	18.737	21.2051	21.3908	19.6005	19.87	18.857	21.6371	21.6508	18.9585	18.868	20.2695	20.9941	19.0128	21.4223	20.148	36	36	36	36	36	36	175.05	323.31	17470000000	99	278	Q6A065;H7BX26;A0A0A6YXK7;A0A0A6YX99;Q6A065-3;A0A0A6YVZ3;Q6A065-2;A0A0A6YXT4;A0A0A6YWV9;A0A0A6YXR9;Q80U49;B9EIX2;Q80U49-2	Q6A065;H7BX26	Centrosomal protein of 170 kDa
Pus1	21.6158	22.5041	22.1769	23.0121	22.8308	23.7746	21.7698	21.7047	21.7551	22.2372	24.9223	22.273	21.7286	22.1882	22.5413	22.673	21.2309	22.8847	22.4104	22.1195	21.3526	20.7941	21.2832	21.0977	19.6947	20.4292	22.0175	21.2794	21.1183	21.244	21.1126	3	3	3	11.6	11.6	11.6	47.502	4.4825	158010000	30	30	Q9WU56;Q3TT85;H7BX59;Q9WU56-2;Q9WU56-3;D3YWU8;D3Z092;Q9WU56-4	Q9WU56;Q3TT85;H7BX59;Q9WU56-2;Q9WU56-3;D3YWU8;D3Z092;Q9WU56-4	tRNA pseudouridine synthase A, mitochondrial;tRNA pseudouridine synthase
Srsf1	26.2126	25.7926	26.0589	26.3963	26.5445	26.1198	26.0419	26.0741	26.2894	26.0599	25.1633	26.2766	26.1961	26.4135	26.5548	26.181	25.8959	25.7321	25.2539	25.9148	25.7668	25.4687	25.3811	25.6341	25.5501	25.7489	25.4727	25.7649	26.2136	25.8069	25.2466	7	7	7	35.9	35.9	35.9	27.744	58.004	4607400000	15	238	Q6PDM2;H7BX95;Q6PDM2-3;Q6PDM2-2;F7AI47;F6QXN3	Q6PDM2;H7BX95;Q6PDM2-3;Q6PDM2-2	Serine/arginine-rich splicing factor 1
Son	22.0682	19.603	22.284	22.0473	21.8429	23.8665	21.6216	22.0021	21.6711	21.745	19.1401	21.7854	21.8606	19.0292	21.2714	22.232	21.2751	21.5571	20.2074	21.6563	21.1974	20.9153	21.0514	21.4628	21.1742	20.6966	20.8973	21.7923	21.2327	20.7158	21.5942	7	7	7	4.8	4.8	4.8	265.65	9.4327	591150000	85	28	Q9QX47;H9KV01;H9KV15;H9KV00;Q9QX47-2;Q9QX47-4;Q9QX47-3;Q8BS91;Q8C9T5;H9KV02	Q9QX47;H9KV01;H9KV15;H9KV00;Q9QX47-2;Q9QX47-4;Q9QX47-3;Q8BS91	Protein SON
Rpl10;Rpl10l	27.3249	27.3593	27.72	27.4558	27.5147	28.1992	26.8503	26.895	27.4338	27.2396	27.572	27.3953	27.2222	27.4821	27.183	27.238	26.7288	27.8168	28.0483	27.9796	26.8906	27.2086	26.9335	27.3857	27.3702	27.2264	28.071	27.582	27.4463	27.4413	27.3694	6	6	6	32.2	32.2	32.2	24.604	152.02	16868000000	13	282	Q6ZWV3;I7HLV2;Q3THJ6;P86048;O89059;A0A1B0GXC3;B7FAU6	Q6ZWV3;I7HLV2;Q3THJ6;P86048	60S ribosomal protein L10;60S ribosomal protein L10-like
Noc2l	21.4777	22.0795	21.433	21.2749	20.8522	21.001	21.657	21.7337	21.7904	21.731	19.0533	21.4793	21.0366	21.2994	21.4129	21.8095	22.335	21.9938	22.4652	21.7732	21.5014	21.7454	20.81	22.2248	22.3074	21.0656	23.1279	22.4068	21.6784	19.3469	22.381	7	7	7	11.8	11.8	11.8	80.455	36.938	437490000	34	30	Q3UZI6;Q8BHX6;J3QK52;Q9WV70	Q3UZI6;Q8BHX6;J3QK52;Q9WV70	Nucleolar complex protein 2 homolog
Lypla1	22.2497	23.2466	22.6566	23.36	23.4026	24.2871	22.7402	22.8497	23.1821	22.4259	24.8759	23.3972	22.8263	22.3698	23.0587	23.786	23.9771	22.0035	21.4646	22.4623	22.3788	22.9755	22.1888	22.4203	22.7847	22.7666	22.355	22.9291	22.9622	22.7599	22.4938	4	4	4	27.8	27.8	27.8	24.687	17.177	563670000	12	39	P97823;J3QP56;P97823-2;D3YUG4;Q4FK51;D3Z111;D3Z269	P97823;J3QP56;P97823-2;D3YUG4;Q4FK51;D3Z111	Acyl-protein thioesterase 1
Bsg	25.7285	25.6032	24.7626	24.5995	23.9337	23.1385	24.8354	24.6677	23.2587	24.0708	18.4006	24.2265	24.0432	23.1413	24.123	24.2156	23.8043	23.0348	22.2255	22.4488	22.8563	22.0289	23.0704	22.8347	23.7306	23.1294	22.6051	22.3209	22.1772	22.0388	23.412	7	7	7	18.8	18.8	18.8	42.444	26.088	2234700000	21	54	P18572;K3W4Q8;O55108;O55107;P18572-2;J3QP71	P18572;K3W4Q8;O55108;O55107;P18572-2;J3QP71	Basigin
Myh14	20.2108	20.4439	19.753	24.4335	19.6238	23.605	23.7137	19.5249	20.3403	21.1268	19.8098	20.1863	24.2595	20.6051	20.4642	24.4152	20.2821	19.8524	19.1652	20.1897	20.1845	23.8743	20.004	18.7231	19.1088	20.2051	23.9501	20.4407	24.1234	23.8509	23.5419	9	5	5	4.7	2.4	2.4	228.58	5.6478	7877400000	126	40	Q6URW6;K3W4R2;Q6URW6-2;Q6URW6-3;Q7TQH2;A0A140LI60	Q6URW6;K3W4R2;Q6URW6-2;Q6URW6-3	Myosin-14
Atp6v0a1	24.2959	22.9805	24.2541	24.6316	24.9115	22.6889	23.6193	23.5164	24.3789	23.7228	19.5581	24.1368	24.1651	24.9645	24.3794	24.1926	23.8284	25.0171	25.3908	25.2331	23.3009	23.8728	23.2	24.8189	24.7938	24.6994	23.7508	23.5663	23.9895	24.0829	23.8242	9	9	9	14.1	14.1	14.1	96.466	38.251	1595700000	38	83	Q9Z1G4;Q6NXX6;Q3TXT5;K3W4T3;Q9Z1G4-3;Q9Z1G4-2;Q3TY98;Q99M55;A2A599;Q3TLR5	Q9Z1G4;Q6NXX6;Q3TXT5;K3W4T3;Q9Z1G4-3;Q9Z1G4-2;Q3TY98	V-type proton ATPase 116 kDa subunit a isoform 1;V-type proton ATPase subunit a
Lig3	21.0499	22.2388	22.354	23.1119	23.22	24.3419	21.6184	21.9422	21.8564	21.8819	21.518	21.8292	22.4076	22.2591	22.8073	22.1722	19.1112	21.4576	20.128	21.1112	20.655	20.8003	20.1264	21.6651	19.6388	20.7383	21.3127	20.9251	19.5881	21.4195	20.2676	3	3	3	3.2	3.2	3.2	113.07	5.403	244040000	64	17	P97386;Q3UC82;Q3U1F0;Q80ZH7;K4DI59;Q3TJN5;B1AT03;P97386-2;G3UYI8;Q3U0I5	P97386;Q3UC82;Q3U1F0;Q80ZH7;K4DI59;Q3TJN5;B1AT03;P97386-2	DNA ligase 3;DNA ligase
Creg1	19.4499	19.8231	18.9515	20.1518	19.5674	18.7448	19.5271	19.727	20.7985	18.9062	21.7563	20.9835	19.2215	20.4264	19.7689	20.9404	21.9325	23.2018	22.6737	19.2008	22.6742	23.4699	22.1268	21.9453	22.4082	23.03	23.5001	23.8383	23.9067	23.7204	22.5949	2	2	1	21.3	21.3	9.6	11.021	5.5763	229700000	7	19	K4DI63	K4DI63
Wdr81	22.0569	19.9899	21.6173	18.7376	19.2557	20.8818	18.9011	19.8904	21.2986	20.482	19.2962	21.1815	20.3878	20.0509	20.3177	19.5536	20.652	22.091	21.5871	21.9624	22.3222	22.9437	22.1062	21.6741	22.4844	22.38	21.8947	22.0528	22.1484	22.0782	22.2815	9	9	9	7.6	7.6	7.6	211.94	18.595	596470000	91	24	Q5ND34;K4DI77;Q5ND34-3;Q5ND34-2;F6XD87;Q6P8W0;Q8R159;Q68EM0;Q3UU62	Q5ND34;K4DI77;Q5ND34-3;Q5ND34-2	WD repeat-containing protein 81
H2-D1;H2-D	25.2284	22.8679	24.6854	24.702	22.8412	23.7171	25.0791	24.6354	25.1126	24.8002	19.3068	24.8761	25.0413	24.4963	23.1208	22.7876	18.6708	19.4068	20.6944	20.2866	19.6991	19.4106	19.6548	20.1201	19.8722	19.5413	20.3697	19.9496	19.898	20.7543	19.3172	7	4	0	23.3	14.5	0	41.11	15.359	798360000	21	37	P01900;K7W4D1;P01895;P01895-2;A0A2Z4SXM9;A0A2Z4SXY7;A0A2Z4SYQ2;A0A2Z4SXT5;O19476;A0A2Z4SXL9;P14427;A0A2Z4T2P1;P06339;A0A2Z4SZ73;A0A2Z4T3T7;A0A2Z4SXR0;A0A2Z4T3Z0;Q9TQM0;A0A2Z4SYJ1;A0A2Z4SZ54;O98032;Q9TQB1;A0A2Z4T1Z5;Q9TQL9	P01900;K7W4D1;P01895;P01895-2;A0A2Z4SXM9;A0A2Z4SXY7;A0A2Z4SYQ2	H-2 class I histocompatibility antigen, D-D alpha chain;H-2 class I histocompatibility antigen, alpha chain
H2-K;H2-K1	24.8933	24.5774	24.5344	23.8652	24.3076	23.0539	24.5582	24.3582	24.4015	24.4819	20.6228	24.7948	23.6926	24.0172	25.4475	24.1877	19.524	19.926	21.187	21.4683	19.8911	20.4539	19.1762	19.8723	19.2554	20.6672	19.2666	19.8312	19.1256	20.309	20.5399	7	3	1	28.7	13.1	3.9	32.721	12.704	680960000	18	28	K7WBQ4;Q31173;P04223-2;P04223;A0A286R3P5;Q7TN03;P14428;P03991;Q61891;O19449	K7WBQ4;Q31173;P04223-2;P04223;A0A286R3P5;Q7TN03;P14428;P03991	H-2 class I histocompatibility antigen, K-K alpha chain;H-2 class I histocompatibility antigen, K-Q alpha chain;H-2 class I histocompatibility antigen, K-W28 alpha chain
Csnk2b;Csnk2b-Ly6g5b	24.1852	23.6283	24.1135	24.3568	24.7566	23.9533	24.1847	24.3186	24.4216	24.0604	22.9934	24.2211	24.6807	24.127	24.012	24.7844	24.6134	24.2651	24.6154	24.0138	24.2004	24.8252	23.992	24.2329	24.4815	24.3074	24.9095	24.1528	24.9958	24.0782	24.1567	5	5	5	37.7	37.7	37.7	24.942	31.262	874270000	11	80	P67871;N0E4C0;G3UZJ5;N0E4C5;N0E463;G3UZA4;N0E462;G3UXG7;G3UZX4;G3UWU5;N0E636;G3UXU2	P67871;N0E4C0;G3UZJ5;N0E4C5;N0E463;G3UZA4;N0E462;G3UXG7;G3UZX4	Casein kinase II subunit beta
Hk2	23.6402	23.1889	24.2941	23.6282	24.5608	23.7989	23.8763	23.6417	24.5072	23.8889	23.3242	24.1729	23.9682	23.9712	24.8542	23.807	23.8515	19.3596	21.2925	24.0051	24.1327	19.3235	24.0188	24.1217	24.0851	24.0852	24.0917	24.4267	24.2525	24.3111	24.2127	16	11	11	23	17.3	17.3	102.53	20.117	1156700000	55	35	O08528;E9Q5B5;E9Q9M6	O08528;E9Q5B5	Hexokinase-2;Hexokinase
Capn2	23.1971	24.0164	23.6477	23.8042	21.1165	23.3785	24.1555	23.823	23.9295	23.9176	21.4884	23.7886	23.3361	23.9216	23.4457	22.8482	22.5788	22.6261	21.8713	22.7393	20.1362	22.1919	21.6778	22.7947	21.8245	23.0671	21.4457	23.044	21.6244	22.7306	21.7559	12	12	12	22.3	22.3	22.3	79.871	26.973	1204200000	38	43	O08529;Q3U3A8;Q3U8S5;Q8BPV9;Q8R486	O08529;Q3U3A8;Q3U8S5;Q8BPV9	Calpain-2 catalytic subunit
Dpysl2	25.66	25.8055	25.8076	25.9667	25.8596	25.7755	25.6544	25.8938	25.8325	25.9295	26.2435	26.0476	25.8147	25.9388	25.9154	25.8774	23.4623	23.9337	24.0634	23.891	24.7222	24.8138	24.0299	23.9755	23.465	23.5424	23.9398	24.3451	24.5273	24.7021	23.5828	25	22	21	75.3	67.8	65.6	62.277	323.31	31661000000	33	506	O08553	O08553	Dihydropyrimidinase-related protein 2
Emd	22.6559	21.6268	22.2403	19.5367	21.5111	21.6999	23.2918	22.0393	22.3578	22.8618	18.9438	23.1136	22.2117	20.936	20.9753	21.0828	21.8333	22.0057	22.1608	22.2635	21.615	19.4504	22.0874	21.5757	21.6176	21.6315	20.159	21.7812	20.1791	22.5263	21.0169	7	7	7	34.4	34.4	34.4	29.435	25.714	4500600000	12	55	O08579;Q3THM8;I7HJS1;B7FAU5	O08579;Q3THM8;I7HJS1;B7FAU5	Emerin
Gtpbp1	23.6102	23.6826	24.003	22.0484	22.8329	25.1913	24.1729	23.5329	24.2162	23.9363	21.0964	22.9368	23.6194	24.5016	23.4584	23.7086	22.0996	19.6907	20.6629	21.5503	20.5243	21.3416	19.9462	20.7741	21.1008	20.9888	19.9867	20.4805	21.4194	20.0119	21.7105	4	4	4	7.2	7.2	7.2	72.3	26.543	846400000	30	31	O08582;A0A2R8VKJ2;A0A2R8W6Z1;A0A2R8VI47	O08582	GTP-binding protein 1
Alyref;Alyref2;Refbp2	25.2886	25.0261	25.5149	26.3726	26.9267	25.3825	25.7526	25.6823	25.7988	25.8079	26.1602	25.7661	26.322	26.5568	26.3322	26.0471	23.8408	24.6824	25.1999	24.7429	24.7497	24.445	24.0137	24.9999	24.6583	25.1366	25.1766	25.4903	24.5205	24.576	24.7547	6	6	6	43.5	43.5	43.5	26.94	239.32	30505000000	15	332	O08583;O08583-2;Q9JJW6-2;Q9JJW6;Q4KL64;G3X9I4;D9J342	O08583;O08583-2;Q9JJW6-2;Q9JJW6;Q4KL64;G3X9I4;D9J342	THO complex subunit 4;Aly/REF export factor 2
Stxbp1	22.308	21.3214	23.7112	22.8471	23.0981	22.0634	23.7275	23.3239	21.7188	21.8677	20.9739	22.9931	22.0921	21.8673	22.3273	22.7871	20.9642	20.6006	20.9776	20.6052	21.4124	21.0584	22.3381	20.3882	20.3781	21.1637	20.9121	21.5903	20.8428	22.6017	22.3148	7	7	7	14.1	14.1	14.1	67.568	11.243	390260000	42	22	O08599;O08599-2	O08599;O08599-2	Syntaxin-binding protein 1
Metap2	23.5105	23.4546	23.2654	23.2616	23.5511	23.243	23.0558	23.2186	23.4242	23.4886	23.7846	23.3275	22.5377	23.8627	22.7819	24.6067	20.2858	22.9264	23.2401	22.4581	22.7871	22.9955	22.7579	22.9039	22.5229	22.7528	23.0006	22.3255	23.5386	23.4775	22.8805	3	3	3	10	10	10	52.921	3.2246	184650000	30	8	O08663;Q3UI33;M0QW69;M0QW48;Q3TMN1;M0QWM9	O08663;Q3UI33;M0QW69;M0QW48;Q3TMN1	Methionine aminopeptidase 2;Methionine aminopeptidase
Prdx6	26.9973	27.6951	27.2317	27.2196	27.8145	28.4288	26.9193	26.957	27.2939	27.2776	26.5059	27.1518	27.1519	27.2791	27.4803	27.2216	26.646	27.5413	27.6132	27.4756	27.6557	27.8804	27.3503	27.1371	26.837	26.9808	27.477	27.8854	27.9217	28.1621	27.9637	13	13	10	66.5	66.5	54	24.87	218.18	24877000000	15	564	O08709;Q6GT24;Q6A0D0;D3Z0Y2;Q8BPD3;A0A0A6YXQ7	O08709;Q6GT24;Q6A0D0;D3Z0Y2;Q8BPD3	Peroxiredoxin-6
Dld	24.6868	25.3675	24.7915	24.6619	24.7476	25.9491	24.9524	24.9986	24.8089	24.8804	24.2221	24.9702	25.2285	25.0792	24.4634	25.4914	26.4351	26.672	26.5275	27.0488	26.6982	26.7038	26.6331	26.4936	26.5279	26.4661	26.9268	27.1162	26.7925	26.5843	26.3469	10	10	10	30.5	30.5	30.5	54.272	66.301	6505700000	26	260	O08749;Q3TIE8	O08749;Q3TIE8	Dihydrolipoyl dehydrogenase, mitochondrial;Dihydrolipoyl dehydrogenase
Ube3a	24.521	22.9237	24.0263	23.4311	21.9845	22.7781	22.9484	23.6398	23.3279	24.0743	27.1851	24.6312	23.4127	23.6838	23.4558	23.8613	21.4579	21.6924	22.1422	21.404	22.9154	19.2144	19.521	21.4574	21.8646	22.0627	23.0546	22.8327	19.4487	20.2408	20.6261	11	11	11	17	17	17	99.818	24.123	867490000	46	25	O08759;O08759-2;Q5DTH1;O08759-3;A0A0J9YUK0;A0A140LHS2;Q3TPQ9;A0A0J9YTX6;A0A140LI50;A0A0J9YVG1;A0A0J9YUY4	O08759;O08759-2;Q5DTH1;O08759-3;A0A0J9YUK0	Ubiquitin-protein ligase E3A
Prkcsh	25.133	24.881	25.0916	24.7748	24.303	25.1807	24.9133	24.7415	24.8745	25.0357	22.4989	24.9375	24.7531	24.7678	24.5298	24.6373	24.9035	24.1682	23.9084	24.1453	24.2378	24.3086	24.4439	23.971	24.4408	24.6584	24.1939	24.029	23.7175	23.8883	23.8359	11	11	2	35.8	35.8	10.8	59.559	146.12	2143000000	19	169	O08795-2;Q9WVP2	O08795-2	Glucosidase 2 subunit beta
Prdx4	30.4908	29.7725	29.7036	29.5415	29.7815	27.976	29.9768	30.1145	29.664	29.7726	25.8453	29.809	29.4015	30.1776	29.7494	29.8398	28.9862	27.2401	27.743	26.6831	28.3179	29.5955	28.6813	27.4344	27.6889	27.5665	27.0789	28.0226	28.8245	28.292	28.2569	10	9	9	50	47.1	47.1	31.052	208.27	29675000000	16	270	O08807;B1AZS9;Q9D634	O08807;B1AZS9	Peroxiredoxin-4
Aip	22.8865	23.7876	22.8738	24.1798	24.2293	24.3725	22.6733	23.1848	23.3106	23.3401	23.4742	23.3507	23.7482	23.4317	23.6836	23.7914	20.8641	22.9857	23.1177	23.0641	23.2601	23.1073	22.6158	22.6247	22.0661	22.5322	23.2172	23.3664	23.4033	23.139	23.0278	6	6	6	26.4	26.4	26.4	37.605	17.532	558350000	20	44	O08915;D3YW40	O08915;D3YW40	AH receptor-interacting protein
Atox1	26.2037	24.8027	26.8012	26.4153	24.934	25.6872	26.0657	26.1666	26.5136	26.2222	24.7943	26.4122	26.3516	25.2651	25.7924	25.4444	26.1067	26.7184	26.2045	27.0208	26.9106	27.9304	26.7429	26.6204	26.9972	26.3965	26.0228	26.7771	26.9287	27.4772	25.5053	3	3	3	72.1	72.1	72.1	7.3384	71.426	3273300000	4	91	O08997	O08997	Copper transport protein ATOX1
Psmb1	25.3734	25.7679	25.1125	26.1238	25.4624	26.9836	25.5591	25.4451	25.5476	25.3965	25.9083	25.1702	25.6594	24.523	25.3668	24.9157	24.3679	25.6192	25.6185	25.4464	25.2115	25.4136	24.8385	25.6043	25.0451	25.2013	25.8408	25.3273	25.221	26.0407	25.5801	6	6	6	39.2	39.2	39.2	26.372	88.007	2730100000	14	162	O09061;A0A338P7C0;A0A338P7F1	O09061;A0A338P7C0;A0A338P7F1	Proteasome subunit beta type-1
Hdac1	24.7304	23.7276	24.4779	24.5721	25.251	24.661	24.4632	24.2505	24.4885	24.6651	24.1288	24.399	24.7881	23.8635	23.6138	24.5652	23.3673	23.7415	24.0393	25.2091	23.2646	23.8321	23.6469	23.4059	23.601	23.8006	23.7241	24.1674	23.5037	24.1749	23.4399	5	5	3	15.6	15.6	10.6	55.074	21.939	1073000000	27	60	O09106	O09106	Histone deacetylase 1
Gsto1	21.1376	22.2187	20.6183	21.1986	21.5735	22.6336	20.1747	21.9705	22.4744	21.5995	19.2354	22.3985	22.5792	21.1586	20.5965	21.588	27.3556	26.3347	25.9036	26.2083	26.4591	25.7095	26.5312	26.7776	26.8192	26.6862	26.1724	25.9887	26.1265	25.7379	26.3446	10	10	10	56.7	56.7	56.7	27.497	55.307	2345400000	17	132	O09131;A0A494BAB1;A0A494B9X6;Q9D2J1;A0A494BAY2;A0A494BB82;Q9D2S1;Q8BW12;Q8K2Q2	O09131;A0A494BAB1	Glutathione S-transferase omega-1
Rpl21	26.0251	25.0592	25.7154	24.7562	24.8816	24.3886	25.7404	25.9192	26.0456	26.1652	27.3877	25.6647	24.3489	24.4704	24.9014	24.1674	26.6153	26.4994	24.8772	24.9455	25.7096	24.4418	25.9566	26.1488	25.3526	26.1893	25.1969	25.313	24.272	24.4922	24.9287	4	4	4	27.5	27.5	27.5	18.562	46.393	24118000000	9	193	O09167;Q9CQM8;Q4VA28	O09167;Q9CQM8;Q4VA28	60S ribosomal protein L21
Gclm	23.8188	23.5051	24.1341	23.5797	25.1573	22.344	23.9171	24.171	24.1804	23.8695	25.0686	24.4642	23.9087	24.9839	24.3144	25.0002	23.5261	24.1143	24.836	23.5815	25.3954	25.0928	25.2411	24.117	23.5272	23.4125	24.1545	25.7611	25.6241	25.4035	26.2566	6	6	6	30.7	30.7	30.7	30.534	42.064	1345400000	12	44	O09172;Q3T9P2;H3BJA3;A0A0G2JDI4;F6VNW5	O09172;Q3T9P2;H3BJA3;A0A0G2JDI4;F6VNW5	Glutamate--cysteine ligase regulatory subunit
Dscr3	19.7311	19.7492	19.9504	20.3647	20.6252	18.9316	20.1382	19.1783	19.5909	20.2013	18.8925	19.0744	20.2745	18.9898	19.9449	21.4482	22.8638	22.9075	23.6359	22.6133	23.0032	22.4344	22.3632	23.0692	23.4372	22.9415	19.3243	23.2764	23.3836	23.2296	22.7556	4	4	4	18.9	18.9	18.9	32.97	29.581	431070000	15	25	O35075	O35075	Down syndrome critical region protein 3 homolog
Scarb2	23.49	23.6884	23.5599	23.7981	23.7622	25.3113	23.8473	23.9233	23.6571	23.8404	25.5094	24.1565	24.195	24.6275	24.4857	24.6385	21.4962	22.1264	22.9115	22.7258	22.5272	22.911	22.3923	21.9102	21.8347	21.7319	22.6988	22.8732	22.9929	23.4579	23.7258	7	7	7	20.1	20.1	20.1	54.043	89.999	912730000	24	107	O35114;Q3TCS7	O35114	Lysosome membrane protein 2
Phb2	25.0309	25.116	25.1103	25.3685	25.4709	25.5771	24.9266	24.7458	24.9459	24.9426	26.3107	25.0929	25.0651	25.1938	25.1617	25.2463	24.8992	25.5584	26.0273	25.5252	25.2245	25.2829	25.1865	24.998	25.0785	25.4351	25.4534	25.172	25.4334	25.4201	25.3173	11	11	11	45.8	45.8	45.8	33.296	146.58	7188100000	26	293	O35129;F6QPR1;Q3V2V2;F6Q8V7	O35129;F6QPR1;Q3V2V2;F6Q8V7	Prohibitin-2
Ddt;Gm20441	24.1185	23.5418	24.6499	24.4173	24.8938	23.6737	24.1621	24.055	24.4602	24.361	23.7039	24.6325	25.0237	24.0566	24.9522	25.0875	22.0188	23.6883	23.7273	24.0028	23.7577	24.5677	23.503	23.1685	23.3115	22.9433	23.7235	23.9176	24.4435	24.3725	24.5962	4	4	4	43.2	43.2	43.2	13.077	24.596	927710000	9	72	O35215;G3UZN1;G3UYJ7	O35215;G3UZN1;G3UYJ7	D-dopachrome decarboxylase
Psmd4	24.0849	23.9802	23.6014	23.3399	22.8132	24.2588	23.8979	24.0579	23.2367	23.1081	25.3624	23.7338	22.9884	23.5388	23.2767	22.9124	24.5188	23.6377	22.812	23.0316	24.2034	23.6073	24.4318	23.8012	23.4067	24.4351	23.0152	23.7397	23.3226	23.7933	23.6014	8	8	1	35.1	35.1	6.6	40.703	67.527	1056800000	14	88	O35226;Q9CY29;O35226-4;O35226-5	O35226;Q9CY29;O35226-4;O35226-5	26S proteasome non-ATPase regulatory subunit 4
Dhx15	24.814	25.7634	25.1788	25.1758	25.7189	25.9501	24.9395	25.0158	25.073	24.9861	27.0087	25.1822	25.2845	24.9466	25.47	26.1414	23.9231	24.9603	25.4132	25.2755	24.7419	25.1663	24.4292	24.8767	24.5647	24.7624	25.3045	24.9817	25.6627	25.5111	24.8372	19	19	19	30.4	30.4	30.4	91.006	53.446	4027700000	43	229	O35286;Q3TFE5;Q497W9;Q3UDX4;A0A0G2JG10;A0A0G2JGQ5;Q3THD5	O35286;Q3TFE5;Q497W9;Q3UDX4;A0A0G2JG10	Pre-mRNA-splicing factor ATP-dependent RNA helicase DHX15
Purb	20.2721	19.4921	22.1588	20.2754	20.7714	22.63	19.9047	21.2382	21.1726	19.4174	20.155	20.626	20.243	19.6872	22.1667	19.9147	23.454	22.7996	19.9235	23.6382	21.8981	23.166	22.0953	22.7523	22.2368	23.1613	23.7257	23.0469	23.0691	22.7375	23.5828	4	4	4	38.9	38.9	38.9	33.901	35.572	190400000	16	15	O35295	O35295	Transcriptional activator protein Pur-beta
Srsf5	24.2988	24.567	24.5298	24.5504	24.865	24.1501	24.1704	24.7083	24.6412	24.57	23.7762	24.6384	23.7108	24.8117	25.0328	24.9419	23.3867	24.1674	24.8521	24.5051	23.8207	23.3999	24.0467	23.9832	25.0501	24.4198	25.1179	24.3792	24.4637	24.3491	24.2319	4	3	3	20.4	17.1	17.1	30.891	5.9143	638460000	14	34	O35326;Q9D8S5;Q5U448;Q8K3A8	O35326;Q9D8S5;Q5U448	Serine/arginine-rich splicing factor 5
Kpna3	23.0503	22.9988	23.3141	23.3084	23.4372	24.2282	23.0447	23.2462	23.5992	22.9976	18.9209	23.3938	23.5153	23.9171	23.9014	23.4672	25.007	22.7182	22.8158	24.0142	23.4301	23.8513	23.7163	23.1427	22.7723	22.7757	23.1828	23.7338	24.0523	24.1531	23.0359	11	11	8	29	29	20.7	57.772	40.656	6830300000	19	112	O35344;Q9CT07	O35344;Q9CT07	Importin subunit alpha-4
Kpna6	23.2666	22.6725	23.4769	24.1336	24.0346	22.6409	23.3158	23.9292	23.2281	23.3541	23.8938	23.2908	22.9298	22.8975	23.3969	23.2527	22.5286	23.5934	23.6605	23.1473	22.9907	23.3795	23.2578	23.324	22.9297	22.6739	23.4038	23.4946	22.8956	24.2792	22.8971	6	6	3	18.8	18.8	10.8	59.964	27.662	773350000	24	46	O35345;Q4FJZ2	O35345;Q4FJZ2	Importin subunit alpha-7;Importin subunit alpha
Anp32a	25.9167	25.7244	25.6546	25.9568	26.1351	24.3279	25.9095	26.1353	25.7843	26.0564	23.444	26.0872	25.972	25.6039	25.7968	25.8127	25.9041	25.5649	25.5765	25.5559	25.8459	25.6074	25.7304	26.1988	25.6111	25.6759	25.2137	26.122	25.4711	26.1742	25.8087	6	6	6	23.9	23.9	23.9	28.537	114.32	3563300000	11	155	O35381;D3YYE1;D3Z7M9;F6UFG6;Q64G17	O35381;D3YYE1;D3Z7M9;F6UFG6	Acidic leucine-rich nuclear phosphoprotein 32 family member A
Fkbp8	24.4024	23.4458	24.9136	25.1722	20.0575	23.7351	24.958	23.6942	24.9547	24.6089	23.9075	24.885	25.5556	24.6565	23.1218	23.6532	23.8924	24.2196	25.2046	24.8674	24.1479	24.1567	24.4639	23.9807	23.7804	24.1995	21.9031	23.8287	23.5752	24.7622	23.1754	5	5	5	18.7	18.7	18.7	43.528	37.922	1193800000	22	49	O35465;O35465-2;C9K0Z7;F6WP10;D3Z597	O35465;O35465-2;C9K0Z7	Peptidyl-prolyl cis-trans isomerase FKBP8
Rabep1	20.753	22.0842	19.9875	21.6547	21.8785	19.3561	22.5758	20.7911	20.7792	20.1097	19.0459	19.0549	21.259	21.6255	21.4603	21.4753	20.9692	20.1587	20.7223	20.7528	19.7957	21.5027	20.4024	19.8219	20.3366	20.1211	20.66	20.3099	21.1963	21.6668	21.738	5	5	5	7.7	7.7	7.7	99.523	3.6182	536890000	60	8	O35551;O35551-2;O35551-3;O35551-6;J3QJV7;O35551-5;Q3U983;O35551-4	O35551;O35551-2;O35551-3;O35551-6;J3QJV7;O35551-5	Rab GTPase-binding effector protein 1
Psmd14	24.6291	25.005	24.0677	23.7738	25.1375	25.6063	24.2708	24.1707	24.6137	24.0673	27.374	24.1869	25.4575	25.079	24.5194	25.3713	24.3962	24.7435	24.9893	25.278	23.9869	24.185	23.8925	24.5158	24.2367	24.2961	24.7575	24.6452	25.5704	24.3604	24.3682	5	5	5	27.1	27.1	27.1	34.577	21.609	2713400000	16	81	O35593;Q9CSU2;Q3UD26	O35593;Q9CSU2;Q3UD26	26S proteasome non-ATPase regulatory subunit 14
Npc1	22.1767	22.7134	20.414	22.5121	18.6568	23.061	22.4494	18.6412	22.3699	22.5672	20.463	22.3523	22.3564	22.6876	20.474	20.1623	21.225	22.8453	21.9685	23.2686	21.9269	22.3913	22.0259	22.4902	22.3696	21.9589	23.1031	22.1695	22.7327	22.6385	22.3008	3	3	3	2.6	2.6	2.6	142.88	5.4455	359250000	36	17	O35604;Q3U2B2;Q7TMD4;Q8BLK0	O35604;Q3U2B2;Q7TMD4	Niemann-Pick C1 protein
Ap1b1	23.9261	24.1733	24.3439	23.5529	23.5083	24.5319	24.3673	24.1936	24.215	24.1949	24.7452	24.0509	23.6488	23.777	23.7331	24.2075	24.0306	23.9914	22.9386	23.7263	23.4008	23.038	23.5692	24.138	24.1053	24.3083	24.0172	24.2072	23.8203	23.5124	24.3222	23	13	13	30.2	19.3	19.3	103.93	64.394	1936900000	48	116	O35643;Q5SVG5;Q5SVG4;Q3TVN4;Q8CC13;Q3U1K9;Q6NXY3	O35643;Q5SVG5;Q5SVG4;Q3TVN4;Q8CC13;Q3U1K9	AP-1 complex subunit beta-1;AP complex subunit beta
Myadm	20.1659	18.7605	20.2193	18.9292	20.7989	21.6131	22.0132	23.03	20.0687	20.2762	18.9176	18.8684	21.0033	21.9095	21.3367	21.033	20.8604	22.5131	20.2019	21.3591	20.4531	20.234	20.6172	20.3037	20.8278	20.9761	19.96	19.8209	20.589	19.6446	20.015	2	2	2	10	10	10	35.284	12.642	72522000	9	13	O35682;A0A0N4SW94	O35682;A0A0N4SW94	Myeloid-associated differentiation marker
Nudc	27.3449	26.4623	26.5043	26.3846	26.099	26.5039	26.9129	26.9069	26.3778	26.5201	26.7778	26.5699	26.0392	26.1107	26.2076	26.1691	24.4377	24.6386	23.6622	24.0919	24.5928	24.1517	24.7879	24.865	24.732	24.7907	23.9114	24.105	24.1218	24.1692	24.1872	20	20	20	63	63	63	38.358	323.31	46525000000	23	611	O35685	O35685	Nuclear migration protein nudC
Phox2b	21.929	19.8278	21.6534	22.4253	23.2981	20.6384	21.0248	21.8571	22.0943	22.0342	20.5359	21.7278	21.9706	22.3305	22.3398	22.0417	19.4243	19.1979	19.6554	20.3014	19.2169	19.2638	19.9768	20.7203	20.2019	19.6572	19.8349	20.5121	19.8156	20.0434	19.8531	3	3	3	27.4	27.4	27.4	31.621	6.5946	287200000	10	5	O35690;Q8C741;Q62066	O35690;Q8C741	Paired mesoderm homeobox protein 2B
Pnn	22.2765	22.6924	22.652	23.6787	24.0088	23.9935	22.9996	23.1088	22.6552	22.9225	21.6692	22.7372	22.0173	22.7106	21.914	23.4914	21.2161	22.2	22.7956	22.1351	21.7082	21.9277	21.971	22.5084	22.0315	22.1957	22.6333	21.4078	22.5219	22.4318	22.566	5	5	5	10.1	10.1	10.1	82.435	9.6469	243340000	44	25	O35691;Q3TUQ5;Q9CV89	O35691;Q3TUQ5	Pinin
Hnrnph1	26.3625	25.8092	26.6092	25.7291	26.0959	26.0948	26.6103	26.8032	26.876	26.7943	24.9055	26.5949	25.8562	25.7005	26.0833	25.3279	26.0883	25.7747	24.1807	24.7006	25.6336	24.7828	25.972	25.1934	25.2605	25.7158	25.268	26.0205	25.3569	24.8623	24.4118	13	11	7	48.1	42.1	27.6	49.199	214.13	4270200000	25	203	O35737;Q8C2Q7;Q3TNG9	O35737;Q8C2Q7;Q3TNG9	Heterogeneous nuclear ribonucleoprotein H;Heterogeneous nuclear ribonucleoprotein H, N-terminally processed
Api5	24.5326	24.4404	24.4315	24.3737	24.6025	24.4882	24.5196	24.2541	24.2899	24.7689	26.5364	24.7208	24.6815	24.0234	24.5951	24.1411	23.4502	24.2278	23.7979	24.395	24.1625	24.7702	24.1459	24.287	24.6186	24.0595	24.1991	23.6196	24.6326	25.2772	23.6802	11	11	11	29.4	29.4	29.4	56.784	144.91	2108300000	34	114	O35841;Q3UYQ4	O35841;Q3UYQ4	Apoptosis inhibitor 5
Timm44	23.3715	23.8166	24.043	23.8118	24.0915	25.2138	23.5333	23.8961	24.2417	23.8158	24.1044	23.6808	23.7174	23.7442	24.0983	23.9915	23.1699	23.3631	24.0397	24.0885	23.3439	23.6508	23.1637	23.417	23.467	23.307	24.4704	24.0951	24.0578	24.3868	23.8339	10	10	10	24.6	24.6	24.6	51.091	40.511	5257300000	31	140	O35857;Q8R3X4;A2VCP9	O35857;Q8R3X4	Mitochondrial import inner membrane translocase subunit TIM44
Cops5	22.7662	23.7239	22.9373	23.8664	24.3938	24.0228	23.2059	22.9998	23.3566	23.2402	22.6887	23.3111	23.1094	23.7683	23.4671	23.668	22.3586	23.4497	23.2922	23.1362	23.1859	23.6407	22.8945	23.1807	22.6848	22.7097	23.399	22.9718	23.6258	23.6381	23.9402	6	6	6	29.9	29.9	29.9	37.548	10.443	960290000	20	98	O35864;A0A087WQA8;Q3V0K7;A0A087WQ60	O35864;A0A087WQA8;Q3V0K7	COP9 signalosome complex subunit 5
Slc1a4	23.8395	23.3707	23.6524	23.6852	23.9711	25.3064	23.3284	23.3122	23.0577	23.1627	25.5142	23.4457	23.6409	23.7035	23.4039	23.7679	19.5526	19.8955	20.4271	20.2598	19.7087	20.2395	20.7547	20.0122	20.3664	18.9753	20.757	20.6893	19.8537	20.8632	20.0736	3	3	3	10.9	10.9	10.9	56.061	31.017	290490000	17	31	O35874;Q9ESU8;Q8BXT5;Q3US35;Q5SSP3	O35874;Q9ESU8;Q8BXT5;Q3US35;Q5SSP3	Neutral amino acid transporter A;Amino acid transporter
Calu	25.3936	25.8326	25.6274	25.5313	25.7508	25.0683	25.2994	25.3447	25.5063	25.426	25.1666	25.4955	25.6289	25.6683	25.663	25.7082	22.6196	23.2116	23.4857	23.0669	23.0127	23.1495	23.4611	23.0567	22.6608	22.8087	23.1561	23.4124	23.9721	23.5114	23.2114	11	11	2	51.4	51.4	8.3	37.063	153.89	3188000000	17	218	O35887;Q3UG11;Q3TQD1;G3V004;G3UWV3;G3UWR0;G3UXA8;G3UY49;G3UXA3	O35887;Q3UG11;Q3TQD1;G3V004;G3UWV3;G3UWR0	Calumenin
Lsm2	24.4297	24.6052	24.2515	24.9889	24.8317	25.9379	24.2014	24.1715	24.6909	24.427	23.688	24.3808	25.3567	24.1275	24.6405	24.7199	23.6411	24.021	23.9959	23.0077	23.2724	22.7032	22.2557	23.2653	23.3372	22.941	24.3028	23.7353	23.5519	22.4758	23.1614	4	4	4	60	60	60	10.834	40.716	1467900000	7	57	O35900;Q9ES84;O35901;Q9EP83	O35900;Q9ES84;O35901;Q9EP83	U6 snRNA-associated Sm-like protein LSm2
Ddost	25.1495	24.8975	25.0061	24.9642	25.7016	25.5808	24.7817	25.15	25.4957	25.3493	25.6235	25.197	25.3201	25.5328	25.3822	25.2918	24.7105	25.2499	25.5628	25.5672	25.2459	25.5633	25.0276	25.1395	25.0762	25.1375	25.7034	25.331	25.4885	25.6167	25.3431	10	10	10	30.2	30.2	30.2	49.027	57.114	12803000000	22	261	O54734;Q3UG68;Q3UC51	O54734;Q3UG68;Q3UC51	Dolichyl-diphosphooligosaccharide--protein glycosyltransferase 48 kDa subunit
Ap3d1	22.7815	23.4166	22.9522	22.4988	23.517	24.6373	22.6395	23.0091	23.132	22.9219	23.7891	23.1579	23.0605	23.3481	23.4241	24.1158	21.9534	23.1018	23.5442	23.2953	23.0266	23.5989	22.9911	22.4133	22.6076	22.468	24.2076	23.3253	24.3239	24.1049	23.3484	23	23	23	27.4	27.4	27.4	135.08	111.97	6589700000	61	175	O54774;Q3U237;Q3UR54;Q8CGH7;Q05CQ3;Q3U1P6;A0A1W2P6Q6	O54774;Q3U237;Q3UR54;Q8CGH7;Q05CQ3	AP-3 complex subunit delta-1
Bysl	22.1361	22.8304	22.1447	21.8756	23.1228	23.0413	22.2567	21.7725	22.3612	22.5957	19.4294	22.9117	23.0896	22.3578	22.7591	22.9094	21.8456	23.3377	22.8978	22.6361	21.5568	23.0652	20.9911	22.7004	22.8513	22.7625	23.3406	22.5377	23.4444	22.6781	23.2879	7	7	7	19	19	19	49.783	8.825	1142900000	28	72	O54825;Q543N4	O54825;Q543N4	Bystin
Smarce1	22.7333	23.0783	23.3298	23.0287	23.0945	24.4844	22.4686	23.0944	22.9408	22.6986	22.5232	22.7656	22.9841	22.7515	23.6934	22.3944	22.1073	22.8643	22.1941	22.7048	22.1339	22.0558	21.7895	22.4793	22.1123	21.9781	22.9112	22.4769	22.996	19.8589	19.9925	4	4	4	15.6	15.6	15.6	46.638	12.928	583760000	22	8	O54941	O54941	SWI/SNF-related matrix-associated actin-dependent regulator of chromatin subfamily E member 1
Prkag1	23.4015	19.5462	22.8599	20.0404	20.365	19.7387	22.5799	22.2416	23.0084	22.4272	19.0145	22.9799	23.2289	23.1497	23.5198	23.2831	19.4759	21.6655	20.4582	19.2767	19.934	20.1166	19.3689	21.0188	20.3137	20.0491	23.5471	21.2531	19.9248	20.4089	20.0523	4	4	4	17.3	17.3	17.3	37.52	5.5926	580730000	20	23	O54950;Q2VPC9;A0A2R8VHU2;A0A2R8W6Y3;Q91WG5;D3YUS1;Q8BM63;Q8BIQ9;Q3U4D5;Q91WG5-2	O54950;Q2VPC9;A0A2R8VHU2;A0A2R8W6Y3	5-AMP-activated protein kinase subunit gamma-1
Banf1	22.0021	21.9801	21.8828	22.1452	22.076	23.9412	22.366	22.0527	22.7293	22.5822	23.6526	22.3336	21.7199	22.7889	23.3944	22.494	23.2871	22.2862	21.8302	22.3724	22.7801	22.1744	22.5889	22.7766	23.0362	22.7946	22.7433	23.7426	21.7744	23.0022	23.0971	3	3	3	29.2	29.2	29.2	10.102	5.1765	2497700000	7	102	O54962	O54962	Barrier-to-autointegration factor;Barrier-to-autointegration factor, N-terminally processed
Asna1	24.5873	25.1321	24.6469	24.9398	25.1946	24.9801	24.4811	24.4606	24.7752	24.394	25.0071	24.7069	25.0745	24.5437	24.5774	24.8149	24.6618	24.6645	25.1382	25.1556	24.6185	24.9294	24.4205	24.6493	24.736	24.7175	25.1356	24.9682	24.9749	24.9584	24.3857	10	10	10	41.7	41.7	41.7	38.822	42.51	2477800000	15	129	O54984;Q8VEI6;Q8C1Q1;A0A1B0GRE1	O54984;Q8VEI6;Q8C1Q1	ATPase Asna1
Slk	21.2992	19.4579	21.6423	19.7641	21.9825	20.1083	21.2429	21.1313	16.9966	19.4138	20.4137	20.895	21.7747	23.0899	19.8653	20.2513	24.6554	23.8716	24.1025	24.1701	23.6103	22.1201	24.2605	24.3412	24.8735	25.2002	24.3625	22.7374	22.92	22.773	23.3033	26	26	26	35.8	35.8	35.8	141.46	142.42	4955300000	68	142	O54988;O54988-2;O55098;Q3UG53;A1A553;Q5DTS2	O54988;O54988-2	STE20-like serine/threonine-protein kinase
Trappc3	22.1241	20.5168	21.7992	21.8201	22.0581	21.9102	22.8668	21.7788	21.5721	21.9166	19.1443	21.7414	22.3889	21.5703	22.1329	22.7187	21.7091	21.9316	22.3154	22.1844	23.4244	22.3306	23.3367	21.7544	21.9461	22.0615	22.1764	21.7745	22.1432	21.5604	22.4825	4	4	4	23.3	23.3	23.3	20.302	3.5278	140760000	9	5	O55013	O55013	Trafficking protein particle complex subunit 3
Pgrmc1	23.8929	24.0447	24.3799	24.7687	24.5053	23.6427	23.6016	23.7706	24.0978	23.434	20.2376	23.9819	24.0468	24.0014	24.6109	24.5917	23.2745	23.3095	22.5546	23.4601	23.645	23.575	24.2207	23.8229	22.7799	23.4884	24.353	24.0109	23.9104	24.5119	24.5455	6	5	5	39.5	34.9	34.9	21.694	56.553	552600000	10	49	O55022;Q3TFP8;Q3TH84	O55022;Q3TFP8;Q3TH84	Membrane-associated progesterone receptor component 1
Copb2	24.3065	24.1476	24.2947	24.9574	24.1975	24.9089	24.1236	23.9328	24.4887	24.2736	23.6891	24.3948	24.4637	24.5996	24.0781	24.8138	24.3056	24.1072	24.3359	24.135	24.4641	24.2096	24.4199	24.3524	23.9865	24.17	24.8961	24.307	24.3742	24.0413	24.2217	21	21	21	33.7	33.7	33.7	102.45	51.155	5783500000	49	206	O55029	O55029	Coatomer subunit beta
Syngr1	19.384	20.4212	19.917	19.8383	20.0454	21.3084	19.5461	19.9927	19.5851	19.2211	19.4273	20.3784	18.2552	19.2516	20.1771	20.9857	24.0152	22.9041	21.6775	23.138	20.2279	21.6293	21.1682	22.2048	21.6092	23.4661	22.1603	22.642	20.7828	21.9292	21.3969	3	3	3	22	22	22	21.294	10.417	311140000	6	14	O55100-2;O55100	O55100-2;O55100	Synaptogyrin-1
Eif6	24.3492	24.2688	24.0429	23.5924	22.9692	24.0257	23.6431	24.156	23.7882	23.9105	26.5258	23.7603	23.0795	23.5005	23.1275	23.0654	25.5008	24.6235	23.7713	23.6888	24.9096	23.8819	25.1616	24.3364	24.89	24.7461	24.1445	24.3449	24.1374	23.849	24.0474	7	7	7	54.3	54.3	54.3	26.511	171.65	1725700000	10	125	O55135;Q3UA13;Q3U818;Q9R071;Q3UBJ6;Q3U740;A6PWZ2;D6RG53;D6RJJ3;B1AZQ4	O55135;Q3UA13;Q3U818;Q9R071;Q3UBJ6;Q3U740	Eukaryotic translation initiation factor 6
Rpl35a	25.8749	24.7618	25.8017	24.1997	24.6598	22.9425	26.5416	25.7563	25.0053	25.9128	18.6125	26.0978	24.1181	24.3535	24.0099	23.3538	26.0489	25.7479	23.1213	23.8857	25.4463	23.3533	25.2453	26.0809	25.6456	25.5205	23.7074	24.4425	23.5293	24.1084	24.4003	3	3	3	20.9	20.9	20.9	12.554	4.8324	6051100000	9	50	O55142;Q9DC85;Q8BQV7	O55142;Q9DC85;Q8BQV7	60S ribosomal protein L35a
Atp2a2	25.4312	25.0741	25.2955	25.5277	25.5586	25.8829	24.984	25.3326	25.0798	25.2558	27.005	25.359	25.4745	25.2563	25.6512	25.8456	25.1556	25.0325	25.0649	25.338	25.1978	25.3807	24.8675	24.7561	24.5648	25.3686	25.1874	25.4249	25.3597	25.2437	25.0381	27	27	27	35.5	35.5	35.5	114.86	187.34	13532000000	54	295	O55143;Q5DTI2;O55143-2;O54994;Q8R429;Q64518;Q8C213;B1ATS4;Q3U1K2;B1ATS5;E9Q559;Q64518-2;Q64518-3;Q3V1C4	O55143;Q5DTI2;O55143-2;O54994	Sarcoplasmic/endoplasmic reticulum calcium ATPase 2
Supt5h	23.7326	23.0337	24.0115	24.7755	24.3406	24.6958	23.0583	23.8883	24.1479	24.082	22.4085	24.2077	23.9243	23.8045	24.4264	24.5523	21.6475	23.0417	23.4989	22.8231	22.7531	21.7583	22.7489	23.2282	22.5667	23.2241	24.4697	23.3419	23.7737	23.4148	23.0185	9	9	9	14.9	14.9	14.9	120.66	95.253	655290000	56	63	O55201;O55201-2	O55201;O55201-2	Transcription elongation factor SPT5
Psmb5	24.3812	24.2232	23.8848	24.7008	23.8035	23.923	24.1204	23.0794	23.0715	23.7991	24.4363	23.2222	23.6505	23.8172	23.7994	24.2454	21.2133	20.2404	20.9273	21.6753	18.3084	19.337	19.373	20.7592	21.8257	20.5281	21.4133	17.6885	19.2083	18.035	20.8757	11	11	11	57.6	57.6	57.6	28.532	154.44	1331900000	16	89	O55234;Q8BTY5	O55234;Q8BTY5	Proteasome subunit beta type-5
Ncf2	18.5453	18.9584	19.8773	20.2541	20.2603	19.7233	19.8353	18.7669	20.7442	18.4143	19.7639	20.0059	20.3318	21.0053	20.7117	20.3	23.8873	24.428	24.6715	24.4358	24.9991	25.0005	25.7832	24.2212	24.3876	23.7658	24.3141	25.3187	25.6033	25.029	25.1302	12	12	12	30.5	30.5	30.5	59.485	32.148	4111000000	35	121	O70145;Q3TBY8;A0A087WPH0	O70145	Neutrophil cytosol factor 2
Dpm1	19.9902	20.2468	25.461	19.2514	26.1574	20.1202	18.7597	25.2851	25.4776	25.2243	26.8603	20.0116	19.9182	26.6382	19.4459	20.5822	23.6461	24.5768	24.0737	22.9186	24.5945	24.9943	23.2704	24.7088	23.1654	24.259	20.5543	23.5881	20.1564	23.7965	24.8062	6	6	6	33.5	33.5	33.5	29.174	14.762	1765600000	18	41	O70152;A2BDX2;F8WII3	O70152;A2BDX2	Dolichol-phosphate mannosyltransferase subunit 1
Eif3d	25.4669	25.812	25.696	25.6135	26.2409	25.1943	25.4602	25.5897	25.8117	25.7712	23.258	25.833	26.0424	26.1789	26.5691	26.3448	25.0261	25.6469	25.7497	25.8125	25.5508	25.7945	25.585	25.6336	25.4358	25.3811	25.7472	25.8757	26.0898	25.982	25.8443	17	17	17	43.2	43.2	43.2	63.988	197.93	7908700000	27	285	O70194;A0A2R8VK20	O70194	Eukaryotic translation initiation factor 3 subunit D
Eef1b;Eef1b2	27.4613	27.7954	27.5186	27.5202	28.0694	28.0855	27.3511	27.5099	27.8644	27.5561	27.4663	27.7059	27.9184	28.272	28.0251	27.9696	26.9923	27.5616	28.1369	27.8843	27.4933	28.0917	27.4668	27.677	27.6043	27.5934	27.9335	27.6831	27.8784	27.8495	28.0158	9	7	7	64	58.7	58.7	24.693	160.02	33231000000	14	386	O70251;A0A087WS46;G3UX43;G3UZ47;M0QWK5;M0QWH8	O70251;A0A087WS46	Elongation factor 1-beta
Nmt1	23.1304	24.3774	23.4793	23.7656	24.473	25.435	23.3003	23.386	24.2731	23.4752	26.5162	23.951	23.7663	23.6918	24.1021	24.6249	22.7743	22.8686	23.3533	23.9288	23.2591	23.1284	23.0487	22.6695	22.9422	22.3541	24.2193	23.2561	24.3151	23.6877	22.9885	14	14	10	35.5	35.5	25	56.888	94.871	10462000000	26	222	O70310	O70310	Glycylpeptide N-tetradecanoyltransferase 1
Psma3	25.7386	24.8735	25.0368	25.1302	24.7098	23.9988	25.4449	25.1413	25.1567	25.526	24.2987	25.3445	25.0171	25.221	24.5254	24.5652	25.5225	24.8377	24.9392	24.979	25.6323	24.9307	25.4601	25.2356	25.4755	25.1637	24.4011	24.7169	24.8125	24.7742	24.7757	6	6	6	29	29	29	28.405	40.429	2578700000	14	170	O70435;Q9DCD8;Q3TEL1;E0CX62;E0CZ34;F8WH02;E0CYL6	O70435;Q9DCD8	Proteasome subunit alpha type-3;Proteasome subunit alpha type
Stx7	19.3733	19.1764	19.9701	19.7813	20.3445	20.023	19.6328	19.0821	21.5343	21.6167	19.2754	21.681	20.736	20.3977	21.6461	20.3781	22.8264	23.0009	21.4414	21.5617	23.6183	22.4813	23.589	23.2581	22.9991	22.8673	21.2261	23.4696	22.1726	22.341	21.8971	5	5	5	26.1	26.1	26.1	29.82	45.764	654890000	14	35	O70439;Q8BH40;Q9JMJ6;Q9DCE1	O70439;Q8BH40;Q9JMJ6;Q9DCE1	Syntaxin-7
Hsd17b12	24.5853	24.5106	24.7095	24.8348	24.3898	25.46	24.8242	25.0493	24.8212	24.584	24.0355	24.8502	25.1462	24.7198	24.9299	24.7696	24.6396	25.6613	25.3258	24.6753	25.6545	26.1838	24.8268	25.2316	24.7701	24.8917	25.5919	25.738	26.0177	25.672	25.5125	9	9	9	39.4	39.4	39.4	34.741	27.378	5993100000	18	185	O70503;O70503-2;Q8BPF1;Q9CSR6	O70503;O70503-2	Very-long-chain 3-oxoacyl-CoA reductase
Srpk1	24.213	25.0901	21.4291	20.1089	24.0886	19.5079	24.0777	23.992	25.1122	24.4639	20.0718	25.5319	25.6171	23.7129	24.1491	23.8275	26.4807	25.909	26.2372	25.159	25.3963	23.5052	25.1074	25.6187	26.4519	26.3479	25.3674	23.6975	24.2042	23.9492	23.9875	6	6	6	15.3	15.3	15.3	73.088	18.669	1629100000	31	34	O70551;Q3US65;Q3TTI6;A0A3B2W883;F8WGJ7;Q3URR1;A0A3B2W430;Q3TTF9;A0A3B2W4B9;A0A3B2W7I6	O70551;Q3US65;Q3TTI6;A0A3B2W883;F8WGJ7;Q3URR1;A0A3B2W430;Q3TTF9;A0A3B2W4B9	SRSF protein kinase 1
Rps14;rps14	26.6688	25.5018	26.9454	26.7339	26.1648	25.0537	26.7357	26.6745	27.0655	26.5412	18.7771	26.9366	26.4012	26.6972	26.7025	25.9414	26.5519	26.446	27.014	26.7965	26.9265	26.3667	26.5982	27.4519	26.8391	26.8167	25.8399	25.9906	26.222	26.6051	25.2985	7	7	7	65.6	65.6	65.6	16.273	246.04	20938000000	6	218	P62264;O70569;D3YVF4;D3Z7I1;Q3UJS5;A0A494BAS4	P62264;O70569;D3YVF4;D3Z7I1;Q3UJS5	40S ribosomal protein S14
Pfdn2	26.2443	25.821	25.6027	25.0557	25.0135	22.9513	25.894	26.1246	25.7166	25.7652	19.1119	25.5443	24.768	24.9546	24.7543	24.9594	24.5334	24.1637	22.9374	23.303	24.6393	23.7545	24.2648	24.0063	24.6167	23.8729	23.879	23.5945	23.6951	23.285	23.781	5	5	5	41.6	41.6	41.6	16.534	23.233	2138200000	12	93	O70591;F8WJ30	O70591;F8WJ30	Prefoldin subunit 2
Cfdp1	24.3365	24.0195	24.1584	24.658	23.4054	24.2196	19.8885	23.346	24.1552	21.2942	25.4135	23.6711	20.5456	23.9172	23.1559	22.9984	19.6466	22.9613	22.6299	20.2479	23.0505	21.0453	19.7463	19.3696	22.7501	19.3285	22.6131	20.6865	23.1507	20.6422	23.2507	3	3	3	12.5	12.5	12.5	32.921	5.0509	593660000	17	20	O88271	O88271	Craniofacial development protein 1
Wdr1	25.139	24.0424	25.4277	25.491	25.7884	24.6377	24.7612	25.043	25.5434	25.3269	25.9578	25.4473	25.5691	25.5997	25.7994	25.548	25.0381	25.4436	25.9074	25.846	25.6384	25.7918	25.4054	25.499	24.9854	25.132	25.8785	25.6797	25.6427	26.1044	25.4883	13	13	13	40.1	40.1	40.1	66.406	169.09	4956900000	37	243	O88342;Q3TE06;Q9DC08;Q9DBM8;Q3TNK2;Q3U136;Q80ZI9;A0A0J9YU05	O88342;Q3TE06;Q9DC08;Q9DBM8;Q3TNK2;Q3U136;Q80ZI9	WD repeat-containing protein 1
Mtx2	23.1301	23.8006	23.086	23.0922	23.7463	24.9986	23.0818	23.1287	23.5844	22.7582	23.8939	23.1941	23.9398	23.3716	23.9031	23.9334	22.6455	23.3569	23.5533	23.2218	22.8073	23.1366	23.3546	22.8921	22.8388	22.6932	23.6797	24.0533	23.555	23.5517	23.7661	5	5	5	35	35	35	29.758	94.879	606050000	12	38	O88441;Q3TI40;Q3TI19;Q2M4G1;Q8C454	O88441;Q3TI40;Q3TI19;Q2M4G1;Q8C454	Metaxin-2
Cops3	22.5019	23.1296	23.2061	23.5888	23.3151	24.4192	23.201	22.9739	22.0839	23.3124	25.371	22.8843	22.3228	23.1744	23.6276	23.374	23.0936	23.132	23.4821	22.8347	22.0697	22.9832	21.074	20.7258	21.9008	21.8313	22.8292	22.3253	23.9012	23.3877	22.2978	7	7	7	23.6	23.6	23.6	47.832	28.938	817080000	27	58	O88543;Q3TEA5;Q8BX58;D3Z036;F6YCA7	O88543;Q3TEA5	COP9 signalosome complex subunit 3
Cops4	23.6764	23.4549	24.1312	24.1292	25.1761	23.3083	23.8335	24.0077	23.9044	24.0114	20.5983	24.2891	24.1056	25.0249	24.2271	24.2974	24.258	23.7727	24.138	23.9981	23.85	23.9276	23.22	23.7362	23.4046	23.7214	23.8183	24.1862	23.629	23.564	24.128	5	5	5	17.5	17.5	17.5	46.284	43.367	866170000	28	61	O88544;F6QTS1;Q3TIJ1;D3Z1R9;D3YV99	O88544;F6QTS1;Q3TIJ1;D3Z1R9;D3YV99	COP9 signalosome complex subunit 4
Hnrnpa2b1	28.6	29.1143	28.5012	28.9429	28.2744	28.2202	28.9445	28.6778	28.5529	28.7187	26.2086	28.3726	28.5873	28.496	28.5647	28.8476	29.2587	27.9811	27.8706	28.0448	28.0141	27.7703	28.7552	28.2671	28.5852	28.5058	27.8643	27.6391	27.8838	27.447	27.8858	17	17	3	72.8	72.8	24.9	37.402	323.31	21129000000	19	572	O88569;O88569-2;B7ZP22;A0A0N4SUM2	O88569;O88569-2;B7ZP22	Heterogeneous nuclear ribonucleoproteins A2/B1
Hnrnpa2b1	24.6638	24.0925	24.8832	24.8378	25.6922	23.7138	24.7692	25.172	25.3878	24.7918	22.8098	25.2748	25.8194	24.8081	25.8206	25.7933	21.4437	22.6366	23.4881	23.9496	23.1098	23.2439	22.7664	23.0694	21.8841	23.6189	23.1341	24.3771	23.5331	23.094	22.4803	15	1	1	69.1	13	13	32.46	14.061	784150000	17	30	O88569-3	O88569-3	Heterogeneous nuclear ribonucleoproteins A2/B1
Comt	20.9713	21.5718	21.4167	21.1884	22.329	23.3268	21.2675	21.838	21.4756	21.6747	22.2807	21.2885	20.8712	21.8209	21.7828	21.7351	21.2593	22.4355	23.7413	22.1678	22.0641	22.427	21.804	21.9636	22.1608	22.2409	23.128	22.1367	22.2445	23.2996	22.5178	5	5	5	29.8	29.8	29.8	29.486	42.757	8975000000	15	104	O88587;O88587-2;D3Z227	O88587;O88587-2	Catechol O-methyltransferase
Lamtor3	21.3097	23.2216	21.6345	23.4122	23.0974	24.4401	21.676	22.1422	22.1504	21.954	24.5261	22.5171	22.3688	22.6465	22.4429	23.7836	18.9679	20.8862	20.6	20.8437	21.1138	21.9236	20.5826	20.1228	20.6799	20.0825	21.2341	22.0323	21.4595	21.6943	21.3537	2	2	2	21.8	21.8	21.8	13.553	3.6546	118230000	7	18	O88653;Q3TX23	O88653;Q3TX23	Ragulator complex protein LAMTOR3
Rpp30	22.6782	23.1141	22.698	22.8868	23.414	23.9685	22.7994	22.3201	22.849	22.7968	22.7379	23.0732	23.403	23.3875	23.1954	23.0485	23.5207	22.9307	24.2153	23.6139	22.9001	23.3786	22.7323	22.6838	22.22	22.5439	23.5451	23.1777	23.5759	22.9779	23.2862	6	6	6	23.5	23.5	23.5	29.473	10.292	873390000	17	69	O88796;Q6P6M0;Q3TF81;Q8K238	O88796;Q6P6M0;Q3TF81;Q8K238	Ribonuclease P protein subunit p30
Idh1	24.3186	24.9039	24.7463	24.9559	25.2831	25.3083	24.655	24.5592	24.3656	24.5349	23.7583	24.6829	24.5238	24.9884	25.3173	24.7519	24.8786	26.0016	25.8744	25.5988	25.4014	25.7445	25.1766	25.2851	24.9524	25.1949	25.6336	25.6349	25.7175	25.6712	25.24	14	14	13	41.8	41.8	39.6	46.674	73.138	6313200000	30	287	O88844;Q5HZJ8;Q8C338;Q3TJ51;Q0QER9;A0A087WPT4;A0A087WRS9;D3YVY3;A0A087WRM4	O88844;Q5HZJ8;Q8C338;Q3TJ51;Q0QER9	Isocitrate dehydrogenase [NADP] cytoplasmic;Isocitrate dehydrogenase [NADP]
Arl6	22.3464	22.7598	22.8281	22.5743	23.1516	24.1033	22.3649	22.1548	22.4772	21.289	20.5651	22.0374	22.135	21.9894	22.2758	22.8085	19.479	20.0728	19.2006	20.2176	21.0247	19.9937	19.4534	20.4029	20.7829	19.0362	19.8308	20.3374	19.9584	21.9477	20.208	2	2	2	15.1	15.1	15.1	21.001	13.198	154590000	14	25	Q8VCV3;O88848;Q3U6U3;D3Z067;O88848-2	Q8VCV3;O88848;Q3U6U3;D3Z067;O88848-2	ADP-ribosylation factor-like protein 6
Gnpda1	18.5139	19.4479	21.748	22.1435	22.4859	22.8249	21.3825	19.9552	22.4922	21.9211	20.5654	22.1591	19.782	22.254	21.3438	20.1665	24.5139	25.2568	25.6546	25.14	24.9788	24.5159	25.0499	25.0255	25.3102	25.5364	24.7664	24.8824	25.4456	26.2627	24.6533	11	11	9	60.2	60.2	52.2	32.549	58.518	1834700000	17	71	O88958;Q6A0D9;D3Z0R5;A0A494B9X2;A0A494BB68;Q8BK00;Q3TKA0;A0A494BA15	O88958;Q6A0D9;D3Z0R5;A0A494B9X2;A0A494BB68;Q8BK00;Q3TKA0	Glucosamine-6-phosphate isomerase 1;Glucosamine-6-phosphate isomerase
Lgmn	23.2558	25.0022	23.8382	24.3312	24.2638	25.1449	23.585	23.8039	24.1345	23.5226	26.2205	24.0946	23.7926	24.7494	21.8484	24.1996	27.0883	26.9979	27.2201	27.3758	26.7982	26.5477	26.6506	27.0092	26.9497	26.9439	27.9057	26.1976	26.8904	26.9672	26.4795	6	6	6	24.8	24.8	24.8	49.372	141.03	2054900000	21	67	O89017;Q3UE99	O89017;Q3UE99	Legumain
Coro1a	18.9779	20.3242	20.3723	19.7589	14.8092	19.7812	20.6515	17.4665	19.5134	19.7255	19.3287	19.7599	15.044	13.8193	17.7159	18.7744	26.2424	24.9334	23.9044	24.715	25.5145	25.1647	25.5582	25.3206	25.7557	26.4268	23.2382	24.6869	23.2624	23.1968	24.7263	9	9	9	29.9	29.9	29.9	50.989	146.12	981620000	23	70	O89053;Q3U9K3;Q3U232;Q3T9L1;G3UYK8;A0A0U1RPY8;D3YW57;G3UX53;D3YXM2	O89053;Q3U9K3;Q3U232;Q3T9L1;G3UYK8	Coronin-1A;Coronin
Cope	24.4241	24.0366	24.0687	24.4324	24.473	25.0017	23.9546	24.6327	24.7481	24.9423	24.5804	24.7501	24.5885	24.9192	24.3815	23.1259	23.8236	24.2807	24.9533	25.0235	24.5697	24.8103	24.1893	24.888	24.0731	24.3245	24.2537	24.76	24.3634	24.6459	25.1404	7	7	7	40.9	40.9	40.9	34.567	89.394	1930500000	19	73	O89079;D3Z315;Q9D1J2;F6YFR7;E9Q6I5;F6XIG5	O89079;D3Z315;Q9D1J2;F6YFR7	Coatomer subunit epsilon
Rbm3	25.8755	25.7669	25.4808	25.6178	26.3305	25.0106	25.2828	26.2326	26.663	26.7279	26.2445	26.2624	26.5593	26.6656	26.6994	26.6523	25.8624	26.1344	26.3645	25.1426	26.4604	26.945	25.473	25.6757	25.2	26.0151	26.7679	26.5251	26.0303	26.0118	26.4441	4	4	4	49.7	49.7	49.7	16.604	61.819	2720900000	9	94	O89086;Q8BG13;S4R2M6;Q5RJV3	O89086;Q8BG13;S4R2M6;Q5RJV3	RNA-binding protein 3
Dhfr	23.3244	23.3244	22.4206	23.4939	23.4237	22.3558	23.7003	23.2819	23.2791	22.2303	18.3715	22.9366	23.2877	22.9163	23.7759	23.025	26.7452	23.6489	23.9246	23.9774	23.892	24.7482	23.5871	24.2149	24.1158	23.6017	24.4414	24.2621	24.9598	24.1584	24.5595	6	6	6	28.3	28.3	28.3	21.606	10.309	543460000	13	24	P00375	P00375	Dihydrofolate reductase
Hprt1;Hprt	24.3964	25.3778	24.2982	25.0984	25.5165	25.9865	24.3399	24.5635	24.7823	24.4909	24.839	25.0375	24.6408	24.9144	25.2375	24.7836	25.1239	25.9617	25.9798	25.9967	25.7371	25.7846	25.3755	25.9047	25.4233	25.4038	26.4175	26.0735	26.3349	26.2333	26.1537	10	10	8	64.7	64.7	50.9	24.57	50.473	3238100000	13	159	P00493;Q99KF5;A0A0H3YJA6	P00493;Q99KF5	Hypoxanthine-guanine phosphoribosyltransferase
C3	26.3771	26.6618	26.0534	26.4155	26.0931	27.217	25.8397	25.7699	26.475	25.9288	27.4224	26.3206	26.5269	26.0149	26.5653	26.7129	24.5384	25.4916	25.9522	26.3838	25.5073	26.0593	25.7049	25.7437	25.3663	25.1978	26.3079	26.8156	26.1092	26.4666	25.8387	3	3	3	3.5	3.5	3.5	186.48	6.2977	2321700000	111	5	P01027;B5APU1;Q207D2;E1APH6	P01027	Complement C3;Complement C3 beta chain;C3-beta-c;Complement C3 alpha chain;C3a anaphylatoxin;Acylation stimulating protein;Complement C3b alpha chain;Complement C3c alpha chain fragment 1;Complement C3dg fragment;Complement C3g fragment;Complement C3d fragment;Complement C3f fragment;Complement C3c alpha chain fragment 2
H3f3a;H3f3c	24.7774	26.3486	24.4952	25.6211	24.463	19.249	25.0061	24.9912	23.8699	23.1721	18.7723	25.4038	25.1031	25.0234	24.204	25.2369	27.4981	25.2966	23.9433	23.0574	22.2919	24.3803	23.7588	25.2537	26.264	26.1278	23.2471	19.8956	23.0546	24.6276	24.3255	7	7	1	53.7	53.7	23.5	15.328	101.16	336000000000	6	685	P84244;P02301;E0CZ27	P84244;P02301;E0CZ27	Histone H3.3;Histone H3.3C;Histone H3
Iap	27.6208	25.1832	27.1301	27.3405	27.4565	25.3632	30.0258	29.0485	26.9682	28.2735	21.9918	27.0732	27.3531	27.0013	27.5195	28.7654	22.877	19.1608	20.3905	20.9905	20.1652	20.3511	18.7779	21.1917	22.4131	23.0586	20.884	20.1085	21.8991	20.3008	20.7457	17	3	0	37.2	6.3	0	62.747	17.998	5216800000	32	49	P03975	P03975	IgE-binding protein
Cd74	22.5054	23.0543	23.081	22.5493	23.5861	22.0267	22.7963	22.8586	23.1454	22.7658	19.5012	23.1263	23.4179	22.9665	23.6214	22.718	21.6747	22.0525	22.7975	22.7041	22.1191	21.6694	20.9568	22.6068	21.6833	22.3546	22.769	21.7681	21.6592	21.9021	22.5044	2	2	2	14	14	14	24.454	3.5468	233030000	14	5	P04441-2;P04441	P04441-2;P04441	H-2 class II histocompatibility antigen gamma chain
Aldoc	22.6877	23.7969	22.7823	21.7548	23.0281	24.6679	22.5361	22.5428	21.9946	21.2306	20.7051	21.7608	21.4286	23.2372	21.8655	22.334	23.9704	25.1039	25.3333	24.8778	24.3692	24.2621	24.5942	25.2267	24.7436	25.0415	25.744	24.8274	25.2331	25.5079	24.5526	8	7	7	38	30.6	30.6	39.394	112.23	840330000	23	57	P05063	P05063	Fructose-bisphosphate aldolase C
Aldoa	28.1982	28.618	28.3027	27.9215	29.107	27.497	28.2723	28.2581	28.4601	28.0602	26.9898	28.0961	28.415	28.4882	28.6096	28.7127	28.8868	29.4858	29.9103	29.6835	29.6782	29.9415	29.4051	29.3963	29.3442	29.2274	29.6916	29.7934	30.1195	29.7594	29.8107	17	17	16	59.9	59.9	52.5	39.355	323.31	70375000000	23	1275	P05064;Q6NY00;A6ZI44;D3YWI1;D3Z510;A0A0U1RPN8;D3YV98;A0A0U1RPT5;Q9CPQ9;A6ZI47;A6ZI46	P05064;Q6NY00;A6ZI44;D3YWI1;D3Z510;A0A0U1RPN8;D3YV98;A0A0U1RPT5	Fructose-bisphosphate aldolase A;Fructose-bisphosphate aldolase
Prkaca	23.9863	24.206	23.3101	24.7673	22.2471	24.3919	23.5504	23.6874	24.4936	24.294	22.684	23.6994	23.2302	22.7678	24.2029	23.1531	22.0483	23.0622	21.2817	21.1173	22.306	22.4968	22.4849	22.2904	22.3619	22.3399	22.003	22.3986	22.3004	22.7648	21.8153	8	8	4	24.8	24.8	12	40.57	25.404	1673800000	20	65	P05132;P05132-2;J9JDU9	P05132;P05132-2;J9JDU9	cAMP-dependent protein kinase catalytic subunit alpha
Got1	26.2054	26.3738	25.8668	25.8941	25.9564	25.8472	25.702	26.1267	26.348	26.4404	27.1082	26.3748	26.2413	26.4465	26.1094	26.2843	26.5904	27.0096	27.3921	26.9147	26.7192	26.7505	26.4993	27.0329	26.9213	26.9027	26.8434	26.8909	26.7196	26.6101	26.9832	18	18	18	59.3	59.3	59.3	46.247	219.48	15764000000	27	490	P05201;F7ALS6	P05201	Aspartate aminotransferase, cytoplasmic
Got2	28.3517	28.0129	28.2775	28.4867	28.328	27.766	28.3427	28.3692	28.4294	28.4859	26.4763	28.2298	28.6824	28.42	28.2491	28.2331	26.923	27.4327	27.4993	27.4103	27.3705	27.3796	27.2849	27.2665	26.9554	27.3312	27.0372	27.467	27.1874	27.3217	27.2703	17	17	17	57.2	57.2	57.2	47.411	309.56	33430000000	29	780	P05202	P05202	Aspartate aminotransferase, mitochondrial
Tuba1b;Tuba4a	30.8771	31.2515	31.1064	31.2385	31.5104	31.4527	30.9975	31.1495	31.2063	31.1629	31.8805	31.1881	31.2953	31.3488	31.3874	31.4711	29.3011	30.0287	29.9679	29.9482	30.3798	30.3056	30.1301	29.8735	29.5089	29.7153	30.375	30.4072	30.6188	30.4352	30.5325	29	29	2	90.5	90.5	3.1	50.151	323.31	428000000000	22	2915	P05213;Q99KA2;P68368;A0A0A0MQA5;A0A2R8VHF3;O89052;A0A087WRB4;A0A087WQS4;A0A087WSB0;A0A087WSL5	P05213;Q99KA2;P68368;A0A0A0MQA5;A0A2R8VHF3	Tubulin alpha-1B chain;Tubulin alpha-4A chain
Gpi;Gpi1	25.4091	25.0872	25.0333	25.1732	25.1288	24.708	25.1929	25.2963	25.426	24.965	24.6556	25.1038	25.2558	25.3446	25.2895	25.429	26.4295	25.9674	25.7596	25.7229	26.1282	25.8173	26.128	25.9884	25.8139	25.8007	25.7855	25.9145	25.9507	25.6759	25.5801	18	18	18	43.7	43.7	43.7	62.766	154.35	36338000000	32	759	P06745;B7ZWL9;B2RXT5;A0A0U1RP97;CON__Q3ZBD7;A0A0U1RQ72;A0A0U1RQ18	P06745;B7ZWL9;B2RXT5	Glucose-6-phosphate isomerase
Ctsl	19.4613	20.6962	19.9829	21.4912	20.4925	20.011	19.4282	20.4162	20.5439	20.5157	21.9673	20.0441	19.9596	17.5713	20.4252	19.9049	25.192	25.8707	25.7674	25.276	24.5393	23.851	24.8486	25.5565	25.1612	25.3113	24.9601	24.8053	24.5321	24.14	24.1124	8	8	8	47.6	47.6	47.6	37.547	41.242	1400100000	12	66	P06797;Q3UHZ4;Q3U5U9;Q3TT75;Q3UWH6;Q9D0C0;Q3TVJ1;Q3TNC8;A0A1Y7VP49;Q6LAF5;A0A1Y7VNM3;A0A1Y7VNQ4;A0A1Y7VJC1	P06797;Q3UHZ4;Q3U5U9;Q3TT75;Q3UWH6;Q9D0C0;Q3TVJ1;Q3TNC8;A0A1Y7VP49;Q6LAF5	Cathepsin L1;Cathepsin L1 heavy chain;Cathepsin L1 light chain
Ptprc	20.0948	19.2636	20.5206	23.916	20.1293	20.1955	20.3494	19.3393	20.0615	20.862	18.2588	24.0831	17.458	20.464	23.5432	20.3518	24.3925	24.279	23.6008	23.5961	24.3516	24.6957	24.4295	23.9374	24.2819	24.1655	23.2876	24.2954	23.8485	24.4326	24.8524	13	13	13	16.6	16.6	16.6	144.84	22.498	1299800000	65	61	P06800;S4R1M0;P06800-6;P06800-5;Q8C6Q7;Q3U382;Q64730;Q5XFY7	P06800;S4R1M0;P06800-6;P06800-5;Q8C6Q7;Q3U382;Q64730	Receptor-type tyrosine-protein phosphatase C;Protein-tyrosine-phosphatase
Me1	24.236	24.9333	24.0416	24.2979	25.1648	25.9785	23.4638	24.005	23.796	23.6439	23.9779	24.0447	24.0793	24.091	24.0778	24.9617	19.5895	21.0973	22.1696	21.9806	23.3187	23.157	22.4408	21.7798	19.7964	21.3567	20.9296	22.8511	22.9852	23.1176	22.9674	16	16	16	48.6	48.6	48.6	63.953	76.021	1070900000	32	68	P06801;Q3TQP6;Q99LF5;Q921S3;Q3TQW1;Q61829	P06801;Q3TQP6;Q99LF5;Q921S3;Q3TQW1	NADP-dependent malic enzyme;Malic enzyme
Anxa2	25.0903	25.5501	25.1429	24.7583	25.3358	25.8784	25.2283	24.7936	25.0233	24.4089	24.744	24.7383	24.9424	24.9079	24.8355	25.0181	26.3146	27.0939	26.7141	26.8423	26.7733	26.7098	26.637	26.5626	26.2678	26.2464	26.2901	26.464	26.645	26.7042	26.5076	16	16	16	49	49	49	38.676	273.14	13481000000	23	476	P07356;Q9CZI7;Q3UCD3;B0V2N7;B0V2N8;Q99KH3;B0V2N5	P07356;Q9CZI7;Q3UCD3;B0V2N7;B0V2N8;Q99KH3;B0V2N5	Annexin A2;Annexin
Hsp90aa1	27.6516	27.6715	27.7075	27.751	27.1458	28.0753	27.4773	27.4097	27.3697	27.4953	27.7434	27.4534	27.8905	27.7299	27.2898	27.2739	27.8545	28.0903	28.0175	28.414	27.9784	27.9536	28.0505	28.1928	27.8336	28.1448	28.0455	28.2502	28.0578	28.1726	27.8916	34	23	23	53.2	38.7	38.7	84.787	323.31	46632000000	39	1096	P07901;Q3UIF3;Q3TKA2;Q3TJU7;A0PJ91;Q3TKB9;Q3TKG0;Q8C5U3;Q8C2A9;B7ZC50;A2A6A2;B7ZC49	P07901;Q3UIF3;Q3TKA2;Q3TJU7;A0PJ91;Q3TKB9;Q3TKG0;Q8C5U3	Heat shock protein HSP 90-alpha
Aprt	25.6828	25.8315	25.5297	26.2204	26.2582	26.5411	25.5698	26.1863	25.8361	25.9837	27.0703	25.6028	25.6915	25.5806	26.2423	25.9738	23.5598	24.2086	24.5658	25.1672	24.5724	25.4009	24.2947	24.0521	24.2912	24.8551	24.6659	24.0364	24.6576	25.2647	24.8819	7	7	7	62.8	62.8	62.8	19.724	129.69	2325800000	14	130	P08030;A0A1D5RLR6	P08030	Adenine phosphoribosyltransferase
Hsp90b1	28.3682	28.2305	28.4001	28.1548	28.6027	27.8021	28.3616	28.4182	28.5291	28.3543	28.537	28.4249	28.1734	28.6842	28.6754	28.4435	27.7614	27.9352	27.786	27.9006	27.8353	27.9366	28.1439	27.893	27.6389	27.8118	27.9589	28.1955	28.3313	27.7832	27.9271	33	32	32	49.8	48.3	48.3	92.475	323.31	39103000000	47	1034	P08113;Q91V38;Q3UBU0;Q8CCY5;Q3TUD6;F7C312;Q8C2R2;Q9CW12	P08113;Q91V38;Q3UBU0;Q8CCY5;Q3TUD6;F7C312	Endoplasmin
Mdh2	27.5552	28.0674	27.7382	28.0008	28.0703	28.1557	27.6062	27.7672	27.819	27.7651	27.3393	27.991	27.9349	28.3299	27.9867	28.1348	27.8852	28.1631	28.7734	28.4587	28.4891	28.7959	28.3933	28.0089	28.0179	27.8065	28.6953	28.7995	29.1639	29.0847	28.7232	16	16	16	61.2	61.2	61.2	35.611	158.16	41503000000	24	656	P08249;A0A0G2JF23;A0A0G2JGY4	P08249	Malate dehydrogenase, mitochondrial
Gnai2	24.8634	23.8339	23.8524	24.2207	23.3294	24.4184	24.9345	24.0894	24.6637	21.8256	25.6016	21.682	24.208	22.5659	23.6728	23.5168	26.1161	26.0683	26.1249	25.8282	26.1584	26.1448	25.6377	26.002	26.2432	26.0289	26.0545	25.3834	25.7921	26.3011	25.8023	14	14	9	56.1	56.1	39.4	40.489	121.2	6734500000	20	157	P08752;A0A0A6YWA9;B2RSH2;Q8JZT4;Q922Y6	P08752;A0A0A6YWA9	Guanine nucleotide-binding protein G(i) subunit alpha-2
Itgb1	23.2564	23.9333	24.0832	24.5086	24.2556	24.8921	24.5459	24.02	23.9101	24.099	21.9226	24.0924	24.2475	24.317	24.2804	24.075	24.0767	22.4574	24.0914	23.1505	23.2233	24.3086	24.5225	23.6495	23.59	23.9819	23.1484	23.2714	22.4575	23.9354	24.1969	11	11	11	18.5	18.5	18.5	88.231	98.52	2063800000	39	127	P09055;P09055-2;Q8BUD1	P09055;P09055-2	Integrin beta-1
P4hb	27.1363	27.493	27.2092	27.4943	27.7311	27.5245	27.219	27.1946	27.4313	27.3519	27.0136	27.2672	27.1601	27.4938	27.3618	27.4281	26.698	26.5682	26.7491	26.638	27.0499	26.6823	26.6954	26.7761	26.5274	26.5689	27.2865	27.1352	27.3202	27.1699	27.0566	18	18	18	48.7	48.7	48.7	57.058	323.31	15946000000	39	464	P09103;Q3UDR2;Q3URP6;Q3UBY9;Q3TWE3;Q3THC3;Q3TGS0;Q3TF72;Q3UJA8;Q3UA23;Q3TIM0;Q3U738;Q3TT76;E9Q8G8;Q3TIQ5	P09103;Q3UDR2;Q3URP6;Q3UBY9;Q3TWE3;Q3THC3;Q3TGS0;Q3TF72;Q3UJA8;Q3UA23;Q3TIM0;Q3U738;Q3TT76	Protein disulfide-isomerase
Ncl	27.9894	28.0517	28.2019	28.1775	27.6148	27.8598	27.9827	28.0106	28.2175	28.3423	28.5196	28.1191	28.223	28.1729	28.348	27.9251	28.9176	28.8831	29.3726	28.9547	28.6529	28.9451	28.6585	28.9283	28.7546	28.7542	28.659	28.726	28.7082	29.0358	28.4632	18	18	18	32.7	32.7	32.7	76.722	155.85	67551000000	48	1066	P09405;Q8CD23;Q3TL52;Q3TGR3;Q8CE30;Q3TT41;Q9CT46	P09405;Q8CD23;Q3TL52;Q3TGR3;Q8CE30;Q3TT41	Nucleolin
Pgk1	28.113	28.0466	27.9938	27.4261	27.6874	27.711	27.9676	27.8149	27.9043	27.8354	29.3609	27.6637	27.4347	27.751	27.5631	27.5466	28.5516	29.1971	28.5096	28.6864	29.1927	28.9869	28.9475	29.0714	28.5623	28.5948	28.8906	29.1374	28.934	28.9917	28.7467	18	18	18	64.5	64.5	64.5	44.55	323.31	42010000000	29	866	P09411;S4R2M7;P09041;B0LAA9	P09411;S4R2M7	Phosphoglycerate kinase 1;Phosphoglycerate kinase
Fth1	20.2588	20.8731	20.5396	22.3279	20.9866	20.8042	19.9499	20.3334	20.0833	21.7556	18.4601	20.3807	21.5369	20.1482	20.6716	19.6859	23.9429	24.3175	23.3788	23.1479	25.1357	25.0609	23.3927	23.6328	24.3557	24.0165	24.5908	26.0061	24.9811	22.8526	25.7451	3	3	3	19.2	19.2	19.2	21.066	8.027	414470000	12	27	P09528;A0A494B9D4;A0A494BA92;A0A494BAP3	P09528;A0A494B9D4;A0A494BA92	Ferritin heavy chain;Ferritin heavy chain, N-terminally processed
Sod2	24.3955	24.3477	24.1272	24.3257	24.5327	26.0442	24.6896	24.9634	25.0334	24.7565	24.8249	24.6993	23.9816	24.1015	23.7695	22.864	23.797	24.4622	24.1511	24.3902	25.7281	25.5549	25.9131	24.8582	24.4057	24.6245	24.4948	25.804	25.5769	25.8775	25.4224	5	5	5	37.8	37.8	37.8	24.603	43.04	1348100000	13	68	P09671;A0A3B2WBF0;Q3TJA2;Q3U8W4	P09671;A0A3B2WBF0;Q3TJA2;Q3U8W4	Superoxide dismutase [Mn], mitochondrial;Superoxide dismutase
H2afv;H2afz	29.2578	29.6606	29.4346	30.5877	29.4163	29.5984	29.6643	29.4907	28.8423	29.2954	30.9415	29.4139	29.3217	29.3064	29.6555	30.1377	29.0538	28.3707	29.2171	28.2651	28.2143	28.1713	28.035	28.3588	28.9208	28.6792	27.9687	28.0929	28.2226	28.6938	29.1475	6	6	4	53.9	53.9	46.9	13.509	216.29	33261000000	6	279	Q3THW5;P0C0S6;Q8R029;Q3TFU6;Q3UA95;G3UWL7	Q3THW5;P0C0S6;Q8R029;Q3TFU6;Q3UA95	Histone H2A.V;Histone H2A.Z;Histone H2A
Calm1;Calml3	28.9806	28.3292	28.7528	28.2459	28.1526	28.5729	28.9201	29.1321	28.798	28.8589	30.1143	28.8751	27.8957	28.3257	27.8137	27.7405	28.3148	28.3912	27.7542	28.2105	28.5931	28.4431	28.4387	28.2432	28.3197	28.2033	28.0613	28.7835	28.2199	28.1679	28.1588	5	5	5	45.6	45.6	45.6	16.837	143.21	20987000000	9	323	P0DP28;Q3UKW2;Q9D6P8;A0A3Q4EHJ0;G3UX57;A0A1Y7VK66	P0DP28;Q3UKW2;Q9D6P8;A0A3Q4EHJ0	Calmodulin-like protein 3
Eef1a1	28.4449	29.1935	28.6261	28.3964	28.7173	29.0955	28.418	28.7169	29.0872	28.6001	28.4448	28.4998	28.5928	28.6307	28.7948	28.5607	28.6018	28.5077	28.1807	28.1253	28.5156	28.2488	28.453	28.3005	28.4512	28.2419	28.9836	28.2303	27.882	28.4215	28.3207	15	15	1	55.6	55.6	5.2	50.113	323.31	138000000000	23	1554	P10126;Q3UA81;Q3TII3;D3YZ68;D3Z3I8;Q4FZE5	P10126;Q3UA81;Q3TII3;D3YZ68;D3Z3I8	Elongation factor 1-alpha 1;Elongation factor 1-alpha
Alad	24.3224	23.2201	24.1852	23.2324	23.4733	20.2497	23.7469	24.0613	23.9893	23.7162	22.5689	23.7315	23.2587	23.7002	23.4715	23.4815	22.1912	21.1078	20.8809	20.8577	21.2687	21.8058	21.7779	20.3259	21.3923	20.887	20.4802	20.6332	20.5455	20.4323	21.4133	8	8	8	30.9	30.9	30.9	36.023	111.71	1168200000	15	81	P10518;Q9DD05;Q8VCZ1;O89061	P10518;Q9DD05;Q8VCZ1;O89061	Delta-aminolevulinic acid dehydratase
Ctsb	23.443	23.0294	23.8337	22.6513	21.4993	20.6122	23.341	23.3807	23.5382	23.4679	18.64	23.1376	21.529	21.3628	18.8195	21.0419	26.6298	26.2436	25.7008	25.9191	26.5062	26.4212	26.5361	26.1012	25.6289	25.7259	25.4983	26.1946	25.3722	26.1661	25.4084	10	10	10	46	46	46	37.279	224.16	2924300000	15	146	P10605;Q3TVS6;Q3TC17;Q6LAF6	P10605;Q3TVS6;Q3TC17	Cathepsin B;Cathepsin B light chain;Cathepsin B heavy chain
Txn	27.478	27.1717	27.4031	27.0156	27.3286	28.7626	27.3058	27.3245	26.9576	27.3786	25.3259	27.2332	26.9419	27.2583	27.5249	27.3308	27.1897	28.111	27.0882	27.2936	27.8901	28.2725	28.3303	27.8645	27.4323	27.3003	27.641	28.3209	28.1444	28.0757	27.3805	6	6	6	75.2	75.2	75.2	11.675	108.48	189000000000	7	634	P10639	P10639	Thioredoxin
Gstm1	22.8318	23.252	23.9702	22.9855	22.4104	24.4188	23.4571	23.327	23.7265	23.2158	18.4677	23.0033	22.9962	23.3181	22.2487	22.6913	25.9669	25.8857	25.4387	25.724	27.688	27.7669	28.1006	25.9717	25.8197	25.989	25.4246	27.4644	27.1042	27.4969	26.9425	13	13	8	60.1	60.1	39	25.97	79.179	10038000000	18	303	P10649;A2AE89;F6WHQ7;P19639;E9QAC8;D3YVP5;D3YZ29;A2AE91;O35660;G5E8M7;Q7M0F3;D3YVP8;D3YVP9;Q9D5J8	P10649;A2AE89;F6WHQ7	Glutathione S-transferase Mu 1
Tcea1	24.6947	24.2756	24.7454	24.1959	23.3389	23.1921	24.3684	24.8615	24.4276	24.3475	21.2834	24.3245	23.4546	23.811	23.1639	23.4192	24.3272	23.7675	23.5869	23.5758	23.3202	22.889	23.4253	23.4937	24.0846	23.5279	22.8829	22.872	22.6346	22.664	22.9086	11	11	11	43.9	43.9	43.9	33.88	33.043	2932100000	19	135	P10711;Q3UPE0;E9PYD5;P10711-2;Q9JMB4	P10711;Q3UPE0;E9PYD5;P10711-2	Transcription elongation factor A protein 1
Slc3a2	26.5013	26.4493	26.6326	26.8689	27.3425	26.766	26.3158	26.5476	26.9163	26.6772	25.9749	26.7233	26.2924	27.0359	26.8213	26.563	24.1021	25.0735	25.1335	25.2966	25.1279	25.5185	25.0692	24.7396	24.5605	24.4738	25.9758	25.7896	25.9191	25.5611	25.7936	16	16	16	40	40	40	62.239	112.79	9277400000	30	300	P10852-2;P10852;Q8BTJ9;Q3TN39;Q60849;Q3U144;A0A0U1RP98;A0A0U1RPK4;Q3TIP1;A0A0U1RPL8;A0A0U1RPG5;A0A0U1RP32;A0A0U1RPQ7	P10852-2;P10852;Q8BTJ9;Q3TN39;Q60849;Q3U144;A0A0U1RP98	4F2 cell-surface antigen heavy chain
H1f0	23.8568	19.4411	23.9446	24.4002	20.8619	20.6866	23.9829	19.1083	24.0193	20.1732	19.1984	23.9632	23.9506	21.1614	20.1671	20	19.7591	24.8153	19.4193	21.0579	23.5687	19.5507	19.7047	24.1061	24.3143	23.877	25.7231	24.5976	20.7606	19.6333	24.9835	5	5	5	21.1	21.1	21.1	20.861	12.369	16175000000	7	85	P10922;Q8C1Y3;Q3U4Y0	P10922;Q8C1Y3;Q3U4Y0	Histone H1.0;Histone H1.0, N-terminally processed
Sub1	25.8625	25.4084	25.0368	24.8651	24.5938	22.3124	25.1419	24.9409	25.4557	24.7384	24.3537	25.0056	24.593	24.6829	24.5892	24.348	26.238	24.3996	24.6208	24.2629	24.5974	24.0977	24.8644	24.6604	24.5208	24.6277	24.3659	24.4446	24.554	23.9203	24.3362	4	4	4	26.8	26.8	26.8	14.427	14.33	1202700000	10	71	P11031	P11031	Activated RNA polymerase II transcriptional coactivator p15
Lamp1	21.5094	22.074	20.1616	22.2232	22.3979	23.2367	21.9106	21.9497	21.9759	21.7521	24.4026	21.231	18.5405	22.5787	22.1715	21.2834	24.3779	22.8807	22.6849	23.7209	23.278	23.4411	23.7297	22.4502	24.0102	23.3355	23.521	23.5733	23.6368	23.5554	23.5752	4	4	4	12.1	12.1	12.1	43.865	13.454	427410000	18	52	P11438;Q8VH34;Q3TX84;Q9DC13;Q922T9	P11438;Q8VH34;Q3TX84;Q9DC13;Q922T9	Lysosome-associated membrane glycoprotein 1
Cdk1	23.4104	22.9694	23.094	22.4496	23.5685	22.978	23.7001	23.7826	23.5028	23.808	18.317	23.3941	23.149	23.6369	23.3512	23.4638	25.1127	23.5354	21.2228	22.8701	22.9228	22.3077	23.4966	23.3083	23.6769	22.6387	22.1686	23.0532	23.5967	22.199	23.8194	8	8	6	36.6	36.6	30.2	33.832	51.282	1643600000	20	74	Q99JW7;P11440;D3Z2T9;Q8R4A4;Q69ZA1-2;O35495-3;Q04735-2;O35495-2;Q04735;O35495;Q8C411;Q8BN81;E9PVC7;Q3UPI3;Q91WP4;A0A1Y7VLM0;Q69ZA1	Q99JW7;P11440;D3Z2T9;Q8R4A4	Cyclin-dependent kinase 1
Hsp90ab1	30.5859	30.6844	30.5419	30.6367	30.7304	30.7915	30.5908	30.7076	30.7995	30.6986	29.502	30.6771	30.7999	30.7248	30.8091	30.7905	29.4725	29.6222	29.4475	29.478	29.7144	29.8286	29.7159	29.6287	29.6523	29.4622	29.6191	29.8554	29.888	29.7805	29.8936	37	37	25	60.5	60.5	44.2	83.28	323.31	236000000000	40	2542	P11499;Q811H6;Q80YC2;E9Q3D6;E9Q0C3;E9PX27;D3Z1R1;Q922F6	P11499;Q811H6	Heat shock protein HSP 90-beta
Itgb2	14.1577	19.7298	19.3633	20.3172	21.2358	19.8554	19.6028	19.3372	13.2961	14.3983	19.456	21.1759	18.6592	20.6288	16.7821	19.2042	25.0025	24.6417	23.449	24.8135	25.2029	25.1164	25.4767	24.6952	25.3083	25.086	24.3811	23.1463	22.9854	23.3818	24.9347	16	16	16	30.6	30.6	30.6	85.025	85.477	1633500000	50	116	P11835;Q542I8;M0QWA7;D3YYP8;D3Z1S4;M0QWJ6	P11835;Q542I8;M0QWA7	Integrin beta-2;Integrin beta
Oas1a;Oas1g	19.9909	20.4824	20.703	18.6015	20.019	20.1588	19.5982	19.201	20.1061	18.4878	18.9664	21.3569	20.4886	19.756	19.4921	20.6371	21.4775	22.3291	21.921	23.3372	24.7601	25.318	24.4758	22.0489	19.6093	22.1081	22.5218	24.4154	25.0699	24.451	25.4397	6	6	6	30.2	30.2	30.2	42.428	10.92	1299600000	17	36	P11928;Q8VEH7;Q8K469;Q05BJ7	P11928;Q8VEH7;Q8K469;Q05BJ7	2-5-oligoadenylate synthase 1A
Tcp1	26.8344	27.036	27.174	26.9165	27.1189	27.6928	26.8767	27.0649	26.9544	26.9041	27.0287	27.0195	26.9036	26.8597	26.9955	26.9964	25.7372	26.4001	26.5766	26.4171	26.2631	26.0059	26.2417	26.2465	26.2036	26.3757	26.4142	26.6051	26.3088	26.4331	26.2649	28	28	28	74.3	74.3	74.3	60.448	298.26	68147000000	35	1153	P11983;P11983-2;W0TYI4;Q6LBL9;F2Z483;Q62289;Q62291;Q9QZ34;Q9QZ36;Q9QZ35;Q62290;Q9QZ33;A0A3B2WDE2	P11983;P11983-2	T-complex protein 1 subunit alpha
Gusb	17.5756	16.9601	18.2416	15.0938	15.1693	18.3843	16.1943	17.0251	16.7356	16.8832	19.9909	18.6956	19.336	20.036	15.7646	16.8413	24.262	25.4677	23.8157	24.4746	25.2738	25.2314	22.8708	24.7721	24.9565	24.6599	25.0424	24.4058	24.1654	23.2679	23.3327	12	12	12	25	25	25	74.27	116.92	9798500000	33	145	Q3TW82;P12265;Q8BPE3;Q99KJ6;Q8VEM0;D3YY48	Q3TW82;P12265;Q8BPE3;Q99KJ6	Beta-glucuronidase
Pfkl	25.158	25.2593	25.2612	25.2574	25.4663	25.4889	25.064	24.7823	25.1654	25.0789	26.4392	25.1795	25.2857	25.2827	25.4945	25.4302	24.3694	24.8714	25.1294	24.3911	24.6597	24.8722	23.9052	24.7958	24.4641	24.25	24.6005	24.7974	25.3751	25.2223	24.6633	20	20	16	35.1	35.1	29	85.359	207.19	7942600000	38	269	P12382;Q8CD98;A0A1W2P7T1;A0A1W2P6Q4	P12382;Q8CD98	ATP-dependent 6-phosphofructokinase, liver type
Cox5a	26.3239	26.4178	25.5768	26.8959	25.795	26.0885	26.1455	25.8303	25.4491	26.1557	28.0971	26.1322	25.5739	26.7793	26.4832	27.4281	25.4612	25.5676	27.3309	26.6887	26.2746	26.9548	25.9683	26.359	25.6854	26.8278	27.3824	25.4011	26.8103	26.808	27.2493	6	6	6	48.6	48.6	48.6	16.101	22	2438600000	10	51	P12787	P12787	Cytochrome c oxidase subunit 5A, mitochondrial
Pdcd6	21.7184	22.0499	22.4983	20.1703	22.4847	21.503	21.4307	21.944	21.3624	21.9925	21.3273	22.1411	22.4582	19.8433	20.8768	20.2153	22.7765	24.3153	23.5144	24.2865	23.5226	24.0829	22.7439	23.4659	23.8269	23.6439	24.6743	23.9244	24.5342	23.463	24.3176	8	8	8	56	56	56	21.853	71.874	1089000000	10	48	Q8C5M4;P12815-2;P12815;Q3UGE5	Q8C5M4;P12815-2;P12815;Q3UGE5	Programmed cell death protein 6
Rpl7a	28.438	27.8682	27.9219	27.4837	26.9221	24.9317	27.9982	27.8688	27.4041	27.9381	21.8007	27.5502	27.5301	27.4744	27.7427	27.0885	28.4513	28.1638	27.5522	26.9798	27.684	27.202	27.9595	28.1079	28.3984	28.0843	27.4599	27.4357	26.8224	26.5147	27.5278	14	14	14	51.1	51.1	51.1	29.976	242.49	501000000000	16	869	P12970;Q6P1A9;Q5EBG5;Q80UT7;Q8CDE3;V9GX35	P12970;Q6P1A9;Q5EBG5;Q80UT7	60S ribosomal protein L7a
Gsn	20.3767	22.7522	22.5449	19.1904	21.2013	18.9012	23.4255	21.2628	22.2034	21.4727	18.4707	21.2621	20.2919	20.1653	21.1476	19.181	26.5214	27.3649	27.1335	27.6301	26.5522	26.4759	26.309	27.236	26.9812	26.8382	27.2463	26.2664	27.2966	26.5133	26.6077	15	15	2	36	36	6	85.941	323.31	9039500000	34	257	P13020;P13020-2;Q3UCW8;Q3U9Q8;A0A0J9YUQ8;CON__Q3SX14;A0A0J9YUJ8;A6PWS5	P13020;P13020-2;Q3UCW8;Q3U9Q8;A0A0J9YUQ8	Gelsolin
Umps	23.3266	23.525	23.1975	23.5105	24.0672	24.4853	23.178	23.5536	23.3689	23.6688	24.12	23.2482	24.267	23.7515	23.6947	23.7995	22.4789	22.7988	22.8525	22.9725	22.1936	22.1945	21.624	22.6256	22.6257	22.2552	23.124	22.6134	22.3821	22.5044	22.4049	9	9	9	31.8	31.8	31.8	52.292	26.182	805150000	26	56	P13439;Q3TVV7;D6RJ62	P13439;Q3TVV7	Uridine 5-monophosphate synthase;Orotate phosphoribosyltransferase;Orotidine 5-phosphate decarboxylase
Ncam1	25.5951	23.7144	24.9893	24.3631	23.9576	22.1058	25.2363	25.4432	24.6812	24.6748	19.9413	24.2795	25.1641	24.5987	24.1964	23.3906	20.1469	20.7854	19.4846	19.4544	21.0784	20.2096	19.1274	20.237	18.4511	19.9514	20.241	19.9975	21.1212	20.4839	20.6572	23	23	6	30.3	30.3	11.5	119.43	264.39	14922000000	51	215	P13595;A0A0A6YY91	P13595;A0A0A6YY91	Neural cell adhesion molecule 1
Icam1	20.1627	18.823	20.9297	19.3477	20.3595	20.8584	19.045	19.5886	19.3788	20.0985	21.421	19.2814	19.7788	18.4088	20.4488	19.9073	21.7233	20.4323	21.7759	21.837	24.5693	25.2611	24.2524	20.3894	20.5502	19.6218	21.2332	24.3886	25.2002	24.8508	25.2792	7	7	7	15.6	15.6	15.6	58.844	26.438	423410000	26	23	P13597;Q922B3;Q4FK06;Q3UDJ5;Q3UAU5;Q3U7T2;Q3U7Q9;Q3TB21;P13597-2;Q3UE52;Q3THH5;Q3TB10;Q3UDC5;Q3U5Y1	P13597;Q922B3;Q4FK06;Q3UDJ5;Q3UAU5;Q3U7T2;Q3U7Q9;Q3TB21;P13597-2;Q3UE52;Q3THH5;Q3TB10;Q3UDC5	Intercellular adhesion molecule 1
Dnmt1	22.7958	22.3753	22.4748	22.2217	23.1495	24.5897	22.9463	23.0768	22.8225	22.1663	23.9474	22.1963	23.1089	23.0832	23.327	23.1439	22.1634	21.6742	21.7343	22.6573	22.1527	22.3302	22.446	21.3455	21.2366	22.3242	21.1575	22.8452	22.3673	22.7593	22.3208	16	16	16	14	14	14	183.19	31.849	1406200000	97	81	P13864;Q3UHZ3;Q7TSJ0;J3QNW0;P13864-2;Q3UPE8;Q3UWN4;Q0VDW2	P13864;Q3UHZ3;Q7TSJ0;J3QNW0;P13864-2;Q3UPE8	DNA (cytosine-5)-methyltransferase 1;DNA (cytosine-5)-methyltransferase
S100a6	23.3151	24.5253	23.5077	25.4598	24.4471	24.8123	24.2463	23.8191	23.0797	23.1267	25.9039	24.7683	23.8	24.1431	21.9246	25.5205	24.3579	22.7807	24.0331	22.8472	23.9181	23.3859	22.3595	21.8035	21.6002	23.1749	22.32	21.8984	23.6404	23.5763	23.2977	3	3	3	36	36	36	10.051	19.56	619510000	5	48	P14069	P14069	Protein S100-A6
Rpl27a	26.4377	26.821	26.7393	27.4179	26.8461	26.4828	26.9234	26.7917	26.4275	26.7854	22.4146	26.2613	27.4407	26.9292	27.0986	26.9989	28.457	27.6915	25.968	25.934	26.7316	26.9619	23.8773	27.6212	28.338	27.4501	27.5009	26.8604	25.4157	24.9274	27.3345	7	7	7	38.5	38.5	38.5	16.605	41.321	429000000000	8	461	P14115	P14115	60S ribosomal protein L27a
Rps16	27.5527	26.8895	27.6674	27.076	25.9877	26.3054	27.6269	27.5495	27.4054	27.4247	25.82	27.3368	26.0526	26.3307	26.169	25.8432	28.4297	27.8486	26.9693	26.9104	27.3247	26.7636	27.2168	27.6187	28.0741	27.8021	26.5891	27.3734	26.1585	26.5508	26.055	7	7	7	47.3	47.3	47.3	16.445	32.6	16827000000	12	280	P14131;Q5CZY9;Q641N3	P14131;Q5CZY9;Q641N3	40S ribosomal protein S16
Rpl7	26.8316	26.8423	26.0944	26.1537	25.7874	24.8417	26.751	26.733	26.0518	26.4114	24.5793	26.6948	26.2307	26.1146	26.042	25.8474	27.3108	26.557	25.9283	26.4296	26.6046	26.3339	26.0857	27.11	27.3524	27.3059	26.3911	26.2767	25.0525	25.2838	26.1668	16	16	2	50	50	4.4	31.419	323.31	558000000000	18	914	P14148;Q3UBI6;F6XI62	P14148;Q3UBI6;F6XI62	60S ribosomal protein L7
Mdh1	26.7913	27.4574	26.6551	26.1909	27.7297	28.1436	26.8883	26.9955	26.556	26.7626	27.4351	26.717	26.8863	26.8643	26.8744	26.8585	26.7535	26.7277	26.8495	26.8029	26.8221	26.5325	26.8479	26.7114	26.642	26.7283	27.0417	26.9451	26.8895	26.4791	26.6348	9	9	9	32.3	32.3	32.3	36.511	70.953	8843400000	21	301	P14152;A0A5F8MPN8;B1ATQ3	P14152;A0A5F8MPN8	Malate dehydrogenase, cytoplasmic
Calr	28.2582	28.4389	28.3372	28.3065	28.8094	27.3938	28.4361	28.383	28.5176	28.2461	27.668	28.4495	28.6674	28.618	28.839	28.808	28.8756	28.8128	29.0084	29.0349	28.7248	28.6496	28.792	28.7035	28.6632	28.7574	29.3274	28.7507	29.4572	28.7709	28.819	22	22	22	64.9	64.9	64.9	47.994	323.31	37939000000	27	1086	P14211;Q3UWP8;Q62041	P14211;Q3UWP8	Calreticulin
Srp54;Srp54c	22.6878	23.3164	23.0288	22.9968	24.3102	24.728	22.5912	23.0113	23.2718	22.8243	24.1764	22.9711	22.7101	22.6293	23.0116	23.4522	21.4573	23.1617	23.2523	23.0773	22.6597	23.0955	22.4717	22.7051	22.7575	22.6827	24.2437	23.2657	23.5548	23.1672	20.1148	12	12	12	33.7	33.7	33.7	55.72	83.775	4022700000	36	81	P14576;E9PXC0;Q99JZ9;Q8C1Y6;A0A1W2P809;A0A1Y7VJJ0;P14576-2	P14576;E9PXC0;Q99JZ9;Q8C1Y6	Signal recognition particle 54 kDa protein
Psmd3	24.1911	24.1045	24.1902	24.4878	24.3514	25.1525	24.1707	24.0966	24.0255	24.4705	25.5747	24.4125	24.3327	24.5743	24.049	24.3098	24.6347	24.0387	23.8294	23.9294	24.2326	24.2894	24.9113	24.199	24.3569	24.3108	24.5347	23.8121	24.3142	24.172	24.3158	16	16	16	38.7	38.7	38.7	60.718	107.98	6195100000	39	241	P14685;Q8BK46;Q3ULJ5;Q3U5M8;F7B7L8	P14685;Q8BK46;Q3ULJ5;Q3U5M8	26S proteasome non-ATPase regulatory subunit 3
Lmnb1	24.4998	24.2562	24.6249	24.1025	23.4086	18.8201	24.0445	24.4124	24.2595	23.9494	22.9694	23.7483	23.195	23.6753	23.8239	22.6039	24.0459	24.6617	23.8092	23.7091	23.5094	23.6205	23.1185	23.8824	24.0399	24.0614	23.2559	23.2767	22.1477	22.9064	23.1167	11	11	11	22.6	22.6	22.6	66.785	113.82	1735000000	39	97	P14733;Q8C553	P14733;Q8C553	Lamin-B1
Anxa6	23.4257	24.2798	23.7386	23.1996	24.3198	23.7616	23.2701	23.5649	23.9056	23.5912	24.0264	23.483	23.8783	24.0185	23.6828	24.4306	19.065	20.7143	20.3039	19.3316	19.9542	19.5019	19.4135	19.6156	19.0726	20.0364	18.9923	19.4716	20.4685	20.1584	20.6871	28	2	0	50.4	4.6	0	75.884	39.889	307280000	49	21	P14824;Q3UI56;Q3V2Z4;Q8CEX0	P14824;Q3UI56;Q3V2Z4;Q8CEX0	Annexin A6;Annexin
Rplp0	27.0801	27.1458	27.0526	27.4811	27.5286	28.2617	27.0165	27.1202	27.4588	27.288	25.8243	27.3903	27.4554	27.2815	27.5161	27.5134	27.2187	27.7493	27.6822	27.4593	27.2623	27.1851	26.9147	27.4008	27.1184	27.0656	27.741	27.2912	26.9248	27.037	27.5549	13	13	2	56.2	56.2	5.7	34.216	219.25	32284000000	18	514	P14869;S4R1N1;D3YVM5;O89073	P14869;S4R1N1;D3YVM5	60S acidic ribosomal protein P0
Hmox1	19.9401	13.2432	19.7658	20.851	17.5503	16.5532	18.993	18.9013	19.8633	16.6911	22.145	20.1341	17.3948	18.0749	18.053	19.7376	23.1671	23.954	23.8356	24.4323	26.7163	27.2278	27.3763	23.9945	23.3277	23.8273	22.7939	26.9282	26.7669	27.7247	27.2132	11	11	11	63.7	63.7	63.7	32.928	113.26	4642000000	14	155	P14901;Q3U5H8;Q3TVV4	P14901;Q3U5H8	Heme oxygenase 1
Prph	27.4168	27.5359	26.8978	27.9993	27.837	27.0786	27.5254	27.484	27.7356	27.6286	27.0422	27.7628	27.7783	27.8773	27.8419	27.8409	19.2587	20.2921	18.3702	19.4482	20.9186	17.5038	18.3884	19.3232	17.2237	19.396	18.6417	19.8638	17.8244	19.6599	17.8148	35	31	31	72.7	66.2	66.2	52.686	323.31	128000000000	34	962	P15331-3;P15331;G5E846;P15331-2;A0A2R8W6R6;G3X981;A0A2R8VKR9	P15331-3;P15331;G5E846;P15331-2;A0A2R8W6R6;G3X981	Peripherin
Nme1	25.8768	27.3494	27.0182	26.9836	26.9327	27.3664	26.8737	26.6824	26.6248	26.5586	28.9682	26.6023	27.1385	26.6636	26.9943	26.5183	24.87	26.3639	26.1746	26.21	25.9165	25.8662	25.2362	24.9592	25.3698	24.939	25.8654	25.9994	26.364	26.4997	25.4152	9	2	2	71.7	15.8	15.8	17.208	13.502	2739500000	12	58	P15532	P15532	Nucleoside diphosphate kinase A
Gstm2	22.2367	22.8435	21.4814	24.1148	22.4414	21.9686	23.0417	20.8076	23.3111	21.1368	18.8345	22.2219	21.8413	22.338	22.9489	22.5657	25.4268	24.5926	24.8946	25.1244	26.0586	26.4363	25.9879	24.3997	24.988	24.2863	24.9622	26.0792	26.3258	26.7694	25.9536	10	7	6	54.6	39	34.4	25.716	30.585	1780800000	18	83	P15626;D3YX76;Q8R5I6;Q7M0F4	P15626;D3YX76	Glutathione S-transferase Mu 2
Hist1h1c	25.2969	25.5878	24.6089	25.3542	25.1735	20.9312	25.2239	25.6914	24.9845	25.0046	19.8736	25.026	24.8588	25.4006	25.3526	25.2881	25.5466	24.6313	21.2045	21.41	23.9878	22.9058	21.886	24.4504	25.342	24.9024	24.4089	24.128	21.9998	20.8493	24.5104	4	1	1	22.6	7.5	7.5	21.266	2.6477	29485000000	12	88	P15864	P15864	Histone H1.2
Lgals1	27.6334	27.4849	27.7567	27.5278	27.3488	26.8928	27.7557	27.7517	27.9479	27.8467	29.2569	27.7692	27.7934	27.3058	27.5542	27.5762	27.8669	27.7474	27.2252	27.2544	27.6651	27.8994	27.6915	27.5128	27.5029	27.603	27.3742	26.747	27.5339	27.2228	27.4605	7	7	7	77.8	77.8	77.8	14.866	141.13	14684000000	9	418	P16045;A0A2R8VHJ0	P16045	Galectin-1
Lgals3	14.2735	21.2909	19.8778	20.1355	13.869	21.033	17.1173	12.5245	19.4306	20.1883	20.1954	19.413	18.8512	20.1014	20.7559	19.9076	28.6762	27.3475	26.9032	27.0145	26.6686	26.6568	27.5393	27.3782	28.084	27.1542	27.1008	25.8396	26.1257	25.4928	26.4072	6	6	6	27.7	27.7	27.7	27.515	71.237	5544200000	10	305	P16110;Q3V471;Q8C253;Q61357	P16110;Q3V471;Q8C253;Q61357	Galectin-3;Galectin
Mut	20.7711	21.5854	20.7259	20.8103	20.6784	20.8164	20.7203	21.4091	21.1925	21.2233	20.5099	21.5707	22.0697	21.9632	21.401	21.4042	22.4757	23.3979	23.5965	23.3974	22.5537	22.8577	22.6169	23.1105	23.1139	23.1131	23.1954	23.2536	22.9475	23.2035	23.5238	1	1	1	1.3	1.3	1.3	82.843	1.7486	303960000	36	15	P16332;Q8VED0	P16332;Q8VED0	Methylmalonyl-CoA mutase, mitochondrial
Ass1	20.6747	19.954	20.18	19.5689	19.0459	20.2446	19.2418	19.4699	20.6834	20.5703	20.8398	20.3286	19.6728	20.1156	20.1918	20.9839	23.1126	23.3553	23.0846	22.4445	24.9104	25.3276	24.4969	22.4445	22.6877	22.1405	22.065	25.0763	26.1981	26.6197	25.8624	6	6	6	25.2	25.2	25.2	46.584	70.11	1303000000	25	59	P16460;Q3UEJ7	P16460;Q3UEJ7	Argininosuccinate synthase
Lamp2	20.0696	22.7105	20.2259	19.6756	20.5749	20.9343	20.1443	20.2362	19.7823	19.3368	18.2229	19.5503	20.956	20.0751	19.3036	19.2862	25.3909	25.6004	25.8057	25.3104	25.9562	25.2998	25.1408	25.468	25.3292	24.9445	25.5174	25.5716	25.3577	25.5394	25.6441	4	4	4	8.7	8.7	8.7	45.681	11.63	1281600000	22	56	P17047;P17047-3;Q9CZU7;Q8C876;Q3UIW3;Q3TWE1;P17047-2	P17047;P17047-3;Q9CZU7;Q8C876;Q3UIW3;Q3TWE1;P17047-2	Lysosome-associated membrane glycoprotein 2
Eno1	29.8215	30.4033	30.0117	30.018	30.4353	30.9008	30.0704	30.0919	30.1407	29.9632	31.0997	30.1277	30.1031	30.481	30.3775	30.3383	30.3198	30.341	30.5684	30.1642	30.4357	30.4121	30.1986	30.2357	30.1641	30.1481	30.6772	30.6127	30.5735	30.5135	30.437	22	22	16	71.9	71.9	55.8	47.14	323.31	157000000000	28	2680	P17182;Q6PHC1;Q8CF78;B0QZL1;B1ARR7;B1ARR6;A0A0N4SUI6;A0A0N4SUW8	P17182;Q6PHC1;Q8CF78	Alpha-enolase;Enolase
Eno2	23.8322	23.8601	24.3219	23.1411	23.9813	25.2791	24.3259	23.7082	23.6472	22.5689	24.4379	23.6535	23.7663	22.5965	24.0536	23.9264	19.4225	19.7429	20.1336	20.6145	21.9772	22.3144	22.3724	19.7914	19.551	19.766	20.6031	22.4354	20.603	22.536	21.6765	12	7	7	44.7	27.6	27.6	47.296	35.801	464290000	28	33	P17183;Q3UJ20;A0A0N4SUX5;D3Z6E4;Q922A0;D3Z2S4;D3YVD3	P17183;Q3UJ20;A0A0N4SUX5;D3Z6E4;Q922A0	Gamma-enolase;Enolase
Ap2a1	22.9701	22.9376	23.002	22.9394	23.5439	24.2618	22.9193	23.0508	22.8772	23.0955	22.8199	22.9509	23.7889	22.8276	23.1606	23.3362	22.0912	23.3769	23.688	24.0398	23.6159	23.8247	23.3247	23.2857	22.5887	23.2406	23.0808	23.7478	24.2293	24.0383	23.6899	16	10	10	21.8	13.3	13.3	107.66	18.829	1568900000	60	99	P17426;P17426-2;A0A140LIG7;A0A140LHG0;A0A140LHA6	P17426;P17426-2	AP-2 complex subunit alpha-1
Ap2a2	24.4536	25.2713	24.3618	24.5322	25.1538	25.3402	24.2795	24.518	24.426	24.229	23.5865	24.3842	24.9539	24.9584	24.8983	24.8785	23.2613	24.1279	24.2348	24.4347	23.6526	23.6842	23.5673	23.7484	23.7079	23.6867	24.6955	24.1551	24.0824	24.1611	23.9085	18	18	12	28.6	28.6	19.7	104.02	76.764	3074000000	58	188	P17427;Q6PEE6;Q3U7X9;Q69ZW4	P17427;Q6PEE6;Q3U7X9;Q69ZW4	AP-2 complex subunit alpha-2
Gba	23.1963	22.9286	23.3619	23.5265	23.9496	24.8461	22.5841	23.2401	23.3561	23.0387	21.7766	23.5046	23.7877	23.2446	24.1619	23.6973	25.0238	25.1974	25.6303	25.1839	25.1097	25.7686	25.3305	25.1284	24.584	24.7508	25.8413	25.6989	26.2387	25.3703	26.0996	11	11	11	30.9	30.9	30.9	57.621	69.762	2608500000	23	122	P17439;A0A0G2JDK2	P17439;A0A0G2JDK2	Glucosylceramidase
Selenbp2;Selenbp1	20.7061	20.2851	21.5369	21.726	19.4964	21.0042	18.7587	20.6842	18.591	21.2856	21.1614	20.1758	20.4313	21.1345	21.4723	19.7037	24.1059	25.1029	23.353	23.796	22.8042	22.9426	22.2756	24.3791	24.0283	23.1333	23.8709	22.6919	22.9514	23.2637	22.9497	12	12	12	37.3	37.3	37.3	52.609	42.63	741250000	31	57	Q63836;P17563;A0A0R4J135;G3UYY2;D6RHN2;G3UWK0;G3UZT2	Q63836;P17563;A0A0R4J135;G3UYY2	Selenium-binding protein 2;Selenium-binding protein 1
Hk1	23.9056	24.6897	24.2612	24.4352	24.0092	25.1502	24.1652	24.3433	24.3128	24.5789	24.2916	24.431	24.4743	24.9648	24.6136	24.7916	23.3632	23.5301	23.5571	23.8092	23.969	24.2814	23.8388	23.3237	23.1388	23.3087	23.9342	23.9621	23.8337	23.9302	24.0605	23	22	19	33.6	32.2	29.4	102.28	51.224	3815300000	52	163	Q3TJE3;P17710-3;P17710;G3UVV4;Q3UPC4;P17710-4;Q3UE51;P17710-2;Q3TTB4;D3YYR4;D3Z365;Q91W97;B4YB29;D3Z105	Q3TJE3;P17710-3;P17710;G3UVV4;Q3UPC4;P17710-4;Q3UE51;P17710-2;Q3TTB4	Hexokinase;Hexokinase-1
Ppia	30.915	30.7106	31.0135	31.3086	31.4202	30.3999	30.8414	30.8509	31.1411	31.0555	30.6228	31.1132	31.5046	31.7109	31.2687	31.4517	29.3955	30.215	30.4353	30.3192	30.0705	30.419	29.8961	30.1365	29.7236	29.6481	30.7329	30.2096	30.643	30.6464	30.4666	10	10	9	64.6	64.6	59.1	17.971	323.31	173000000000	14	1442	P17742;Q3UAJ1;Q3TE63;Q9CZK9;A0A1L1SST0;A0A1L1SRX5;V9GX31	P17742;Q3UAJ1;Q3TE63;Q9CZK9;A0A1L1SST0	Peptidyl-prolyl cis-trans isomerase A;Peptidyl-prolyl cis-trans isomerase A, N-terminally processed;Peptidyl-prolyl cis-trans isomerase
Tpi1	27.5217	27.6181	27.6216	27.4845	27.6085	27.227	27.5667	27.4479	27.4723	27.0829	26.2874	27.3493	27.4047	27.8472	27.5819	27.6014	27.9875	28.4813	28.7592	28.5382	27.9963	28.1251	28.2483	28.5275	28.0732	28.0631	28.4618	28.1049	28.1301	28.0131	27.8203	11	11	11	56.9	56.9	56.9	32.191	183.04	19765000000	18	492	P17751;H7BXC3	P17751;H7BXC3	Triosephosphate isomerase
Pcna	24.3596	24.5788	24.9029	24.3382	25.4007	25.9683	24.457	24.6641	24.9621	24.4594	25.8244	25.0089	25.2715	25.1949	24.6011	25.2179	25.681	26.5029	26.7094	26.9849	26.6804	26.8305	26.452	26.5003	26.3956	26.2826	26.6842	27.1328	27.0079	27.1936	26.6095	9	9	9	59.4	59.4	59.4	28.785	178.87	4762000000	18	237	P17918;Q91ZH2;Q9CZD6	P17918;Q91ZH2;Q9CZD6	Proliferating cell nuclear antigen
Mthfd2	24.7677	25.3283	25.5484	25.7638	25.1312	25.8946	25.1419	24.7276	25.2451	25.1633	24.2115	24.9521	25.84	24.8623	25.0872	25.0056	18.1506	23.2862	22.6197	23.1785	23.3321	22.1313	22.7825	22.0405	22.6866	22.4558	22.8371	23.8364	23.9568	24.2469	23.5941	6	6	6	26.9	26.9	26.9	37.863	69.412	1421400000	22	93	P18155;Q3U8E7;A0A0N4SVS2;A0A0N4SVW2	P18155;Q3U8E7	Bifunctional methylenetetrahydrofolate dehydrogenase/cyclohydrolase, mitochondrial;NAD-dependent methylenetetrahydrofolate dehydrogenase;Methenyltetrahydrofolate cyclohydrolase
Ctsd	25.3696	25.8619	25.3219	25.4435	25.2651	26.7171	25.308	25.7421	25.707	25.5611	24.5115	25.3778	25.764	25.5534	25.3446	25.3471	28.164	28.5245	28.948	28.7397	28.8613	29.0016	28.5298	28.4234	28.3321	28.1332	28.6291	28.8055	28.9336	29.1338	28.8913	14	14	14	53.4	53.4	53.4	44.953	323.31	30275000000	20	486	P18242;Q3TWD0;Q3TWR6;Q3U7P0;Q3U7I9;F8WIR1;Q8C243;Q3TXL5;Q3TJN3;Q3U8W5;Q3UCW4;Q3UC89;Q3U651;Q3UAQ1;Q3TIR0;Q3TWL1;F6Y6L6;Q8VCK2;A0A1B0GT66;Q05BF3	P18242;Q3TWD0;Q3TWR6;Q3U7P0;Q3U7I9;F8WIR1;Q8C243;Q3TXL5;Q3TJN3;Q3U8W5;Q3UCW4;Q3UC89;Q3U651;Q3UAQ1;Q3TIR0;Q3TWL1;F6Y6L6;Q8VCK2;A0A1B0GT66	Cathepsin D
Rps6ka3	21.5614	22.5009	21.8929	20.8236	19.8016	22.1884	21.375	22.6311	23.0713	22.433	19.5058	21.7578	21.6017	20.326	21.7656	21.762	21.1172	21.1956	20.9087	21.6885	21.0507	18.8921	20.5028	21.4115	20.6729	21.8229	21.6634	20.2618	21.2812	20.3426	21.449	9	6	6	14.2	9.6	9.6	83.693	8.6924	655030000	46	22	P18654;A7E215;B1AXN9;B1AXP0;A0A338P701;A2CEE6;A2CEE5;B1AXN5;E9PUP0;A2CEE7;Q7TPS0-2;Q7TPS0-3;E9QK39;Q7TPS0;B1AXN8;B1AST8;B1AST7;E9QLW6;Q60592;F6UG16;Q3V226;B2GVN8;Q8C0P0-2;Q3URY8;E9Q1Q1;Q8C0P0;E9Q6Q5	P18654;A7E215;B1AXN9	Ribosomal protein S6 kinase alpha-3
Cfl1	29.0222	29.2561	29.1745	28.9286	29.5416	29.4348	29.235	29.1874	29.6491	29.3124	27.8077	29.3474	29.1212	29.0697	29.2496	28.8553	29.7532	29.312	29.7087	30.0297	29.8593	30.1034	29.6277	29.7368	29.7099	29.5762	29.4931	29.6776	29.9151	29.9627	29.5796	10	10	9	63.3	63.3	56.6	18.559	179.49	46945000000	12	561	P18760;F8WGL3;A0A494B9A7;Q9CX22	P18760;F8WGL3;A0A494B9A7;Q9CX22	Cofilin-1
Gnao1	23.7505	24.3515	25.3243	23.9036	22.8891	24.1219	24.3976	23.7665	23.9706	23.7051	19.6162	24.1584	22.5474	22.8776	22.9206	22.9311	20.5385	21.6731	18.7778	20.8678	20.8557	21.169	21.3402	20.2545	22.9736	20.7834	21.5661	22.1743	20.0312	22.0792	20.1563	9	6	6	32.2	22	22	40.036	32.457	1576900000	20	41	P18872-2;P18872;D3Z2M7;F7BLT7	P18872-2;P18872;D3Z2M7	Guanine nucleotide-binding protein G(o) subunit alpha
Fasn	26.2228	26.3377	26.0994	26.4433	26.7329	27.4638	26.0996	26.2667	26.3736	26.1652	27.3696	26.2362	26.3152	26.4694	26.3771	26.4564	24.6043	24.808	25.254	24.9575	24.5703	24.8844	24.3527	24.7629	24.6665	24.7285	25.3587	24.934	24.9056	25.0216	24.9669	78	78	78	48.8	48.8	48.8	272.43	323.31	30678000000	131	1335	P19096;Q3UHT6;A0A0U1RNJ1;Q3TB22;O89060;A0A0U1RPP5	P19096;Q3UHT6;A0A0U1RNJ1;Q3TB22	Fatty acid synthase;[Acyl-carrier-protein] S-acetyltransferase;[Acyl-carrier-protein] S-malonyltransferase;3-oxoacyl-[acyl-carrier-protein] synthase;3-oxoacyl-[acyl-carrier-protein] reductase;3-hydroxyacyl-[acyl-carrier-protein] dehydratase;Enoyl-[acyl-carrier-protein] reductase;Oleoyl-[acyl-carrier-protein] hydrolase
Gstp1	27.5712	26.6232	27.655	27.622	27.2647	27.0265	27.5991	27.446	27.7602	27.7093	28.5049	27.486	27.7777	27.888	27.4795	26.8131	27.3219	27.3419	27.8931	27.6647	27.6686	27.4271	27.7221	27.4895	27.4892	27.6798	26.9779	27.8615	27.577	27.7436	27.7512	7	7	7	41.4	41.4	41.4	23.609	218.13	9958600000	10	236	P19157;A0A494BAW2;A0A494B908;P46425;A0A494BAS3;A0A494BAU3;K9JA74;A0A494BAM8;Q8VC73;F6RWR5	P19157;A0A494BAW2;A0A494B908	Glutathione S-transferase P 1
Rpl13a	25.1313	25.5031	25.2807	25.0768	23.8682	21.7768	25.56	25.4137	25.0026	25.3436	19.6823	25.243	24.5746	24.3346	23.578	24.1124	25.967	25.4514	24.2539	24.7511	25.3892	24.3931	25.2431	25.7835	25.3102	25.6225	24.791	24.8621	23.4442	23.7864	24.5078	7	7	7	33	33	33	23.464	42.627	44543000000	17	311	P19253;A0A1B0GS68;A0A1B0GSQ6;A0A1B0GSB2;Q3TDS9;A0A1B0GTA1;A0A1B0GSC2;A0A1B0GRH1;A0A1B0GSF0;A0A1B0GT00;A0A1B0GQW6;A0A1B0GSJ2;A0A1B0GSL5;REV__A2A8E7;REV__Q3UN55;REV__Q3UDA8;REV__P52825	P19253;A0A1B0GS68;A0A1B0GSQ6;A0A1B0GSB2;Q3TDS9;A0A1B0GTA1;A0A1B0GSC2	60S ribosomal protein L13a
Cox4i1	25.0318	25.3351	25.0575	24.4567	24.4216	23.0705	25.0365	25.4117	25.5158	25.2996	18.8702	25.1596	25.0121	25.241	24.5286	24.1092	25.7253	25.5676	24.9901	24.6416	25.7907	24.5527	25.6989	25.6043	25.2456	25.6085	24.7796	25.6857	24.6901	24.6845	24.9567	7	7	7	42.6	42.6	42.6	19.53	25.053	3724900000	12	115	P19783;M0QWX7;D6RG40	P19783;M0QWX7	Cytochrome c oxidase subunit 4 isoform 1, mitochondrial
Lsp1	20.6941	20.6358	20.6708	20.2504	19.9488	20.7757	19.6614	19.9648	20.1044	19.7385	19.7397	18.1291	20.6288	19.2242	20.6464	20.0509	26.421	25.2748	24.0281	23.4892	23.6085	22.3201	23.9845	25.2994	25.5265	26.0427	24.6651	23.1467	22.9016	20.6097	19.9582	9	9	9	46.1	46.1	46.1	36.713	55.259	893260000	22	45	P19973;P19973-2;A2A6J4;A2A6J7;A0A1B0GRF5	P19973;P19973-2;A2A6J4;A2A6J7	Lymphocyte-specific protein 1
Hspa5	28.0508	28.0334	28.0345	28.0237	28.3511	27.9875	27.9499	28.1577	28.2306	28.0307	26.8212	28.1518	28.0617	28.0753	28.123	28.0698	28.4854	28.3803	28.7219	28.6509	28.656	28.8547	28.4861	28.432	28.3869	28.4091	28.452	28.657	28.6953	28.8418	28.6641	25	23	23	46.9	44.4	44.4	72.421	323.31	40415000000	39	1034	P20029;Q9DC41;Q3U9G2;Q3TWF2;Q3TKF8;Q3TI47;Q3U7T8;Q3U6V3;Q3UEM8;Q3TUS2	P20029;Q9DC41;Q3U9G2;Q3TWF2;Q3TKF8;Q3TI47;Q3U7T8;Q3U6V3;Q3UEM8	78 kDa glucose-regulated protein
	22.0758	23.6597	22.2119	21.433	22.5681	19.9181	22.6138	22.4635	21.0513	21.4885	19.3512	21.6475	21.992	22.9909	22.227	22.1679	25.4379	23.2755	23.906	24.2958	24.82	25.7988	25.5109	24.4146	24.7814	25.2426	24.8874	22.8387	25.4398	25.4691	25.8969	1	1	1	25	25	25	5.0526	4.1729	708300000	4	62	P20065-2	P20065-2
Prdx3	24.4459	25.093	24.4264	23.9652	24.5133	25.5987	24.4763	24.748	24.649	24.6334	24.056	24.7902	24.5713	24.6124	24.9898	24.4319	24.7648	24.7883	25.2097	24.8089	25.299	24.9003	24.8967	24.8894	24.7225	24.8007	24.9795	25.0627	24.651	25.1776	24.9371	5	5	5	24.1	24.1	24.1	28.127	24.607	3317500000	15	223	P20108;Q8K4K8	P20108	Thioredoxin-dependent peroxide reductase, mitochondrial
Vim	28.7892	28.8965	28.7813	28.5652	28.2786	28.703	28.8518	28.7201	28.6387	28.6387	28.9144	28.4992	28.4828	28.8279	28.5446	28.2091	30.5672	30.4331	29.9817	30.3262	30.2764	30.0874	30.3647	30.4492	30.2981	30.2104	29.9344	30.0825	29.94	30.4362	30.1184	40	40	2	77.7	77.7	6.9	53.687	323.31	1320000000000	33	3763	P20152;Q3U6S1;Q3V2S4;Q3TFD9;A0A0A6YWC8;Q3UAX1;Q3UD36;A4IF59;A2AKJ2;P03995;P03995-2;A0MTM0;D3YZ35	P20152;Q3U6S1;Q3V2S4;Q3TFD9;A0A0A6YWC8;Q3UAX1;Q3UD36	Vimentin
Tpm3;Tpm3-rs7	25.5621	25.3538	25.5674	25.5957	25.0324	26.0968	25.7712	25.6493	25.7019	25.3954	25.1957	25.229	25.4941	25.4125	25.236	25.1277	27.188	26.8713	26.8415	26.7104	26.9615	27.0238	27.2856	27.0839	27.0757	27.1228	26.8208	26.9968	26.6505	27.0216	26.7054	12	12	0	35.1	35.1	0	29.02	182.16	7727900000	21	338	P21107-2;Q3TJ53;D3Z2H9	P21107-2;Q3TJ53;D3Z2H9
Gnaq	19.5088	20.4494	22.6387	19.0582	19.2371	20.2417	22.3045	19.7696	19.7836	19.7469	19.3147	20.74	23.4814	21.7433	22.7644	21.0573	22.9624	23.5289	24.3594	23.7782	24.0194	24.1963	24.2104	23.2623	22.3091	23.2929	21.0082	24.088	23.5717	24.5265	21.7247	4	2	2	13.9	7.8	7.8	42.158	2.4338	391140000	23	18	P21279	P21279	Guanine nucleotide-binding protein G(q) subunit alpha
Mfge8	20.1875	20.0766	20.6124	19.869	20.23	20.5056	20.235	18.6361	18.3419	20.2402	19.1031	19.7379	19.1394	20.9084	18.9939	23.6293	24.0017	23.9888	22.6387	23.9551	24.6182	24.2343	24.1618	23.758	23.5721	23.7687	22.155	24.7558	23.7125	23.8695	23.3445	8	8	8	25.6	25.6	25.6	47.169	40.066	1035800000	23	61	P21956-2;P21956;Q3TDU5;Q9QWQ1	P21956-2;P21956;Q3TDU5	Lactadherin
Emb	24.3666	23.5698	24.7256	24.1668	24.4396	22.572	25.057	24.5382	24.1765	24.2176	21.3845	24.4031	24.2581	24.0837	24.9237	24.8736	24.0488	24.1514	22.9154	22.9716	23.2109	22.4168	23.9048	23.4564	24.0232	24.5191	24.2076	23.3639	23.3745	22.1752	23.9444	6	6	6	33	33	33	37.064	36.022	907760000	19	68	P21995;Q3UFK0;Q3TSZ8;Q3TI59	P21995;Q3UFK0;Q3TSZ8;Q3TI59	Embigin
Ap1g1	22.5628	23.1211	22.7576	22.5616	23.2351	22.1528	22.687	22.7383	22.8982	23.0652	20.053	22.8919	23.5235	23.4892	23.6862	22.9395	21.9581	22.9228	23.4016	22.9902	22.8342	23.1432	22.8463	22.8103	22.9307	22.5384	23.4863	22.8955	22.9391	23.0459	23.2954	9	9	9	11.8	11.8	11.8	91.349	12.636	2137700000	44	118	P22892;Q8CBB7;Q3UKX8;Q8CC03;Q8BSZ7	P22892;Q8CBB7;Q3UKX8;Q8CC03	AP-1 complex subunit gamma-1
Hmbs	22.4123	23.0403	22.1577	21.973	23.027	20.8244	21.995	22.5964	22.7491	22.6575	24.4699	22.7273	22.078	23.1468	22.8838	23.0705	20.2409	21.0449	20.996	20.1867	21.4992	20.389	21.2611	20.7597	20.4644	19.5268	21.0284	21.1671	20.506	21.6919	19.9547	3	3	3	12.2	12.2	12.2	39.344	5.6997	227660000	21	23	P22907;Q3UBC6;Q99L41;P22907-2	P22907;Q3UBC6;Q99L41;P22907-2	Porphobilinogen deaminase
Eif3a	24.1893	24.55	24.4576	25.0488	24.787	24.7329	24.3617	24.1566	24.5287	24.5475	24.3637	24.5229	24.7395	24.6633	24.7569	24.5164	23.7939	24.2895	24.6896	24.5072	24.3558	24.3786	24.2441	24.1572	24.0418	24.1551	24.7305	24.5003	24.8727	24.4627	24.3981	26	26	26	24.3	24.3	24.3	161.93	134.15	12545000000	90	489	P23116;Q3UL99;Q3TKF9;Q6A0B9;Q3UEK3;Q3UM46;Q3TRH1;A0A494B9I0	P23116;Q3UL99;Q3TKF9;Q6A0B9;Q3UEK3;Q3UM46	Eukaryotic translation initiation factor 3 subunit A
Cbx3	25.5659	25.5559	24.7846	24.8031	24.5186	17.8544	25.3049	25.1915	24.6057	25.0648	22.2521	25.1229	24.2759	25.0449	24.6225	24.856	25.3653	23.9956	23.3589	23.4712	23.9179	23.5572	24.6677	24.4678	24.6183	24.356	24.2231	23.2045	23.7443	23.5254	24.1092	5	4	4	35.5	29	29	20.855	20.256	1348500000	10	89	P23198;Q9DCC5;Q32P00;I6L9I7;P83917;D3Z1A9;D3Z313;Q7TPM0;Q9CYJ8	P23198;Q9DCC5;Q32P00;I6L9I7	Chromobox protein homolog 3
Pnp	23.8252	24.8958	24.1963	23.7793	25.0046	24.2015	23.9446	24.2038	24.0307	23.9546	23.4091	24.4173	23.7387	24.5768	24.1821	24.8378	24.1412	25.0244	24.9218	24.429	25.8926	26.1227	25.6156	24.5981	24.412	24.307	25.1268	26.1313	25.8966	25.7986	26.2198	9	9	4	48.1	48.1	18.3	32.277	52.904	2680300000	19	141	P23492;Q543K9;Q9D8C9	P23492;Q543K9	Purine nucleoside phosphorylase
Glb1	22.0961	22.544	22.2978	21.2087	22.7713	22.9129	22.4917	22.1089	22.4133	21.8728	17.0148	22.6157	23.6352	21.8921	21.8946	22.4308	22.4962	23.4359	24.3109	24.1538	23.3945	24.0063	23.3199	23.0761	23.4297	23.1988	24.083	24.0135	24.0547	23.7719	23.0151	9	9	9	16.2	16.2	16.2	73.12	16.088	820420000	28	64	P23780;Q8K131;Q8C659;Q8C847;Q99KV2;A0A1L1SSJ7;A0A087WPH5;Q8VC60	P23780;Q8K131;Q8C659;Q8C847;Q99KV2	Beta-galactosidase
Cat	21.1125	18.1129	20.9804	20.4658	21.2969	20.5955	19.6491	21.4808	21.4187	19.3909	23.818	21.1923	22.1247	22.0443	20.422	21.1693	23.1715	23.9298	23.7514	24.1551	25.0999	25.3254	25.3931	23.728	23.816	24.2163	23.9622	25.574	25.9537	25.4646	25.9558	16	16	16	49.9	49.9	49.9	59.795	179.01	1572300000	35	134	P24270;Q8C6E3;Q3UZE7;Q3UF58;Q542K4;Q3TVZ1;Q91XI2;A2AL20	P24270;Q8C6E3;Q3UZE7;Q3UF58;Q542K4;Q3TVZ1;Q91XI2	Catalase
Bcat1	24.2136	24.609	24.4611	24.1477	24.7068	26.0842	24.6574	24.3243	24.152	24.5553	24.2418	24.6195	24.1495	24.2623	24.5945	25.1166	21.561	20.7771	20.65	20.9054	20.4445	19.3874	20.3079	18.5528	20.8203	20.1549	21.9725	20.6151	20.5213	21.1978	18.4433	11	11	11	34.7	34.7	34.7	42.791	39.772	2512800000	14	83	P24288;Q9CXX6;Q8CBC8;Q3TKJ1;E9Q4K3;B2KFA8;B2KFA9;A0A0N4SV61	P24288;Q9CXX6;Q8CBC8;Q3TKJ1;E9Q4K3	Branched-chain-amino-acid aminotransferase, cytosolic;Branched-chain-amino-acid aminotransferase
Ppib	27.2821	27.1377	27.0103	26.9044	27.1932	26.0427	27.0169	26.8467	27.0551	27.3253	23.2258	26.9608	27.074	26.9466	26.655	27.1386	25.9402	26.0405	25.7902	26.0546	26.6598	26.7712	26.7157	26.2336	25.9649	25.917	25.8585	26.4797	26.5555	26.0941	26.2407	9	9	9	45.4	45.4	45.4	23.713	49.125	9473700000	15	243	P24369;Q6ZQM2	P24369	Peptidyl-prolyl cis-trans isomerase B
Lta4h	24.8057	23.5401	23.8695	23.6874	23.3148	23.5642	23.9116	23.7692	24.2838	24.0798	25.3981	24.4437	24.2782	24.4115	24.0446	22.8731	23.3605	23.532	23.8168	23.2771	23.8313	23.9831	23.6425	23.8819	23.7027	23.4475	23.4559	23.837	23.7983	24.0434	23.3097	11	11	11	23.2	23.2	23.2	69.05	103.57	2517100000	39	112	P24527	P24527	Leukotriene A-4 hydrolase
Impdh2	25.2326	24.9443	24.8279	24.709	24.681	24.5789	24.7957	24.7487	25.0304	25.1482	23.4143	24.6346	24.8085	25.2094	24.5817	24.7842	24.8133	25.4583	25.6706	25.1299	25.2619	25.2015	24.7018	25.6631	25.1972	25.4349	25.2022	25.3	25.3144	25.4944	25.4152	14	14	14	37.5	37.5	37.5	55.814	96.575	5931100000	26	221	P24547;Q3U9N8;Q3UPJ2;A0A0A6YY72;O89058;A0A0A6YXS4	P24547;Q3U9N8;Q3UPJ2;A0A0A6YY72	Inosine-5-monophosphate dehydrogenase 2;Inosine-5-monophosphate dehydrogenase
M6pr	24.9752	25.2446	24.1539	24.8583	24.9542	22.5318	24.1811	24.3709	24.2419	24.2048	26.774	24.257	24.8242	25.1653	24.9836	25.0677	25.8212	25.449	25.8069	25.155	25.3901	26.029	25.965	25.3026	24.9099	24.9824	25.9455	25.4341	25.9316	26.0194	25.5515	4	4	4	21.9	21.9	21.9	31.172	143.52	2240800000	18	85	P24668;Q3UF03	P24668;Q3UF03	Cation-dependent mannose-6-phosphate receptor
Mcm3	24.0966	24.7187	24.3277	24.273	24.8679	25.5195	24.2249	24.4897	24.5534	24.281	25.259	24.6573	24.9343	24.4663	24.9078	24.9474	23.8877	24.1932	23.9812	24.5981	23.9854	24.3898	23.8389	24.0782	23.9411	24.1683	24.9645	24.6125	24.5182	24.5548	24.2684	19	19	19	36.2	36.2	36.2	91.545	114.37	2768000000	55	231	P25206;Q3ULD6;Q3UZH2	P25206;Q3ULD6;Q3UZH2	DNA replication licensing factor MCM3;DNA helicase
Rps2	26.1567	26.2329	26.8043	26.9665	27.1671	27.3806	26.4603	26.7955	26.8866	26.4465	28.4324	26.601	25.6951	26.251	26.8407	26.5943	26.7129	27.2964	26.623	27.0285	27.0462	26.2794	25.6052	27.1882	27.6036	27.3417	27.152	27.3556	25.9338	26.2911	27.0797	14	14	14	57.3	57.3	57.3	31.231	177.8	695000000000	22	917	P25444;Q3TXS9;Q3TL20;Q3UB36;Q3TXR5;D3YVC1;Q3TLE5;Q3TI78;D3YWJ3;Q9DC49;O89072;Q3V2B9	P25444;Q3TXS9;Q3TL20;Q3UB36;Q3TXR5;D3YVC1;Q3TLE5;Q3TI78;D3YWJ3;Q9DC49	40S ribosomal protein S2
Tln1	22.7523	22.6054	23.3393	23.0605	23.3358	23.854	22.9253	22.7829	23.2275	22.9913	23.5132	23.1608	23.3803	23.5189	22.9074	23.4616	24.9242	25.0853	25.4723	25.1195	25.0719	25.338	24.9474	25.0256	24.9624	24.9226	25.4965	25.1738	25.2815	25.2337	25.1362	70	70	70	42.9	42.9	42.9	269.82	323.31	38128000000	151	922	P26039;Q80TM2;Q3UHS6;Q0V930;Q3TBC3;Q8C9Z8;A2AIM2;B2RY15;A0A1L1SQ51;Q71LX4;E9PUM4;Q8CDM9;Q8CHG4;A0A1L1SRI1;Q3TKJ2;Q6PB69;Q9CS79;A0A1L1SQP9;Q68FD6;F6SX70;F6S1V7;Q3TN69	P26039;Q80TM2;Q3UHS6	Talin-1
Ezr	23.121	21.6584	22.0501	22.8008	23.0331	22.8477	22.0564	21.9929	21.3145	22.465	19.5642	21.9681	22.3049	22.9274	22.7758	22.6529	21.998	21.5087	21.4147	22.2262	22.4553	22.3909	22.1122	21.6306	21.8467	21.307	21.9856	22.2819	22.2887	22.0954	22.471	16	7	7	31.1	16.9	16.9	69.406	28.734	1475800000	39	32	P26040;Q3UXR4;Q3UL48;Q3TCP5;Q8CBU4	P26040;Q3UXR4;Q3UL48;Q3TCP5;Q8CBU4	Ezrin
Msn	25.2878	26.2593	25.3876	25.6642	25.9412	26.1202	25.3332	25.2922	25.2099	25.1533	26.3533	25.2855	25.8798	25.9138	26.2823	25.4881	27.9588	27.9979	28.4747	28.1021	28.9506	29.3427	28.8836	27.9082	27.729	27.8897	28.6474	29.0455	29.2191	29.1964	29.1219	29	29	18	57	57	40.2	67.766	323.31	49405000000	40	682	P26041;Q3TZQ2;Q05DU4;Q3UF33	P26041;Q3TZQ2;Q05DU4	Moesin
Rdx	23.406	22.315	23.8505	21.53	21.7166	24.8763	23.64	23.9894	23.623	23.7872	23.5678	23.467	22.7983	24.9368	23.2843	23.9418	23.0981	24.6594	23.531	23.0996	24.6345	23.4854	24.1503	23.0265	23.8461	23.7086	23.5888	24.5135	19.8314	23.0418	24.3583	16	5	4	28	11.3	9.8	68.542	16.763	898090000	39	40	P26043;Q3TH46;Q3U111;A0A5F8MPB9;Q3UJJ8;Q8C2N4;Q7TSG6;Q05CE6;Q3TS74	P26043;Q3TH46;Q3U111;A0A5F8MPB9;Q3UJJ8;Q8C2N4;Q7TSG6;Q05CE6	Radixin
Ptma	27.7187	26.9564	23.5594	26.4773	25.285	24.0466	26.7503	26.7744	26.7677	26.1701	22.6723	26.3774	25.7825	25.388	24.3815	25.9428	26.8844	25.4277	24.6721	24.9297	26.1975	25.2058	26.286	25.4917	26.0658	25.5459	24.5852	25.5022	22.1414	24.3197	25.1231	2	2	1	25.2	25.2	12.6	12.254	18.667	3107000000	3	247	P26350;Q3U6E4;A0A087WP98;A0A087WPN6;A0A087WQN2;Q8C2T3;Q3U8X6;Q3UA54	P26350;Q3U6E4;A0A087WP98;A0A087WPN6;A0A087WQN2;Q8C2T3;Q3U8X6;Q3UA54	Prothymosin alpha;Prothymosin alpha, N-terminally processed;Thymosin alpha
U2af2	25.5881	24.8278	25.6887	26.0685	26.3106	24.7764	25.3405	25.5246	25.8382	25.5955	24.7191	25.6588	26.5036	25.1755	26.3861	25.4809	24.4812	25.7543	25.7335	25.712	25.1184	25.9384	24.8417	25.3629	25.1725	25.0118	25.2438	25.3594	25.9467	25.7849	24.7569	8	8	8	25.5	25.5	25.5	53.516	53.609	3946300000	19	160	P26369;Q80XR5;Q505Q1;Q922I0;Q3KQM4;A0A140LJK3;A0A140LJ08	P26369;Q80XR5;Q505Q1;Q922I0;Q3KQM4	Splicing factor U2AF 65 kDa subunit
Glud1	24.8385	24.4161	25.0964	24.9092	24.4736	23.6296	24.8178	24.7152	25.1237	24.6894	22.3521	24.9999	24.8401	24.4554	24.4862	24.7989	25.3662	26.2483	25.9703	26.0297	25.8805	26.0364	25.8342	25.9533	25.7811	26.0388	25.4989	26.1104	26.0302	26.0623	25.8773	13	13	9	33.2	33.2	20.1	61.336	101.72	3940700000	35	232	P26443;Q3TSQ7	P26443;Q3TSQ7	Glutamate dehydrogenase 1, mitochondrial
Psmd7	24.9797	25.4057	24.7048	25.1928	24.1561	24.7911	24.2506	24.6843	24.8746	24.5423	23.9013	24.9769	24.8622	24.1303	24.1646	24.5869	24.4997	24.4231	24.331	25.6941	24.7829	24.8136	24.5139	24.5125	24.2134	24.4225	24.622	25.0147	24.6098	25.2014	24.1559	7	7	7	33	33	33	36.539	20.12	1604000000	15	79	P26516	P26516	26S proteasome non-ATPase regulatory subunit 7
Sars	26.532	26.6067	26.6886	26.9497	26.9331	27.6471	26.3944	26.3986	26.8162	26.5712	25.7834	26.8266	26.7824	26.936	26.8915	27.0291	26.2539	26.8491	26.9682	27.1043	26.5527	26.6483	26.4267	26.8695	26.5738	26.5375	26.5909	26.53	27.0579	26.6518	26.1301	23	23	23	55.3	55.3	55.3	58.388	323.31	27582000000	29	610	P26638;Q8C483;Q3U6F6;Q3U8N1;A2AFS0;A2AFS1;Q8CEH3	P26638;Q8C483;Q3U6F6;Q3U8N1;A2AFS0	Serine--tRNA ligase, cytoplasmic
Marcks	24.1293	24.9028	23.8364	24.1213	24.552	21.6331	24.5425	24.0129	24.022	23.8655	19.86	23.7998	24.4246	24.6413	24.6142	24.4484	24.0074	22.6504	23.1661	23.2912	23.8598	24.3271	24.9408	22.9558	23.5362	23.4116	23.5023	23.7998	24.2388	24.0839	24.6645	10	10	10	80.6	80.6	80.6	29.661	202.31	1138000000	11	160	P26645;A0A0A1HAM8;Q05BL6	P26645;A0A0A1HAM8;Q05BL6	Myristoylated alanine-rich C-kinase substrate
Snrpb;Snrpn	24.7225	24.864	24.8825	25.7243	24.9203	25.1789	24.6312	24.5685	25.0396	24.974	24.3263	25.011	25.5267	24.7409	25.0501	24.6492	24.8838	24.7761	25.175	25.6556	24.3378	24.9068	24.0857	24.2455	24.6023	24.6827	24.4712	24.4359	24.5829	24.6517	24.0215	5	5	5	19.5	19.5	19.5	23.656	9.3206	3726600000	14	158	P27048;P63163;O70499;A0A0G2JGN4	P27048;P63163;O70499	Small nuclear ribonucleoprotein-associated protein B;Small nuclear ribonucleoprotein-associated protein N;Small nuclear ribonucleoprotein-associated protein
Map4	23.3457	23.5789	23.5462	23.8933	24.2657	24.7757	23.6406	23.5297	23.4956	23.3769	22.9501	23.4166	23.4531	23.2664	24.1462	24.228	22.204	22.9673	23.2754	23.0424	22.6861	23.9743	23.0631	22.6737	22.3199	22.537	23.3416	23.4682	23.368	23.6604	23.406	28	28	16	43.6	43.6	25	117.43	129.17	11808000000	56	262	P27546;P27546-2;P27546-3;A0A0G2JFT4;A0A0G2JG35;A0A0G2JDY5;A0A0G2JFK3;Q78TF3;A0A0G2JDU1;A0A0G2JE57	P27546;P27546-2;P27546-3	Microtubule-associated protein 4
Gna13	21.6557	19.907	23.3995	21.9762	20.5808	20.6223	20.0309	21.7276	21.6197	21.1911	20.2816	20.1704	23.1752	19.1621	20.6989	20.7405	19.7724	18.967	18.9033	20.5704	20.002	21.9412	20.8337	20.259	20.8303	20.4373	20.4954	19.5204	22.1642	20.0426	19.8901	3	3	3	9	9	9	44.054	5.963	307330000	26	7	P27601;Q3UE40;Q8C5L2;Q9D034	P27601;Q3UE40	Guanine nucleotide-binding protein subunit alpha-13
Plaa	23.8933	24.4884	23.767	23.0448	23.821	23.7868	23.2798	23.523	23.9977	23.7664	23.9253	23.9837	24.4207	24.3198	23.5926	23.9279	24.2941	25.0598	24.9815	24.8717	24.7193	24.8041	24.5849	24.8995	24.4586	24.5182	25.4482	25.1347	24.4507	24.8726	25.3605	28	28	28	49.1	49.1	49.1	87.22	323.31	25004000000	50	375	P27612;F7D1R5	P27612	Phospholipase A-2-activating protein
Xrcc5	22.8854	22.5391	22.5708	22.7047	22.9561	24.7494	22.8475	22.7904	22.4205	22.4407	22.4882	22.2818	22.6955	23.4061	22.3441	22.5275	21.5968	21.8836	23.2523	22.9552	22.2256	22.6417	21.9252	22.6938	22.7609	22.4985	22.2714	21.9892	22.7211	22.3423	22.4185	7	7	7	12.8	12.8	12.8	83.056	9.5615	398170000	47	23	P27641;Q9CRI5	P27641	X-ray repair cross-complementing protein 5
Rpl3	26.1135	26.1867	26.0841	26.0392	26.31	27.7871	26.2754	26.1775	26.3317	25.978	27.084	26.0661	26.0156	26.2803	26.808	26.6335	26.4038	26.3746	26.5792	26.8129	26.1145	26.2677	26.0493	26.6196	26.8257	26.7261	27.0945	26.6484	26.5457	26.4433	26.5274	14	14	14	38	38	38	46.109	251.77	139000000000	22	961	P27659;Q3UB90;Q3UB67;Q3UB15;Q3T9U9;Q3U9L3;A0A2R8VHN4;A0A087WQK0;A0A087WNS0;Q99N25;Q9CQ09;Q5U470;E9PWZ3	P27659;Q3UB90;Q3UB67;Q3UB15;Q3T9U9;Q3U9L3	60S ribosomal protein L3
H2afx	22.9327	25.7048	22.2171	25.5716	26.9518	26.3665	27.4263	27.6261	26.4327	21.8083	27.9645	23.855	25.4492	25.4919	25.8685	25.9625	22.856	20.8139	19.6648	19.3161	19.3581	20.6266	20.689	23.2171	20.1806	21.0163	25.5139	20.1345	22.4795	20.022	23.7482	4	1	0	32.2	16.1	0	15.142	68.431	960740000	9	30	P27661	P27661	Histone H2AX
Pdia3	27.3506	27.6006	27.3282	27.4322	27.8074	26.8486	27.3298	27.3926	27.3046	27.3541	26.5302	27.4426	27.4123	27.6749	27.5913	27.7659	27.9047	28.1643	28.3627	28.1021	28.0287	28.4355	28.0372	28.1494	27.851	27.9335	28.2133	28.1353	28.4391	28.0686	28.5275	21	21	20	54.3	54.3	51.3	56.678	323.31	31798000000	35	821	P27773;F6Q404	P27773	Protein disulfide-isomerase A3
Vav1	18.4498	19.8575	21.0613	17.1264	19.802	20.1081	20.1141	19.7414	20.7418	18.9551	20.3523	19.5257	19.2207	20.7104	21.5799	18.9438	23.4491	24.0755	24.4709	24.4799	23.9974	23.9252	24.5259	24.7244	23.6465	23.5037	23.0878	24.7322	25.1647	24.1776	24.6953	16	16	15	26.7	26.7	25.6	98.136	122.12	3702000000	59	141	P27870;Q8VDU4;Q3U8U1;Q3U4K7;Q3TXC4;Q3U670;Q3UAV5;E9PXI0;Q3UAG9;Q3UAH3;Q3V0U7;O08526;Q3TAF7	P27870;Q8VDU4;Q3U8U1;Q3U4K7;Q3TXC4;Q3U670;Q3UAV5;E9PXI0;Q3UAG9;Q3UAH3	Proto-oncogene vav
Cebpb	19.5022	19.3775	19.9765	20.6439	20.2282	20.2604	19.0178	19.9505	18.661	18.7411	19.3788	19.5706	20.6266	19.9742	20.064	20.7882	19.6574	18.4415	19.2883	19.1808	21.1779	20.3408	21.6779	20.4057	18.7766	19.0353	19.8289	20.5939	20.3343	20.7723	20.5373	3	3	3	24.1	24.1	24.1	15.597	2.611	4821900000	9	5	P28033-2;P28033;P28033-3;O70192	P28033-2;P28033;P28033-3	CCAAT/enhancer-binding protein beta
Aco1;aco1	23.8336	24.615	24.3232	23.9525	24.837	25.5726	23.8983	23.9545	24.0329	24.3439	23.07	23.957	23.6005	23.5973	25.4004	23.9583	24.1599	25.6038	25.6499	25.0951	24.3003	24.9062	23.9684	24.4925	24.318	24.6262	25.7722	24.6073	25.4474	25.0528	24.7086	7	7	7	13.8	13.8	13.8	98.124	20.258	1995600000	50	71	P28271;Q8VDC3	P28271;Q8VDC3	Cytoplasmic aconitate hydratase;Aconitate hydratase
Apex1	25.3966	25.754	25.5101	25.5243	25.5023	26.6284	25.4298	25.7106	26.1109	25.441	27.22	25.7423	25.3149	25.2435	25.5835	25.57	26.8634	27.2154	26.6947	26.964	26.4122	26.1916	26.2829	26.4989	26.6207	27.0505	26.478	26.3774	26.1476	26.2588	26.1694	11	11	11	52.4	52.4	52.4	35.49	137.65	14154000000	18	366	P28352;F6QA74;D3Z124;D3Z6R9	P28352;F6QA74;D3Z124;D3Z6R9	DNA-(apurinic or apyrimidinic site) lyase;DNA-(apurinic or apyrimidinic site) lyase, mitochondrial
Adh5	25.9011	26.6709	26.098	26.4776	26.6599	26.7534	26.0287	26.2177	26.2422	26.344	28.6321	26.5156	26.5601	26.3577	26.6664	26.729	26.6607	26.8368	27.2261	27.2773	27.1305	26.958	26.6344	26.7428	26.7369	26.6077	27.3192	27.1469	27.1662	27.4265	27.0893	10	10	9	58.3	58.3	56.1	39.547	209.3	7386300000	20	244	P28474	P28474	Alcohol dehydrogenase class-3
Nap1l1	27.9668	28.3986	28.0016	27.8003	28.5281	28.923	27.6031	27.9598	28.0546	28.0312	27.5951	28.2212	28.3895	28.2846	28.3507	28.7881	25.4455	26.511	26.4533	26.6879	26.0448	26.5011	25.8735	26.3621	26.0088	26.1084	27.195	26.5863	27.3279	26.4214	26.7313	12	12	10	51.4	51.4	48.6	45.345	323.31	30369000000	13	426	P28656;Q3TF41;Q8BSH9;Q9CSP8	P28656;Q3TF41;Q8BSH9	Nucleosome assembly protein 1-like 1
Atxn10	22.5954	22.6001	22.4682	22.7025	22.7652	24.0859	22.497	22.5703	22.6978	22.2238	24.0293	22.683	22.8119	23.0958	23.2794	23.1229	22.7235	22.9569	23.577	23.4896	22.808	22.4771	22.5139	22.8409	22.8621	22.9542	23.7021	22.641	22.5528	22.702	22.7058	13	13	13	37.5	37.5	37.5	53.706	55.885	3942200000	31	205	P28658;Q3TKP3;Q3TCF4;Q8BWX1	P28658;Q3TKP3;Q3TCF4;Q8BWX1	Ataxin-10
Marcksl1	24.5976	24.2059	24.5472	22.7365	23.2909	19.2159	24.5226	24.8414	24.4656	24.3736	19.1813	24.0939	22.7691	23.4656	23.5146	23.2399	21.8115	21.0465	19.2792	19.5301	23.9897	22.6798	24.0173	20.6125	21.707	21.2288	19.9847	24.1579	22.917	22.2568	22.6123	5	5	5	65	65	65	20.165	38.096	673290000	8	80	P28667	P28667	MARCKS-related protein
Prkcd	20.1197	19.8527	19.9884	21.3611	20.9654	20.3608	20.0899	20.1482	20.266	19.9276	19.4285	20.3556	21.1993	20.6788	21.86	20.6766	21.8002	20.6572	21.6424	21.4693	22.4264	23.1833	23.5212	20.2885	21.2029	22.4757	23.4209	23.3439	21.8572	23.8139	22.5231	8	8	8	13.2	13.2	13.2	77.546	13.751	603460000	42	19	P28867;Q3UNG2;Q3TGE4;P28867-2;Q80UN7;Q1MX43;Q1MX41;Q1MX42;F1DGF6;Q1MX40;Q3TT74	P28867;Q3UNG2;Q3TGE4;P28867-2;Q80UN7;Q1MX43;Q1MX41;Q1MX42;F1DGF6;Q1MX40	Protein kinase C delta type;Protein kinase C delta type regulatory subunit;Protein kinase C delta type catalytic subunit;Protein kinase C delta type;Protein kinase C
Pabpc1	26.1979	26.3028	26.4894	26.9873	26.8332	25.5572	26.4752	26.431	26.3846	26.4688	25.0466	26.6181	26.7826	26.8933	26.4634	26.5836	26.3119	26.7677	27.1776	27.1795	26.6453	26.8736	26.792	26.7279	26.6998	26.7632	26.9981	26.8519	26.8056	27.1902	27.3331	23	23	16	45.4	45.4	30	70.67	189.61	33495000000	38	669	P29341;Q8BN32;Q3U8U8;Q99KL3;Q9D4E6;Q62029;Q9DBE3;Q792Y0;Q3V2M1;F6ZAX1;A0A2I3BR37;Q05DT1;Q8C7D3;Q921B8	P29341;Q8BN32;Q3U8U8;Q99KL3	Polyadenylate-binding protein 1;Polyadenylate-binding protein
Ptpn6	20.052	20.1116	19.8573	20.4963	19.465	21.6051	19.013	19.858	19.339	20.5668	20.1387	20.3453	19.3783	18.1602	20.3223	20.0248	24.3565	25.0434	26.2505	25.5482	25.7974	24.9337	25.2104	25.3734	25.3133	25.3295	25.4032	25.8512	25.0239	26.2305	25.069	16	16	16	40.8	40.8	40.8	67.558	58.286	5062100000	40	170	P29351;P29351-2;Q3UB72;Q3TE70;P29351-3;G3UXM2;G3UYY5	P29351;P29351-2;Q3UB72;Q3TE70;P29351-3	Tyrosine-protein phosphatase non-receptor type 6;Tyrosine-protein phosphatase non-receptor type
Casp1	18.8334	19.8953	18.6099	18.6794	19.1962	20.1164	18.7437	19.2023	18.8144	18.4184	19.6043	19.1278	19.8281	19.0337	19.021	19.2445	21.883	23.6264	23.204	23.261	24.3308	23.6924	24.3547	23.5948	23.5446	23.4292	22.7725	24.488	23.2151	24.7756	23.5673	12	12	12	40	40	40	45.64	35.44	933380000	23	73	P29452;A0A571BDI1;A0A571BF22	P29452	Caspase-1;Caspase-1 subunit p20;Caspase-1 subunit p10
Nos2	16.6519	19.6773	17.2858	18.5331	19.7138	21.1668	19.1778	20.3565	19.5658	16.6904	18.7737	19.5668	16.6955	20.7258	20.5408	20.691	21.0644	17.0038	20.1647	17.0696	25.8791	26.1468	25.7065	17.7084	17.148	17.1513	21.3124	21.4799	21.8473	22.7684	21.3246	12	12	12	16.6	16.6	16.6	130.57	36.368	1135100000	68	33	P29477;A0A1L1STZ4;D3YC69	P29477;A0A1L1STZ4	Nitric oxide synthase, inducible
Nedd8	24.3531	24.841	23.8977	24.4166	23.9981	25.1242	23.9113	24.1534	24.2457	24.5757	25.9863	23.6946	24.1338	24.1353	23.9601	24.7112	23.89	24.3538	24.9387	25.405	25.2638	25.5869	24.6667	25.0264	24.2433	23.8481	24.2944	25.2969	24.4351	25.4664	25.2856	2	2	2	30.9	30.9	30.9	8.9723	6.9138	999580000	7	23	P29595;A0A2I3BRG0;Q3TY05	P29595;A0A2I3BRG0;Q3TY05	NEDD8
Oat	24.8133	24.8715	24.6524	24.3222	25.1592	24.8677	24.7753	24.4654	24.6915	24.744	26.1927	24.8389	24.9846	24.8067	24.4688	24.7913	22.7122	24.0206	24.389	23.9105	24.408	25.0313	24.4336	23.885	23.3519	23.6797	24.4673	24.6192	25.0016	24.4994	24.8928	11	11	11	31.4	31.4	31.4	48.354	56.784	2058600000	23	139	P29758;Q3UKT3;Q3UJK5	P29758;Q3UKT3;Q3UJK5	Ornithine aminotransferase, mitochondrial
Fkbp4	25.6082	25.6278	25.6698	25.5495	25.5315	24.5187	25.4998	25.5167	25.56	25.5719	25.2937	25.3657	25.8243	25.5644	25.44	25.6238	24.376	24.9161	25.0945	24.8194	24.5579	24.6747	24.8827	25.0642	24.4841	24.6056	24.8288	24.6965	24.5142	24.6532	24.5659	15	15	15	45	45	45	51.572	116.4	4114900000	30	329	P30416;F6S2D5;F7CAT1;Q8CBS1	P30416;F6S2D5;F7CAT1	Peptidyl-prolyl cis-trans isomerase FKBP4;Peptidyl-prolyl cis-trans isomerase FKBP4, N-terminally processed;Peptidyl-prolyl cis-trans isomerase
Dbi	24.9756	25.1111	25.0681	25.6645	25.1904	26.2451	24.6328	24.9454	24.9527	25.0548	22.6226	25.0985	25.3671	24.4795	24.1543	24.8157	25.1535	25.5787	25.5208	26.3639	25.4668	25.8349	25.2146	25.7274	25.5462	25.4897	25.4725	25.8061	25.5069	26.3077	25.4599	2	2	2	39.1	39.1	39.1	10	45.729	2114700000	5	110	P31786;Q3ULV8;Q4VWZ5;D3Z563;M0QWU8	P31786;Q3ULV8;Q4VWZ5;D3Z563;M0QWU8	Acyl-CoA-binding protein
Map2k1	22.0754	23.9305	22.6987	24.2874	24.7345	24.3283	22.4523	22.8519	23.1165	22.4258	24.5709	23.3357	22.4892	23.1235	24.0595	23.4953	22.9462	22.7802	22.725	21.6631	22.6445	22.495	22.4285	21.3545	21.5972	21.2516	21.2553	23.0887	22.991	22.9369	23.481	4	4	3	16.3	16.3	10.7	43.474	94.889	520500000	18	58	P31938;Q9JJE1;Q3UK05;Q3U3F4;Q3TMW4	P31938;Q9JJE1;Q3UK05;Q3U3F4;Q3TMW4	Dual specificity mitogen-activated protein kinase kinase 1
Slc2a3	24.4868	25.1847	24.3515	24.3904	24.5435	26.4646	24.9837	24.7209	23.4606	22.9042	22.2558	23.6072	23.8205	23.8278	24.7782	24.6955	19.8185	22.4287	20.6636	20.4752	20.7163	19.9689	20.3905	18.906	19.1765	19.8389	21.9814	20.3639	19.958	20.1796	20.6729	4	4	4	7.3	7.3	7.3	53.478	16.756	506350000	13	30	P32037;Q8BLF7;Q4FJP8;Q61607	P32037;Q8BLF7;Q4FJP8;Q61607	Solute carrier family 2, facilitated glucose transporter member 3
Ssb	24.7258	25.1366	25.0904	25.5871	25.6611	26.2722	25.2568	24.9865	25.3206	24.9225	25.6234	25.0103	25.3677	25.4845	25.2319	25.5968	24.7241	25.3297	25.5812	25.4136	25.054	25.1324	24.9064	25.1882	25.039	25.1635	25.9062	25.3827	25.8	25.9721	25.1902	13	13	13	34.9	34.9	34.9	47.756	54.684	9390500000	30	385	P32067;Q8BTU4;Q3TG93;Q9CYB9;A2AR07;D6RI87;F6SXM5	P32067;Q8BTU4;Q3TG93;Q9CYB9;A2AR07;D6RI87	Lupus La protein homolog
Drg1	22.3784	23.893	22.9402	23.4429	23.5105	24.5264	22.9068	22.9538	23.1939	23.2613	24.8882	23.4055	23.5455	23.936	23.2693	24.1225	21.5923	23.2428	22.9469	23.3013	22.7641	23.8775	22.398	22.7801	22.6149	22.5573	23.899	23.1619	23.6923	23.312	23.6484	8	8	8	29.2	29.2	29.2	40.512	41.925	1670900000	26	98	P32233;Q8BNS0;Q8CHR8	P32233;Q8BNS0;Q8CHR8	Developmentally-regulated GTP-binding protein 1
Wars	25.4681	25.8886	25.7628	26.0151	26.1499	26.5579	25.3104	25.435	25.905	25.4975	24.6921	25.8046	26.0802	25.9039	25.9657	26.3581	25.2798	25.7851	26.0105	26.146	25.5198	26.1837	25.4765	25.5398	25.3347	25.4323	26.6103	25.9761	26.2167	25.8498	25.69	13	13	13	35.8	35.8	35.8	53.64	166.51	10221000000	33	344	P32921-2;P32921;Q3UDG2;Q4FJZ4	P32921-2;P32921;Q3UDG2;Q4FJZ4	Tryptophan--tRNA ligase, cytoplasmic;T1-TrpRS;T2-TrpRS
Kif5a	21.2616	21.4086	21.158	22.4111	22.5371	23.6119	20.3122	21.6992	21.3663	20.8768	23.9006	19.676	21.2385	19.0953	21.0834	21.9273	19.1348	20.5924	19.4943	19.1064	18.7784	20.0503	19.9882	20.5777	20.2179	19.2202	19.794	19.7996	20.1059	20.5899	19.5495	7	2	1	9.3	3.2	1.6	117.02	11.021	190050000	65	20	P33175;Q3US62;Q05CD7	P33175;Q3US62;Q05CD7	Kinesin heavy chain isoform 5A;Kinesin-like protein
Mif	29.5826	28.6229	29.358	29.4047	28.8775	28.8621	29.2644	29.1237	29.6737	29.4282	20.2417	29.3506	29.1778	30.1034	29.1139	28.6968	28.9534	29.1734	29.1867	29.2812	29.0886	28.788	29.3477	28.7504	28.9254	28.6688	27.6873	29.5143	29.1198	29.2489	27.7073	3	3	3	35.7	35.7	35.7	12.504	54.923	32233000000	5	238	P34884	P34884	Macrophage migration inhibitory factor
Rab5c	25.4465	24.5858	25.0331	25.4021	24.3307	25.1759	25.1435	25.1621	25.6269	25.9355	25.9757	25.7937	26.108	25.0975	25.5553	24.5955	24.9165	25.7664	25.7832	26.1161	25.4512	26.0746	24.8916	25.3606	25.7628	25.0256	24.7957	25.5991	25.8741	25.9373	25.8004	8	8	6	62	62	51.9	23.412	36.635	5651800000	14	123	P35278;Q3TCT9;Q8C266;A2A5F5;A2A5F6	P35278;Q3TCT9;Q8C266	Ras-related protein Rab-5C
Rab6a;Rab6b	26.6767	26.2439	26.3054	26.3248	25.8292	25.4979	26.6223	26.4884	26.3214	26.5147	24.9711	26.9052	25.699	25.713	25.3754	25.5299	26.0832	26.2116	25.7177	25.7718	26.7321	25.1731	26.24	26.567	26.3506	26.2502	24.7022	26.1848	25.0625	26.1667	24.5533	7	7	7	39.4	39.4	39.4	23.59	33.98	5606400000	17	73	P35279;P35279-2;D3YV69;P61294;A0A1L1SRS6;Q8BHD0	P35279;P35279-2;D3YV69;P61294	Ras-related protein Rab-6A;Ras-related protein Rab-6B
Rab21	23.3468	23.154	23.6844	23.1377	22.6538	24.2333	22.9428	23.486	23.9389	23.7186	24.2964	23.6863	22.8231	23.2327	23.271	22.6953	21.0464	22.2384	20.9639	20.5491	21.5343	22.1914	21.34	21.9522	21.7532	21.961	21.5126	22.5491	22.0328	22.8795	20.2225	7	7	7	42.3	42.3	42.3	24.106	75.956	1097200000	15	78	P35282;Q6A0C7;A0A1W2P6Z4	P35282;Q6A0C7	Ras-related protein Rab-21
Pdha1	25.0943	24.8827	25.3599	24.9319	24.7576	26.1445	25.0452	24.8138	25.4419	25.071	26.0026	25.1028	25.5344	25.1842	24.8788	25.0179	24.7327	25.222	25.4002	24.9535	24.7189	24.9124	24.7582	24.7373	24.4009	24.6349	24.2312	24.6502	24.5215	25.2666	24.672	9	9	9	33.3	33.3	33.3	43.231	54.557	2200800000	25	152	P35486	P35486	Pyruvate dehydrogenase E1 component subunit alpha, somatic form, mitochondrial
Fbl	22.3683	18.5808	22.758	21.3107	20.1618	24.0133	23.1345	22.1456	22.7976	21.7534	18.819	20.93	20.4593	21.5496	20.3661	22.3915	24.7244	23.9835	20.4338	22.313	23.8964	22.4321	20.7427	24.1711	24.9413	24.3746	24.5547	24.3543	20.2734	17.1338	23.97	16	16	14	57.2	57.2	49.5	34.306	281.68	281000000000	24	1032	P35550;Q3UJS2;A0A140LIR6	P35550;Q3UJS2	rRNA 2-O-methyltransferase fibrillarin
Canx	29.8442	29.346	29.3306	29.203	29.5369	29.0114	29.8264	29.7748	29.3253	29.4021	29.3611	29.5455	29.1343	29.4212	29.7885	29.9538	28.5262	28.2279	27.6552	27.8389	28.188	27.8244	28.1471	28.4584	28.4131	28.363	28.1744	28.052	28.2202	27.9626	27.9445	22	22	22	48.9	48.9	48.9	67.277	261	37524000000	27	577	P35564;Q3TXE5	P35564;Q3TXE5	Calnexin
Ap1m1	22.8529	23.2223	23.0395	23.7319	23.5505	22.5769	23.0652	23.4406	23.1014	23.7718	22.4326	24.4887	23.5078	24.2542	24.2472	24.3024	24.3897	21.511	22.5176	22.7358	23.0617	23.2517	23.4887	23.2634	23.2265	23.5248	23.8073	23.0929	23.5429	21.3419	22.1075	9	9	7	28.4	28.4	23.6	48.542	18.064	2127900000	29	73	P35585;D3YZ71;A0A1D5RLW6;Q9WVP1-2;S4R1Q4;A0A0R4J1L4;Q8C9K8	P35585	AP-1 complex subunit mu-1
Prdx1	27.2807	28.5109	27.4809	27.9261	27.4414	26.7838	27.7069	27.4359	27.3868	27.6114	24.8567	27.2572	27.6792	27.7249	27.7563	27.5098	30.3383	28.6945	28.6694	28.6634	30.8205	30.7223	31.5787	29.0176	29.7103	29.0624	29.0241	29.702	30.5768	30.2422	31.2445	12	12	11	67.3	67.3	63.3	22.176	138.26	102000000000	14	813	P35700;B1AXW5;B1AXW6;Q3U9J9;B1AXW4	P35700;B1AXW5;B1AXW6;Q3U9J9;B1AXW4	Peroxiredoxin-1
Ttk	23.118	22.0815	21.8996	21.3377	20.9485	18.3902	22.3404	20.0324	21.9839	19.1237	21.1672	19.1839	21.4249	21.7155	21.368	21.0797	20.9426	21.7188	20.3749	19.6306	19.255	21.1388	19.1761	21.7512	21.5752	21.7776	20.9198	21.1591	19.9246	20.9671	21.0307	2	2	2	2.7	2.7	2.7	96.21	4.6588	1224300000	57	8	P35761;Q8BX21;Q3TPW2;Q8BY97;Q6PD96;P35761-2;A0A087WPS8	P35761;Q8BX21;Q3TPW2;Q8BY97;Q6PD96;P35761-2;A0A087WPS8	Dual specificity protein kinase TTK
Ptpn1	19.5338	20.8868	20.8628	20.9228	20.5426	20.6939	19.3499	21.3146	21.7893	21.9558	19.1718	20.1607	19.4061	20.3552	19.7275	20.0177	21.93	19.9576	20.6334	22.4791	23.6934	23.8469	24.4622	22.6364	22.2433	22.5952	22.4036	24.1755	23.1361	23.3072	24.3813	9	9	9	31.9	31.9	31.9	49.593	24.569	1341000000	27	22	P35821;Q3UCZ5;Q3TB93;Q3T9Y9	P35821;Q3UCZ5;Q3TB93;Q3T9Y9	Tyrosine-protein phosphatase non-receptor type 1;Tyrosine-protein phosphatase non-receptor type
Rpl12	27.2515	27.3289	27.3731	26.9897	26.5621	26.1583	27.4276	27.4849	27.1481	27.4988	24.6175	27.4103	27.2148	27.1773	27.1254	26.6367	27.5805	27.8818	27.4275	27.6796	27.4844	27.2252	27.1346	27.5535	27.5538	27.5593	26.9242	27.5649	27.0994	27.2296	27.1472	6	6	1	54.5	54.5	11.5	17.804	222.84	23980000000	11	377	P35979;Q3TIQ2;Q6DI58	P35979;Q3TIQ2;Q6DI58	60S ribosomal protein L12
Rpl18	27.9965	27.7555	27.7739	27.2719	27.013	26.1492	28.194	27.8295	27.5342	28.0983	26.4256	27.684	27.0532	27.2987	27.2315	27.591	29.3031	28.1516	26.9932	26.7767	28.252	26.9992	26.6331	28.3923	28.8203	28.793	28.1992	27.9541	26.2296	25.8167	27.6366	7	7	7	34	34	34	21.644	49.742	413000000000	9	480	P35980;Q642K1;A0A1B0GSS8;A0A1B0GQU8;Q0QEW9;A0A1B0GSA8;A0A1B0GSF7;A0A1B0GRZ3;A0A1B0GS28	P35980;Q642K1;A0A1B0GSS8;A0A1B0GQU8;Q0QEW9;A0A1B0GSA8;A0A1B0GSF7	60S ribosomal protein L18
Tap2	18.7072	20.1675	20.5225	19.7574	19.977	21.8015	19.423	20.0006	20.4754	20.0435	18.2627	20.9266	20.2754	19.339	20.1304	20.2326	19.6536	20.9532	22.1167	22.2499	22.3269	23.477	23.1294	21.3582	19.3201	20.4574	22.2631	22.569	23.301	23.4459	23.912	4	4	4	9.4	9.4	9.4	77.444	52.189	280910000	34	16	P36371;Q3UA79;Q80WF7;Q3TXM1;Q61230;Q61229;Q61228;Q61227;A0A068BGU5	P36371;Q3UA79;Q80WF7;Q3TXM1;Q61230;Q61229;Q61228;Q61227;A0A068BGU5	Antigen peptide transporter 2
Por	23.6129	23.9326	23.9316	23.9524	24.2218	24.142	23.2211	23.3823	24.0266	23.606	23.883	23.701	23.835	23.8072	24.4085	24.0893	23.8346	24.4961	24.7126	24.9066	24.7745	25.386	24.534	23.9983	23.9829	24.039	24.8788	25.0978	24.9567	25.3597	25.1013	14	14	14	36	36	36	77.043	80.156	2424500000	35	156	P37040;Q05DV1;E9Q997;E9PVT9;F6R7H8	P37040;Q05DV1	NADPH--cytochrome P450 reductase
Lig1	23.8254	22.9567	23.7777	23.3551	23.3928	25.4895	23.4471	22.9742	22.6761	22.6063	23.4864	23.2456	23.2091	22.4933	22.0269	24.1204	21.576	21.4336	22.1138	20.519	21.7938	21.9701	21.0151	21.7612	21.3053	21.3758	22.2886	22.6997	22.6529	22.6597	21.2913	7	7	7	11.8	11.8	11.8	102.29	17.627	559100000	53	20	P37913;Q3U4X8;Q8R055;Q3TSU8;E9PV36;V9GWZ4;Q8BPJ2;D3YUW4	P37913;Q3U4X8;Q8R055;Q3TSU8	DNA ligase 1;DNA ligase
Hspa9	27.2591	27.5687	27.4498	27.212	27.5549	27.5267	27.2649	27.3791	27.6049	27.58	26.9756	27.5543	27.3913	27.6581	27.6151	27.5324	27.4769	27.5969	27.949	27.9522	27.9179	27.9226	27.6605	27.6909	27.7549	27.8367	28.1883	28.1425	28.0696	27.9709	27.9682	22	22	22	46.8	46.8	46.8	73.46	238.91	24930000000	43	789	P38647	P38647	Stress-70 protein, mitochondrial
Dnm1	23.0875	23.5581	23.0677	23.7358	23.6389	24.6407	23.1865	23.5452	23.1514	22.8954	23.3198	23.4839	24.1038	23.1689	23.3408	23.9373	19.4201	19.0697	19.7408	19.8943	21.6384	19.6171	19.6296	20.1758	22.4462	18.0112	18.98	20.4011	20.4555	20.3271	19.3173	9	4	4	13.7	8.1	8.1	97.802	11.239	244760000	56	26	P39053;P39053-6;P39053-4;P39053-5;P39053-3;A0A0J9YUE9;A0A0J9YUN4;D6RH60	P39053;P39053-6;P39053-4;P39053-5;P39053-3;A0A0J9YUE9;A0A0J9YUN4	Dynamin-1
Cap1	23.2059	23.2684	23.4956	23.2866	24.1421	23.5578	23.5739	23.2295	23.9207	23.3061	24.0544	23.3027	23.7619	21.4916	23.7872	23.649	26.039	26.0677	26.0499	26.1995	25.8822	25.9127	25.7153	25.7922	25.6994	25.9323	25.9697	25.9707	26.0816	26.0738	25.8431	16	16	1	48.3	48.3	8.2	51.564	241.29	9157400000	30	290	P40124;Q3UVJ2;B1ARS0	P40124;Q3UVJ2	Adenylyl cyclase-associated protein 1;Adenylyl cyclase-associated protein
Tkt	26.7995	27.2045	27.1873	26.9431	27.2135	26.6968	26.9916	26.9879	27.2566	26.8789	28.2	27.0971	27.084	27.3634	27.0717	27.0907	27.5416	28.1665	28.5966	28.2609	28.4379	28.3737	28.0755	28.1037	27.9391	27.988	28.3247	28.5294	28.4018	28.4351	28.4284	22	22	22	61	61	61	67.63	323.31	30203000000	34	788	P40142;A0A286YE28;Q9Z2L5;O55021	P40142;A0A286YE28	Transketolase
Cd9	23.5547	24.5995	23.1272	23.8793	24.1987	25.2773	23.5883	23.7133	24.7029	23.6129	25.4916	22.9916	23.4839	23.7636	24.14	23.618	23.9331	25.0776	24.9448	25.136	23.9635	24.3018	23.6119	24.5749	24.5111	24.5788	24.4571	24.521	23.7159	24.7815	24.5621	2	2	2	14.2	14.2	14.2	25.258	21.154	567440000	6	58	P40240	P40240	CD9 antigen
Vps26a	23.1448	24.4286	23.1498	23.1582	23.9295	24.7313	23.219	22.9068	23.2145	22.8835	21.9926	23.8509	24.229	23.1913	24.1992	23.7065	23.5358	23.9669	24.2155	24.6154	24.7908	24.6843	24.7112	23.7208	24.0141	23.957	24.2183	24.8814	24.0708	24.6163	24.382	9	9	8	35.2	35.2	33	38.113	31.31	3627100000	22	121	P40336;P40336-2;Q6PE78;A0A1W2P7Z9;A0A1W2P7R7;Q8C0E2-2	P40336;P40336-2;Q6PE78	Vacuolar protein sorting-associated protein 26A
Rpl28	25.2982	24.7331	25.7898	24.78	24.0111	23.5502	26.0608	26.2036	25.8012	25.9323	19.9131	25.8894	25.4723	25.7289	25.5878	26.6449	23.6297	25.8621	25.2903	26.6143	25.692	25.3833	24.5882	25.957	25.3092	25.7973	26.3885	26.3176	25.4546	25.4793	19.9711	4	4	4	29.2	29.2	29.2	15.733	12.563	8093900000	11	144	P41105;Q5M9N5	P41105;Q5M9N5	60S ribosomal protein L28
Csk	20.1486	20.1374	20.7425	20.3496	20.4632	22.0324	20.1152	20.057	20.9956	20.5585	18.2695	21.0033	20.0469	20.4716	21.0368	20.2214	20.2302	21.5621	21.5928	22.3695	19.415	21.583	21.0405	21.9529	21.4084	21.1198	22.0815	22.2113	21.7645	21.4538	21.8329	3	3	3	8	8	8	50.716	4.7745	543440000	29	21	P41241;Q3UVH2;Q8BIS9;A0A1L1SR46;A0A1L1STA1	P41241;Q3UVH2;Q8BIS9	Tyrosine-protein kinase CSK;Non-specific protein-tyrosine kinase
2022-09-02	24.0213	24.867	24.5171	24.0074	25.1652	26.1353	24.3865	24.1076	24.3644	24.2565	24.0449	24.693	24.7166	24.9886	25.571	24.8622	24.3907	24.6606	24.5466	24.8159	24.4027	24.6961	24.1524	24.6695	24.3182	24.3474	25.017	24.7918	25.1751	24.6291	24.9103	11	11	11	48.2	48.2	48.2	41.525	101.65	6316600000	21	227	P42208;E9Q3V6;F6WYM0;D3YYB1;D3Z3C0;D3Z1S1;F6UKN5;D3YZU7;D3YV76	P42208;E9Q3V6;F6WYM0;D3YYB1;D3Z3C0;D3Z1S1	Septin-2
Pura	23.2978	23.2276	22.8719	22.5862	23.8388	24.7191	22.724	22.8693	23.6697	23.2384	23.5063	23.3066	23.0781	23.3918	23.1912	23.8165	22.5938	23.3321	24.46	23.5298	23.0149	23.6467	23.1044	23.1839	22.8295	23.2339	23.9099	23.7152	23.6489	22.4623	23.7024	4	4	4	34.6	34.6	34.6	34.883	106.12	518300000	15	66	P42669;Q8C6E9	P42669;Q8C6E9	Transcriptional activator protein Pur-alpha
Cct8;Cctq	27.8916	27.3814	27.6195	27.6273	27.1771	27.3096	27.5846	27.631	27.5567	27.5458	27.1627	27.5729	27.6382	27.4688	27.5045	26.8416	26.8584	26.7575	27.1097	26.8373	26.7239	26.5993	26.7895	27.1575	26.9698	26.8911	26.7013	26.9759	26.859	26.7914	26.5388	34	34	34	74.8	74.8	74.8	59.555	323.31	347000000000	39	1796	P42932;Q6A0F1;Q3UKQ2;Q9WVS5;Q8BVY8;Q9CS06;H3BL49;Q9CRW7;H3BJB6;H3BKG2;H3BLL1;H3BKR8	P42932;Q6A0F1;Q3UKQ2;Q9WVS5;Q8BVY8;Q9CS06;H3BL49;Q9CRW7	T-complex protein 1 subunit theta
Msh2	21.2479	22.1376	22.3654	21.6749	21.9649	21.8456	21.5306	21.6395	21.5864	21.1423	21.3071	21.6348	21.4886	21.7436	20.1683	21.7253	21.7	22.022	22.2797	22.2054	22.2929	22.1179	21.7198	21.5714	22.3489	22.2551	22.6673	22.4905	23.3034	21.8691	22.1836	6	6	6	7.9	7.9	7.9	104.15	8.7623	269260000	51	30	P43247;Q80V79	P43247;Q80V79	DNA mismatch repair protein Msh2
Hist1h1e	26.058	26.0893	26.2343	25.532	25.1848	21.9899	26.6536	26.3056	25.9062	26.4074	18.8839	26.1136	25.1849	25.7358	25.4027	25.1325	26.1899	26.751	22.9946	22.7283	26.2993	24.9693	24.0942	26.5787	27.3696	26.7011	25.6576	26.6549	23.104	20.4514	26.402	4	2	2	21.9	12.8	12.8	21.977	5.1012	122000000000	12	120	P43274	P43274	Histone H1.4
Hist1h1a	25.7526	25.5874	25.3661	25.1978	25.7308	24.9001	25.1067	25.2987	25.31	25.3685	28.8028	24.9006	26.3224	26.6558	25.8191	26.0969	20.2501	22.0727	21.4824	20.1695	22.2463	20.8383	19.8057	22.2583	19.6876	22.5382	22.4492	18.7092	20.8412	19.7618	22.1187	3	2	2	18.3	14.1	14.1	21.785	62.906	1307800000	10	48	P43275	P43275	Histone H1.1
Hist1h1b	27.6262	26.5277	26.8844	26.925	26.2741	21.8079	27.2628	27.2451	26.4189	26.8374	18.7207	25.4728	26.2288	26.4425	26.6501	27.0857	26.1531	26.1422	22.7449	22.1843	25.0426	23.9703	22.9538	26.0234	27.6298	26.8555	25.5118	25.6202	22.436	22.5967	25.6097	5	5	5	22.4	22.4	22.4	22.576	12.769	114000000000	12	190	P43276;Q1WWK3	P43276;Q1WWK3	Histone H1.5
Hist1h1d	26.3877	26.2152	26.0547	25.9458	25.4758	24.3348	27.1602	26.2453	25.3039	26.1861	18.9342	25.8976	25.7825	26.0941	25.7542	26.1639	27.8523	26.6465	23.385	23.7698	26.1713	25.0082	24.8012	26.9107	28.2433	27.3673	26.6335	24.9752	23.2626	22.8544	26.8681	4	4	1	21.7	21.7	7.2	22.099	13.821	326000000000	12	280	P43277;Q3U292;Q07133;I7HFT9	P43277;Q3U292	Histone H1.3
Akr1b1;Akr1b3	26.6842	27.6617	26.7234	26.8606	26.9031	25.9371	26.9158	27.0287	26.5973	26.8818	27.2148	26.7316	26.7335	26.9223	27.4657	26.9617	27.4725	26.435	26.6381	26.4449	26.5487	26.1575	26.2805	26.3203	26.8875	26.3932	26.8909	26.4672	26.4532	26.7301	26.9406	12	12	12	50.3	50.3	50.3	35.732	86.749	8664600000	20	267	P45376;Q3TCL2;Q5U415;D3YVJ7;Q3ULP0	P45376;Q3TCL2;Q5U415;D3YVJ7;Q3ULP0	Aldose reductase
Cfl2	23.869	23.8631	23.8509	24.8168	23.3641	24.0041	24.5633	23.9212	24.2307	24.7601	22.5759	24.8096	25.3965	24.8112	24.9569	24.4043	21.5975	21.8984	19.7602	19.5337	22.2541	21.7176	22.7865	22.0077	21.8413	19.9851	20.0702	22.3231	22.6939	22.5542	21.6165	4	3	3	31.9	25.3	25.3	18.709	17.508	539010000	13	19	P45591;A0A1Y7VJ71	P45591;A0A1Y7VJ71	Cofilin-2
Fkbp2	24.9496	25.5091	25.0368	25.5657	25.7563	26.5975	25.1881	25.118	25.4248	25.3919	26.6509	25.3849	25.7895	25.6714	25.921	26.1127	24.1572	25.3403	25.6714	25.5637	25.2793	25.7149	25.0748	25.0067	24.9043	24.9787	25.9361	25.6075	25.6562	25.6182	25.5933	4	4	4	49.3	49.3	49.3	15.344	50.762	2325000000	8	153	P45878;Q3UND3	P45878;Q3UND3	Peptidyl-prolyl cis-trans isomerase FKBP2;Peptidyl-prolyl cis-trans isomerase
Acadm	20.6223	21.0736	21.4176	20.9614	21.0189	22.1714	21.2521	20.9855	20.6532	20.9945	20.1866	21.221	20.7796	19.5346	19.5149	21.9432	25.9824	24.4033	24.2541	24.5581	22.2744	22.5208	22.9501	24.2554	24.8674	25.1102	24.0892	22.1377	23.8743	22.3531	22.8904	9	9	9	24.9	24.9	24.9	46.481	29.952	504710000	22	32	P45952;Q91WS8;Q8BJT5;Q3V2I9;D6RFD7	P45952;Q91WS8;Q8BJT5	Medium-chain specific acyl-CoA dehydrogenase, mitochondrial
Rangap1	23.9197	24.3206	23.7486	23.7792	24.1279	25.1485	24.1723	24.1678	24.5408	24.5677	24.1963	24.4263	24.0837	24.3433	24.3391	24.3863	21.6608	22.4589	22.8777	22.8152	22.6485	22.5732	22.3132	22.4676	22.6278	22.5507	22.6866	22.9295	23.1725	22.4328	23.2334	17	17	17	36.8	36.8	36.8	63.53	115.25	4552100000	32	160	P46061;Q91YS2;Q6ZPH4;Q8C2E3;Q7TMW1;Q3ULJ9;Q3UZD8;A0A2R8VHK9;A0A2R8W753;Q9CW20	P46061;Q91YS2;Q6ZPH4;Q8C2E3;Q7TMW1;Q3ULJ9;Q3UZD8	Ran GTPase-activating protein 1
Nsf	25.3824	24.5412	26.0295	26.0419	24.6017	25.4209	25.4862	25.6276	25.723	25.5902	20.3833	25.687	25.5621	24.0291	24.8265	24.4088	24.788	25.76	25.2394	25.7264	24.397	24.5384	24.699	25.2642	24.838	25.0785	25.3183	24.8567	24.3971	24.1361	24.3181	20	20	20	30	30	30	82.613	36.353	7533100000	51	140	P46460;G3UX86;G3UX98	P46460	Vesicle-fusing ATPase
Psmc2	24.8575	25.5189	25.3412	25.1346	25.7857	26.5472	24.9109	25.1157	25.1726	25.073	24.526	25.0237	25.6402	25.3377	25.2495	25.6662	24.4335	25.1901	25.3193	25.5624	25.2398	25.4646	25.0359	25.1317	24.8704	24.9551	25.8215	25.4026	25.9619	25.85	25.5547	15	15	15	50.3	50.3	50.3	48.647	54.602	3937600000	31	191	P46471;Q8BVQ9;Q3UIH5;Q3U5V3	P46471;Q8BVQ9;Q3UIH5;Q3U5V3	26S protease regulatory subunit 7
Adss	23.7343	24.4904	24.1606	24.6745	24.6907	25.0218	23.7812	23.6338	24.1595	23.9514	23.7862	24.1302	24.0599	24.169	24.6266	24.7299	23.5787	24.5891	24.8341	24.7702	24.2997	24.0622	23.7505	24.3793	23.8439	24.226	25.0703	24.2759	24.9273	24.4525	24.702	12	12	11	39.9	39.9	38.4	50.02	71.377	2219000000	27	142	P46664;Q8C909	P46664	Adenylosuccinate synthetase isozyme 2
Brcc3	19.8178	21.0168	19.2202	19.237	18.7694	20.6063	19.9469	19.0688	20.3171	18.7874	19.1391	19.9508	20.3835	20.2285	19.7951	20.1848	18.3443	19.648	18.7034	19.9601	23.1067	20.0966	19.5701	18.8444	19.4127	20.9439	20.6002	21.2652	19.665	20.0865	20.0395	4	4	4	20.6	20.6	20.6	33.34	87.476	944760000	17	33	P46737;P46737-2;E9Q0P6;A3KGA8	P46737;P46737-2	Lys-63-specific deubiquitinase BRCC36
Nedd4	23.6096	22.1264	22.6064	21.5035	22.6316	23.5867	21.7027	21.7113	21.3865	21.9951	21.6168	22.2496	21.9769	22.2396	22.0011	21.0895	21.9393	22.3034	21.601	21.9384	21.9043	22.1015	22.4323	22.0558	21.8077	21.6024	22.1592	21.9979	20.7688	20.6427	22.0494	7	7	6	13.1	13.1	11.7	102.71	15.634	518400000	46	26	P46935;A0A571BDN7;Q3TUU1;A0A571BEP7;V9GWV8;Q3V335;Q8BNU7;V9GXK3	P46935;A0A571BDN7	E3 ubiquitin-protein ligase NEDD4
Pla2g4a	20.5281	20.1858	20.6436	20.1688	18.2601	22.6911	19.3999	19.8501	20.1063	20.0073	18.9029	19.0002	21.0258	20.7141	19.8206	19.8692	23.6471	23.735	23.8263	23.6767	23.517	23.1355	23.7975	23.6858	23.4586	24.1034	23.3419	22.982	22.4428	23.5572	22.4818	9	9	9	15.1	15.1	15.1	85.221	41.53	2507600000	38	76	P47713;Q9DBX5	P47713;Q9DBX5	Cytosolic phospholipase A2;Phospholipase A2;Lysophospholipase
Aldh2	22.7788	24.251	23.1164	23.2342	24.1137	23.946	23.1924	23.0375	23.3031	23.1066	20.2662	22.9382	22.6904	23.5026	22.8495	20.0009	26.8002	27.0556	27.0589	27.1191	27.0844	27.4302	26.798	26.7738	26.8153	26.6902	27.2525	27.1271	27.7307	27.4343	27.5333	19	19	18	54.1	54.1	52.4	56.537	276.33	10390000000	26	292	P47738;Q3U9J7;Q3TVM2;A0A0G2JEU1;Q3UJW1;Q3U6I3;A0A0G2JFQ0;A0A0G2JF60;D3YYF3;Q62148;P24549;O35945;Q9JHW9;G3UWP3	P47738;Q3U9J7;Q3TVM2;A0A0G2JEU1;Q3UJW1;Q3U6I3	Aldehyde dehydrogenase, mitochondrial
Capza2	26.5822	26.0079	26.5317	26.6572	26.4759	26.0471	26.2246	26.3234	26.3757	26.5855	26.522	26.4189	26.9685	26.5072	26.7277	26.39	25.3342	25.97	26.3382	26.2713	25.8169	26.0757	25.7076	26.0192	25.5679	25.5147	25.9194	26.0929	26.0914	26.0639	25.7182	11	9	9	66.8	57.3	57.3	32.967	110.37	7173000000	15	256	P47754;Q3UBZ3;Q3UCD2;D6RCW7;A0A0N4SVM0;Q3U7G3	P47754;Q3UBZ3;Q3UCD2;D6RCW7;A0A0N4SVM0;Q3U7G3	F-actin-capping protein subunit alpha-2
Capzb	25.3169	25.4097	25.455	24.9197	24.7606	25.8173	25.2976	25.3603	25.2039	25.3113	23.9374	25.0948	24.6201	24.7605	24.9977	25.0529	25.7408	25.7368	25.1234	25.3139	25.5203	24.8843	25.7904	25.5698	25.4943	25.3294	24.7959	25.5415	25.1034	25.2719	25.0467	11	11	11	54.8	54.8	54.8	30.628	173.37	10132000000	19	328	P47757-2;P47757;Q3TRH8;A2AMW0;Q3TVK4;P47757-4;F7CAZ6;A0A0A0MQI9;F6YHZ8;P97856	P47757-2;P47757;Q3TRH8;A2AMW0;Q3TVK4;P47757-4;F7CAZ6	F-actin-capping protein subunit beta
Srprb	23.325	24.0496	23.5028	23.57	24.3012	22.194	23.8276	23.587	23.3672	23.8608	27.9728	23.543	23.2143	24.3975	24.1359	23.4681	24.0391	23.1155	23.5664	22.6489	23.2871	23.2427	23.8916	23.146	22.9811	22.8047	23.8908	23.4279	23.1934	23.2717	23.3177	9	9	9	45.4	45.4	45.4	29.579	50.487	2381400000	20	110	P47758;Q542X6;A0A1W2P830	P47758;Q542X6	Signal recognition particle receptor subunit beta
Gsr	23.8587	23.6971	24.0032	23.8264	24.1528	24.7269	23.9514	24.0199	24.3213	24.1505	23.6139	24.0459	24.3056	24.4835	24.8463	24.1548	23.0671	23.1686	23.0941	23.3589	24.9237	24.8348	24.7083	22.7767	22.968	23.0862	22.9385	25.0326	25.4045	25.2379	25.0086	12	12	12	41.6	41.6	41.6	53.662	88.028	2120200000	25	115	P47791;Q3TXK9;P47791-2;Q91Z57;Q3U9R7;Q3UAS7;Q3UB84;Q3TWI5;Q3U9P5	P47791;Q3TXK9;P47791-2;Q91Z57;Q3U9R7;Q3UAS7;Q3UB84;Q3TWI5	Glutathione reductase, mitochondrial
Gfpt1	22.7567	21.9035	22.6773	21.196	22.0246	24.7377	23.2195	23.1517	22.5248	23.0137	22.5411	22.452	21.8844	21.5712	22.397	22.3797	24.3701	23.2911	21.1674	22.0883	23.8632	22.5973	24.1523	22.5653	23.2989	23.6993	22.5171	23.6166	21.9294	22.1296	22.4482	9	9	9	17.6	17.6	17.6	78.538	23.948	721760000	47	51	P47856;P47856-2;D3YYD9;Q9Z2Z9;Q3V0X4;D3YYE0	P47856;P47856-2	Glutamine--fructose-6-phosphate aminotransferase [isomerizing] 1
Pfkm	23.7234	22.5063	24.1298	23.5663	24.0243	22.6014	24.0937	23.9169	23.5923	23.6555	18.8568	24.0985	23.5847	23.3063	23.5191	24.0416	21.4625	22.609	21.2079	19.9035	21.7926	21.4531	21.4847	22.7274	21.7281	22.0561	22.1975	22.2051	20.1289	20.3433	23.2778	11	8	8	19.4	15.6	15.6	85.268	23.418	1045100000	41	42	P47857;Q99K08;P47857-2;P47857-3;Q1LZL7;A0A2R8VHV2	P47857;Q99K08;P47857-2;P47857-3	ATP-dependent 6-phosphofructokinase, muscle type;ATP-dependent 6-phosphofructokinase
Rpl6	26.1674	26.6317	26.5705	26.8332	26.4675	27.3623	26.2996	26.5442	26.2769	26.7905	28.5047	26.6664	26.6615	26.5487	26.7666	27.1309	26.8653	26.9286	26.8215	26.6946	26.1067	26.1054	24.6331	26.5969	27.1678	27.0879	27.4677	26.955	25.3641	26.0763	26.4033	13	13	13	38.9	38.9	38.9	33.509	196.87	523000000000	19	742	P47911;Q3UFI4;A0A0J9YU32	P47911;Q3UFI4	60S ribosomal protein L6
Rpl29;Gm3550	19.4562	20.2454	20.5216	20.6862	19.8308	19.5333	19.4101	18.9195	19.4125	18.7329	19.1751	19.6198	18.6009	19.7495	20.1095	20.5368	19.3879	19.5711	20.5272	20.453	19.8967	19.6348	20.4925	18.9041	19.3334	20.8209	19.7583	20.4334	19.7241	21.0672	19.8255	2	2	2	11.9	11.9	11.9	17.587	4.2622	3932800000	8	32	P47915;A0A1L1SUN1;A0A1L1SS27;W4VSN7	P47915;A0A1L1SUN1;A0A1L1SS27;W4VSN7	60S ribosomal protein L29
Rplp1	26.9814	27.7391	27.2304	27.4694	28.6162	29.593	27.0901	27.4044	27.9705	27.1175	28.8784	27.554	27.6043	27.9362	27.9649	28.2198	26.3788	28.1934	28.1376	28.0489	27.3291	27.7059	26.8013	27.7665	27.9255	27.6763	28.4649	28.0739	28.1463	27.6867	27.3695	3	3	3	74.6	74.6	74.6	11.475	205.71	9387900000	4	102	P47955	P47955	60S acidic ribosomal protein P1
Rpl5	26.7082	26.5926	26.5572	27.1885	26.5936	27.8197	27.1744	26.7982	26.8367	26.8657	27.3923	26.7971	26.7979	26.8486	27.0026	26.7928	27.3427	26.7332	27.3801	27.0293	26.8588	26.8193	27.1571	26.8566	27.207	27.3979	27.3039	26.9184	26.6498	26.7538	26.4994	11	11	1	50.2	50.2	4.4	34.4	106.53	35588000000	17	640	P47962;Q3U850;D3YYV8;Q3THE1	P47962;Q3U850;D3YYV8;Q3THE1	60S ribosomal protein L5
Rpl13	27.6956	26.2393	27.5768	27.4343	27.1309	27.0509	27.5719	27.9456	27.8822	27.4283	20.4115	27.6897	27.3069	26.8695	27.9163	26.6897	28.2751	27.7943	27.8865	27.5952	27.1263	27.6019	27.9483	27.9153	28.2296	28.068	27.1055	27.6032	26.6333	27.3787	27.0452	6	6	6	31.3	31.3	31.3	24.305	83.138	42250000000	14	264	P47963;Q5RKP3	P47963;Q5RKP3	60S ribosomal protein L13
Eif1	25.0889	24.7425	25.4621	25.281	25.481	25.5573	25.5763	25.1809	26.0291	25.8487	23.531	25.7008	25.7701	26.2465	25.7966	25.0407	24.7522	25.4521	25.9184	25.8225	25.616	25.3229	25.3514	25.5021	25.487	25.662	25.1852	25.5691	24.9188	25.7456	25.0676	5	5	2	74.3	74.3	26.5	12.746	95.667	1978700000	5	96	P48024;Q3UBT8	P48024;Q3UBT8	Eukaryotic translation initiation factor 1
Syk	19.6529	20.082	19.9267	19.0617	19.139	20.3661	19.1364	20.7743	19.9967	20.3729	19.7389	20.167	17.0103	16.8529	20.5404	20.2897	20.9611	21.9576	22.0532	22.0171	24.2037	26.2547	24.3253	22.0169	21.9994	22.0233	19.1865	25.7839	23.7353	25.2758	22.8485	15	15	15	39.7	39.7	39.7	71.376	179.21	1632600000	39	55	P48025;E9PWE9;Q6P1E0;Q3V3Q2	P48025;E9PWE9;Q6P1E0;Q3V3Q2	Tyrosine-protein kinase SYK;Tyrosine-protein kinase
Anxa5	25.5543	26.4827	25.6507	25.7937	26.1572	26.3025	25.4577	25.4138	25.6417	25.5692	26.6755	25.593	26.2523	25.913	25.9488	25.8544	26.3329	26.917	26.8312	26.8204	27.2669	27.4844	27.1849	26.3615	26.135	26.2129	26.8243	27.0049	27.2965	27.447	27.2236	14	14	14	54.9	54.9	54.9	35.752	293.17	7564100000	25	309	P48036;A0A0G2JGQ0	P48036	Annexin A5
Lmna	25.2491	25.5797	25.3973	25.398	25.186	24.8682	25.5117	25.4388	25.3438	25.1753	24.2602	25.1872	25.2917	25.434	25.2549	25.4413	26.9788	26.1914	25.9312	25.8279	25.8938	25.6169	26.0617	26.1403	26.2206	26.2434	25.9073	25.7652	25.5445	25.1848	25.7587	24	24	24	42.7	42.7	42.7	74.237	153.3	4927400000	46	409	P48678;P48678-2;P48678-3;D3YUF7;Q9CTL2;Q8BNX5	P48678;P48678-2;P48678-3	Prelamin-A/C;Lamin-A/C
Hspa4l	23.4851	24.8194	24.4103	22.6351	24.3421	24.2116	23.3228	23.1595	23.4483	22.6134	23.4429	22.4181	24.2959	23.8388	23.2199	23.1143	16.2888	16.134	18.125	16.7175	17.6736	18.5766	16.4616	15.8285	20.5772	15.265	16.8864	18.2644	19.0447	18.2358	18.0511	14	12	9	24.8	21.2	14.9	94.381	38.475	645950000	60	67	P48722;P48722-2;E0CY23;A0A0N4SW76;Q3TTD4	P48722;P48722-2;E0CY23	Heat shock 70 kDa protein 4L
Cbr1	25.9968	25.9709	25.9738	25.2758	24.8624	24.4381	25.3238	25.5792	25.2062	25.3195	24.4806	25.3205	25.1541	25.3646	25.1333	25.6441	26.1525	25.3608	24.9132	25.1042	25.9598	25.1665	26.2391	25.7621	25.9651	25.5916	25.5589	25.5648	25.2913	25.1577	25.6799	10	10	9	50.5	50.5	47.7	30.641	36.577	1786600000	19	142	P48758;A0A338P684;A0A1B0GRG8;A0A338P797	P48758;A0A338P684	Carbonyl reductase [NADPH] 1
Gstm5	23.37	24.1454	22.8574	23.858	24.1114	25.1374	22.7594	23.7263	22.0756	24.312	25.401	22.39	24.0239	22.5814	23.7565	22.7284	20.7173	20.5008	21.307	19.975	19.8599	21.6543	19.8096	20.5093	21.0812	19.5872	20.6283	21.3958	20.5476	21.3548	22.0947	6	5	5	29.5	25.4	25.4	26.635	5.2991	439130000	17	32	P48774;E9PV63;E9PVM7;E9Q024	P48774;E9PV63;E9PVM7	Glutathione S-transferase Mu 5
Slc25a4	28.4958	28.3844	28.6151	28.2115	28.0719	28.3522	28.5025	28.3947	28.6017	28.6888	28.5308	28.4566	28.0827	28.4434	28.3188	28.393	27.3613	27.358	27.1152	26.9361	27.8909	27.4769	27.4724	27.2669	27.2188	27.4269	27.7519	27.7252	27.2603	27.4512	27.4344	16	16	8	58.4	58.4	28.5	32.904	242.77	95452000000	22	933	P48962;Q8BVI9	P48962;Q8BVI9	ADP/ATP translocase 1
Cdk5	21.8664	22.3849	22.7127	21.1857	22.4273	23.8282	22.0685	21.9315	21.7089	22.1943	21.3706	22.1186	21.5995	21.9818	21.7193	22.394	21.2616	22.9032	22.0213	22.7825	22.1012	22.0942	21.4601	21.9872	22.1946	21.88	22.6249	22.4875	22.4404	22.3524	21.8508	4	3	3	14.4	11.6	11.6	33.288	5.6566	261630000	19	39	P49615;A0A0G2JDL3	P49615;A0A0G2JDL3	Cyclin-dependent-like kinase 5
Hcls1	19.8062	20.8703	19.4288	19.5492	20.8747	19.4003	20.6172	19.7522	19.1819	19.4595	20.8083	19.9428	20.0985	18.9701	20.6321	20.1683	23.8181	23.9305	22.6758	23.7389	24.8283	24.3818	24.9565	23.9177	24.2328	24.0701	22.2213	25.0549	24.0902	25.5665	23.2595	12	12	12	35.8	35.8	35.8	54.24	77.397	8986400000	20	111	P49710;Q542G0;Q3V192;Q8CA06;E9Q4E5	P49710;Q542G0	Hematopoietic lineage cell-specific protein
Mcm4	23.4848	24.0949	23.6837	24.1852	24.3887	24.6978	23.4892	23.6162	23.906	24.0419	25.3564	23.8905	23.9263	23.7248	24.449	24.1203	22.5953	23.4039	24.1486	23.6538	23.7759	23.9946	23.1043	23.6738	23.2143	23.4354	23.9894	23.9128	24.3115	24.4255	23.6943	13	13	13	22.3	22.3	22.3	96.735	57.522	1475100000	47	121	P49717;Q9D077;Q921D5;Q3UA65;Q5DTS8;Q8C1Z0;Q3UXG9;A0A2R8VHP7;A0A2R8VKJ4	P49717;Q9D077;Q921D5;Q3UA65;Q5DTS8;Q8C1Z0	DNA replication licensing factor MCM4
Mcm5	23.891	24.5094	23.8838	24.3513	24.6306	25.7033	23.9432	23.8649	24.1455	24.0121	23.762	23.7588	24.0411	23.8964	24.319	24.3403	23.5774	23.8836	23.9856	24.0958	23.6185	24.0951	23.2982	23.7694	23.6586	23.5388	24.5118	24.1638	24.559	24.1587	23.8632	14	14	14	27.4	27.4	27.4	82.406	55.842	1883500000	47	165	P49718;Q8BQ03;Q8C2I9	P49718;Q8BQ03;Q8C2I9	DNA replication licensing factor MCM5;DNA helicase
Psma2	24.6916	25.3208	25.1013	24.7174	25.7548	26.4157	25.0066	25.3041	25.1944	24.9871	25.5897	25.145	25.1187	25.3605	25.3729	25.9225	24.127	25.1215	24.9135	25.0569	25.0372	25.1108	24.8506	24.8142	24.8853	24.5792	25.5369	25.5232	25.6321	25.2596	25.4146	6	6	6	48.3	48.3	48.3	25.926	156.28	3582200000	13	200	P49722;Q3UWT6;Q9CZ58;Q8BKE0	P49722;Q3UWT6;Q9CZ58;Q8BKE0	Proteasome subunit alpha type-2;Proteasome subunit alpha type
Bckdha	21.8574	22.8329	22.3252	22.4134	22.3721	23.5371	21.775	21.6081	22.0696	21.8871	22.4695	22.2905	22.1882	22.5243	22.1301	22.4506	21.1033	21.7501	22.1691	21.1417	21.5223	20.3441	21.072	19.3354	21.6988	21.5179	22.1807	21.8781	22.0706	22.6867	20.2514	2	2	2	7.2	7.2	7.2	50.37	5.549	105700000	26	7	P50136;Q99L69;Q3U3J1	P50136;Q99L69;Q3U3J1	2-oxoisovalerate dehydrogenase subunit alpha, mitochondrial
Ahcy	25.1491	25.8518	24.8779	25.258	24.7297	24.2257	24.9718	25.142	24.4057	24.9286	24.4886	24.6744	25.0792	25.2177	24.9697	24.6199	25.6231	25.1477	24.6026	24.6205	24.8187	24.7014	24.9865	25.2815	25.3696	25.0626	24.9495	24.2723	24.6831	24.0952	24.9379	13	13	13	39.1	39.1	39.1	47.688	47.458	5647000000	27	258	P50247;Q3U5U5;Q3U4D1;Q5M9P0;Q8BPI7;A2ALT5	P50247;Q3U5U5;Q3U4D1;Q5M9P0;Q8BPI7	Adenosylhomocysteinase
Gdi1	27.0772	27.0278	27.1853	26.7918	26.7456	27.6391	27.1505	26.85	27.0528	26.8181	28.1399	26.8999	26.5128	26.8567	26.4031	26.6188	26.269	25.7808	25.5086	25.8871	25.7366	25.8561	26.1776	25.9542	25.5104	25.3814	25.5208	26.4347	25.9255	25.7012	25.7257	25	25	18	75.6	75.6	60.4	50.521	312.2	9594500000	26	383	P50396;B7FAU8;D6RI86	P50396	Rab GDP dissociation inhibitor alpha
Shmt1	24.5378	25.2097	24.7114	24.6282	25.5645	25.6588	24.3021	24.4388	24.1859	24.6483	23.8239	24.9869	24.6989	24.3315	25.35	24.7129	23.1919	24.52	24.5544	24.1661	22.986	23.8154	23.4076	24.339	24.0877	23.735	24.5416	24.1349	24.0672	24.3308	23.3237	13	12	12	45	42.1	42.1	52.6	28.417	3046600000	28	93	P50431;Q9CWR5;G3UZ26;G3UYY1;G3UZZ9	P50431;Q9CWR5;G3UZ26;G3UYY1	Serine hydroxymethyltransferase, cytosolic;Serine hydroxymethyltransferase
Atp6v1a	25.2318	25.5238	25.2896	25.479	25.547	25.7859	24.8937	25.2483	25.1868	25.0397	26.3503	25.5099	25.4243	25.3364	25.2552	25.3559	26.6425	27.0909	27.3532	27.1954	27.009	27.2699	26.9185	26.8811	26.7762	26.5896	27.214	27.0508	26.9518	27.3476	26.8244	29	29	29	63.4	63.4	63.4	68.325	323.31	21333000000	37	805	P50516;P50516-2;D3Z1B9;D3YWH3;D3YZ23	P50516;P50516-2	V-type proton ATPase catalytic subunit A
Atp6v1e1	24.4936	25.1446	24.753	22.2947	24.6652	21.8726	24.8942	24.7834	24.2207	24.4561	23.2738	24.4056	24.2744	23.8463	23.5373	24.5983	26.5454	25.8895	25.5105	25.0068	26.5004	26.2018	26.3268	26.1706	25.9587	26.3558	25.8871	26.3887	26.0269	26.0214	25.9298	8	8	8	51.8	51.8	51.8	26.157	108.13	2027000000	16	110	P50518;A0A0N4SW07;A0A0N4SW34;Q9D593;A0A0N4SWA3	P50518;A0A0N4SW07	V-type proton ATPase subunit E 1
Pa2g4	26.7829	27.145	27.0515	27.15	27.2023	26.2866	26.9206	26.7334	26.8906	27.1162	25.1493	27.0609	27.1345	27.2827	27.1934	26.9733	26.7278	26.8034	26.9372	26.8061	26.5444	26.4607	26.6946	26.7434	26.7744	26.6036	26.9627	26.5086	26.5378	26.2805	26.9164	17	17	17	53.8	53.8	53.8	43.698	184.37	16611000000	24	486	P50580;Q05BN2;Q3UMW2;P50580-2	P50580;Q05BN2;Q3UMW2;P50580-2	Proliferation-associated protein 2G4
Cast	20.7009	22.7308	18.7753	21.585	21.2891	22.7063	20.9022	21.145	21.8152	20.9156	19.8421	19.8267	21.4697	20.1626	20.7016	22.1336	19.0604	23.4459	23.4428	23.202	23.734	23.7403	23.4468	23.1942	22.6274	22.9467	24.3548	23.8338	23.9615	23.3204	19.7346	16	16	3	35.9	35.9	8.6	79.694	263.48	17385000000	41	234	P51125-3;P51125;Q8CE80;P51125-2;P51125-6;Q8C281;P51125-7;Q8CB83;Q921U7;A0A338P6J9;P51125-5;P51125-4;Q8BS37	P51125-3;P51125;Q8CE80;P51125-2;P51125-6;Q8C281;P51125-7;Q8CB83;Q921U7;A0A338P6J9;P51125-5;P51125-4	Calpastatin
Rab7a	25.3707	25.8783	25.5916	25.6962	25.6526	25.3841	25.643	25.5464	25.8705	25.8858	26.1571	25.7976	25.6833	26.0834	25.8141	25.3307	26.1103	26.506	26.2808	26.5389	26.3935	26.2979	25.907	26.5602	25.9924	26.4762	26.7503	26.5999	26.8731	26.1135	26.8035	12	12	12	69.1	69.1	69.1	23.489	116.56	11996000000	17	274	P51150;A0A0N4SVG9;A0A0N4SVR6	P51150;A0A0N4SVG9	Ras-related protein Rab-7a
Gla	18.9685	18.511	18.6137	19.7631	19.7564	20.1006	19.5131	19.0727	19.9715	18.745	19.9804	19.2842	19.9545	18.5151	20.1539	21.0272	24.8405	25.3378	25.2581	25.5553	25.3205	25.3469	25.3736	25.045	25.1617	25.2402	25.4017	25.3761	25.3616	24.5546	24.0618	10	10	10	33.9	33.9	33.9	47.642	76.35	3067300000	22	117	P51569;Q8BGZ6;Q3UM38;Q3TLY5;A2BDV6	P51569;Q8BGZ6;Q3UM38;Q3TLY5	Alpha-galactosidase A
Hdgf	26.0057	25.414	26.1308	24.8352	25.584	27.3767	25.9544	26.5553	25.9106	26.0496	20.8102	25.9159	25.3146	25.3803	25.4689	25.2788	26.4896	26.0201	25.5086	25.9682	26.4706	25.7175	26.2509	26.3009	25.9952	26.5938	26.3103	26.4313	25.7428	26.433	25.5846	8	8	8	49.8	49.8	49.8	26.268	129.85	3242300000	16	163	P51859;E0CXA0;E0CYW7	P51859;E0CXA0	Hepatoma-derived growth factor
Atp6v0d1	23.5751	23.5381	24.0678	23.0921	23.8899	25.0926	23.4742	23.5758	23.933	23.57	25.483	23.936	23.8419	24.3918	24.2142	25.1252	24.3724	25.7123	25.6564	26.2814	26.0502	26.0787	25.6301	25.5407	25.8172	25.3737	25.8767	26.2083	26.4367	26.0448	25.9501	9	9	1	40.5	40.5	7.7	40.301	269.41	7199800000	17	233	P51863	P51863	V-type proton ATPase subunit d 1
Slc25a5	26.742	26.4981	26.8286	26.9774	26.7125	25.335	26.5796	26.7235	26.8231	26.9469	26.9029	27.1998	27.071	26.8238	26.6726	26.718	27.07	27.7891	27.869	27.4233	27.8531	27.0127	27.7742	27.8268	27.4828	27.3342	27.663	28.0518	28.0955	27.8702	27.1001	15	7	7	54.4	24.5	24.5	32.931	67.532	48051000000	21	398	P51881;B0LAB5	P51881	ADP/ATP translocase 2;ADP/ATP translocase 2, N-terminally processed
Kpna2	23.4948	24.7533	24.1739	23.8346	23.5941	24.1542	24.3973	23.8624	23.8963	23.7822	24.3713	23.7603	23.3873	22.8569	23.9621	23.1965	20.5426	22.4234	22.4227	22.5114	22.3313	23.1045	22.3748	21.2265	22.0806	21.618	22.5111	22.9629	23.1568	22.2535	22.4345	7	7	7	20	20	20	57.927	58.49	988510000	28	78	P52293;Q641N9;A2A600;A2A601;F2Z431;A2A602;A6PW68	P52293;Q641N9	Importin subunit alpha-1;Importin subunit alpha
Usp10	22.8468	23.0687	23.0761	23.6184	19.7973	18.3724	23.3281	23.0655	23.1132	23.2967	25.8555	24.3165	20.3953	24.059	24.6318	23.7602	18.9558	19.3568	19.8039	21.948	21.3499	21.8793	21.281	21.6771	19.5403	21.3244	20.3585	21.9342	21.3047	22.7368	18.8479	9	9	9	20.4	20.4	20.4	87.092	34.228	1568000000	38	42	P52479-2;P52479;G3X9U6	P52479-2;P52479	Ubiquitin carboxyl-terminal hydrolase 10
Pkm	28.658	29.2111	28.7731	28.4033	29.1322	28.7578	28.7913	28.8748	28.9508	28.655	28.6421	28.7228	29.0814	28.9588	29.1312	28.881	29.2318	29.7493	29.8609	29.7754	29.9212	30.0161	29.7925	29.698	29.2729	29.3732	30.0005	30.0521	30.0936	30.0287	30.2021	26	26	4	65.3	65.3	9.4	57.844	323.31	158000000000	36	1863	P52480;A0A1L1SU37;A0A1L1SQV8;A0A1L1SSN6;A0A1L1STV8;A0A1L1SUV0;A0A1L1ST52;P53657;A0A1L1SVH2;Q3UEH4;E9Q509;Q3UEI4;A7MCU9;G3X925	P52480	Pyruvate kinase PKM
Pkm	26.619	26.9029	26.9569	26.4512	27.852	27.8801	26.6348	26.4019	26.9871	26.4137	26.0363	26.3278	27.4489	26.9914	26.9304	27.7108	22.5328	23.5025	23.9517	23.601	23.9783	24.0331	24.2785	23.0631	23.0276	22.8085	23.8938	24.4328	24.3497	23.8297	24.226	23	1	1	57.4	1.5	1.5	57.984	7.1324	3611200000	37	74	P52480-2	P52480-2	Pyruvate kinase PKM
Hmga2	20.6042	20.5228	18.9666	18.7712	20.4025	19.8376	19.5328	20.3997	18.7156	19.431	19.2417	20.1228	19.5706	20.6481	19.6044	20.8768	20.4904	18.0291	19.0609	18.6957	18.3932	19.3407	20.5003	18.3855	19.194	19.9998	17.7046	18.4819	19.1045	19.0713	19.6214	1	1	1	20.4	20.4	20.4	11.819	8.0492	22126000	5	6	P52927;Q6NSP9	P52927;Q6NSP9	High mobility group protein HMGI-C
Dbt	20.4266	21.7815	22.0523	21.1166	21.8375	20.7074	20.6466	20.6242	20.7485	20.7477	21.1939	20.8185	21.3976	20.7963	20.5203	21.5182	21.5256	22.5074	19.2835	21.0159	22.0168	22.1654	19.8761	21.5125	22.1101	21.2239	22.2812	22.0383	21.8961	21.9747	21.2927	3	3	3	8.5	8.5	8.5	53.246	3.3859	98670000	29	35	P53395;Q7TND9	P53395;Q7TND9	Lipoamide acyltransferase component of branched-chain alpha-keto acid dehydrogenase complex, mitochondrial
Cebpz	22.4604	22.0294	22.4686	22.6781	22.466	23.911	22.5683	21.6673	22.5332	22.3521	23.245	21.9823	22.7183	22.7573	22.3399	22.1927	22.7585	23.4411	23.2613	22.932	22.3789	21.1169	21.9413	23.058	21.9604	23.0898	23.9966	22.9465	23.7035	23.8991	22.826	10	10	1	13	13	1.3	120.26	24.273	1752100000	58	80	P53569;P53569-2	P53569;P53569-2	CCAAT/enhancer-binding protein zeta
Slc16a1	21.4531	19.2793	21.7321	17.8838	21.4126	21.1148	22.4483	22.9681	20.8365	20.9808	19.4877	20.2851	21.5378	19.5614	22.1067	21.11	23.5681	21.4272	20.3523	21.186	20.2433	22.8444	22.8628	21.7959	23.1194	23.2319	20.8702	20.8942	21.1122	17.9962	21.8894	6	6	6	14.6	14.6	14.6	53.267	34.936	1012600000	14	77	P53986;Q8C2E6;Q3TRK9;Q8BPS5;Q8C571;Q3UWP4;Q3TIU1	P53986;Q8C2E6;Q3TRK9;Q8BPS5;Q8C571	Monocarboxylate transporter 1
Rab2a	24.8163	24.8196	24.7941	24.932	25.4189	24.7019	24.6313	24.8504	24.8801	24.6347	24.1231	25.0339	25.0618	25.2546	24.9515	24.504	23.8287	24.0792	24.2602	24.301	24.3617	24.0411	24.0961	24.062	24.0256	23.83	24.0382	24.6956	24.5616	24.6644	23.8699	10	10	4	59.4	59.4	24.1	23.547	58.173	6489600000	15	300	P53994;Q8BXY4;Q6PDZ3;G3UXQ7;G3V022;Q6P7T7;A0A1D5RMH1;S4R232	P53994;Q8BXY4;Q6PDZ3	Ras-related protein Rab-2A
Idh2	24.1684	24.3726	24.2215	24.6724	24.4846	25.3425	24.2039	24.4478	24.4934	24.1948	24.0336	24.4468	24.7684	24.8508	24.7329	24.8499	24.7872	25.5429	25.5913	25.6893	25.0685	25.6118	24.8298	25.7192	25.1575	25.3786	25.5872	25.2634	25.7816	25.6472	25.7166	12	11	11	37.2	37.2	37.2	50.906	48.477	4061900000	31	245	P54071;D6RIL6;A0A0U1RP68;A0A0U1RPR1	P54071	Isocitrate dehydrogenase [NADP], mitochondrial
Stom	23.1996	21.3935	23.6234	23.5674	22.8877	21.9862	23.2938	23.0552	22.8556	22.5149	18.302	23.167	22.2497	22.929	21.6579	23.8525	23.2071	24.588	24.4819	25.0775	23.9644	24.2723	23.2996	23.7536	23.2857	23.3868	23.3561	24.41	24.6497	23.8581	23.6922	6	6	6	33.1	33.1	33.1	31.375	48.172	811600000	17	39	P54116;Q8BPA1;Q99L68	P54116;Q8BPA1	Erythrocyte band 7 integral membrane protein
Stmn1	27.5328	26.2372	27.2308	27.3715	27.3353	26.0113	27.2454	27.1616	27.9552	27.7601	19.914	27.458	27.7735	27.9803	27.4401	26.9315	24.3753	25.1315	23.7643	23.9045	24.8346	24.7372	25.0047	24.4759	24.2467	24.4691	23.9077	25.0883	24.5281	24.7025	25.2454	7	7	6	36.9	36.9	30.9	17.274	29.937	17325000000	10	162	P54227;Q9DCP3;Q91XT3;Q9CYU5;Q9CXQ8;Q8C2H3;D3Z1Z8;D3Z5N2	P54227;Q9DCP3;Q91XT3;Q9CYU5;Q9CXQ8;Q8C2H3;D3Z1Z8;D3Z5N2	Stathmin
Rad23b	22.9367	24.8892	24.1938	23.5342	24.3008	24.6487	23.7163	23.3164	23.4072	23.9306	26.2613	23.5427	23.7283	24.0299	23.8741	23.5695	23.4907	23.8095	24.0218	23.8136	24.2415	23.3512	23.4684	23.5439	23.6267	23.147	24.7784	23.4078	23.7469	24.2728	23.4838	2	2	1	7	7	4.6	43.512	34.69	563080000	14	37	P54728;Q3TJ52;Q3UQN3;Q3U041	P54728;Q3TJ52;Q3UQN3;Q3U041	UV excision repair protein RAD23 homolog B
Psmc4	25.1835	25.845	25.2782	25.1164	26.3588	27.0814	24.8781	25.2553	25.4594	25.2799	27.7933	25.3549	25.7957	25.8518	25.6544	26.4299	24.6359	25.1713	25.4535	25.4638	25.3353	25.1053	24.9318	24.8331	24.9809	24.8257	25.8704	25.4691	26.0742	25.0439	25.5792	12	12	12	50.7	50.7	50.7	47.408	151.25	2887500000	22	230	P54775;Q8BKU2;Q569X4;Q3TUN5;Q3TJ97;Q3TFA5;A0A140LIZ5;Q3UBF0;Q52L53	P54775;Q8BKU2;Q569X4;Q3TUN5;Q3TJ97;Q3TFA5;A0A140LIZ5;Q3UBF0	26S protease regulatory subunit 6B
Adsl	23.8655	23.8683	24.2571	24.2679	24.7501	25.3252	23.6838	23.7566	24.1133	23.9881	23.4997	24.1353	24.2922	23.8594	24.2471	24.2474	24.1312	23.4614	23.4456	22.8627	22.9167	24.2423	23.5381	23.2207	23.2114	23.085	23.9408	23.6168	23.7197	23.3551	24.2253	16	16	16	40.9	40.9	40.9	54.866	56.463	6307700000	30	140	P54822;Q3TMB8;E9Q242;E9Q3T7;E9Q0A0;A0A140LHU1;A0A0G2JFI8	P54822;Q3TMB8;E9Q242;E9Q3T7	Adenylosuccinate lyase
Ddx6	23.9703	23.8947	23.9201	23.3719	23.9691	22.3443	23.9842	23.8393	24.2874	24.1116	19.5542	24.1715	23.0598	23.8918	24.0926	24.4731	23.8939	23.4505	22.5612	22.7414	23.135	23.3142	23.7598	23.2436	24.1762	22.7782	23.2794	23.2496	22.9723	22.7257	22.9317	16	16	16	45.1	45.1	45.1	54.191	151.69	8935000000	29	173	P54823	P54823	Probable ATP-dependent RNA helicase DDX6
Adprh	24.3307	25.0699	24.625	24.2736	24.373	25.3446	24.2023	24.3428	24.6647	24.4751	24.2	24.7793	24.194	24.7842	24.1635	24.6043	23.0357	23.538	23.3067	23.9121	23.88	24.1443	24.0284	23.2849	23.1951	22.9436	24.1686	24.2931	24.3765	23.0994	23.427	6	6	6	26.8	26.8	26.8	40.068	15.011	1126200000	21	67	P54923;Q9CTF5	P54923	[Protein ADP-ribosylarginine] hydrolase
Ctsk	14.4192	20.3695	19.5355	18.6932	19.0378	20.9395	21.0369	19.7106	20.835	20.0924	19.8417	19.5804	18.8893	20.0939	20.1193	20.1797	27.2109	27.061	24.5877	25.7298	27.5212	26.2979	27.5172	27.0868	27.3277	26.8488	25.7915	26.4832	25.2999	26.3984	25.4272	8	8	8	30.4	30.4	30.4	36.888	62.353	9571000000	13	146	P55097	P55097	Cathepsin K
Rab8a	21.0025	21.5969	20.4986	21.6954	22.2909	21.8349	21.5296	21.8016	22.1653	21.5346	21.3802	21.4109	21.3059	21.1678	21.8395	20.9467	21.7636	22.3258	22.1674	22.4059	23.301	21.3146	21.3373	22.6257	22.3462	21.9707	22.4469	22.0743	23.0764	22.9065	21.713	6	5	3	29	23.7	16.4	23.668	21.106	1340300000	17	43	P55258;Q3UHW5;Q9DD03;Q0PD42;Q9CZT8;Q3TYH2;Q91YW0;Q3TYB1;A2A7Z6;Q8K386	P55258;Q3UHW5	Ras-related protein Rab-8A
Stmn2	18.4033	19.7985	21.9606	22.2544	21.8313	21.1813	22.0436	21.7872	20.1422	22.9069	18.319	22.1683	21.9444	22.4261	21.581	21.874	19.1625	20.1973	19.9838	19.9069	19.7453	19.1086	20.7641	19.3014	20.1643	19.9697	20.469	20.426	20.4603	21.1525	19.7189	6	5	5	35.8	30.7	30.7	20.828	8.3484	1572000000	12	18	P55821;Q9CZ46	P55821;Q9CZ46	Stathmin-2
Cox6b1	25.7673	24.3699	25.3422	26.4696	25.8667	24.7667	25.4912	25.1101	25.8511	25.5493	24.2044	25.5118	26.0514	25.8865	25.3886	25.5113	25.7297	26.2762	26.2321	26.3063	25.8203	24.7926	26.2931	26.8916	26.6653	26.0124	25.1286	25.9771	26.8823	26.3183	25.2247	3	3	3	41.9	41.9	41.9	10.071	20.688	2411100000	7	94	P56391;A0A140LIU3	P56391;A0A140LIU3	Cytochrome c oxidase subunit 6B1
Usp5	24.0765	24.5406	24.2215	24.4237	25.0293	25.7047	24.122	24.1388	24.2005	23.9773	24.9088	24.1077	24.4408	24.5983	24.5235	24.8195	23.5142	23.7709	24.7933	24.4486	23.9833	24.265	23.7793	23.9771	23.7304	23.6352	24.3376	24.1281	24.4663	24.3258	23.7451	19	19	19	36.9	36.9	36.9	95.832	88.691	6323500000	43	357	P56399;Q3U4W8;D3YYA5;D3Z4K7	P56399;Q3U4W8	Ubiquitin carboxyl-terminal hydrolase 5;Ubiquitin carboxyl-terminal hydrolase
Atp5b	28.4838	28.7255	28.4708	28.5829	28.5174	28.4447	28.6238	28.62	28.7449	28.6445	27.401	28.4359	28.65	28.5443	28.4542	28.5244	28.7108	28.7326	28.7123	28.7429	29.0126	29.1727	28.6344	28.8096	28.8331	28.5544	28.7581	28.9926	28.9963	29.0642	28.7537	23	23	23	69.9	69.9	69.9	56.3	323.31	49668000000	30	1230	P56480	P56480	ATP synthase subunit beta, mitochondrial
Pdcd5	24.788	25.2763	25.0181	25.6894	25.1999	25.8685	24.4109	24.6056	24.7386	24.7768	25.7158	24.9091	19.3833	25.0914	24.686	25.1012	22.8277	23.4492	24.0888	23.8785	23.5134	23.5544	23.286	23.0542	23.3749	23.3926	25.1572	23.9421	24.7233	24.233	23.987	4	4	4	36.5	36.5	36.5	14.275	21.621	1774600000	10	68	P56812;D3Z7Q5	P56812;D3Z7Q5	Programmed cell death protein 5
Fus	25.5518	26.8267	25.6582	26.1422	26.4081	26.2777	25.638	26.2105	25.7599	26.0038	28.3391	26.3404	26.5313	26.3591	26.1216	25.7198	26.8195	25.6133	26.1282	25.393	25.4743	25.488	25.4864	25.7798	25.9445	25.6143	26.143	25.8133	25.0848	22.9998	26.0544	5	5	3	17.6	17.6	13.1	52.673	55.525	9720100000	17	130	P56959;Q8CFQ9;Q3USY4;G3UXT7;Q3UK30;G3UZD2;Q91VQ2	P56959;Q8CFQ9;Q3USY4;G3UXT7;Q3UK30	RNA-binding protein FUS
Exosc10	22.6721	22.7411	23.151	22.5501	20.1588	21.9895	22.8597	22.4516	22.3809	22.881	19.4877	23.2667	18.8805	22.9042	23.1436	23.0536	19.6108	23.0204	23.0476	19.5464	20.069	19.9133	20.3798	20.0364	22.2232	22.5754	22.4466	20.1382	19.5001	18.8828	19.8182	8	8	8	13.6	13.6	13.6	100.94	12.988	718160000	62	12	P56960;Q8K366;Q8R2R0;Q3UNK6;Q9CYJ3;F6VYQ6;Q3TRD0;Q99KY7;Q9CVF6	P56960;Q8K366;Q8R2R0;Q3UNK6;Q9CYJ3;F6VYQ6;Q3TRD0;Q99KY7	Exosome component 10
Pcbp3	27.0473	26.5293	26.8141	26.6736	27.5277	27.1102	26.7535	27.0172	27.4499	27.2393	25.1222	27.0443	27.3172	27.1572	27.3622	27.5838	23.5458	24.5639	22.037	22.5986	24.3547	22.4961	24.5675	24.209	24.1703	24.4685	23.1273	24.1115	21.6871	24.78	22.6487	14	11	9	64.2	53.6	46.6	39.294	203.14	15652000000	17	253	P57722;P57722-2;E9Q7D8;Q8CFQ6;G3UYM5	P57722;P57722-2;E9Q7D8;Q8CFQ6	Poly(rC)-binding protein 3
Erp29	24.8667	25.5124	24.9927	25.5168	25.8035	26.5338	24.8897	25.0236	24.9556	24.9972	25.7253	25.2763	25.4131	25.4416	25.357	25.5724	25.1266	25.8229	26.2514	26.3047	25.5709	25.6525	25.6096	25.755	25.4734	25.6404	26.0597	25.5413	25.967	25.979	25.8082	10	10	10	51.5	51.5	51.5	28.823	42.129	2672100000	13	175	P57759;A8C1V9;F8WJI4;F8WIM7;D6RG87	P57759	Endoplasmic reticulum resident protein 29
Actn4	25.98	25.5946	26.0824	26.1455	25.8482	25.8909	25.8342	25.854	26.0789	25.7548	25.6916	26.0002	25.9657	25.6078	25.9501	25.999	24.953	25.4274	25.543	25.7169	25.6759	25.7723	25.5754	25.3141	25.2376	25.2481	25.2086	25.8263	25.5983	25.7761	25.2924	41	41	25	63.6	63.6	42.4	104.98	194.6	19109000000	61	696	P57780;Q3UDJ7;A0A1L1SV25;Q1A602;E9Q2W9;Q8BP35;D3Z0L8;A0A1L1SVJ6;D3Z761;Q61064;Q61063	P57780;Q3UDJ7;A0A1L1SV25;Q1A602;E9Q2W9	Alpha-actinin-4
Snrpa1	23.5553	24.2566	23.5879	24.0357	23.5026	23.3888	23.4517	23.3708	23.5315	23.7387	27.0987	23.6359	24.243	24.1144	23.4519	23.5059	22.6417	23.2006	23.8733	23.2407	22.9703	23.2581	22.7603	22.9865	22.7269	22.8849	24.0457	23.2312	23.1441	23.2091	23.7849	9	9	9	46.3	46.3	46.3	28.357	51.646	1082600000	14	129	P57784;G5E883;Q8BSH5;A0A0U1RNZ6	P57784	U2 small nuclear ribonucleoprotein A
Slc16a3	23.9739	23.6463	22.292	23.4242	22.8508	21.7382	23.7329	23.5072	22.2632	22.7542	22.1028	22.415	22.3182	22.4937	23.213	22.5582	20.5232	19.8773	20.0551	20.3707	19.1855	19.3789	20.9264	20.3248	20.0226	20.5645	18.6107	19.9385	20.1833	20.7067	20.3476	6	6	6	13.2	13.2	13.2	50.373	30.642	1555500000	17	63	P57787;Q3TMA0;B1ATM1;B1ATM2	P57787;Q3TMA0	Monocarboxylate transporter 4
Tm9sf2	23.128	23.7719	23.2608	22.0368	22.1263	24.1524	22.8044	22.8711	22.7615	22.9762	21.8188	23.459	22.162	23.9304	22.4377	21.7363	24.8045	24.6598	24.8148	24.9936	23.9196	24.4528	24.1989	24.158	24.5931	24.2651	23.0811	24.4645	23.8213	24.1752	24.4696	5	5	5	11.2	11.2	11.2	75.329	15.28	923550000	22	41	P58021;Q8C7F9;Q8C6H4;Q3TWB8;E9PZ69	P58021;Q8C7F9;Q8C6H4;Q3TWB8;E9PZ69	Transmembrane 9 superfamily member 2
Eef2	28.3751	28.3272	28.3648	28.2931	28.0935	28.4979	28.4569	28.4837	28.3541	28.4531	29.5836	28.466	28.1024	28.0998	28.1836	28.2133	28.3902	28.3252	28.4278	28.3896	28.1464	28.0412	28.0915	28.4548	28.3714	28.5982	28.2915	28.2643	27.7595	28.3235	27.7722	41	41	40	60.8	60.8	59.7	95.313	323.31	85120000000	52	1749	P58252;Q3UDC8;Q8BMA8;Q3UZ14;Q3UMI7;Q3TX47;Q3TK17;Q3TJZ1;Q3TLB1;Q3UBL9;Q3TWX1;Q6P9L9;Q8C153;Q3TW58;Q3TSK4;Q3TPG2;Q99LT6;Q61509;O89069;O89070	P58252;Q3UDC8;Q8BMA8;Q3UZ14;Q3UMI7;Q3TX47;Q3TK17;Q3TJZ1;Q3TLB1;Q3UBL9;Q3TWX1;Q6P9L9;Q8C153;Q3TW58;Q3TSK4;Q3TPG2	Elongation factor 2
Ppp2r4	25.5449	25.5717	26.1552	25.538	25.0068	24.4365	25.5147	25.767	25.5616	26.0163	25.0359	25.7778	25.4935	24.623	25.2563	24.2539	24.5259	24.5424	25.0913	23.8062	24.7044	24.019	24.9781	25.0735	24.8525	24.4282	24.1539	24.7875	23.9345	24.6759	23.5409	7	7	7	36.5	36.5	36.5	36.755	31.831	3179100000	21	91	Q8C0E1;P58389;A2AWE9;A2AWF0;B7ZDE0;D6RFC2;F6Z6I0	Q8C0E1;P58389;A2AWE9	Serine/threonine-protein phosphatase 2A activator
Strn4	20.704	21.462	20.5047	21.6286	19.9323	20.54	21.625	19.8564	21.8982	21.029	18.6238	19.8397	18.8153	20.2092	22.1356	20.4206	20.5717	19.6287	19.4507	19.7911	20.2173	19.0105	19.8768	19.542	19.2113	19.8417	20.6535	20.8406	20.019	19.9221	20.2831	11	11	9	25.1	25.1	23	81.644	11.581	1755900000	24	29	P58404;Q3U3S0;P58404-2;V9GXI9;V9GXE7;V9GXT1	P58404;Q3U3S0;P58404-2	Striatin-4
Aaas	20.5757	21.4126	19.9058	21.0659	21.6198	23.4467	20.2082	20.813	21.1085	21.7243	23.3262	20.2124	20.7212	21.7609	21.3065	21.7915	21.3899	21.2315	23.44	22.1694	20.9635	19.8567	20.7221	21.2367	22.0332	21.0218	23.403	21.5527	21.9445	22.3421	23.0508	7	7	7	20.7	20.7	20.7	59.43	13.999	1051100000	25	38	P58742;Q3TEP0;Q8R3F7;Q8BU75;A0A2R8VI65;A0A2R8VHX3;A0A2R8VI59;A0A2R8VI45	P58742;Q3TEP0;Q8R3F7	Aladin
Bcl2l13	19.7483	21.5152	20.8729	19.6513	21.8448	22.4075	20.9749	18.3389	21.0763	20.0667	21.9701	21.1381	20.7755	20.9671	21.8993	20.9755	20.0945	20.8023	19.2379	21.449	20.5553	20.4588	20.6902	19.9565	20.5203	18.5508	20.4454	19.472	21.5846	18.8769	21.4396	3	3	3	11.5	11.5	11.5	46.719	4.9698	85724000	17	6	P59017;Q3UGC5;Q3TNR7;A0A0N4SW24;A0A0N4SW63	P59017;Q3UGC5;Q3TNR7	Bcl-2-like protein 13
Eif5	22.9611	23.7196	23.8712	23.5048	23.1194	24.4122	23.1575	23.3922	23.6596	23.6306	22.4096	23.5049	23.4564	23.0069	23.8254	23.3399	23.7604	25.504	24.7806	25.142	24.2008	25.2897	24.5502	24.6957	25.0759	24.5216	24.9981	24.6683	24.8845	24.3653	23.8809	13	13	13	34.5	34.5	34.5	48.968	33.572	5968100000	26	153	P59325;Q8BVV6;Q05CM5;Q3TKY2;Q3TT65;A0A1Y7VJG2;Q6PHA6;Q05C65;Q05CH7;A0A1Y7VNP4;Q05CY6;A0A1Y7VKT5;A0A1Y7VLQ0;A0A1Y7VLL6;A0A1Y7VLK2	P59325;Q8BVV6;Q05CM5;Q3TKY2;Q3TT65;A0A1Y7VJG2;Q6PHA6;Q05C65;Q05CH7;A0A1Y7VNP4;Q05CY6	Eukaryotic translation initiation factor 5
Arpc4	24.8281	24.8653	25.015	25.284	24.8073	25.5967	24.5863	24.8402	25.1155	24.5714	20.3882	25.0839	25.1678	24.4564	25.2351	24.8283	25.3105	25.6737	25.8634	25.5123	25.8739	25.9585	25.5315	25.877	25.6351	25.0916	25.6842	25.4316	25.7465	25.8116	25.8301	6	6	6	41.1	41.1	41.1	19.667	87.525	8036600000	13	197	P59999;Q9D3C4;Q7TPD9;Q8BVW6;Q3TX55;E9PWA7	P59999;Q9D3C4;Q7TPD9;Q8BVW6	Actin-related protein 2/3 complex subunit 4
Sec61g	23.1501	24.2162	23.0172	23.2617	23.4901	23.9534	23.2431	23.3244	23.3725	23.6826	24.4256	23.5271	23.906	23.4945	23.5754	23.7955	22.1923	23.6001	23.8672	24.109	23.4377	23.9926	23.3384	23.1491	23.3372	23.5275	23.8811	23.8075	23.4941	23.8349	23.2644	2	2	2	36.8	36.8	36.8	7.7412	8.3758	1302700000	4	66	P60060;G3UWH0	P60060;G3UWH0	Protein transport protein Sec61 subunit gamma
Ruvbl1	24.4748	25.0987	24.4153	24.2213	25.5323	25.6636	24.4089	24.8379	25.0258	24.5909	24.1417	24.7802	24.8858	24.9006	25.0924	24.7971	24.0346	24.39	25.1644	24.9132	24.2476	24.6037	23.9111	24.9072	24.2147	24.3051	25.4121	24.8229	24.6752	24.542	24.4122	13	13	13	42.5	42.5	42.5	50.213	138.51	7459100000	22	261	P60122;Q3UJN2;D3YW60;Q05CB6	P60122;Q3UJN2	RuvB-like 1
Eif3e	25.1602	24.6035	24.8363	25.121	24.9158	24.9278	24.8106	24.6723	24.8565	25.2326	27.6761	25.1496	24.7103	25.0592	24.8418	25.1371	24.0483	24.7078	25.015	24.6955	24.5136	24.9854	24.5968	24.558	24.4902	24.4485	24.2755	24.9192	24.8489	24.8356	24.5474	17	17	17	47.9	47.9	47.9	52.22	62.651	4620100000	32	246	P60229;Q9CT23;Q6LCK2	P60229;Q9CT23	Eukaryotic translation initiation factor 3 subunit E
Pcbp1	27.0401	26.3997	26.7964	26.5481	26.6686	26.5205	26.7035	26.8983	26.9134	26.9772	27.0065	26.7394	26.5683	26.5918	26.7907	26.2489	26.4116	26.7464	26.5691	26.7394	26.5845	26.4917	26.6406	26.6974	26.7288	26.6656	26.7701	27.1135	26.1935	26.6795	26.632	16	16	12	80.1	80.1	66.9	37.497	299.6	33501000000	20	543	P60335	P60335	Poly(rC)-binding protein 1
Pdxp	23.6812	24.0224	23.634	23.0928	23.5167	25.0198	23.2763	23.325	23.7183	24.1223	23.9221	23.9342	23.5249	23.7435	23.3819	22.8556	20.8664	21.1911	20.9062	20.392	21.2071	22.3528	20.9051	21.4878	21.4915	21.1481	20.0707	21.1994	19.1502	19.5528	20.4673	4	4	4	24	24	24	31.512	69.816	427210000	18	34	P60487;Q6IS27;Q5U5Y4	P60487;Q6IS27	Pyridoxal phosphate phosphatase
Gabarapl2	22.9897	23.631	23.0481	22.396	21.2495	21.2256	22.9958	22.9829	23.3657	22.7249	21.026	22.8562	23.0341	23.4887	23.0687	23.6268	20.6865	19.9489	19.2037	19.405	20.0166	19.1589	18.4876	20.6356	19.186	20.0955	20.4856	19.1305	21.6006	21.1738	19.645	2	2	2	16.2	16.2	16.2	13.667	3.7233	150160000	9	22	P60521	P60521	Gamma-aminobutyric acid receptor-associated protein-like 2
Nploc4	23.4687	23.4285	23.4112	22.7528	23.5302	24.0987	23.1883	23.2919	23.7535	23.2905	22.5286	23.5458	23.5937	23.9177	23.7401	24.3697	22.2166	23.5837	23.6574	23.2704	23.3268	23.4486	23.3653	23.4008	22.7634	22.983	23.9328	23.6771	24.4221	23.4268	23.3415	7	7	7	18.6	18.6	18.6	68.016	90.82	953900000	34	69	P60670;Q3UE06;Q3UDU9;P60670-2	P60670;Q3UE06;Q3UDU9;P60670-2	Nuclear protein localization protein 4 homolog
Actb;Actg1	27.7285	28.3751	29.4259	27.4324	29.3106	30.6776	28.6118	28.1952	27.6224	29.1731	27.447	28.2527	27.9374	28.2819	29.758	27.7615	28.4281	29.5636	28.3618	28.6194	28.5582	29.1364	29.5098	29.0415	29.1447	27.9542	30.188	28.7494	29.3923	28.8923	28.2457	18	1	0	64.8	4.5	0	41.736	89.558	18592000000	23	206	P60710;Q3U5R4;Q3UAF6;Q3UAF7;Q3UGS0;Q3UA89;Q3U804;Q61276;Q3TIJ9;Q3UAA9;Q3U939;Q3UCF8;E9Q1F2;G3UZ07;E9Q606;A1E281;Q99NC5;E9Q2D1;F8WGM8;Q6IWE2;F6WX90;V9GXQ2;Q8CF71;Q7M0E4	P60710;Q3U5R4;Q3UAF6;Q3UAF7;Q3UGS0;Q3UA89;Q3U804;Q61276;Q3TIJ9;Q3UAA9;Q3U939;Q3UCF8;E9Q1F2;G3UZ07	Actin, cytoplasmic 1;Actin, cytoplasmic 1, N-terminally processed
Cdc42	24.1661	23.8475	24.4564	24.8196	24.0228	24.9222	24.043	24.5588	24.757	24.4969	25.8244	24.4654	23.5775	23.5358	23.8023	24.4043	25.2832	24.9611	25.7088	24.7833	25.4628	24.8724	25.19	24.4439	24.6721	24.5028	25.4654	25.5034	25.0854	26.0751	25.0296	7	7	0	51.3	51.3	0	21.258	75.377	4095200000	9	151	P60766	P60766	Cell division control protein 42 homolog
Ensa	21.4281	20.9959	21.8055	20.5975	20.3768	20.6103	20.9235	21.1891	20.5429	21.0042	19.272	20.4087	20.2166	20.364	20.2875	20.1739	20.8217	21.6796	19.6877	20.1243	20.8135	19.8782	21.7328	20.9368	21.0964	20.8493	20.0129	20.6471	19.7934	20.2253	20.3787	3	3	2	34.7	34.7	25.6	13.335	16.65	410300000	9	16	P60840;P60840-2;P60840-3	P60840;P60840-2	Alpha-endosulfine
Eif4a1	27.2769	27.291	27.1939	26.8563	26.7327	26.9142	27.1234	27.0972	27.199	27.2892	27.0307	27.1509	27.1495	27.0567	26.9055	27.1167	27.7641	27.6635	27.7823	27.6674	27.5951	27.5496	27.7844	27.7145	27.9807	27.8783	27.634	27.7103	27.3603	27.514	27.5271	22	22	5	71.2	71.2	23.4	46.153	287.31	28325000000	23	858	P60843;Q4FZL1;Q3UXC2;Q3TGK7;Q3TFG3;Q3TLL6;Q78WR5;Q3TSJ4;Q99LR0	P60843;Q4FZL1;Q3UXC2;Q3TGK7;Q3TFG3;Q3TLL6;Q78WR5;Q3TSJ4	Eukaryotic initiation factor 4A-I
Rps20	23.3623	23.9641	23.126	22.8726	22.9944	17.3859	23.9173	23.1471	22.4253	23.2982	27.2265	23.198	23.0241	23.3781	23.1049	23.7504	24.6438	23.3306	23.3776	23.67	23.5053	22.8915	23.9195	24.324	24.3183	24.1056	23.892	23.5221	22.8913	22.5766	23.9348	4	4	4	26.1	26.1	26.1	13.373	16.376	5411300000	6	163	P60867	P60867	40S ribosomal protein S20
Rab10	22.5465	23.8295	22.8364	22.2552	23.0956	24.7954	22.7265	22.6479	22.6933	22.8083	22.5949	22.5713	22.5583	22.7667	22.5311	22.5217	22.4644	23.796	23.034	23.1548	23.0852	23.0475	22.3919	23.4028	23.0531	23.1127	23.5462	23.3472	23.8352	23.7025	22.8252	7	6	6	35.5	30	30	22.541	35.722	2851300000	17	144	P61027;Q3U621	P61027;Q3U621	Ras-related protein Rab-10
Rab8b	19.6762	20.7414	20.4636	20.9307	19.9696	20.4357	21.1092	20.4042	19.4127	19.5948	18.301	19.4499	19.9242	20.3195	19.3633	20.7435	21.8554	22.4826	19.4222	21.9718	22.4645	22.0031	22.371	22.1666	21.7445	21.7957	22.5165	22.4351	22.3109	22.1387	20.8909	5	2	2	25.1	12.6	12.6	23.603	7.2267	196550000	16	15	P61028;Q8BKQ0	P61028;Q8BKQ0	Ras-related protein Rab-8B
Ube2m	26.395	25.3295	25.7944	24.5908	24.6541	23.6782	25.5366	25.6683	26.2199	25.9589	24.3352	25.8306	24.5004	24.6534	24.447	24.987	24.7703	25.2875	22.784	24.3431	24.9152	23.7982	24.8244	25.3866	24.9751	25.1307	24.6033	25.1393	23.7966	24.738	23.7664	4	4	4	25.7	25.7	25.7	20.9	23.25	2316400000	11	89	P61082;F7CDT0;F6WMC0;G5E919;Q8R352	P61082;F7CDT0;F6WMC0	NEDD8-conjugating enzyme Ubc12
Ube2k	24.017	24.276	24.6178	24.0905	24.3065	25.9331	24.1227	24.3798	24.4423	24.2646	25.4933	24.5058	24.4605	23.8693	24.3825	24.6546	24.1643	24.1691	23.597	23.272	24.1479	23.6307	23.9673	23.6953	23.5571	24.0272	23.1737	24.4012	24.4026	24.6257	23.5267	8	8	8	52	52	52	22.406	60.521	922930000	14	67	P61087;A0A0J9YUI1;Q3TL77;A0A0J9YU07;D3Z4U3;Q3V3R8;A0A0J9YUR9;F8WIC2	P61087;A0A0J9YUI1;Q3TL77;A0A0J9YU07;D3Z4U3	Ubiquitin-conjugating enzyme E2 K
Ube2n	26.2969	26.2566	26.3851	25.9842	26.757	26.4448	26.2164	26.5507	26.7544	26.4439	26.4664	26.6344	26.7203	26.175	26.7331	26.3222	25.0846	25.9819	25.3442	25.6297	25.7107	25.5147	25.1853	26.0167	25.4972	25.6521	25.8942	25.8527	25.1676	25.8433	25.617	6	6	6	46.7	46.7	46.7	17.138	59.397	4919500000	11	181	P61089;A0A1W2P7Z3;Q9CQ37;A0A087WPV1	P61089;A0A1W2P7Z3	Ubiquitin-conjugating enzyme E2 N
Actr2	25.9185	25.1271	25.6564	25.5767	24.3808	25.3857	25.6927	25.5567	25.7394	25.5369	19.2723	25.668	24.7506	24.6597	24.5731	24.3616	26.1276	26.2153	25.2417	25.9628	26.2309	25.904	26.3756	26.3517	26.0533	26.2166	25.3989	26.2285	25.5884	26.3103	25.6034	13	13	13	52	52	52	44.76	114.4	9283500000	21	351	P61161;Q8BMA4	P61161;Q8BMA4	Actin-related protein 2
[truncated: 1,252 more rows]

## Sheet: SD 2B
Gene names	Affinity-Purified Samples; TurboID-normalized Intensity Values; 50% missingness based on TurboID status.
	N2A				N2A+LPS				N2A+TurboID				N2A+LPS+TurboID				BV2				BV2+LPS				BV2+TurboID				BV2+LPS+TurboID
[truncated: 2,278 more rows]

## Sheet: SD 2C
Gene names	Whole Cell Samples; LFQ Values								Differential Expression Analysis			Protein ID & Name
[truncated: 2,188 more rows]

[truncated: 7 more sheets: SD 2D, SD 2E, SD 2F, SD 2G, SD 2H, SD 2I, SD 2J]
