# Supplementary material for: Cellular Proteomic Profiling Using Proximity Labeling by TurboID-NES in Microglial and Neuronal Cell Lines
Source: Mol Cell Proteomics. 2023 Apr 14;22(6):100546. doi: 10.1016/j.mcpro.2023.100546 (PMC10205547; doi:10.1016/j.mcpro.2023.100546)
Supplement: Supplemental Datasheet 3 [file mmc5.xlsx]

## Sheet: WC (550)
Majority protein IDs	Protein names	Gene names	Fasta headers	Peptide IDs	Best MS/MS	Sequence	Modified sequence	Raw file	Charge	m/z	Mass	Mass error [ppm]	Mass error [Da]	Retention time	Retention length	MS/MS scan number	Score	Delta score	MS/MS IDs
Q3TNL9;G3EB90;A0A141CM15;A0A075DCA9;P03888	NADH-ubiquinone oxidoreductase chain 1	mt-Nd1;ND1;Mtnd1	tr|Q3TNL9|Q3TNL9_MOUSE NADH-ubiquinone oxidoreductase chain 1 (Fragment) OS=Mus musculus OX=10090 GN=mt-Nd1 PE=2 SV=1;tr|G3EB90|G3EB90_MOUSE NADH-ubiquinone oxidoreductase chain 1 OS=Mus musculus OX=10090 GN=ND1 PE=3 SV=1;tr|A0A141CM15|A0A141CM15_MOUSE NAD	6710	94951	GPNIVGPYGILQPFADAMK	_GPNIVGPYGILQPFADAMK_	sydney_10	2	994.519	1987.02	2.7272	0.0027122	41.794	0.2589	15052	119.96	96.737	94951
A0A075DCW1;A0A141CM22;P03899	NADH-ubiquinone oxidoreductase chain 3	ND3;Mtnd3	tr|A0A075DCW1|A0A075DCW1_MOUSE NADH-ubiquinone oxidoreductase chain 3 OS=Mus musculus OX=10090 GN=ND3 PE=3 SV=1;tr|A0A141CM22|A0A141CM22_MOUSE NADH-ubiquinone oxidoreductase chain 3 OS=Mus musculus OX=10090 GN=ND3 PE=3 SV=1;sp|P03899|NU3M_MOUSE NADH-ubiqui	1104	15797	ANPYECGFDPTSSAR	_ANPYECGFDPTSSAR_	sydney_02	2	836.357	1670.7	1.1701	0.00097864	16.255	0.37454	3992	99.5	64.612	15797
P97789;A0A087WNV6;A0A087WQN7;F8VQ87;P97789-3;P97789-2	5-3 exoribonuclease 1	Xrn1	sp|P97789|XRN1_MOUSE 5-3 exoribonuclease 1 OS=Mus musculus OX=10090 GN=Xrn1 PE=1 SV=1;tr|A0A087WNV6|A0A087WNV6_MOUSE 5-3 exoribonuclease 1 OS=Mus musculus OX=10090 GN=Xrn1 PE=1 SV=1;tr|A0A087WQN7|A0A087WQN7_MOUSE 5-3 exoribonuclease 1 OS=Mus musculus	9030	129646	KYQISQNGEVR	_KYQISQ(Deamidation (NQ))N(Deamidation (NQ))GEVR_	sydney_07	1	1323.65	1322.65	-0.90067	-0.0011922	31.502	0.41676	10587	47.198	16.585	129646
Q8BGE6;A0A087WNY2;A0A087WRT0;D3YZP6;Q3UNF6;A0A0R4J065	Cysteine protease ATG4B	Atg4b	sp|Q8BGE6|ATG4B_MOUSE Cysteine protease ATG4B OS=Mus musculus OX=10090 GN=Atg4b PE=1 SV=2;tr|A0A087WNY2|A0A087WNY2_MOUSE Cysteine protease (Fragment) OS=Mus musculus OX=10090 GN=Atg4b PE=1 SV=1;tr|A0A087WRT0|A0A087WRT0_MOUSE Cysteine protease OS=Mus muscul	4873	67760	FAEFEDFPETSEPVWILGR	_FAEFEDFPETSEPVWILGR_	sydney_06	2	1135.04	2268.07	3.5859	0.0040702	41.253	0.43193	15117	149.69	105.44	67760
Q8VCR7;A0A087WP24;A0A087WRJ2;A0A087WPF8;A0A087WSR2;E9QN99	Alpha/beta hydrolase domain-containing protein 14B	Abhd14b	sp|Q8VCR7|ABHEB_MOUSE Protein ABHD14B OS=Mus musculus OX=10090 GN=Abhd14b PE=1 SV=1;tr|A0A087WP24|A0A087WP24_MOUSE Protein ABHD14B (Fragment) OS=Mus musculus OX=10090 GN=Abhd14b PE=1 SV=1;tr|A0A087WRJ2|A0A087WRJ2_MOUSE Protein ABHD14B (Fragment) OS=Mus mus	1510	20504	AVAIDLPGLGR	_AVAIDLPGLGR_	sydney_20	2	541.322	1080.63	-0.79291	-0.00042922	27.292	0.51984	7584	78.516	41.815	20504
Q6XUX1;A0A087WQX0;A1L3P8;Q6A064;A0A087WP69;Q6XUX1-3;Q6XUX1-2	Dual serine/threonine and tyrosine protein kinase	Dstyk	sp|Q6XUX1|DUSTY_MOUSE Dual serine/threonine and tyrosine protein kinase OS=Mus musculus OX=10090 GN=Dstyk PE=1 SV=1;tr|A0A087WQX0|A0A087WQX0_MOUSE Dual serine/threonine and tyrosine protein kinase (Fragment) OS=Mus musculus OX=10090 GN=Dstyk PE=1 SV=6;tr|A	8899	127859	KENELYESLMNIANR	_KEN(Deamidation (NQ))ELYESLMN(Deamidation (NQ))IAN(Deamidation (NQ))R_	sydney_23	2	913.927	1825.84	-1.1962	-0.0010932	19.72	0.58092	4818	40.727	15.342	127859
P26350;A0A087WP98;A0A087WPN6;Q3U6E4;A0A087WQN2	Prothymosin alpha;Prothymosin alpha, N-terminally processed;Thymosin alpha	Ptma	sp|P26350|PTMA_MOUSE Prothymosin alpha OS=Mus musculus OX=10090 GN=Ptma PE=1 SV=2;tr|A0A087WP98|A0A087WP98_MOUSE Prothymosin alpha OS=Mus musculus OX=10090 GN=Ptma PE=1 SV=1;tr|A0A087WPN6|A0A087WPN6_MOUSE Prothymosin alpha OS=Mus musculus OX=10090 GN=Ptma	14124	198379	SDAAVDTSSEITTK	_(Acetyl (Protein N-term))SDAAVDTSSEITTK_	sydney_11	2	733.846	1465.68	NA	NA	15.848	1	3530	187.31	111.25	198379
Q8R0F6;A0A087WPY0;A0A087WS54;Q9CS46;Q8R0F6-2	Integrin-linked kinase-associated serine/threonine phosphatase 2C	Ilkap	sp|Q8R0F6|ILKAP_MOUSE Integrin-linked kinase-associated serine/threonine phosphatase 2C OS=Mus musculus OX=10090 GN=Ilkap PE=1 SV=1;tr|A0A087WPY0|A0A087WPY0_MOUSE Integrin-linked kinase-associated serine/threonine phosphatase 2C (Fragment) OS=Mus musculus	5229	73086	FILLACDGLFK	_FILLACDGLFK_	sydney_02	2	648.855	1295.69	-0.38325	-0.00024868	35.988	0.86193	13080	83.647	21.956	73086
Q8VEE0;M0QWJ2;A0A087WQM3;M0QWQ0;Q91VZ4;Q62505;Q3UDM8;B2KGF0	Ribulose-phosphate 3-epimerase	Rpe	sp|Q8VEE0|RPE_MOUSE Ribulose-phosphate 3-epimerase OS=Mus musculus OX=10090 GN=Rpe PE=1 SV=1;tr|M0QWJ2|M0QWJ2_MOUSE Ribulose-phosphate 3-epimerase OS=Mus musculus OX=10090 GN=Rpe PE=1 SV=1;tr|A0A087WQM3|A0A087WQM3_MOUSE Ribulose-phosphate 3-epimerase OS=Mu	7901	113000	IGPSILNSDLANLGAECLR	_IGPSILNSDLANLGAECLR_	sydney_30	2	1007.03	2012.04	-1.6122	-0.0016235	34.472	0.57473	11230	283.83	236.53	113000
P25425;P25425-2;E9Q6Z8;A0A0A0MQE0;I1E4X2;A0A0A0MQM6;P25425-6;F8VQL7;A0A0R4J1Z4;P25425-8;P25425-3;P25425-11;P25425-9;P25425-7;P25425-4;P25425-10;P25425-12;P25425-5	POU domain, class 2, transcription factor 1;POU domain protein	Pou2f1	sp|P25425|PO2F1_MOUSE POU domain, class 2, transcription factor 1 OS=Mus musculus OX=10090 GN=Pou2f1 PE=1 SV=3;sp|P25425-2|PO2F1_MOUSE Isoform 2 of POU domain, class 2, transcription factor 1 OS=Mus musculus OX=10090 GN=Pou2f1;tr|E9Q6Z8|E9Q6Z8_MOUSE POU do	15705	220525	TIAAASVQTLPQSQSTPK	_TIAAASVQTLPQSQSTPK_	sydney_13	2	914.494	1826.97	-0.77341	-0.00070728	15.653	0.28301	3438	79.633	50.292	220525
Q80WR5;A0A0A0MQL2;E9PUH0	UPF0688 protein C1orf174 homolog	A430005L14Rik	sp|Q80WR5|CA174_MOUSE UPF0688 protein C1orf174 homolog OS=Mus musculus OX=10090 PE=1 SV=1;tr|A0A0A0MQL2|A0A0A0MQL2_MOUSE RIKEN cDNA A430005L14 gene (Fragment) OS=Mus musculus OX=10090 GN=A430005L14Rik PE=1 SV=1;tr|E9PUH0|E9PUH0_MOUSE RIKEN cDNA A430005L14	4872	67758	FAEDSAEAAVSVPESR	_FAEDSAEAAVSVPESR_	sydney_13	2	832.892	1663.77	2.2797	0.0018987	16.805	1.0516	3959	111.39	62.363	67758
Q5RL79;A0A0A0MQN1	Keratinocyte-associated protein 2	Krtcap2	sp|Q5RL79|KTAP2_MOUSE Keratinocyte-associated protein 2 OS=Mus musculus OX=10090 GN=Krtcap2 PE=1 SV=2;tr|A0A0A0MQN1|A0A0A0MQN1_MOUSE Keratinocyte-associated protein 2 OS=Mus musculus OX=10090 GN=Krtcap2 PE=1 SV=1	8615	123531	ISSTLYQATAPVLTPAK	_ISSTLYQATAPVLTPAK_	sydney_11	2	880.993	1759.97	-0.0052672	-4.6404e-06	24.607	0.31721	7619	100.38	77.004	123531
Q03173;Q03173-3;Q03173-4;A0A0A6YXC8;E9QKR1;A0A0A6YW06;J3QNM3;E9QKQ9;E9QLZ9;Q03173-6;Q03173-5	Protein enabled homolog	Enah	sp|Q03173|ENAH_MOUSE Protein enabled homolog OS=Mus musculus OX=10090 GN=Enah PE=1 SV=2;sp|Q03173-3|ENAH_MOUSE Isoform 2 of Protein enabled homolog OS=Mus musculus OX=10090 GN=Enah;sp|Q03173-4|ENAH_MOUSE Isoform 3 of Protein enabled homolog OS=Mus musculus	18756	263894	YNQATQTFHQWR	_YNQATQTFHQWR_	sydney_04	2	790.374	1578.73	-0.78574	-0.00062103	12.674	0.31899	2764	93.111	59.733	263894
A0A0A6YW87;Q9CX13	Protein cornichon homolog 4	Cnih4	tr|A0A0A6YW87|A0A0A6YW87_MOUSE Protein cornichon homolog 4 OS=Mus musculus OX=10090 GN=Cnih4 PE=4 SV=1;sp|Q9CX13|CNIH4_MOUSE Protein cornichon homolog 4 OS=Mus musculus OX=10090 GN=Cnih4 PE=2 SV=1	5234	73137	FIMVPSGNMGVFDPTEIHNR	_FIMVPSGNMGVFDPTEIHNR_	sydney_07	3	754.366	2260.08	-2.3457	-0.0017695	31.118	0.3627	10433	116.6	98.592	73137
Q80TY0;Q80TY0-4;Q80TY0-3;Q61053;A0A0A6YWT1;F6VVN1;A2AQ43;A2AQ44;A2AQ42;A2AQ45;A2AQ41;Q80TY0-2	Formin-binding protein 1	Fnbp1	sp|Q80TY0|FNBP1_MOUSE Formin-binding protein 1 OS=Mus musculus OX=10090 GN=Fnbp1 PE=1 SV=2;sp|Q80TY0-4|FNBP1_MOUSE Isoform 4 of Formin-binding protein 1 OS=Mus musculus OX=10090 GN=Fnbp1;sp|Q80TY0-3|FNBP1_MOUSE Isoform 3 of Formin-binding protein 1 OS=Mus	17185	242050	VLAPDFDDEFDDEEPLPAIGTCK	_VLAPDFDDEFDDEEPLPAIGTCK_	sydney_27	2	1297.09	2592.16	-1.686	-0.0021869	34.561	0.66874	11058	170.11	148.76	242050
Q811L6;Q60592;Q9R1L5;E9Q1Q1;Q3URY8;E9Q6Q5;E9Q6G0;E9Q4Q9;E9Q1M8;B1AST8;B1AST7;E9QLW6;E9PWX8;E9QPR4;A0A0A6YXG1;Q811L6-2	Microtubule-associated serine/threonine-protein kinase 4;Microtubule-associated serine/threonine-protein kinase 2;Microtubule-associated serine/threonine-protein kinase 1	Mast4;Mast2;Mast1	sp|Q811L6|MAST4_MOUSE Microtubule-associated serine/threonine-protein kinase 4 OS=Mus musculus OX=10090 GN=Mast4 PE=1 SV=3;sp|Q60592|MAST2_MOUSE Microtubule-associated serine/threonine-protein kinase 2 OS=Mus musculus OX=10090 GN=Mast2 PE=1 SV=1;sp|Q9R1L5|	12738	180806	NQIQQAFVER	_N(Deamidation (NQ))QIQ(Deamidation (NQ))Q(Deamidation (NQ))AFVER_	sydney_11	2	618.299	1234.58	-2.2795	-0.0014094	13.229	0.47324	2417	78.149	27.344	180806
Q99PM9;A0A0A6YXW7;A0A0A6YXG9;A0A0B4J1E5;Q8C476	Uridine-cytidine kinase 2;Uridine kinase	Uck2	sp|Q99PM9|UCK2_MOUSE Uridine-cytidine kinase 2 OS=Mus musculus OX=10090 GN=Uck2 PE=1 SV=1;tr|A0A0A6YXW7|A0A0A6YXW7_MOUSE Uridine-cytidine kinase 2 (Fragment) OS=Mus musculus OX=10090 GN=Uck2 PE=1 SV=1;tr|A0A0A6YXG9|A0A0A6YXG9_MOUSE Uridine-cytidine kinase	9698	139300	LFVDTDADTR	_LFVDTDADTR_	sydney_01	2	576.78	1151.55	-0.7287	-0.0004203	15.449	0.47451	3246	81.972	1.2881	139300
Q8BGS7;D3Z5Y5;D3YX12;A0A0A6YXR0;Q8BGS7-2	Choline/ethanolaminephosphotransferase 1	Cept1	sp|Q8BGS7|CEPT1_MOUSE Choline/ethanolaminephosphotransferase 1 OS=Mus musculus OX=10090 GN=Cept1 PE=1 SV=1;tr|D3Z5Y5|D3Z5Y5_MOUSE Choline/ethanolaminephosphotransferase 1 (Fragment) OS=Mus musculus OX=10090 GN=Cept1 PE=1 SV=1;tr|D3YX12|D3YX12_MOUSE Choline	9677	139087	LFQLPTPPLSR	_LFQLPTPPLSR_	sydney_27	2	634.872	1267.73	2.832	0.001798	30.53	0.70729	9379	117.89	64.115	139087
Q8C1B1;A0A0A6YXV8;B2RRE3;A0A0A6YY67;H7BX08;Q8C1B1-2	Calmodulin-regulated spectrin-associated protein 2	Camsap2	sp|Q8C1B1|CAMP2_MOUSE Calmodulin-regulated spectrin-associated protein 2 OS=Mus musculus OX=10090 GN=Camsap2 PE=1 SV=3;tr|A0A0A6YXV8|A0A0A6YXV8_MOUSE Calmodulin-regulated spectrin-associated protein 2 (Fragment) OS=Mus musculus OX=10090 GN=Camsap2 PE=1 SV=	14126	198651	SDANNFLILFR	_SDAN(Deamidation (NQ))N(Deamidation (NQ))FLILFR_	sydney_01	3	437.891	1310.65	3.621	0.0015856	16.328	0.83627	3626	42.336	14.855	198651
Q9WTR6;Q8BYV9;A0A0B4J1P7;Q3TN05	Cystine/glutamate transporter	Slc7a11	sp|Q9WTR6|XCT_MOUSE Cystine/glutamate transporter OS=Mus musculus OX=10090 GN=Slc7a11 PE=1 SV=1;tr|Q8BYV9|Q8BYV9_MOUSE Uncharacterized protein OS=Mus musculus OX=10090 GN=Slc7a11 PE=2 SV=1;tr|A0A0B4J1P7|A0A0B4J1P7_MOUSE Cystine/glutamate transporter OS=Mus	10751	154283	LPSMGDQEPPGQEK	_LPSMGDQEPPGQEK_	sydney_09	2	756.854	1511.69	-1.1594	-0.00087749	12.419	0.95184	2391	90.306	66.987	154283
Q99LC8;A0A0G2JEF1;D3Z151	Translation initiation factor eIF-2B subunit alpha	Eif2b1	sp|Q99LC8|EI2BA_MOUSE Translation initiation factor eIF-2B subunit alpha OS=Mus musculus OX=10090 GN=Eif2b1 PE=1 SV=1;tr|A0A0G2JEF1|A0A0G2JEF1_MOUSE Translation initiation factor eIF-2B subunit alpha OS=Mus musculus OX=10090 GN=Eif2b1 PE=1 SV=1;tr|D3Z151|D	11659	166436	MEDGELIEYFK	_(Acetyl (Protein N-term))MEDGELIEYFK_	sydney_11	1	1415.64	1414.63	-1.6863	-0.0023872	39.58	0.23903	14330	134.68	104.28	166436
Q91WK0;Q8C062;A0A1L1SVG1;A0A0R4J169;A0A1L1SQW1;E9QN52;A0A0G2JEP4;A0A0G2JFV5;A0A1L1SSC0;Q91WK0-2	Leucine-rich repeat flightless-interacting protein 2	Lrrfip2	sp|Q91WK0|LRRF2_MOUSE Leucine-rich repeat flightless-interacting protein 2 OS=Mus musculus OX=10090 GN=Lrrfip2 PE=1 SV=1;tr|Q8C062|Q8C062_MOUSE Uncharacterized protein (Fragment) OS=Mus musculus OX=10090 GN=Lrrfip2 PE=2 SV=1;tr|A0A1L1SVG1|A0A1L1SVG1_MOUSE	429	5886	AEQDIATLEQSISR	_AEQDIATLEQSISR_	sydney_23	2	780.897	1559.78	0.3198	0.00024973	22.841	0.2286	6219	98.182	39.813	5886
Q6ZPR4;A0A0G2JER3;A0A0G2JG99;A2AHB7;C0KTP6;A2AHB9;A2AHB8	Potassium channel subfamily T member 1	Kcnt1	sp|Q6ZPR4|KCNT1_MOUSE Potassium channel subfamily T member 1 OS=Mus musculus OX=10090 GN=Kcnt1 PE=1 SV=2;tr|A0A0G2JER3|A0A0G2JER3_MOUSE Potassium channel subfamily T member 1 OS=Mus musculus OX=10090 GN=Kcnt1 PE=1 SV=1;tr|A0A0G2JG99|A0A0G2JG99_MOUSE Potass	3680	52149	EENSAFIFKQEEK	_EEN(Deamidation (NQ))SAFIFKQ(Deamidation (NQ))EEK_	sydney_25	3	534.251	1599.73	NA	NA	14.351	1	2626	41.684	11.748	52149
O54946;O54946-2;G3X8S5;A0A0G2JER9;Q9DAN5	DnaJ homolog subfamily B member 6	Dnajb6	sp|O54946|DNJB6_MOUSE DnaJ homolog subfamily B member 6 OS=Mus musculus OX=10090 GN=Dnajb6 PE=1 SV=4;sp|O54946-2|DNJB6_MOUSE Isoform B of DnaJ homolog subfamily B member 6 OS=Mus musculus OX=10090 GN=Dnajb6;tr|G3X8S5|G3X8S5_MOUSE DnaJ homolog subfamily B m	3850	54163	EGLNGGGGGGGIHFDSPFEFGFTFR	_EGLN(Deamidation (NQ))GGGGGGGIHFDSPFEFGFTFR_	sydney_03	3	854.056	2559.15	1.3403	0.0011447	40.795	0.7129	14972	41.087	27.9	54163
A0A0G2JET3			tr|A0A0G2JET3|A0A0G2JET3_MOUSE Myocyte-specific enhancer factor 2C (Fragment) OS=Mus musculus OX=10090 GN=Mef2c PE=1 SV=1	8921	128258	KINEDIDLMIS	_KIN(Deamidation (NQ))EDIDLM(Oxidation (M))IS_	sydney_18	2	654.324	1306.63	-1.6161	-0.0010575	15.732	0.74723	3086	58.981	19.959	128258
Q99MR1;A0A0G2JGR7	PERQ amino acid-rich with GYF domain-containing protein 1	Gigyf1	sp|Q99MR1|GGYF1_MOUSE GRB10-interacting GYF protein 1 OS=Mus musculus OX=10090 GN=Gigyf1 PE=1 SV=2;tr|A0A0G2JGR7|A0A0G2JGR7_MOUSE GRB10-interacting GYF protein 1 (Fragment) OS=Mus musculus OX=10090 GN=Gigyf1 PE=1 SV=1	66	904	AAETLNFGPEWLR	_(Acetyl (Protein N-term))AAETLNFGPEWLR_	sydney_28	2	773.388	1544.76	2.3407	0.0018102	41.28	0.38317	14261	97.456	54.713	904
Q9D6A1;E9PWM9;A0A0J9YUC4	Unconventional myosin-Ih	Myo1h	sp|Q9D6A1|MYO1H_MOUSE Unconventional myosin-Ih OS=Mus musculus OX=10090 GN=Myo1h PE=2 SV=2;tr|E9PWM9|E9PWM9_MOUSE Unconventional myosin-Ih OS=Mus musculus OX=10090 GN=Myo1h PE=1 SV=2;tr|A0A0J9YUC4|A0A0J9YUC4_MOUSE Unconventional myosin-Ih OS=Mus musculus O	6167	86925	GFLEKNNDLLYR	_GFLEKN(Deamidation (NQ))N(Deamidation (NQ))DLLYR_	sydney_20	2	742.375	1482.74	NA	NA	24.098	1	6141	57.598	11.208	86925
A0A0J9YV38;A0A0J9YUC8;P30355	Arachidonate 5-lipoxygenase-activating protein	Alox5ap	tr|A0A0J9YV38|A0A0J9YV38_MOUSE Arachidonate 5-lipoxygenase-activating protein (Fragment) OS=Mus musculus OX=10090 GN=Alox5ap PE=4 SV=1;tr|A0A0J9YUC8|A0A0J9YUC8_MOUSE Arachidonate 5-lipoxygenase-activating protein OS=Mus musculus OX=10090 GN=Alox5ap PE=1 SV	18502	260384	YFVGYLGER	_YFVGYLGER_	sydney_01	2	552.28	1102.54	-1.0657	-0.00058858	20.951	0.60421	5831	89.698	52.677	260384
Q8R3C6;A0A0J9YUT8;Q8R3C6-2	Probable RNA-binding protein 19	Rbm19	sp|Q8R3C6|RBM19_MOUSE Probable RNA-binding protein 19 OS=Mus musculus OX=10090 GN=Rbm19 PE=1 SV=1;tr|A0A0J9YUT8|A0A0J9YUT8_MOUSE Probable RNA-binding protein 19 OS=Mus musculus OX=10090 GN=Rbm19 PE=1 SV=1;sp|Q8R3C6-2|RBM19_MOUSE Isoform 2 of Probable RNA-b	15854	222825	TLGENEEEEDLADSGR	_TLGENEEEEDLADSGR_	sydney_11	2	882.382	1762.75	1.1003	0.00097089	13.706	0.26415	2666	122.45	99.53	222825
Q8BHJ5;Q9QXE7;A0A0J9YV90	F-box-like/WD repeat-containing protein TBL1XR1;F-box-like/WD repeat-containing protein TBL1X	Tbl1xr1;Tbl1x	sp|Q8BHJ5|TBL1R_MOUSE F-box-like/WD repeat-containing protein TBL1XR1 OS=Mus musculus OX=10090 GN=Tbl1xr1 PE=1 SV=1;sp|Q9QXE7|TBL1X_MOUSE F-box-like/WD repeat-containing protein TBL1X OS=Mus musculus OX=10090 GN=Tbl1x PE=1 SV=2;tr|A0A0J9YV90|A0A0J9YV90_MOU	6290	88447	GHESEVFICAWNPVSDLLASGSGDSTAR	_GHESEVFICAWNPVSDLLASGSGDSTAR_	sydney_12	3	988.126	2961.36	-1.9524	-0.0019292	39.083	0.67033	13910	106.11	93.307	88447
A0A0N4SUI7			tr|A0A0N4SUI7|A0A0N4SUI7_MOUSE Negative regulator of P-body association OS=Mus musculus OX=10090 GN=Nbdy PE=4 SV=1	18145	255638	WDYPEGTPSGGSSTLPSAPPPASAGLK	_WDYPEGTPSGGSSTLPSAPPPASAGLK_	sydney_12	2	1314.13	2626.26	2.8413	0.0037339	24.549	0.4014	7367	79.027	33.593	255638
P70295;Q3U0H4;I6L970;A0A0N4SVA6;Q3TAZ9;Q3U3K9	Ancient ubiquitous protein 1	Aup1	sp|P70295|AUP1_MOUSE Ancient ubiquitous protein 1 OS=Mus musculus OX=10090 GN=Aup1 PE=1 SV=1;tr|Q3U0H4|Q3U0H4_MOUSE Uncharacterized protein OS=Mus musculus OX=10090 GN=Aup1 PE=2 SV=1;tr|I6L970|I6L970_MOUSE Aup1 protein OS=Mus musculus OX=10090 GN=Aup1 PE=2	10733	154073	LPPTPLLLFPEEEATNGR	_LPPTPLLLFPEEEATNGR_	sydney_24	2	997.533	1993.05	3.2733	0.0032652	38.244	0.20829	13167	116.51	97.701	154073
Q6ZWY8;A0A0N4SVF0	Thymosin beta-10	Tmsb10	sp|Q6ZWY8|TYB10_MOUSE Thymosin beta-10 OS=Mus musculus OX=10090 GN=Tmsb10 PE=1 SV=3;tr|A0A0N4SVF0|A0A0N4SVF0_MOUSE Thymosin beta-10 OS=Mus musculus OX=10090 GN=Tmsb10 PE=1 SV=1	287	4054	ADKPDMGEIASFDK	_(Acetyl (Protein N-term))ADKPDMGEIASFDK_	sydney_18	2	783.361	1564.71	-0.52558	-0.00041172	22.066	0.734	5644	185.9	149.32	4054
P62322;A0A0N4SVK3	U6 snRNA-associated Sm-like protein LSm5	Lsm5	sp|P62322|LSM5_MOUSE U6 snRNA-associated Sm-like protein LSm5 OS=Mus musculus OX=10090 GN=Lsm5 PE=3 SV=2;tr|A0A0N4SVK3|A0A0N4SVK3_MOUSE U6 snRNA-associated Sm-like protein LSm5 OS=Mus musculus OX=10090 GN=Lsm5 PE=1 SV=1	135	1719	AANATTNPSQLLPLELVDK	_(Acetyl (Protein N-term))AANATTNPSQLLPLELVDK_	sydney_04	2	1019.05	2036.08	-0.096539	-9.8377e-05	42.014	0.27258	16189	183.96	169.49	1719
Q9DAS9;A0A0N4SVT3;A0A0N4SW28	Guanine nucleotide-binding protein G(I)/G(S)/G(O) subunit gamma-12	Gng12	sp|Q9DAS9|GBG12_MOUSE Guanine nucleotide-binding protein G(I)/G(S)/G(O) subunit gamma-12 OS=Mus musculus OX=10090 GN=Gng12 PE=1 SV=3;tr|A0A0N4SVT3|A0A0N4SVT3_MOUSE Guanine nucleotide-binding protein subunit gamma (Fragment) OS=Mus musculus OX=10090 GN=Gng1	14172	199344	SDPLLMGIPTSENPFK	_SDPLLMGIPTSENPFK_	sydney_08	2	873.443	1744.87	-0.26549	-0.00023189	34.15	0.37356	11308	125.82	76.346	199344
A0A0R4J1U4;A0A0R4IZY5;Q62296-2;Q62296	Transcriptional enhancer factor TEF-3	Tead4	tr|A0A0R4J1U4|A0A0R4J1U4_MOUSE Transcriptional enhancer factor TEF-3 OS=Mus musculus OX=10090 GN=Tead4 PE=1 SV=1;tr|A0A0R4IZY5|A0A0R4IZY5_MOUSE Transcriptional enhancer factor TEF-3 OS=Mus musculus OX=10090 GN=Tead4 PE=1 SV=1;sp|Q62296-2|TEAD4_MOUSE Isofor	10106	145447	LKHLPEKYMMNSVLENFTILQVVTNR	_LKHLPEKYM(Oxidation (M))MNSVLENFTILQVVTN(Deamidation (NQ))R_	sydney_31	3	1045.55	3133.63	3.1088	0.0032504	42.977	0.08688	14755	43.162	24.258	145447
Q8VCH8;Q6ZQF6;Q3ULE5;A0A0R4J078	UBX domain-containing protein 4	Ubxn4	sp|Q8VCH8|UBXN4_MOUSE UBX domain-containing protein 4 OS=Mus musculus OX=10090 GN=Ubxn4 PE=1 SV=1;tr|Q6ZQF6|Q6ZQF6_MOUSE MKIAA0242 protein (Fragment) OS=Mus musculus OX=10090 GN=Ubxn4 PE=2 SV=1;tr|Q3ULE5|Q3ULE5_MOUSE UBX domain-containing protein (Fragment	10637	152649	LPDGSSFTNQFPSDAPLEEAR	_LPDGSSFTNQFPSDAPLEEAR_	sydney_08	2	1139.53	2277.05	-1.9057	-0.0021716	27.398	0.41391	8228	337.74	270.62	152649
F6VZ99;A0A0R4J0C0;Q9D720	Non-structural maintenance of chromosomes element 1 homolog	Nsmce1	tr|F6VZ99|F6VZ99_MOUSE Non-structural maintenance of chromosomes element 1 homolog (Fragment) OS=Mus musculus OX=10090 GN=Nsmce1 PE=1 SV=1;tr|A0A0R4J0C0|A0A0R4J0C0_MOUSE Non-structural maintenance of chromosomes element 1 homolog OS=Mus musculus OX=10090 G	11575	165243	MATDFAENELDLFR	_MATDFAENELDLFR_	sydney_04	2	836.388	1670.76	2.5714	0.0021507	34.301	0.28137	12819	83.182	57.561	165243
Q8CI95;S4R1M9;A0A0R4J0F9;S4R296;A0A338P6F2;G5E8A0	Oxysterol-binding protein-related protein 11;Oxysterol-binding protein	Osbpl11;Osbpl10	sp|Q8CI95|OSB11_MOUSE Oxysterol-binding protein-related protein 11 OS=Mus musculus OX=10090 GN=Osbpl11 PE=1 SV=2;sp|S4R1M9|OSB10_MOUSE Oxysterol-binding protein-related protein 10 OS=Mus musculus OX=10090 GN=Osbpl10 PE=1 SV=1;tr|A0A0R4J0F9|A0A0R4J0F9_MOUSE	14497	203186	SILTVPWVELGGK	_SILTVPWVELGGK_	sydney_09	2	699.903	1397.79	-0.33426	-0.00023395	36.66	0.23974	13530	96.015	52.573	203186
Q8VCN9;A0A0R4J0M1	Tubulin-specific chaperone C	Tbcc	sp|Q8VCN9|TBCC_MOUSE Tubulin-specific chaperone C OS=Mus musculus OX=10090 GN=Tbcc PE=1 SV=1;tr|A0A0R4J0M1|A0A0R4J0M1_MOUSE Tubulin-specific chaperone C OS=Mus musculus OX=10090 GN=Tbcc PE=1 SV=1	12663	179953	NNWDQVDDFNWLAR	_NNWDQVDDFNWLAR_	sydney_07	2	896.906	1791.8	0.63359	0.00056827	33.771	0.28028	11654	106	88.576	179953
Q61285;Q3TU16;A0A0R4J0U5	ATP-binding cassette sub-family D member 2	Abcd2	sp|Q61285|ABCD2_MOUSE ATP-binding cassette sub-family D member 2 OS=Mus musculus OX=10090 GN=Abcd2 PE=1 SV=1;tr|Q3TU16|Q3TU16_MOUSE Uncharacterized protein (Fragment) OS=Mus musculus OX=10090 GN=Abcd2 PE=2 SV=1;tr|A0A0R4J0U5|A0A0R4J0U5_MOUSE ATP-binding ca	6942	97976	GTVIDVDHGIICENVPIITPAGEVVASR	_GTVIDVDHGIICENVPIITPAGEVVASR_	sydney_10	3	977.846	2930.52	-2.557	-0.0025003	34.077	0.94564	11643	61.45	49.231	97976
Q8CGQ8;E9PUL6;B2RQI4;F7B0S9;A0A0R4J0Z4;Q8CGQ8-2	Sodium/potassium/calcium exchanger 4	Slc24a4	sp|Q8CGQ8|NCKX4_MOUSE Sodium/potassium/calcium exchanger 4 OS=Mus musculus OX=10090 GN=Slc24a4 PE=1 SV=2;tr|E9PUL6|E9PUL6_MOUSE Sodium/potassium/calcium exchanger 4 OS=Mus musculus OX=10090 GN=Slc24a4 PE=1 SV=1;tr|B2RQI4|B2RQI4_MOUSE Slc24a4 protein OS=Mus	8283	118730	IMITNKFGPR	_IMITN(Deamidation (NQ))KFGPR_	sydney_23	2	589.324	1176.63	0.66965	0.00039464	25.9	0.42728	7568	87.323	48.531	118730
A0A0R4J138;P50429	Arylsulfatase B	Arsb	tr|A0A0R4J138|A0A0R4J138_MOUSE Arylsulfatase B OS=Mus musculus OX=10090 GN=Arsb PE=1 SV=1;sp|P50429|ARSB_MOUSE Arylsulfatase B OS=Mus musculus OX=10090 GN=Arsb PE=1 SV=3	15965	224411	TLWLFDINQDPEER	_TLWLFDINQDPEER_	sydney_27	2	888.434	1774.85	-0.69667	-0.00061894	36.699	0.33627	12089	95.477	58.226	224411
D3YUC9;A0A0R4J139		Msrb3	tr|D3YUC9|D3YUC9_MOUSE Methionine-R-sulfoxide reductase B3, mitochondrial OS=Mus musculus OX=10090 GN=Msrb3 PE=1 SV=1;tr|A0A0R4J139|A0A0R4J139_MOUSE Peptide-methionine (R)-S-oxide reductase OS=Mus musculus OX=10090 GN=Msrb3 PE=1 SV=1	14045	197379	SAFNLLHLVTK	_(Acetyl (Protein N-term))SAFNLLHLVTK_	sydney_17	2	642.869	1283.72	0.24898	0.00016006	38.509	0.38183	11514	98.04	64.662	197379
Q61144;A0A0R4J1F2;Q3U4P5;Q61144-2	Presenilin-2;Presenilin-2 NTF subunit;Presenilin-2 CTF subunit;Presenilin	Psen2	sp|Q61144|PSN2_MOUSE Presenilin-2 OS=Mus musculus OX=10090 GN=Psen2 PE=1 SV=3;tr|A0A0R4J1F2|A0A0R4J1F2_MOUSE Presenilin OS=Mus musculus OX=10090 GN=Psen2 PE=1 SV=1;tr|Q3U4P5|Q3U4P5_MOUSE Presenilin OS=Mus musculus OX=10090 GN=Psen2 PE=1 SV=1;sp|Q61144-2|PS	14115	198234	SCQEGRPGPEDGESTAQWR	_SCQEGRPGPEDGESTAQWR_	sydney_05	3	716.312	2145.91	0.21319	0.00015271	10.303	0.46427	2003	114.34	96.472	198234
Q02357;Q02357-2;D6RJ51;G3UY11;G5E8J2;B7ZW98;E9QNT8;G8JL84;D3YTV8;D3Z5M4;Q0VGY9;A0A0R4J1N7;Q02357-5;Q02357-3;Q02357-4;Q02357-6	Ankyrin-1	Ank1	sp|Q02357|ANK1_MOUSE Ankyrin-1 OS=Mus musculus OX=10090 GN=Ank1 PE=1 SV=2;sp|Q02357-2|ANK1_MOUSE Isoform Br2 of Ankyrin-1 OS=Mus musculus OX=10090 GN=Ank1;tr|D6RJ51|D6RJ51_MOUSE Ankyrin-1 OS=Mus musculus OX=10090 GN=Ank1 PE=1 SV=1;tr|G3UY11|G3UY11_MOUSE An	4259	59982	ELVNYGANVNAQSQK	_ELVN(Deamidation (NQ))YGAN(Deamidation (NQ))VN(Deamidation (NQ))AQ(Deamidation (NQ))SQ(Deamidation (NQ))K_	sydney_25	2	820.37	1638.73	0.099307	8.1469e-05	18.935	0.42643	4542	56.404	15.005	59982
P40630;A0A0R4J1N9;Q3TSW9;P40630-2	Transcription factor A, mitochondrial	Tfam	sp|P40630|TFAM_MOUSE Transcription factor A, mitochondrial OS=Mus musculus OX=10090 GN=Tfam PE=1 SV=2;tr|A0A0R4J1N9|A0A0R4J1N9_MOUSE Transcription factor A, mitochondrial OS=Mus musculus OX=10090 GN=Tfam PE=1 SV=1;tr|Q3TSW9|Q3TSW9_MOUSE Uncharacterized pro	15258	213402	SWEEQMAEVGR	_SWEEQMAEVGR_	sydney_11	2	661.296	1320.58	0.12833	8.4862e-05	19.434	0.67281	5119	128.57	70.099	213402
Q9ESJ0;A0A0R4J254	Exportin-4	Xpo4	sp|Q9ESJ0|XPO4_MOUSE Exportin-4 OS=Mus musculus OX=10090 GN=Xpo4 PE=1 SV=2;tr|A0A0R4J254|A0A0R4J254_MOUSE Exportin-4 OS=Mus musculus OX=10090 GN=Xpo4 PE=1 SV=1	10220	146883	LLESWLTLVR	_LLESWLTLVR_	sydney_13	2	615.366	1228.72	1.0211	0.00062837	37.06	0.33514	13238	109.71	46.228	146883
Q91VJ9;A0A0R4J263;Q8BUB3;O35083	1-acyl-sn-glycerol-3-phosphate acyltransferase;1-acyl-sn-glycerol-3-phosphate acyltransferase alpha	Agpat1	tr|Q91VJ9|Q91VJ9_MOUSE 1-acyl-sn-glycerol-3-phosphate acyltransferase OS=Mus musculus OX=10090 GN=Agpat1 PE=2 SV=1;tr|A0A0R4J263|A0A0R4J263_MOUSE 1-acyl-sn-glycerol-3-phosphate acyltransferase OS=Mus musculus OX=10090 GN=Agpat1 PE=1 SV=1;tr|Q8BUB3|Q8BUB3_M	17330	244299	VLPPVSTEGLTPDDVPALADSVR	_VLPPVSTEGLTPDDVPALADSVR_	sydney_16	2	1174.62	2347.23	0.15711	0.00018455	33.575	0.31909	6430	146.2	119.66	244299
Q9Z0H4;Q9Z0H4-9;Q9Z0H4-6;S4R2S7;A0A0R4J2B0;V9GX43;S4R2U7;S4R1S7;E9QA47;Q9Z0H4-11;Q9Z0H4-7;Q9Z0H4-5;Q9Z0H4-4;Q9Z0H4-8;Q9Z0H4-2	CUGBP Elav-like family member 2	Celf2	sp|Q9Z0H4|CELF2_MOUSE CUGBP Elav-like family member 2 OS=Mus musculus OX=10090 GN=Celf2 PE=1 SV=1;sp|Q9Z0H4-9|CELF2_MOUSE Isoform 9 of CUGBP Elav-like family member 2 OS=Mus musculus OX=10090 GN=Celf2;sp|Q9Z0H4-6|CELF2_MOUSE Isoform 6 of CUGBP Elav-like fa	17428	245683	VMFSPFGQIEECR	_VMFSPFGQIEECR_	sydney_06	2	800.368	1598.72	1.5494	0.0012401	29.177	0.50913	9730	106.29	90.401	245683
A2RTH5;A0A0U1RNF2		Lcmt1	tr|A2RTH5|A2RTH5_MOUSE Leucine carboxyl methyltransferase 1 OS=Mus musculus OX=10090 GN=Lcmt1 PE=1 SV=1;tr|A0A0U1RNF2|A0A0U1RNF2_MOUSE Leucine carboxyl methyltransferase 1 OS=Mus musculus OX=10090 GN=Lcmt1 PE=1 SV=1	18480	260052	YFEVDFPMIVTR	_YFEVDFPMIVTR_	sydney_07	2	758.879	1515.74	-1.0109	-0.00076713	37.768	0.67046	13380	130.98	103.21	260052
A0A0U1RPQ8;F7DE04;A0A0U1RPG8;A0A0U1RNG7			tr|A0A0U1RPQ8|A0A0U1RPQ8_MOUSE Potassium channel tetramerisation domain-containing 14 OS=Mus musculus OX=10090 GN=Kctd14 PE=1 SV=1;tr|F7DE04|F7DE04_MOUSE Potassium channel tetramerisation domain-containing 14 OS=Mus musculus OX=10090 GN=Kctd14 PE=1 SV=1;tr	12010	171130	MSLPANQIK	_(Acetyl (Protein N-term))M(Oxidation (M))SLPANQIK_	sydney_15	1	1059.55	1058.54	0.79747	0.00084496	25.16	0.42111	8460	88.942	27.981	171130
Q7TSI3;A0A0U1RQ86;A0A0U1RNI2;Q8BNQ1;B2RUA5	Serine/threonine-protein phosphatase 6 regulatory subunit 1	Ppp6r1	sp|Q7TSI3|PP6R1_MOUSE Serine/threonine-protein phosphatase 6 regulatory subunit 1 OS=Mus musculus OX=10090 GN=Ppp6r1 PE=1 SV=1;tr|A0A0U1RQ86|A0A0U1RQ86_MOUSE Serine/threonine-protein phosphatase 6 regulatory subunit 1 (Fragment) OS=Mus musculus OX=10090 GN	3533	50166	EDLSLPELLDEEDVLQECK	_EDLSLPELLDEEDVLQECK_	sydney_11	2	1137.54	2273.06	3.9439	0.0044863	38.61	0.95975	13951	128.96	97.964	50166
Q3UIA2;Q3UIA2-2;A0A0U1RNM6;E9QAJ9;Q3UIA2-4;Q3UIA2-3	Rho GTPase-activating protein 17	Arhgap17	sp|Q3UIA2|RHG17_MOUSE Rho GTPase-activating protein 17 OS=Mus musculus OX=10090 GN=Arhgap17 PE=1 SV=1;sp|Q3UIA2-2|RHG17_MOUSE Isoform 2 of Rho GTPase-activating protein 17 OS=Mus musculus OX=10090 GN=Arhgap17;tr|A0A0U1RNM6|A0A0U1RNM6_MOUSE Rho GTPase-activ	2894	41049	DQLAADMYNFMAK	_DQLAADMYNFMAK_	sydney_10	2	759.342	1516.67	0.50192	0.00038113	31.607	0.37114	10533	80.706	51.536	41049
Q8R0G7;D6REG2;A0A0U1RNZ2;D3YWU4;A0A0U1RPY3;D3YWA9;D3YTR6	Protein spinster homolog 1	Spns1	sp|Q8R0G7|SPNS1_MOUSE Protein spinster homolog 1 OS=Mus musculus OX=10090 GN=Spns1 PE=2 SV=1;tr|D6REG2|D6REG2_MOUSE Protein spinster homolog 1 OS=Mus musculus OX=10090 GN=Spns1 PE=1 SV=1;tr|A0A0U1RNZ2|A0A0U1RNZ2_MOUSE Protein spinster homolog 1 OS=Mus musc	14368	201679	SGELEVPDCEGLQR	_SGELEVPDCEGLQR_	sydney_09	2	794.867	1587.72	1.2349	0.00098156	18.026	0.4178	4967	102.53	49.806	201679
Q8K284;Q3UPZ9;Q3UTP3;A0A0U1RPD8;Q3UHL0;Q8K284-2	General transcription factor 3C polypeptide 1	Gtf3c1	sp|Q8K284|TF3C1_MOUSE General transcription factor 3C polypeptide 1 OS=Mus musculus OX=10090 GN=Gtf3c1 PE=1 SV=2;tr|Q3UPZ9|Q3UPZ9_MOUSE B-block_TFIIIC domain-containing protein (Fragment) OS=Mus musculus OX=10090 GN=Gtf3c1 PE=2 SV=1;tr|Q3UTP3|Q3UTP3_MOUSE	8956	128665	KNNTSENGLTGR	_KNN(Deamidation (NQ))TSEN(Deamidation (NQ))GLTGR_	sydney_30	2	646.807	1291.6	-3.9022	-0.002524	16.821	0.40472	3439	60.102	18.654	128665
Q3TZX8;A0A0U1RPV7;Q3TZX8-3;Q3TZX8-2	Polynucleotide 5-hydroxyl-kinase NOL9	Nol9	sp|Q3TZX8|NOL9_MOUSE Polynucleotide 5-hydroxyl-kinase NOL9 OS=Mus musculus OX=10090 GN=Nol9 PE=1 SV=1;tr|A0A0U1RPV7|A0A0U1RPV7_MOUSE Polynucleotide 5-hydroxyl-kinase NOL9 (Fragment) OS=Mus musculus OX=10090 GN=Nol9 PE=1 SV=1;sp|Q3TZX8-3|NOL9_MOUSE Isofor	18490	260188	YFPPLGSIMILER	_YFPPLGSIMILER_	sydney_12	2	768.418	1534.82	1.6441	0.0012633	40.912	0.86561	14711	94.363	70.99	260188
O54885;A0A140LHP7	TYRO protein tyrosine kinase-binding protein	Tyrobp	sp|O54885|TYOBP_MOUSE TYRO protein tyrosine kinase-binding protein OS=Mus musculus OX=10090 GN=Tyrobp PE=1 SV=1;tr|A0A140LHP7|A0A140LHP7_MOUSE TYRO protein tyrosine kinase-binding protein (Fragment) OS=Mus musculus OX=10090 GN=Tyrobp PE=1 SV=1	13198	186297	QHIAETESPYQELQGQRPEVYSDLNTQR	_QHIAETESPYQELQGQRPEVYSDLNTQR_	sydney_05	3	1106.2	3315.58	-0.14614	-0.00016166	20.423	0.53514	6381	146.15	123.62	186297
Q3ULM0;A0A140LJ38;A0A140LI23;A0A140LIX8;Q3ULM0-2	Coiled-coil domain-containing protein 106	Ccdc106	sp|Q3ULM0|CC106_MOUSE Coiled-coil domain-containing protein 106 OS=Mus musculus OX=10090 GN=Ccdc106 PE=1 SV=1;tr|A0A140LJ38|A0A140LJ38_MOUSE Coiled-coil domain-containing protein 106 (Fragment) OS=Mus musculus OX=10090 GN=Ccdc106 PE=4 SV=1;tr|A0A140LI23|A0	12213	174218	NDRNNRWR	_N(Deamidation (NQ))DRN(Deamidation (NQ))NRWR_	sydney_11	1	1132.52	1131.52	2.6737	0.003028	11.971	0.87458	2082	64.803	26.027	174218
E9Q173;A0A140LIJ9	BTB/POZ domain-containing protein 16	Btbd16	sp|E9Q173|BTBDG_MOUSE BTB/POZ domain-containing protein 16 OS=Mus musculus OX=10090 GN=Btbd16 PE=4 SV=1;tr|A0A140LIJ9|A0A140LIJ9_MOUSE BTB/POZ domain-containing protein 16 OS=Mus musculus OX=10090 GN=Btbd16 PE=4 SV=1	18442	259585	YEIQAQTLVDGRWQEFRTNQIMQK	_YEIQ(Deamidation (NQ))AQ(Deamidation (NQ))TLVDGRWQ(Deamidation (NQ))EFRTN(Deamidation (NQ))QIMQ(Deamidation (NQ))K_	sydney_23	3	996.475	2986.4	-4.03	-0.0040158	42.472	0.42952	14879	42.746	10.04	259585
O88455;Q4FJX5;Q3UIQ5;A0A140LIT2	7-dehydrocholesterol reductase	Dhcr7	sp|O88455|DHCR7_MOUSE 7-dehydrocholesterol reductase OS=Mus musculus OX=10090 GN=Dhcr7 PE=1 SV=1;tr|Q4FJX5|Q4FJX5_MOUSE Dhcr7 protein OS=Mus musculus OX=10090 GN=Dhcr7 PE=2 SV=1;tr|Q3UIQ5|Q3UIQ5_MOUSE Uncharacterized protein OS=Mus musculus OX=10090 GN=Dhc	716	9913	AIECSYTSADGLK	_AIECSYTSADGLK_	sydney_04	2	707.83	1413.64	4.1408	0.002931	13.485	0.33225	3103	106.29	79.037	9913
Q9Z2A5;A0A140LJ98;Q8BP95;Q4FCQ7;Q4FCQ6;J3QNU1;A0A1L1SQ41;Q9Z2A5-2	Arginyl-tRNA--protein transferase 1	Ate1	sp|Q9Z2A5|ATE1_MOUSE Arginyl-tRNA--protein transferase 1 OS=Mus musculus OX=10090 GN=Ate1 PE=1 SV=2;tr|A0A140LJ98|A0A140LJ98_MOUSE Arginyl-tRNA--protein transferase 1 (Fragment) OS=Mus musculus OX=10090 GN=Ate1 PE=1 SV=1;tr|Q8BP95|Q8BP95_MOUSE ATE_C domain	5460	76214	FNQDPEAEDEGR	_FNQDPEAEDEGR_	sydney_05	2	703.795	1405.57	0.33151	0.00023332	8.0565	0.32809	1346	93.058	72.156	76214
J3QMY9;A0A182DWE7		Gm960	sp|J3QMY9|TO6BL_MOUSE Type 2 DNA topoisomerase 6 subunit B-like OS=Mus musculus OX=10090 GN=Top6bl PE=1 SV=2;tr|A0A182DWE7|A0A182DWE7_MOUSE Predicted gene 960 OS=Mus musculus OX=10090 GN=Gm960 PE=4 SV=1	12435	177136	NISAQNTKDQHKNIAQEFPEESIGQAENK	_N(Deamidation (NQ))ISAQNTKDQHKNIAQEFPEESIGQAENK_	sydney_21	3	1090.53	3268.56	NA	NA	42.947	1	14871	46.307	30.666	177136
Q64704;Q64704-2;A0A1C7CYU4;Q8CAN1;Q3UZI9;A0A1B0GRC2;Q64704-4	Syntaxin-3	Stx3	sp|Q64704|STX3_MOUSE Syntaxin-3 OS=Mus musculus OX=10090 GN=Stx3 PE=1 SV=1;sp|Q64704-2|STX3_MOUSE Isoform 3B of Syntaxin-3 OS=Mus musculus OX=10090 GN=Stx3;tr|A0A1C7CYU4|A0A1C7CYU4_MOUSE Syntaxin-3 OS=Mus musculus OX=10090 GN=Stx3 PE=1 SV=1;tr|Q8CAN1|Q8CAN	11511	163938	LYSIILSAPIPEPK	_LYSIILSAPIPEPK_	sydney_09	2	770.953	1539.89	-1.2131	-0.00093523	33.831	0.42625	12293	112.13	94.229	163938
O70209;A0A1B0GSX6	PDZ and LIM domain protein 3	Pdlim3	sp|O70209|PDLI3_MOUSE PDZ and LIM domain protein 3 OS=Mus musculus OX=10090 GN=Pdlim3 PE=1 SV=1;tr|A0A1B0GSX6|A0A1B0GSX6_MOUSE PDZ and LIM domain protein 3 OS=Mus musculus OX=10090 GN=Pdlim3 PE=1 SV=1	12997	184370	PQNVVLPGPAPWGFR	_PQNVVLPGPAPWGFR_	sydney_04	2	817.944	1633.87	1.2752	0.001043	31.099	0.22597	11383	117.67	89.178	184370
Q99LJ5;A0A1D5RLU9;A0A1D5RLE8;A0A1D5RM50;Q3TA49	CKLF-like MARVEL transmembrane domain-containing protein 3	Cmtm3	sp|Q99LJ5|CKLF3_MOUSE CKLF-like MARVEL transmembrane domain-containing protein 3 OS=Mus musculus OX=10090 GN=Cmtm3 PE=2 SV=1;tr|A0A1D5RLU9|A0A1D5RLU9_MOUSE CKLF-like MARVEL transmembrane domain-containing protein 3 (Fragment) OS=Mus musculus OX=10090 GN=Cm	12104	172501	MWPPDAEPEPDPESAHGPR	_(Acetyl (Protein N-term))MWPPDAEPEPDPESAHGPR_	sydney_09	2	1078.97	2155.93	-0.90314	-0.00097446	24.966	0.81312	8195	222.72	198.16	172501
Q91WE2;A0A1D5RLF2;A0A1D5RLI3;A0A1D5RLY1;A0A1D5RLX7;A0A1D5RLW0;A0A1D5RLU2	Protein FAM192A	Fam192a	sp|Q91WE2|PIP30_MOUSE PSME3-interacting protein OS=Mus musculus OX=10090 GN=Psme3ip1 PE=1 SV=1;tr|A0A1D5RLF2|A0A1D5RLF2_MOUSE PSME3-interacting protein (Fragment) OS=Mus musculus OX=10090 GN=Fam192a PE=1 SV=1;tr|A0A1D5RLI3|A0A1D5RLI3_MOUSE PSME3-interactin	6440	91495	GLDEDETNFLDEVSR	_GLDEDETNFLDEVSR_	sydney_10	2	869.892	1737.77	0.071582	6.2268e-05	28.558	0.41328	9169	212.89	186.11	91495
Q80UJ7;A0A1D5RLG3;Q3UYK8	Rab3 GTPase-activating protein catalytic subunit	Rab3gap1	sp|Q80UJ7|RB3GP_MOUSE Rab3 GTPase-activating protein catalytic subunit OS=Mus musculus OX=10090 GN=Rab3gap1 PE=1 SV=4;tr|A0A1D5RLG3|A0A1D5RLG3_MOUSE Rab3 GTPase-activating protein catalytic subunit OS=Mus musculus OX=10090 GN=Rab3gap1 PE=1 SV=1;tr|Q3UYK8|Q	137	1752	AANPGCFLEDFVR	_AANPGCFLEDFVR_	sydney_01	2	748.354	1494.69	-1.0071	-0.0007537	33.377	0.32984	11568	102.95	76.85	1752
P02802;A0A1D5RLN7	Metallothionein-1	Mt1	sp|P02802|MT1_MOUSE Metallothionein-1 OS=Mus musculus OX=10090 GN=Mt1 PE=1 SV=1;tr|A0A1D5RLN7|A0A1D5RLN7_MOUSE Metallothionein-1 OS=Mus musculus OX=10090 GN=Mt1 PE=1 SV=1	11634	166162	MDPNCSCSTGGSCTCTSSCACK	_(Acetyl (Protein N-term))MDPNCSCSTGGSCTCTSSCACK_	sydney_05	2	1265.43	2528.85	-0.55388	-0.0007009	11.191	0.34415	2348	115.5	115.5	166162
Q8C5L7;Q8C545;A0A1D5RLR3	RNA-binding protein 34	Rbm34	sp|Q8C5L7|RBM34_MOUSE RNA-binding protein 34 OS=Mus musculus OX=10090 GN=Rbm34 PE=1 SV=2;tr|Q8C545|Q8C545_MOUSE Uncharacterized protein OS=Mus musculus OX=10090 PE=2 SV=1;tr|A0A1D5RLR3|A0A1D5RLR3_MOUSE RNA-binding protein 34 OS=Mus musculus OX=10090 GN=Rbm	9041	129721	LAALFSTAEPSAPPVFVPVPQETSK	_LAALFSTAEPSAPPVFVPVPQETSK_	sydney_28	2	1292.19	2582.36	-3.2869	-0.0042472	38.327	0.23845	12959	73.833	48.78	129721
A0A1D5RLZ5;Q8VEB4	Group XV phospholipase A2	Pla2g15	tr|A0A1D5RLZ5|A0A1D5RLZ5_MOUSE Group XV phospholipase A2 OS=Mus musculus OX=10090 GN=Pla2g15 PE=1 SV=1;sp|Q8VEB4|PAG15_MOUSE Group XV phospholipase A2 OS=Mus musculus OX=10090 GN=Pla2g15 PE=1 SV=1	7383	104976	HPPVVLVPGDLGNQLEAK	_HPPVVLVPGDLGNQLEAK_	sydney_14	2	942.023	1882.03	1.5173	0.0014293	25.513	0.27921	8418	138.35	105.26	104976
A0A1D5RM99;F6V035		Ccdc149	tr|A0A1D5RM99|A0A1D5RM99_MOUSE Coiled-coil domain-containing 149 (Fragment) OS=Mus musculus OX=10090 GN=Ccdc149 PE=1 SV=1;tr|F6V035|F6V035_MOUSE Coiled-coil domain-containing 149 OS=Mus musculus OX=10090 GN=Ccdc149 PE=1 SV=1	8152	116811	ILGNRVAELEK	_ILGN(Deamidation (NQ))RVAELEK_	sydney_05	2	621.856	1241.7	-0.57333	-0.00035653	13.792	0.5833	3347	74.92	6.9273	116811
Q9D385;A0A1D5RMA5;Q9D385-2	ADP-ribosylation factor-like protein 2-binding protein	Arl2bp	sp|Q9D385|AR2BP_MOUSE ADP-ribosylation factor-like protein 2-binding protein OS=Mus musculus OX=10090 GN=Arl2bp PE=1 SV=1;tr|A0A1D5RMA5|A0A1D5RMA5_MOUSE ADP-ribosylation factor-like protein 2-binding protein OS=Mus musculus OX=10090 GN=Arl2bp PE=1 SV=1;sp|	11233	159808	LTYTPIFNEYISLVEK	_LTYTPIFNEYISLVEK_	sydney_16	2	965.514	1929.01	0.083526	8.0646e-05	41.462	0.43024	9571	83.573	58.973	159808
A0A1D5RMI0;F8WHV1;Q9D187	Mitotic spindle-associated MMXD complex subunit MIP18	Fam96b	tr|A0A1D5RMI0|A0A1D5RMI0_MOUSE Cytosolic iron-sulfur assembly component 2B OS=Mus musculus OX=10090 GN=Ciao2b PE=1 SV=1;tr|F8WHV1|F8WHV1_MOUSE Cytosolic iron-sulfur assembly component 2B OS=Mus musculus OX=10090 GN=Ciao2b PE=1 SV=1;sp|Q9D187|CIA2B_MOUSE Cy	14369	201688	SGERPVTAGEEDEEVPDSIDAR	_SGERPVTAGEEDEEVPDSIDAR_	sydney_08	3	786.695	2357.06	-0.12265	-9.6485e-05	14.908	0.42625	2654	104.41	81.789	201688
A0A1D5RMM7			tr|A0A1D5RMM7|A0A1D5RMM7_MOUSE Huntingtin-interacting protein 1 OS=Mus musculus OX=10090 GN=Hip1 PE=1 SV=1	11588	165561	MCITPGFYTVSVNK	_M(Oxidation (M))CITPGFYTVSVN(Deamidation (NQ))K_	sydney_05	3	545.258	1632.75	0.1169	6.3738e-05	10.522	0.30926	2113	42.785	18.968	165561
Q2LKU9;A0A1G5SJE9;A0A1G5SJ32;Q2LKU9-2		Nlrp1a	sp|Q2LKU9|NLR1A_MOUSE NACHT, LRR and PYD domains-containing protein 1a OS=Mus musculus OX=10090 GN=Nlrp1a PE=1 SV=1;tr|A0A1G5SJE9|A0A1G5SJE9_MOUSE NLR family, pyrin domain containing 1A, PWK/PhJ strain specific OS=Mus musculus OX=10090 GN=OTTMUSPWKG0005938	12497	177786	NLFQNFTK	_N(Deamidation (NQ))LFQ(Deamidation (NQ))N(Deamidation (NQ))FTK_	sydney_26	1	1014.48	1013.47	2.9441	0.0029867	21.455	0.69568	5308	44.721	19.798	177786
P41241;A0A1L1SR46;A0A1L1STA1;Q3UVH2	Tyrosine-protein kinase CSK;Non-specific protein-tyrosine kinase	Csk	sp|P41241|CSK_MOUSE Tyrosine-protein kinase CSK OS=Mus musculus OX=10090 GN=Csk PE=1 SV=2;tr|A0A1L1SR46|A0A1L1SR46_MOUSE Tyrosine-protein kinase CSK (Fragment) OS=Mus musculus OX=10090 GN=Csk PE=1 SV=1;tr|A0A1L1STA1|A0A1L1STA1_MOUSE Tyrosine-protein kinase	10458	149885	LLYPPETGLFLVR	_LLYPPETGLFLVR_	sydney_06	2	759.44	1516.87	1.7622	0.0013383	36.868	0.38277	13196	97.277	61.832	149885
Q9JLR9;A0A1L1SR69;A0A1L1ST61;A0A1L1SV00;Q8R472	HIG1 domain family member 1A, mitochondrial	Higd1a	sp|Q9JLR9|HIG1A_MOUSE HIG1 domain family member 1A, mitochondrial OS=Mus musculus OX=10090 GN=Higd1a PE=1 SV=1;tr|A0A1L1SR69|A0A1L1SR69_MOUSE HIG1 domain family member 1A, mitochondrial (Fragment) OS=Mus musculus OX=10090 GN=Higd1a PE=1 SV=1;tr|A0A1L1ST61|	15131	211621	STNTDLSLSSYDEGQGSK	_(Acetyl (Protein N-term))STNTDLSLSSYDEGQGSK_	sydney_15	2	965.929	1929.84	-0.56418	-0.00054496	21.32	0.23288	6734	76.311	49.174	211621
Q9CXV9;A0A1L1SSU2;A0A1N9M8A6	DCN1-like protein 5	Dcun1d5	sp|Q9CXV9|DCNL5_MOUSE DCN1-like protein 5 OS=Mus musculus OX=10090 GN=Dcun1d5 PE=1 SV=1;tr|A0A1L1SSU2|A0A1L1SSU2_MOUSE DCN1-like protein (Fragment) OS=Mus musculus OX=10090 GN=Dcun1d5 PE=1 SV=1;tr|A0A1N9M8A6|A0A1N9M8A6_MOUSE DCN1-like protein 5 OS=Mus musc	14768	206612	SMLALLLGR	_SMLALLLGR_	sydney_11	2	487.297	972.579	-0.19173	-9.3432e-05	35.815	0.28666	12702	88.942	74.956	206612
Q91W89;Q3TBQ3;E9PYM7;E9PZ88;F8WIE1;Q8BWY6;A0A1S6GWG9	Alpha-mannosidase 2C1;Alpha-mannosidase	Man2c1	sp|Q91W89|MA2C1_MOUSE Alpha-mannosidase 2C1 OS=Mus musculus OX=10090 GN=Man2c1 PE=1 SV=1;tr|Q3TBQ3|Q3TBQ3_MOUSE Alpha-mann_mid domain-containing protein (Fragment) OS=Mus musculus OX=10090 GN=Man2c1 PE=2 SV=1;tr|E9PYM7|E9PYM7_MOUSE Alpha-mannosidase 2C1 (F	17662	249065	VQLSSPGQLFTALER	_VQLSSPGQLFTALER_	sydney_23	2	823.449	1644.88	0.35202	0.00028987	33.598	0.27846	11037	83.226	48.002	249065
Q8R3P3;A0A1S6GWI2;P61166	Transmembrane protein 258	Tmem258	tr|Q8R3P3|Q8R3P3_MOUSE 1810006K21Rik protein OS=Mus musculus OX=10090 GN=Tmem258 PE=2 SV=1;tr|A0A1S6GWI2|A0A1S6GWI2_MOUSE Uncharacterized protein OS=Mus musculus OX=10090 GN=Tmem258 PE=2 SV=1;sp|P61166|TM258_MOUSE Transmembrane protein 258 OS=Mus musculus	11684	166763	MELEAMSR	_(Acetyl (Protein N-term))MELEAMSR_	sydney_25	2	504.728	1007.44	NA	NA	26.121	1	7761	116.73	68.222	166763
P58501;A0A1S6GWK5	PAX3- and PAX7-binding protein 1	Paxbp1	sp|P58501|PAXB1_MOUSE PAX3- and PAX7-binding protein 1 OS=Mus musculus OX=10090 GN=Paxbp1 PE=1 SV=3;tr|A0A1S6GWK5|A0A1S6GWK5_MOUSE GCFC domain-containing protein OS=Mus musculus OX=10090 GN=Paxbp1 PE=2 SV=1	2041	27848	DEADVALLPTIVEK	_DEADVALLPTIVEK_	sydney_12	2	756.911	1511.81	-1.206	-0.00091285	32.24	0.37176	10880	90.653	66.362	27848
Q9D3G5;A0A1W2P6E3;A0A1W2P6Y3;Q3U5V8;Q3TAS3	Syntaxin-11	Stx11	sp|Q9D3G5|STX11_MOUSE Syntaxin-11 OS=Mus musculus OX=10090 GN=Stx11 PE=1 SV=1;tr|A0A1W2P6E3|A0A1W2P6E3_MOUSE Syntaxin-11 (Fragment) OS=Mus musculus OX=10090 GN=Stx11 PE=1 SV=1;tr|A0A1W2P6Y3|A0A1W2P6Y3_MOUSE Syntaxin-11 (Fragment) OS=Mus musculus OX=10090 G	11813	168460	MKDRLAELQELSR	_(Acetyl (Protein N-term))M(Oxidation (M))KDRLAELQ(Deamidation (NQ))ELSR_	sydney_07	2	824.422	1646.83	-0.060767	-5.0097e-05	21.519	0.8944	6033	79.148	15.524	168460
E9Q6R7;A0A1W2P6L4;Q8C7R5;Q3TR59;Q3UYS4;A0A1W2P8G5;Q810I5;Q6P6L2;A0A1W2P8A5;O08614		Utrn	tr|E9Q6R7|E9Q6R7_MOUSE Utrophin OS=Mus musculus OX=10090 GN=Utrn PE=1 SV=1;tr|A0A1W2P6L4|A0A1W2P6L4_MOUSE Utrophin (Fragment) OS=Mus musculus OX=10090 GN=Utrn PE=1 SV=1;tr|Q8C7R5|Q8C7R5_MOUSE Uncharacterized protein (Fragment) OS=Mus musculus OX=10090 PE=2	10164	146219	LLDLLEGLTGTSLPK	_LLDLLEGLTGTSLPK_	sydney_17	2	785.459	1568.9	-0.35589	-0.00027954	41.255	0.28682	12706	122.51	95.362	146219
Q9DBR7;Q3TS88;A0A1W2P750;Q9DBR7-2	Protein phosphatase 1 regulatory subunit 12A	Ppp1r12a	sp|Q9DBR7|MYPT1_MOUSE Protein phosphatase 1 regulatory subunit 12A OS=Mus musculus OX=10090 GN=Ppp1r12a PE=1 SV=2;tr|Q3TS88|Q3TS88_MOUSE PRKG1_interact domain-containing protein (Fragment) OS=Mus musculus OX=10090 GN=Ppp1r12a PE=2 SV=1;tr|A0A1W2P750|A0A1W2	11464	163409	LYEQILAENEK	_LYEQILAENEK_	sydney_11	2	675.351	1348.69	-1.2474	-0.00084242	18.396	0.46853	4699	126.55	83.329	163409
Q64281;A0A1W2P7X1;Q64281-2	Leukocyte immunoglobulin-like receptor subfamily B member 4	Lilrb4	sp|Q64281|LIRB4_MOUSE Leukocyte immunoglobulin-like receptor subfamily B member 4 OS=Mus musculus OX=10090 GN=Lilrb4 PE=1 SV=1;tr|A0A1W2P7X1|A0A1W2P7X1_MOUSE Predicted gene, 49339 OS=Mus musculus OX=10090 GN=Gm49339 PE=1 SV=1;sp|Q64281-2|LIRB4_MOUSE Isofor	15214	212731	SVNPWDTQVPLETR	_SVNPWDTQVPLETR_	sydney_10	2	821.415	1640.82	0.78565	0.00064534	24.964	0.58127	7493	187.76	153.01	212731
P41731;A0A1W2P8C6;Q3UC80;Q8BT06	CD63 antigen;Tetraspanin	Cd63	sp|P41731|CD63_MOUSE CD63 antigen OS=Mus musculus OX=10090 GN=Cd63 PE=1 SV=2;tr|A0A1W2P8C6|A0A1W2P8C6_MOUSE Tetraspanin (Fragment) OS=Mus musculus OX=10090 GN=Cd63 PE=1 SV=1;tr|Q3UC80|Q3UC80_MOUSE Tetraspanin OS=Mus musculus OX=10090 GN=Cd63 PE=2 SV=1;tr|Q	14338	201140	SFQQQMQNYLK	_SFQQQMQNYLK_	sydney_10	2	707.843	1413.67	-0.54114	-0.00038304	21.946	0.57957	6053	121.85	69.063	201140
A0A1Y7VM92;A0A1Y7VJE6			tr|A0A1Y7VM92|A0A1Y7VM92_MOUSE Predicted gene, 36864 OS=Mus musculus OX=10090 GN=Gm36864 PE=4 SV=1;tr|A0A1Y7VJE6|A0A1Y7VJE6_MOUSE Predicted gene, 36864 OS=Mus musculus OX=10090 GN=Gm36864 PE=4 SV=1	8948	128610	KLSNVEPSTSTPMPR	_KLSN(Deamidation (NQ))VEPSTSTPM(Oxidation (M))PR_	sydney_13	3	554.279	1659.81	1.633	0.00090512	19.159	0.58713	5193	40.025	10.113	128610
Q8VC77;A0A1Y7VMC8		Akr1c20	tr|Q8VC77|Q8VC77_MOUSE Akr1c20 protein OS=Mus musculus OX=10090 GN=Akr1c20 PE=1 SV=1;tr|A0A1Y7VMC8|A0A1Y7VMC8_MOUSE Aldo-keto reductase family 1, member C20 (Fragment) OS=Mus musculus OX=10090 GN=Akr1c20 PE=1 SV=1	8064	115599	IKENMQVFEFQLTSVDMK	_IKEN(Deamidation (NQ))M(Oxidation (M))Q(Deamidation (NQ))VFEFQ(Deamidation (NQ))LTSVDM(Oxidation (M))K_	sydney_18	2	1111.52	2221.02	-0.52617	-0.00058485	41.251	0.38383	14276	52.693	19.746	115599
Q9CXR1;A0A1Y7VN19	Dehydrogenase/reductase SDR family member 7	Dhrs7	sp|Q9CXR1|DHRS7_MOUSE Dehydrogenase/reductase SDR family member 7 OS=Mus musculus OX=10090 GN=Dhrs7 PE=1 SV=2;tr|A0A1Y7VN19|A0A1Y7VN19_MOUSE Dehydrogenase/reductase SDR family member 7 (Fragment) OS=Mus musculus OX=10090 GN=Dhrs7 PE=1 SV=1	6133	86326	GFFNALHSELGQYPGITFCNVYPGPVQSDIVK	_GFFNALHSELGQYPGITFCNVYPGPVQSDIVK_	sydney_07	3	1185.59	3553.73	0.17696	0.0002098	38.881	0.57552	13874	74.364	60.416	86326
A0A1Z4VJI9			tr|A0A1Z4VJI9|A0A1Z4VJI9_MOUSE Neurosecretory protein GL OS=Mus musculus OX=10090 GN=Gm39653 PE=2 SV=1	8898	127858	KELIEDLTSMQMQKR	_KELIEDLTSM(Oxidation (M))Q(Deamidation (NQ))M(Oxidation (M))QKR_	sydney_27	2	941.966	1881.92	NA	NA	26.069	1	7348	72.096	26.937	127858
Q7TMY4;A0A286YCW5;A0A286YDT0;Q7TMY4-2	THO complex subunit 7 homolog	Thoc7	sp|Q7TMY4|THOC7_MOUSE THO complex subunit 7 homolog OS=Mus musculus OX=10090 GN=Thoc7 PE=1 SV=2;tr|A0A286YCW5|A0A286YCW5_MOUSE THO complex subunit 7 homolog OS=Mus musculus OX=10090 GN=Thoc7 PE=1 SV=1;tr|A0A286YDT0|A0A286YDT0_MOUSE THO complex subunit 7 ho	5902	83318	GAVTDDEVIRK	_(Acetyl (Protein N-term))GAVTDDEVIRK_	sydney_15	2	622.828	1243.64	-2.2784	-0.001419	13.039	0.61185	2986	144.9	100.18	83318
Q03147;Q8CAC4;A0A286YDC0	Cyclin-dependent kinase 7	Cdk7	sp|Q03147|CDK7_MOUSE Cyclin-dependent kinase 7 OS=Mus musculus OX=10090 GN=Cdk7 PE=1 SV=2;tr|Q8CAC4|Q8CAC4_MOUSE Protein kinase domain-containing protein OS=Mus musculus OX=10090 GN=Cdk7 PE=2 SV=1;tr|A0A286YDC0|A0A286YDC0_MOUSE Cyclin-dependent kinase 7 OS	17559	247892	VPFLPGDSDLDQLTR	_VPFLPGDSDLDQLTR_	sydney_05	2	836.931	1671.85	-2.2212	-0.001859	31.433	0.77917	11518	96.229	63.9	247892
Q8K072;A0A2I3BQJ3	Receptor expression-enhancing protein 4	Reep4	sp|Q8K072|REEP4_MOUSE Receptor expression-enhancing protein 4 OS=Mus musculus OX=10090 GN=Reep4 PE=1 SV=1;tr|A0A2I3BQJ3|A0A2I3BQJ3_MOUSE Receptor expression-enhancing protein OS=Mus musculus OX=10090 GN=Reep4 PE=1 SV=1	14508	203631	SIPDTPVPTYQDPLYLEDQVPR	_SIPDTPVPTYQDPLYLEDQVPR_	sydney_20	2	1272.14	2542.26	3.8624	0.0049135	32.173	0.38149	9802	125.28	87.09	203631
Q8BP71;A0A2I3BR20;Q8BP71-5	RNA binding protein fox-1 homolog 2	Rbfox2	sp|Q8BP71|RFOX2_MOUSE RNA binding protein fox-1 homolog 2 OS=Mus musculus OX=10090 GN=Rbfox2 PE=1 SV=2;tr|A0A2I3BR20|A0A2I3BR20_MOUSE RNA-binding protein fox-1 homolog 2 (Fragment) OS=Mus musculus OX=10090 GN=Rbfox2 PE=1 SV=1;sp|Q8BP71-5|RFOX2_MOUSE Isofor	380	5234	AEGGQAQQQPPQLGPGAAAR	_(Acetyl (Protein N-term))AEGGQAQQQPPQLGPGAAAR_	sydney_07	2	987.493	1972.97	0.18865	0.00018629	16.074	0.3247	3446	80.312	47.982	5234
A0A2I3BRS9;Q8BH93	MAPK-interacting and spindle-stabilizing protein-like	Mapk1ip1l	tr|A0A2I3BRS9|A0A2I3BRS9_MOUSE MAPK-interacting and spindle-stabilizing protein-like (Fragment) OS=Mus musculus OX=10090 GN=Mapk1ip1l PE=1 SV=1;sp|Q8BH93|MISSL_MOUSE MAPK-interacting and spindle-stabilizing protein-like OS=Mus musculus OX=10090 GN=Mapk1ip1	14137	198771	SDEFSLADALPEQSSAKPPAVTNTK	_(Acetyl (Protein N-term))SDEFSLADALPEQSSAKPPAVTNTK_	sydney_13	2	1323.15	2644.29	-0.47413	-0.00062734	28.904	0.36704	9634	137.73	99.538	198771
A0A2I3BS49;Q9CXU4;Q8JZQ1;Q9WTQ8	Mitochondrial import inner membrane translocase subunit Tim23	Timm23	tr|A0A2I3BS49|A0A2I3BS49_MOUSE Mitochondrial import inner membrane translocase subunit Tim23 OS=Mus musculus OX=10090 GN=Timm23 PE=1 SV=1;tr|Q9CXU4|Q9CXU4_MOUSE Mitochondrial import inner membrane translocase subunit TIM23 OS=Mus musculus OX=10090 GN=Timm2	18706	263232	YLVQDTDEFILPTGANK	_YLVQDTDEFILPTGANK_	sydney_23	2	962.489	1922.96	0.21586	0.00020776	29.265	0.41797	9132	135.6	105.39	263232
P62878;A0A2R8W6R3	E3 ubiquitin-protein ligase RBX1;E3 ubiquitin-protein ligase RBX1, N-terminally processed	Rbx1	sp|P62878|RBX1_MOUSE E3 ubiquitin-protein ligase RBX1 OS=Mus musculus OX=10090 GN=Rbx1 PE=1 SV=1;tr|A0A2R8W6R3|A0A2R8W6R3_MOUSE E3 ubiquitin-protein ligase RBX1 OS=Mus musculus OX=10090 GN=Rbx1 PE=1 SV=1	28	352	AAAMDVDTPSGTNSGAGK	_(Acetyl (Protein N-term))AAAMDVDTPSGTNSGAGK_	sydney_09	2	846.381	1690.75	-0.10107	-8.5541e-05	16.926	0.9644	4505	248.32	201.02	352
O08908;Q3UK33;A0A2X0SZ21	Phosphatidylinositol 3-kinase regulatory subunit beta	Pik3r2	sp|O08908|P85B_MOUSE Phosphatidylinositol 3-kinase regulatory subunit beta OS=Mus musculus OX=10090 GN=Pik3r2 PE=1 SV=2;tr|Q3UK33|Q3UK33_MOUSE Uncharacterized protein OS=Mus musculus OX=10090 GN=Pik3r2 PE=2 SV=1;tr|A0A2X0SZ21|A0A2X0SZ21_MOUSE PIK3R2 (Fragm	13826	194227	RMNSLKPDLMQLR	_RM(Oxidation (M))N(Deamidation (NQ))SLKPDLM(Oxidation (M))QLR_	sydney_29	2	817.921	1633.83	-0.37485	-0.0003066	18.957	0.20045	4032	66.056	12.818	194227
P47941;A0A338P675	Crk-like protein	Crkl	sp|P47941|CRKL_MOUSE Crk-like protein OS=Mus musculus OX=10090 GN=Crkl PE=1 SV=2;tr|A0A338P675|A0A338P675_MOUSE Crk-like protein (Fragment) OS=Mus musculus OX=10090 GN=Crkl PE=1 SV=1	15969	224442	TLYDFPGNDAEDLPFK	_TLYDFPGNDAEDLPFK_	sydney_12	2	921.433	1840.85	-0.058185	-5.3614e-05	31.396	0.83711	10493	116.13	88.972	224442
Q62108;A0A338P6E5;A0A338P6I6;Q62108-3;Q62108-2	Disks large homolog 4	Dlg4	sp|Q62108|DLG4_MOUSE Disks large homolog 4 OS=Mus musculus OX=10090 GN=Dlg4 PE=1 SV=1;tr|A0A338P6E5|A0A338P6E5_MOUSE Disks large homolog 4 OS=Mus musculus OX=10090 GN=Dlg4 PE=1 SV=1;tr|A0A338P6I6|A0A338P6I6_MOUSE Disks large homolog 4 OS=Mus musculus OX=10	14596	204654	SLENVLEINK	_SLENVLEINK_	sydney_10	2	579.822	1157.63	2.8305	0.0016412	20.613	0.21594	5474	86.67	27.855	204654
Q923G2;A0A338P6M3	DNA-directed RNA polymerases I, II, and III subunit RPABC3	Polr2h	sp|Q923G2|RPAB3_MOUSE DNA-directed RNA polymerases I, II, and III subunit RPABC3 OS=Mus musculus OX=10090 GN=Polr2h PE=1 SV=3;tr|A0A338P6M3|A0A338P6M3_MOUSE DNA-directed RNA polymerases I, II, and III subunit RPABC3 OS=Mus musculus OX=10090 GN=Polr2h PE=4	608	8133	AGILFEDIFDVK	_(Acetyl (Protein N-term))AGILFEDIFDVK_	sydney_09	2	704.872	1407.73	2.261	0.0015937	43.042	0.19079	16287	123.86	74.437	8133
P18608;A0A3B2W3M7;Q8CEW1	Non-histone chromosomal protein HMG-14	Hmgn1	sp|P18608|HMGN1_MOUSE Non-histone chromosomal protein HMG-14 OS=Mus musculus OX=10090 GN=Hmgn1 PE=1 SV=2;tr|A0A3B2W3M7|A0A3B2W3M7_MOUSE Non-histone chromosomal protein HMG-14 OS=Mus musculus OX=10090 GN=Hmgn1 PE=1 SV=1;tr|Q8CEW1|Q8CEW1_MOUSE Uncharacterize	13007	184536	QADVADQQTTELPAENGETENQSPASEEEK	_QADVADQQTTELPAEN(Deamidation (NQ))GETENQSPASEEEK_	sydney_12	3	1082.81	3245.4	1.2792	0.0013851	14.688	0.66184	2851	276.06	245.46	184536
G5E8Z2;A0A3B2W725;A0A3Q4EGS4	Transcription initiation factor TFIID subunit 4B	Taf4b	sp|G5E8Z2|TAF4B_MOUSE Transcription initiation factor TFIID subunit 4B OS=Mus musculus OX=10090 GN=Taf4b PE=2 SV=2;tr|A0A3B2W725|A0A3B2W725_MOUSE Transcription initiation factor TFIID subunit 4B OS=Mus musculus OX=10090 GN=Taf4b PE=1 SV=1;tr|A0A3Q4EGS4|A0A	13246	186800	QITLPGNKLLSLQAQR	_Q(Deamidation (NQ))ITLPGN(Deamidation (NQ))KLLSLQ(Deamidation (NQ))AQR_	sydney_02	3	595.004	1781.99	-2.5616	-0.0015241	34.723	0.2825	12452	44.196	16.429	186800
A0A3B2WB97			tr|A0A3B2WB97|A0A3B2WB97_MOUSE SH3 domain-binding glutamic acid-rich protein OS=Mus musculus OX=10090 GN=Sh3bgr PE=1 SV=1	11317	161184	LVLQLSQNIR	_LVLQ(Deamidation (NQ))LSQ(Deamidation (NQ))N(Deamidation (NQ))IR_	sydney_18	2	593.838	1185.66	-0.012462	-7.4005e-06	22.394	0.63037	5865	84.743	6.6303	161184
Q9D8M4;A0A3B2WD11;Q3U8B9	60S ribosomal protein L7-like 1	Rpl7l1	sp|Q9D8M4|RL7L_MOUSE 60S ribosomal protein L7-like 1 OS=Mus musculus OX=10090 GN=Rpl7l1 PE=1 SV=1;tr|A0A3B2WD11|A0A3B2WD11_MOUSE 60S ribosomal protein L7-like 1 (Fragment) OS=Mus musculus OX=10090 GN=Rpl7l1 PE=1 SV=1;tr|Q3U8B9|Q3U8B9_MOUSE Uncharacterized	16346	228923	TVEPYVTWGFPNLK	_TVEPYVTWGFPNLK_	sydney_02	2	825.93	1649.85	0.78297	0.00064668	33.571	0.33165	12032	99.283	70.325	228923
A0A3B2WD93;Q9CWG8-2;Q9CWG8	NADH dehydrogenase [ubiquinone] complex I, assembly factor 7	Ndufaf7	tr|A0A3B2WD93|A0A3B2WD93_MOUSE Protein arginine methyltransferase NDUFAF7 (Fragment) OS=Mus musculus OX=10090 GN=Ndufaf7 PE=1 SV=1;sp|Q9CWG8-2|NDUF7_MOUSE Isoform 2 of Protein arginine methyltransferase NDUFAF7, mitochondrial OS=Mus musculus OX=10090 GN=Nd	14829	207405	SPAFQLVELGPGR	_SPAFQLVELGPGR_	sydney_09	2	685.875	1369.74	2.8329	0.001943	27.583	0.27941	9408	120.45	82.944	207405
A0A494B9S8;A0A494B977;A0A494B938;A0A494BBH2;A0A494BAD1;A0A494B9H2;Q8R070		Slc37a1	tr|A0A494B9S8|A0A494B9S8_MOUSE Glucose-6-phosphate exchanger SLC37A1 (Fragment) OS=Mus musculus OX=10090 GN=Slc37a1 PE=4 SV=1;tr|A0A494B977|A0A494B977_MOUSE Glucose-6-phosphate exchanger SLC37A1 OS=Mus musculus OX=10090 GN=Slc37a1 PE=4 SV=1;tr|A0A494B938|A	5225	73018	FIISFSR	_FIISFSR_	sydney_02	2	435.248	868.481	0.015016	6.5357e-06	27.497	0.46221	9198	117.7	55.702	73018
Q9D883;A0A494B947;G3UW94	Splicing factor U2AF 35 kDa subunit	U2af1	sp|Q9D883|U2AF1_MOUSE Splicing factor U2AF 35 kDa subunit OS=Mus musculus OX=10090 GN=U2af1 PE=1 SV=4;tr|A0A494B947|A0A494B947_MOUSE Splicing factor U2AF 35 kDa subunit (Fragment) OS=Mus musculus OX=10090 GN=U2af1 PE=1 SV=1;tr|G3UW94|G3UW94_MOUSE Splicing	18167	255843	WFNGQPIHAELSPVTDFR	_WFNGQPIHAELSPVTDFR_	sydney_25	2	1057.53	2113.04	2.4529	0.002594	28.27	0.51657	8680	187.62	141.71	255843
Q9CQF0;A0A494B9H5;A0A494B9R3	39S ribosomal protein L11, mitochondrial	Mrpl11	sp|Q9CQF0|RM11_MOUSE 39S ribosomal protein L11, mitochondrial OS=Mus musculus OX=10090 GN=Mrpl11 PE=1 SV=1;tr|A0A494B9H5|A0A494B9H5_MOUSE 39S ribosomal protein L11, mitochondrial (Fragment) OS=Mus musculus OX=10090 GN=Mrpl11 PE=1 SV=1;tr|A0A494B9R3|A0A494B	1968	26785	DDAFAMQDVPLSSVVR	_DDAFAMQDVPLSSVVR_	sydney_23	2	875.427	1748.84	-0.44826	-0.00039242	32.691	0.42937	10680	109.24	85.487	26785
Q9EP82;F6YNC4;F6VLT8;A0A494BBN7;A0A494B9R5;E9Q156	tRNA (guanine-N(7)-)-methyltransferase non-catalytic subunit WDR4;tRNA (guanine-N(7)-)-methyltransferase non-catalytic subunit Wdr4	Wdr4	sp|Q9EP82|WDR4_MOUSE tRNA (guanine-N(7)-)-methyltransferase non-catalytic subunit WDR4 OS=Mus musculus OX=10090 GN=Wdr4 PE=1 SV=2;tr|F6YNC4|F6YNC4_MOUSE tRNA (guanine-N(7)-)-methyltransferase non-catalytic subunit WDR4 (Fragment) OS=Mus musculus OX=10090 G	6024	84925	GEDGQPADTGSDSILASTFSK	_GEDGQPADTGSDSILASTFSK_	sydney_06	2	1041.98	2081.94	0.65236	0.00067974	23.843	0.4934	7280	140.03	114.12	84925
Q8BGT7;A0A494BAP9;A0A494BA53	Survival of motor neuron-related-splicing factor 30	Smndc1	sp|Q8BGT7|SPF30_MOUSE Survival of motor neuron-related-splicing factor 30 OS=Mus musculus OX=10090 GN=Smndc1 PE=1 SV=1;tr|A0A494BAP9|A0A494BAP9_MOUSE Survival of motor neuron-related-splicing factor 30 (Fragment) OS=Mus musculus OX=10090 GN=Smndc1 PE=1 SV=	2640	36597	DLQEVIELTK	_DLQEVIELTK_	sydney_30	2	594.33	1186.64	-1.6359	-0.00097226	28.418	0.42458	8535	92.051	31.223	36597
P97742;A0A494BAD3;Q3UGT1;A8ASF5	Carnitine O-palmitoyltransferase 1, liver isoform	Cpt1a	sp|P97742|CPT1A_MOUSE Carnitine O-palmitoyltransferase 1, liver isoform OS=Mus musculus OX=10090 GN=Cpt1a PE=1 SV=4;tr|A0A494BAD3|A0A494BAD3_MOUSE Carnitine O-palmitoyltransferase 1, liver isoform (Fragment) OS=Mus musculus OX=10090 GN=Cpt1a PE=1 SV=1;tr|Q	10261	147570	LLGSTIPLCSAQWER	_LLGSTIPLCSAQWER_	sydney_03	2	865.948	1729.88	4.2279	0.0036611	28.59	0.74636	9538	81.709	31.515	147570
Q9CWM4;Q8CEH4;A0A494BBK3;A0A494BAH5;Q9CQF7;Q8R3R9	Prefoldin subunit 1	Pfdn1	sp|Q9CWM4|PFD1_MOUSE Prefoldin subunit 1 OS=Mus musculus OX=10090 GN=Pfdn1 PE=1 SV=1;tr|Q8CEH4|Q8CEH4_MOUSE Uncharacterized protein (Fragment) OS=Mus musculus OX=10090 GN=Pfdn1 PE=2 SV=1;tr|A0A494BBK3|A0A494BBK3_MOUSE Prefoldin subunit 1 OS=Mus musculus OX	9061	129975	LADIQIEQLNR	_LADIQIEQLNR_	sydney_03	2	656.865	1311.71	-0.10528	-6.9153e-05	21.035	0.30395	5885	140.88	83.772	129975
Q9JJT0;A0A494BAM2;Q3THS8	RNA 3-terminal phosphate cyclase-like protein	Rcl1	sp|Q9JJT0|RCL1_MOUSE RNA 3-terminal phosphate cyclase-like protein OS=Mus musculus OX=10090 GN=Rcl1 PE=2 SV=1;tr|A0A494BAM2|A0A494BAM2_MOUSE RNA 3-terminal phosphate cyclase-like protein OS=Mus musculus OX=10090 GN=Rcl1 PE=1 SV=1;tr|Q3THS8|Q3THS8_MOUSE U	1473	20168	ATQAHSLSYAGCNFLR	_(Acetyl (Protein N-term))ATQAHSLSYAGCNFLR_	sydney_08	2	919.436	1836.86	0.23323	0.00021444	23.677	0.27712	6532	122.34	81.617	20168
Q8R105;A0A494BAY0;A0A494BAR3	Vacuolar protein sorting-associated protein 37C	Vps37c	sp|Q8R105|VP37C_MOUSE Vacuolar protein sorting-associated protein 37C OS=Mus musculus OX=10090 GN=Vps37c PE=1 SV=1;tr|A0A494BAY0|A0A494BAY0_MOUSE Vacuolar protein sorting-associated protein 37C (Fragment) OS=Mus musculus OX=10090 GN=Vps37c PE=1 SV=1;tr|A0A	9115	130661	LALESPEVQDLQLER	_LALESPEVQDLQLER_	sydney_13	2	870.462	1738.91	0.52521	0.00045717	26.72	0.3077	8609	119.45	93.037	130661
P13011;A0A494BAV5	Acyl-CoA desaturase 2	Scd2	sp|P13011|ACOD2_MOUSE Acyl-CoA desaturase 2 OS=Mus musculus OX=10090 GN=Scd2 PE=1 SV=2;tr|A0A494BAV5|A0A494BAV5_MOUSE Acyl-CoA desaturase 2 OS=Mus musculus OX=10090 GN=Scd2 PE=1 SV=1	2014	27572	DDLYDPTYQDDEGPPPK	_DDLYDPTYQDDEGPPPK_	sydney_11	2	982.923	1963.83	-1.6797	-0.0016511	17.815	0.98123	4432	107.09	33.653	27572
Q8CDI7;A0A571BEL4	Coiled-coil domain-containing protein 150	Ccdc150	sp|Q8CDI7|CC150_MOUSE Coiled-coil domain-containing protein 150 OS=Mus musculus OX=10090 GN=Ccdc150 PE=2 SV=2;tr|A0A571BEL4|A0A571BEL4_MOUSE Coiled-coil domain-containing protein 150 OS=Mus musculus OX=10090 GN=Ccdc150 PE=4 SV=1	17993	253567	VVNSNKEKLK	_VVN(Deamidation (NQ))SN(Deamidation (NQ))KEKLK_	sydney_01	2	580.83	1159.64	-0.050334	-2.9235e-05	15.674	0.75557	3386	80.684	18.126	253567
Q8C4Y3;F6SWS9;A0A5H1ZRL3;Q8C4Y3-3	Negative elongation factor B	Nelfb	sp|Q8C4Y3|NELFB_MOUSE Negative elongation factor B OS=Mus musculus OX=10090 GN=Nelfb PE=1 SV=2;tr|F6SWS9|F6SWS9_MOUSE Negative elongation factor B (Fragment) OS=Mus musculus OX=10090 GN=Nelfb PE=1 SV=1;tr|A0A5H1ZRL3|A0A5H1ZRL3_MOUSE Negative elongation fac	2993	42561	DSPDLLLLLR	_DSPDLLLLLR_	sydney_28	2	577.843	1153.67	-1.5772	-0.00091136	39.652	0.28724	13521	125.5	84.925	42561
A0JNT9;F6R5X6;D4PEG0	Bicaudal D-related protein 1	Ccdc64	sp|A0JNT9|BICL1_MOUSE BICD family-like cargo adapter 1 OS=Mus musculus OX=10090 GN=Bicdl1 PE=1 SV=1;tr|F6R5X6|F6R5X6_MOUSE BICD family-like cargo adapter 1 (Fragment) OS=Mus musculus OX=10090 GN=Bicdl1 PE=1 SV=1;tr|D4PEG0|D4PEG0_MOUSE Bicaudal-D-related pr	1767	24048	CKMDMMSLNSQLLDAIQQK	_CKM(Oxidation (M))DM(Oxidation (M))MSLN(Deamidation (NQ))SQLLDAIQ(Deamidation (NQ))QK_	sydney_30	2	1144.52	2287.02	-2.0042	-0.0022938	30.476	0.3771	9447	73.435	9.3139	24048
Q03526;Q5STT7;A1A560;Q5STT8	Tyrosine-protein kinase ITK/TSK;Non-specific protein-tyrosine kinase	Itk	sp|Q03526|ITK_MOUSE Tyrosine-protein kinase ITK/TSK OS=Mus musculus OX=10090 GN=Itk PE=1 SV=1;tr|Q5STT7|Q5STT7_MOUSE Tyrosine-protein kinase ITK/TSK OS=Mus musculus OX=10090 GN=Itk PE=1 SV=1;tr|A1A560|A1A560_MOUSE Tyrosine-protein kinase OS=Mus musculus OX	3698	52335	EETRNNNSLVSKYHPNFWMDGR	_EETRNNNSLVSKYHPN(Deamidation (NQ))FWM(Oxidation (M))DGR_	sydney_04	2	1356.12	2710.22	2.7845	0.0037761	36.758	1.0518	13930	65.295	34.752	52335
E9PX60;A1YYN5;E9Q5C3;A1YYN2;A1YYP0;E9PX90;A1YYM8;E9Q5C2;E9Q708;A1YYM6;E9Q7T0;A1YYN6;E9PVU6;A1YYM9	Receptor protein-tyrosine kinase;Fibroblast growth factor receptor	Fgfr2	tr|E9PX60|E9PX60_MOUSE Fibroblast growth factor receptor 2 (Fragment) OS=Mus musculus OX=10090 GN=Fgfr2 PE=1 SV=1;tr|A1YYN5|A1YYN5_MOUSE Fibroblast growth factor receptor OS=Mus musculus OX=10090 GN=Fgfr2 PE=2 SV=1;tr|E9Q5C3|E9Q5C3_MOUSE Fibroblast growth	13911	195591	RQVSAESSSSMNSNTPLVR	_RQ(Deamidation (NQ))VSAESSSSM(Oxidation (M))N(Deamidation (NQ))SN(Deamidation (NQ))TPLVR_	sydney_28	2	1034.98	2067.94	-3.5499	-0.0036741	40.71	0.36727	13957	48.625	11.2	195591
P24788;Q8R190;A2A9P6;P24788-2	Cyclin-dependent kinase 11B	Cdk11b	sp|P24788|CD11B_MOUSE Cyclin-dependent kinase 11B OS=Mus musculus OX=10090 GN=Cdk11b PE=1 SV=2;tr|Q8R190|Q8R190_MOUSE Cdc2l1 protein (Fragment) OS=Mus musculus OX=10090 GN=Cdk11b PE=2 SV=1;tr|A2A9P6|A2A9P6_MOUSE Cyclin-dependent kinase 11B OS=Mus musculus	7706	110168	IEEGTYGVVYR	_IEEGTYGVVYR_	sydney_15	2	643.325	1284.64	-0.35369	-0.00022754	15.334	0.3671	3984	105.52	41.955	110168
A2A9T0;A2A9T1;G3X9S9;Z4YKN2;A2A9T0-2	TANK-binding kinase 1-binding protein 1	Tbkbp1	sp|A2A9T0|TBKB1_MOUSE TANK-binding kinase 1-binding protein 1 OS=Mus musculus OX=10090 GN=Tbkbp1 PE=1 SV=1;tr|A2A9T1|A2A9T1_MOUSE TANK-binding kinase 1-binding protein 1 (Fragment) OS=Mus musculus OX=10090 GN=Tbkbp1 PE=1 SV=1;tr|G3X9S9|G3X9S9_MOUSE TANK-bi	10592	151972	LNQFQHELQK	_LN(Deamidation (NQ))QFQHELQ(Deamidation (NQ))K_	sydney_17	1	1286.64	1285.63	0.39631	0.00050991	40.757	0.24034	12494	63.48	15.611	151972
Q6NXN1;A2AA85;Q6NXN1-2	SUZ domain-containing protein 1	Szrd1	sp|Q6NXN1|SZRD1_MOUSE SUZ domain-containing protein 1 OS=Mus musculus OX=10090 GN=Szrd1 PE=1 SV=1;tr|A2AA85|A2AA85_MOUSE SUZ domain-containing protein 1 (Fragment) OS=Mus musculus OX=10090 GN=Szrd1 PE=1 SV=1;sp|Q6NXN1-2|SZRD1_MOUSE Isoform 2 of SUZ domain-	17577	248048	VPIVIQDDSLPTGPPPQIR	_VPIVIQDDSLPTGPPPQIR_	sydney_16	2	1021.57	2041.12	0.097123	9.9218e-05	29.036	0.2733	4789	103.76	80.012	248048
O35250;A2AAN3;Q7TPT3;Q3TIP4;Q69ZS4;A2AAN0;O35250-2	Exocyst complex component 7	Exoc7;mKIAA1067	sp|O35250|EXOC7_MOUSE Exocyst complex component 7 OS=Mus musculus OX=10090 GN=Exoc7 PE=1 SV=2;tr|A2AAN3|A2AAN3_MOUSE Exocyst complex component 7 (Fragment) OS=Mus musculus OX=10090 GN=Exoc7 PE=1 SV=1;tr|Q7TPT3|Q7TPT3_MOUSE Exocyst complex component 7 OS=Mu	1556	21217	AVEYFQDNSPDSPELNK	_AVEYFQDNSPDSPELNK_	sydney_08	2	976.947	1951.88	-3.3158	-0.0032394	17.907	0.56672	4039	78.692	61.75	21217
Q71FD7;A2ADF3;A2ADF2;A2ADF1;A2ADE8;A2ADE9;A2ADE5;A2ADE6;A2ADE7	Filamin-binding LIM protein 1	Fblim1	sp|Q71FD7|FBLI1_MOUSE Filamin-binding LIM protein 1 OS=Mus musculus OX=10090 GN=Fblim1 PE=1 SV=2;tr|A2ADF3|A2ADF3_MOUSE Filamin-binding LIM protein 1 (Fragment) OS=Mus musculus OX=10090 GN=Fblim1 PE=1 SV=1;tr|A2ADF2|A2ADF2_MOUSE Filamin-binding LIM protein	3096	43946	DVAVSEEVGQAACEAR	_DVAVSEEVGQAACEAR_	sydney_05	2	845.889	1689.76	NA	NA	17.217	1	4900	115.14	85.603	43946
P11627;Q684Q2;Q9QYQ7;A2AFG7;A2AFG8;Q6PGJ3	Neural cell adhesion molecule L1	L1cam;L1	sp|P11627|L1CAM_MOUSE Neural cell adhesion molecule L1 OS=Mus musculus OX=10090 GN=L1cam PE=1 SV=1;tr|Q684Q2|Q684Q2_MOUSE L1 cell adhesion molecule (Fragment) OS=Mus musculus OX=10090 GN=L1cam PE=2 SV=1;tr|Q9QYQ7|Q9QYQ7_MOUSE Neural cell adhesion molecule	492	6694	AFGAPVPSVQWLDEEGTTVLQDER	_AFGAPVPSVQWLDEEGTTVLQDER_	sydney_12	2	1322.65	2643.28	0.41111	0.00054375	39.513	0.28664	14083	245.19	215.06	6694
A2AFI6		Gm364	tr|A2AFI6|A2AFI6_MOUSE Transmembrane 9 superfamily member OS=Mus musculus OX=10090 GN=Gm364 PE=1 SV=1	15020	210060	SSIQVYADK	_SSIQVYADK_	sydney_04	2	505.761	1009.51	-0.74145	-0.000375	10.184	0.57336	1790	87.639	46.412	210060
Q9ER67;A2AG48;A2AG46;Q99PB4;Q3TFU3		Maged2	tr|Q9ER67|Q9ER67_MOUSE Maged2 protein OS=Mus musculus OX=10090 GN=Maged2 PE=1 SV=1;tr|A2AG48|A2AG48_MOUSE Melanoma antigen, family D, 2 (Fragment) OS=Mus musculus OX=10090 GN=Maged2 PE=1 SV=2;tr|A2AG46|A2AG46_MOUSE Melanoma antigen, family D, 2 (Fragment)	1129	16080	APETEAPASQAGTDEPEPEGTAVQVQENQDTRPK	_APETEAPASQAGTDEPEPEGTAVQVQENQDTRPK_	sydney_01	3	1193.22	3576.65	0.58633	0.00069963	14.121	0.70196	2717	115.05	107.89	16080
A2AJI0;F6WF36;A2AJI1;A8Y5P4;A2AJI0-2	MAP7 domain-containing protein 1	Map7d1	sp|A2AJI0|MA7D1_MOUSE MAP7 domain-containing protein 1 OS=Mus musculus OX=10090 GN=Map7d1 PE=1 SV=1;tr|F6WF36|F6WF36_MOUSE MAP7 domain-containing protein 1 (Fragment) OS=Mus musculus OX=10090 GN=Map7d1 PE=1 SV=1;tr|A2AJI1|A2AJI1_MOUSE MAP7 domain-containin	3646	51722	EELAPQEPQWSLPSK	_EELAPQEPQWSLPSK_	sydney_07	2	869.936	1737.86	3.2956	0.0028669	23.602	0.40222	6934	96.604	68.427	51722
A2AJR8;Q9CZY2	Transcription elongation factor A protein-like 8	Tceal8	tr|A2AJR8|A2AJR8_MOUSE Transcription elongation factor A protein-like 8 (Fragment) OS=Mus musculus OX=10090 GN=Tceal8 PE=1 SV=1;sp|Q9CZY2|TCAL8_MOUSE Transcription elongation factor A protein-like 8 OS=Mus musculus OX=10090 GN=Tceal8 PE=3 SV=1	261	3685	ADEGHPSEDPPQQAGETLQASGENVR	_ADEGHPSEDPPQQAGETLQASGENVR_	sydney_11	3	907.078	2718.21	-0.22583	-0.00020485	13.201	0.38461	2430	122.39	108.66	3685
A2AKP6		Gm12394	tr|A2AKP6|A2AKP6_MOUSE Predicted gene 12394 OS=Mus musculus OX=10090 GN=Gm12394 PE=4 SV=1	11815	168462	MKSQSWVPKQGNVR	_(Acetyl (Protein N-term))M(Oxidation (M))KSQ(Deamidation (NQ))SWVPKQGN(Deamidation (NQ))VR_	sydney_13	2	852.922	1703.83	2.1669	0.0018482	25.854	0.2757	8181	61.161	17.854	168462
P70279;A2ALA0	Surfeit locus protein 6	Surf6	sp|P70279|SURF6_MOUSE Surfeit locus protein 6 OS=Mus musculus OX=10090 GN=Surf6 PE=1 SV=1;tr|A2ALA0|A2ALA0_MOUSE Surfeit locus protein 6 OS=Mus musculus OX=10090 GN=Surf6 PE=1 SV=1	4590	63940	ESVFALDFLR	_ESVFALDFLR_	sydney_02	2	598.819	1195.62	NA	NA	36.821	1	13452	112.84	72.84	63940
A2AM05;A2AM05-4	Centlein	Cntln	sp|A2AM05|CNTLN_MOUSE Centlein OS=Mus musculus OX=10090 GN=Cntln PE=1 SV=1;sp|A2AM05-4|CNTLN_MOUSE Isoform 4 of Centlein OS=Mus musculus OX=10090 GN=Cntln	7269	102985	HHTVLNHSIKVMSHVENLSK	_HHTVLN(Deamidation (NQ))HSIKVM(Oxidation (M))SHVEN(Deamidation (NQ))LSK_	sydney_25	2	1164.59	2327.17	NA	NA	38.677	1	13322	54.199	22.536	102985
Q91VX2;A2AMY5	Ubiquitin-associated protein 2	Ubap2	sp|Q91VX2|UBAP2_MOUSE Ubiquitin-associated protein 2 OS=Mus musculus OX=10090 GN=Ubap2 PE=1 SV=1;tr|A2AMY5|A2AMY5_MOUSE Ubiquitin-associated protein 2 OS=Mus musculus OX=10090 GN=Ubap2 PE=1 SV=1	2263	30979	DGNLANNPYSGDVTK	_DGNLANNPYSGDVTK_	sydney_03	2	782.866	1563.72	-2.2544	-0.0017649	13.769	0.26068	2649	87.216	57.683	30979
Q8BXN9;A2AQJ7;A2AQJ5;A2AQJ6;Q8BXN9-3;Q8BXN9-2	Transmembrane protein 87A	Tmem87a	sp|Q8BXN9|TM87A_MOUSE Transmembrane protein 87A OS=Mus musculus OX=10090 GN=Tmem87a PE=1 SV=1;tr|A2AQJ7|A2AQJ7_MOUSE Transmembrane protein 87A OS=Mus musculus OX=10090 GN=Tmem87a PE=1 SV=1;tr|A2AQJ5|A2AQJ5_MOUSE Transmembrane protein 87A OS=Mus musculus OX	263	3710	ADEIESYLENLK	_ADEIESYLENLK_	sydney_30	2	712.351	1422.69	0.58608	0.00041749	30.007	0.33071	9271	106.16	41.47	3710
Q3UDF0;A2AR27;Q3UDF0-2		Slc2a6	sp|Q3UDF0|GTR6_MOUSE Solute carrier family 2, facilitated glucose transporter member 6 OS=Mus musculus OX=10090 GN=Slc2a6 PE=1 SV=1;tr|A2AR27|A2AR27_MOUSE Solute carrier family 2, facilitated glucose transporter member 6 (Fragment) OS=Mus musculus OX=10090	15485	216947	TEGLDYDTFPEVPATPGER	_TEGLDYDTFPEVPATPGER_	sydney_01	2	1047.49	2092.96	-1.687	-0.0017671	27.063	0.40172	8692	216.34	180.67	216947
P16254;A2AUM6	Signal recognition particle 14 kDa protein;Signal recognition particle 14 kDa protein, N-terminally processed	Srp14	sp|P16254|SRP14_MOUSE Signal recognition particle 14 kDa protein OS=Mus musculus OX=10090 GN=Srp14 PE=1 SV=1;tr|A2AUM6|A2AUM6_MOUSE Signal recognition particle 14 kDa protein OS=Mus musculus OX=10090 GN=Srp14 PE=1 SV=1	17291	243753	VLLESEQFLTELTR	_VLLESEQFLTELTR_	sydney_04	2	839.457	1676.9	3.649	0.0030632	36.019	0.85806	13575	243.53	175.81	243753
Q8VFR1;A2AVT5	Olfactory receptor	Olfr1164	tr|Q8VFR1|Q8VFR1_MOUSE Olfactory receptor OS=Mus musculus OX=10090 GN=Olfr1164 PE=2 SV=1;tr|A2AVT5|A2AVT5_MOUSE Olfactory receptor OS=Mus musculus OX=10090 GN=Olfr1164 PE=3 SV=1	12810	181648	NSVVSSNRSQVWNEGNR	_(Acetyl (Protein N-term))N(Deamidation (NQ))SVVSSNRSQVWN(Deamidation (NQ))EGNR_	sydney_02	2	988.956	1975.9	-0.29848	-0.00029518	20.124	0.99561	5987	45.764	14.892	181648
P59326;A2AWN8	YTH domain-containing family protein 1	Ythdf1	sp|P59326|YTHD1_MOUSE YTH domain-containing family protein 1 OS=Mus musculus OX=10090 GN=Ythdf1 PE=1 SV=1;tr|A2AWN8|A2AWN8_MOUSE YTH domain-containing family protein 1 OS=Mus musculus OX=10090 GN=Ythdf1 PE=1 SV=1	12119	172772	NAAFGQSGGANSDSNSVGNAQPTSAPSVESHPVLEK	_NAAFGQSGGANSDSNSVGNAQPTSAPSVESHPVLEK_	sydney_08	3	1171.22	3510.62	-2.026	-0.0023729	16.715	0.23779	3344	96.134	85.007	172772
P97863;P97863-3;Q3UFE1;Q8C434;A2BG76;I7HIP8;A2BG75;A2BG77;P97863-2	Nuclear factor 1 B-type;Nuclear factor 1	Nfib	sp|P97863|NFIB_MOUSE Nuclear factor 1 B-type OS=Mus musculus OX=10090 GN=Nfib PE=1 SV=2;sp|P97863-3|NFIB_MOUSE Isoform 3 of Nuclear factor 1 B-type OS=Mus musculus OX=10090 GN=Nfib;tr|Q3UFE1|Q3UFE1_MOUSE Nuclear factor 1 OS=Mus musculus OX=10090 GN=Nfib PE	16078	225660	TPITQGTGVNFPIGEIPSQPYYHDMNSGVNLQR	_TPITQGTGVNFPIGEIPSQPYYHDMNSGVNLQR_	sydney_02	3	1210.93	3629.76	1.1692	0.0014158	31.137	0.32138	10914	106.32	93.152	225660
S4R1F3;Q9CUL1;A2BI14;E9Q1U1;E9Q1U1-2	Coiled-coil domain-containing protein 171	Ccdc171	tr|S4R1F3|S4R1F3_MOUSE Coiled-coil domain-containing protein 171 OS=Mus musculus OX=10090 GN=Ccdc171 PE=4 SV=1;tr|Q9CUL1|Q9CUL1_MOUSE Uncharacterized protein (Fragment) OS=Mus musculus OX=10090 GN=Ccdc171 PE=2 SV=1;tr|A2BI14|A2BI14_MOUSE Coiled-coil domain	12009	171125	MSLNTSSNATPGDTQRLK	_(Acetyl (Protein N-term))MSLN(Deamidation (NQ))TSSN(Deamidation (NQ))ATPGDTQ(Deamidation (NQ))RLK_	sydney_28	2	983.457	1964.9	-1.9974	-0.0019643	29.736	0.71282	9167	43.604	14.896	171125
O89090;A2TH11;G3X8Q0;O89090-2	Transcription factor Sp1	Sp1	sp|O89090|SP1_MOUSE Transcription factor Sp1 OS=Mus musculus OX=10090 GN=Sp1 PE=1 SV=2;tr|A2TH11|A2TH11_MOUSE Transcription factor 1 (Fragment) OS=Mus musculus OX=10090 GN=Sp1 PE=2 SV=1;tr|G3X8Q0|G3X8Q0_MOUSE Transcription factor Sp1 OS=Mus musculus OX=100	14173	199349	SDQDHSMDEVTAVVK	_(Acetyl (Protein N-term))SDQDHSMDEVTAVVK_	sydney_04	2	851.883	1701.75	-2.0186	-0.0017196	19.74	0.53837	5924	135.02	110.73	199349
Q6IRU5;A2VCP8;F7BHJ0;Q3TJ95;Q6IRU5-3;Q6IRU5-2	Clathrin light chain B	Cltb	sp|Q6IRU5|CLCB_MOUSE Clathrin light chain B OS=Mus musculus OX=10090 GN=Cltb PE=1 SV=1;tr|A2VCP8|A2VCP8_MOUSE Clathrin light chain (Fragment) OS=Mus musculus OX=10090 GN=Cltb PE=2 SV=1;tr|F7BHJ0|F7BHJ0_MOUSE Clathrin light chain (Fragment) OS=Mus musculus	2516	34869	DLEEWNQR	_DLEEWNQR_	sydney_06	2	545.252	1088.49	-0.29572	-0.00016124	13.985	0.4933	2763	107.43	77.263	34869
Q8VBX6;A3KG83;A3KG84;D3YUX2;B2RQR2;Q8VBX6-2;Q8VBX6-4	Multiple PDZ domain protein	Mpdz	sp|Q8VBX6|MPDZ_MOUSE Multiple PDZ domain protein OS=Mus musculus OX=10090 GN=Mpdz PE=1 SV=2;tr|A3KG83|A3KG83_MOUSE Multiple PDZ domain protein (Fragment) OS=Mus musculus OX=10090 GN=Mpdz PE=1 SV=1;tr|A3KG84|A3KG84_MOUSE Multiple PDZ domain protein (Fragmen	10502	150549	LMQGDQILMVNGEDVR	_LM(Oxidation (M))Q(Deamidation (NQ))GDQ(Deamidation (NQ))ILMVN(Deamidation (NQ))GEDVR_	sydney_15	2	918.921	1835.83	2.4477	0.0022493	20.274	1.6079	6021	49.28	11.042	150549
Q924K8;Q3UKM9;Q3U3A7;E9Q794;A4FTZ3;Q6ZPV1;Q3TY62;Q3UII8;Q924K8-2	Metastasis-associated protein MTA3	Mta3	sp|Q924K8|MTA3_MOUSE Metastasis-associated protein MTA3 OS=Mus musculus OX=10090 GN=Mta3 PE=1 SV=1;tr|Q3UKM9|Q3UKM9_MOUSE Uncharacterized protein OS=Mus musculus OX=10090 GN=Mta3 PE=2 SV=1;tr|Q3U3A7|Q3U3A7_MOUSE Metastasis-associated protein MTA3 OS=Mus mu	4617	64402	ETEEESETPVEADLTEK	_ETEEESETPVEADLTEK_	sydney_04	2	968.431	1934.85	-3.609	-0.0034951	16.498	0.18636	4411	96.604	56.82	64402
A6H5X4;A6H5X4-2;A6H5X4-3	PHD finger protein 11	Phf11	sp|A6H5X4|PHF11_MOUSE PHD finger protein 11 OS=Mus musculus OX=10090 GN=Phf11 PE=2 SV=1;sp|A6H5X4-2|PHF11_MOUSE Isoform 2 of PHD finger protein 11 OS=Mus musculus OX=10090 GN=Phf11;sp|A6H5X4-3|PHF11_MOUSE Isoform 3 of PHD finger protein 11 OS=Mus musculus	9570	137335	LFCPEHSPEQEEATESADDPSMK	_LFCPEHSPEQEEATESADDPSMK_	sydney_01	3	878.704	2633.09	1.7901	0.001573	14.916	1.1283	3194	117.38	88.182	137335
A6PWD2;A6PWD2-3	Forkhead-associated domain-containing protein 1	Fhad1	sp|A6PWD2|FHAD1_MOUSE Forkhead-associated domain-containing protein 1 OS=Mus musculus OX=10090 GN=Fhad1 PE=2 SV=1;sp|A6PWD2-3|FHAD1_MOUSE Isoform 3 of Forkhead-associated domain-containing protein 1 OS=Mus musculus OX=10090 GN=Fhad1	4755	66115	EVNRLSDFEMESK	_EVN(Deamidation (NQ))RLSDFEM(Oxidation (M))ESK_	sydney_05	2	800.862	1599.71	-0.92415	-0.00074011	8.5864	0.52222	1411	80.231	46.853	66115
Q923U0;A6PWP3;Q8BZR6;Q7TNI6;Q923U0-3	TOM1-like protein 1	Tom1l1	sp|Q923U0|TM1L1_MOUSE TOM1-like protein 1 OS=Mus musculus OX=10090 GN=Tom1l1 PE=1 SV=1;tr|A6PWP3|A6PWP3_MOUSE TOM1-like protein 1 (Fragment) OS=Mus musculus OX=10090 GN=Tom1l1 PE=1 SV=1;tr|Q8BZR6|Q8BZR6_MOUSE TOM1-like protein 1 OS=Mus musculus OX=10090 GN	8191	117507	ILNFIK	_ILN(Deamidation (NQ))FIK_	sydney_29	1	748.46	747.453	0.27142	0.00020315	24.533	0.32209	6463	97.64	7.7374	117507
Q91WC3;Q8C028;E9Q7Y2;Q8BYJ0;Q5F2C5;Q5ICG5;A8IP90;Q8R1X1;Q5ICG6;Q91WC3-2	Long-chain-fatty-acid--CoA ligase 6	Acsl6	sp|Q91WC3|ACSL6_MOUSE Long-chain-fatty-acid--CoA ligase 6 OS=Mus musculus OX=10090 GN=Acsl6 PE=1 SV=1;tr|Q8C028|Q8C028_MOUSE Long-chain-fatty-acid--CoA ligase 6 OS=Mus musculus OX=10090 GN=Acsl6 PE=1 SV=1;tr|E9Q7Y2|E9Q7Y2_MOUSE Long-chain-fatty-acid--CoA l	11298	160702	LVILMEPFEDALR	_LVILMEPFEDALR_	sydney_25	2	773.421	1544.83	2.587	0.0020008	40.931	0.32976	14317	132.01	97.289	160702
B0QZP8;O55101	Synaptogyrin-2	Syngr2	tr|B0QZP8|B0QZP8_MOUSE Synaptogyrin-2 OS=Mus musculus OX=10090 GN=Syngr2 PE=4 SV=1;sp|O55101|SNG2_MOUSE Synaptogyrin-2 OS=Mus musculus OX=10090 GN=Syngr2 PE=2 SV=1	660	8837	AGVDAFIQNYVDPTPDPNTAYASYPSASVENYQQPPFTQNVETTEGYQPPPVY	_AGVDAFIQNYVDPTPDPNTAYASYPSASVENYQQPPFTQNVETTEGYQPPPVY_	sydney_06	4	1460.17	5836.66	3.5343	0.0051607	42.321	0.41663	15545	42.568	34.467	8837
Q5SS80;B0QZT2;Q5SS80-2	Dehydrogenase/reductase SDR family member 13	Dhrs13	sp|Q5SS80|DHR13_MOUSE Dehydrogenase/reductase SDR family member 13 OS=Mus musculus OX=10090 GN=Dhrs13 PE=1 SV=1;tr|B0QZT2|B0QZT2_MOUSE Dehydrogenase/reductase SDR family member 13 OS=Mus musculus OX=10090 GN=Dhrs13 PE=1 SV=1;sp|Q5SS80-2|DHR13_MOUSE Isoform	9267	133682	LDCPVVGWQQELR	_LDCPVVGWQQELR_	sydney_01	2	800.401	1598.79	-1.4685	-0.0011754	23.818	1.166	7107	83.948	16.614	133682
Q4TU92;B1APN4		Rhox1	tr|Q4TU92|Q4TU92_MOUSE Reproductive homeobox on X chromosome 1 OS=Mus musculus OX=10090 GN=Rhox1 PE=2 SV=1;tr|B1APN4|B1APN4_MOUSE Reproductive homeobox 1 OS=Mus musculus OX=10090 GN=Rhox1 PE=4 SV=1	17669	249104	VQNWFQRRR	_VQ(Deamidation (NQ))N(Deamidation (NQ))WFQRRR_	sydney_01	2	646.336	1290.66	3.9039	0.0025232	26.25	0.27343	8301	83.843	29.686	249104
Q64008;F7BE32;Q0PD20;B1AQD4;Q3TV85	Ras-related protein Rab-34	Rab34	sp|Q64008|RAB34_MOUSE Ras-related protein Rab-34 OS=Mus musculus OX=10090 GN=Rab34 PE=1 SV=2;tr|F7BE32|F7BE32_MOUSE Ras-related protein Rab-34 (Fragment) OS=Mus musculus OX=10090 GN=Rab34 PE=1 SV=1;tr|Q0PD20|Q0PD20_MOUSE Rab34 OS=Mus musculus OX=10090 GN=R	4313	60880	ENDPSNVLLFLVGSK	_ENDPSNVLLFLVGSK_	sydney_07	2	816.436	1630.86	-0.47314	-0.00038629	40.515	0.8645	14581	90.926	73.029	60880
P52332;Q3UZ30;Q8CFX4;Q3U8P8;B1ASP2	Tyrosine-protein kinase JAK1;Tyrosine-protein kinase	Jak1	sp|P52332|JAK1_MOUSE Tyrosine-protein kinase JAK1 OS=Mus musculus OX=10090 GN=Jak1 PE=1 SV=1;tr|Q3UZ30|Q3UZ30_MOUSE FERM domain-containing protein (Fragment) OS=Mus musculus OX=10090 GN=Jak1 PE=2 SV=1;tr|Q8CFX4|Q8CFX4_MOUSE Jak1 protein (Fragment) OS=Mus m	2147	29453	DFLKEFNNK	_DFLKEFNNK_	sydney_24	1	1154.58	1153.58	-4.1504	-0.004792	36.829	0.7849	12558	118.74	13.627	29453
Q60787;Q8CAS1;B1ATD1;Q3U5Y3	Lymphocyte cytosolic protein 2	Lcp2	sp|Q60787|LCP2_MOUSE Lymphocyte cytosolic protein 2 OS=Mus musculus OX=10090 GN=Lcp2 PE=1 SV=2;tr|Q8CAS1|Q8CAS1_MOUSE SH2 domain-containing protein OS=Mus musculus OX=10090 PE=2 SV=1;tr|B1ATD1|B1ATD1_MOUSE Lymphocyte cytosolic protein 2 OS=Mus musculus OX=	11038	157435	LSQDINKNEER	_LSQDIN(Deamidation (NQ))KNEER_	sydney_02	2	673.831	1345.65	4.2758	0.0028812	30.901	0.41191	10821	73.233	26.827	157435
P0C0A3;B1AZ42;Q3TS10	Charged multivesicular body protein 6	Chmp6	sp|P0C0A3|CHMP6_MOUSE Charged multivesicular body protein 6 OS=Mus musculus OX=10090 GN=Chmp6 PE=1 SV=2;tr|B1AZ42|B1AZ42_MOUSE Charged multivesicular body protein 6 (Fragment) OS=Mus musculus OX=10090 GN=Chmp6 PE=1 SV=1;tr|Q3TS10|Q3TS10_MOUSE Uncharacteriz	8101	116044	ILDETQEAVEYQR	_ILDETQEAVEYQR_	sydney_13	2	797.391	1592.77	0.48229	0.00038457	15.747	0.46701	3451	221.23	143.55	116044
Q9D773;B1B1D8	39S ribosomal protein L2, mitochondrial	Mrpl2	sp|Q9D773|RM02_MOUSE 39S ribosomal protein L2, mitochondrial OS=Mus musculus OX=10090 GN=Mrpl2 PE=1 SV=1;tr|B1B1D8|B1B1D8_MOUSE 39S ribosomal protein L2, mitochondrial OS=Mus musculus OX=10090 GN=Mrpl2 PE=1 SV=1	11578	165284	MAVAAQEGDAHPLGALPVGTLINNVESEPGR	_MAVAAQEGDAHPLGALPVGTLINNVESEPGR_	sydney_28	3	1038.53	3112.56	0.87218	0.00090578	32.229	0.56912	10331	106.1	83.786	165284
P42230;Q71UV3;Q6PHA0;B2C3G8	Signal transducer and activator of transcription 5A;Signal transducer and activator of transcription	Stat5a	sp|P42230|STA5A_MOUSE Signal transducer and activator of transcription 5A OS=Mus musculus OX=10090 GN=Stat5a PE=1 SV=1;tr|Q71UV3|Q71UV3_MOUSE Signal transducer and transcription activator 5a (Fragment) OS=Mus musculus OX=10090 GN=Stat5a PE=4 SV=1;tr|Q6PHA0	7322	103887	HLQINQR	_HLQ(Deamidation (NQ))IN(Deamidation (NQ))Q(Deamidation (NQ))R_	sydney_15	1	911.458	910.451	2.5119	0.0022895	28.749	0.56465	10089	77.944	14.965	103887
Q8BIQ8;B2RPX9	Zinc finger protein 770	Znf770;Zfp770	sp|Q8BIQ8|ZN770_MOUSE Zinc finger protein 770 OS=Mus musculus OX=10090 GN=Znf770 PE=2 SV=1;tr|B2RPX9|B2RPX9_MOUSE Zinc finger protein 770 OS=Mus musculus OX=10090 GN=Zfp770 PE=2 SV=1	12987	184128	PLRNVMAENNFKMLK	_(Acetyl (Protein N-term))PLRN(Deamidation (NQ))VMAEN(Deamidation (NQ))NFKMLK_	sydney_08	2	924.971	1847.93	4.259	0.0039394	32.738	0.80541	10646	42.718	17.703	184128
B2RQ61;Q8VBT3	Osteoclast-associated immunoglobulin-like receptor	Oscar	tr|B2RQ61|B2RQ61_MOUSE Oscar protein OS=Mus musculus OX=10090 GN=Oscar PE=2 SV=1;sp|Q8VBT3|OSCAR_MOUSE Osteoclast-associated immunoglobulin-like receptor OS=Mus musculus OX=10090 GN=Oscar PE=2 SV=1	12074	172197	MVLSLILQLSTLWPACR	_M(Oxidation (M))VLSLILQLSTLWPACR_	sydney_20	2	1009.05	2016.09	-1.2744	-0.001286	42.906	0.30742	14382	92.707	42.558	172197
Q8BUM3;Q8BX26;B7ZNE1;B2RR29	Tyrosine-protein phosphatase non-receptor type 7;Protein-tyrosine-phosphatase	Ptpn7	sp|Q8BUM3|PTN7_MOUSE Tyrosine-protein phosphatase non-receptor type 7 OS=Mus musculus OX=10090 GN=Ptpn7 PE=1 SV=1;tr|Q8BX26|Q8BX26_MOUSE Uncharacterized protein OS=Mus musculus OX=10090 GN=Ptpn7 PE=2 SV=1;tr|B7ZNE1|B7ZNE1_MOUSE Uncharacterized protein OS=M	1260	17536	AQSQEDSDYINANYIR	_AQSQEDSDYINANYIR_	sydney_05	2	943.929	1885.84	-1.2252	-0.0011565	18.579	0.31878	5517	169.58	140.28	17536
B2RT54;Q8BUC6;Q9D2Y0		Apol7a	tr|B2RT54|B2RT54_MOUSE Apolipoprotein L 7a OS=Mus musculus OX=10090 GN=Apol7a PE=1 SV=1;tr|Q8BUC6|Q8BUC6_MOUSE Uncharacterized protein OS=Mus musculus OX=10090 GN=Apol7a PE=2 SV=1;tr|Q9D2Y0|Q9D2Y0_MOUSE Uncharacterized protein OS=Mus musculus OX=10090 GN=A	8534	122464	ISARNTKQVQK	_ISARN(Deamidation (NQ))TKQ(Deamidation (NQ))VQ(Deamidation (NQ))K_	sydney_15	2	638.349	1274.68	-2.0773	-0.0013261	24.611	0.74864	8174	63.534	6.9708	122464
Q99J72;Q99J72-3;H3BKS1;H3BJJ6;H3BJD1;E2D881;Q3TI69;Q3U5C5;B5T0I9;E9QMH1;Q99J72-4;Q99J72-2	DNA dC->dU-editing enzyme APOBEC-3	Apobec3;Apobec	sp|Q99J72|ABEC3_MOUSE DNA dC->dU-editing enzyme APOBEC-3 OS=Mus musculus OX=10090 GN=Apobec3 PE=1 SV=3;sp|Q99J72-3|ABEC3_MOUSE Isoform 3 of DNA dC->dU-editing enzyme APOBEC-3 OS=Mus musculus OX=10090 GN=Apobec3;tr|H3BKS1|H3BKS1_MOUSE DNA dC->dU-editing enz	11488	163704	LYNVQDPETQQNLCR	_LYNVQDPETQQNLCR_	sydney_08	2	939.444	1876.87	0.8583	0.00080632	15.684	0.2919	2944	102.53	81.691	163704
B7ZJH9;O55242	Sigma non-opioid intracellular receptor 1	Sigmar1	tr|B7ZJH9|B7ZJH9_MOUSE Sigma 1 receptor variant SR-1E OS=Mus musculus OX=10090 GN=Sigmar1 PE=2 SV=1;sp|O55242|SGMR1_MOUSE Sigma non-opioid intracellular receptor 1 OS=Mus musculus OX=10090 GN=Sigmar1 PE=1 SV=1	14271	200615	SEVFYPGETVVHGPGEATALEWGPNTWMVEYGR	_SEVFYPGETVVHGPGEATALEWGPNTWMVEYGR_	sydney_04	3	1222.57	3664.69	1.3196	0.0016133	37.116	0.47804	14052	141.73	126.57	200615
B7ZMP1	Probable Xaa-Pro aminopeptidase 3	Xpnpep3	sp|B7ZMP1|XPP3_MOUSE Xaa-Pro aminopeptidase 3 OS=Mus musculus OX=10090 GN=Xpnpep3 PE=1 SV=1	14693	205798	SLPLQPGMVITVEPGIYIPEDDRDAPEK	_SLPLQPGMVITVEPGIYIPEDDRDAPEK_	sydney_08	3	1027.19	3078.56	3.2679	0.0033567	35.859	0.28717	12071	63.085	51.774	205798
Q0VET5;B7ZMW1	Lamin tail domain-containing protein 2	Lmntd2	sp|Q0VET5|LMTD2_MOUSE Lamin tail domain-containing protein 2 OS=Mus musculus OX=10090 GN=Lmntd2 PE=2 SV=1;tr|B7ZMW1|B7ZMW1_MOUSE 1600016N20Rik protein OS=Mus musculus OX=10090 GN=Lmntd2 PE=2 SV=1	9008	129287	KTTGHPSQGTNLASSEQMQEHTR	_KTTGHPSQGTNLASSEQ(Deamidation (NQ))M(Oxidation (M))Q(Deamidation (NQ))EHTR_	sydney_11	2	1272.07	2542.14	3.0838	0.0039228	24.199	0.49078	7421	73.927	36.314	129287
B8JJZ4;Q8BSR1;Q6P8L0		Zfp808;Zfp934	tr|B8JJZ4|B8JJZ4_MOUSE Zinc finger protein 808 OS=Mus musculus OX=10090 GN=Zfp808 PE=1 SV=1;tr|Q8BSR1|Q8BSR1_MOUSE Uncharacterized protein OS=Mus musculus OX=10090 GN=Zfp934 PE=2 SV=1;tr|Q6P8L0|Q6P8L0_MOUSE Predicted gene, EG630579 OS=Mus musculus OX=10090	531	7129	AFSQYNTLQTHRR	_AFSQ(Deamidation (NQ))YN(Deamidation (NQ))TLQ(Deamidation (NQ))THRR_	sydney_17	2	812.889	1623.76	-2.5873	-0.0021032	19.259	0.1943	3030	64.04	27.369	7129
Q8BYW1;B9EI26;Q8BYW1-2;Q8BYW1-3	Rho GTPase-activating protein 25	Arhgap25	sp|Q8BYW1|RHG25_MOUSE Rho GTPase-activating protein 25 OS=Mus musculus OX=10090 GN=Arhgap25 PE=1 SV=2;tr|B9EI26|B9EI26_MOUSE Rho GTPase activating protein 25 OS=Mus musculus OX=10090 GN=Arhgap25 PE=2 SV=1;sp|Q8BYW1-2|RHG25_MOUSE Isoform 2 of Rho GTPase-act	5699	80278	FVFEVIPASSDQNR	_FVFEVIPASSDQNR_	sydney_05	2	804.904	1607.79	2.3203	0.0018677	28.405	1.0908	10140	112.93	38.396	80278
B9EIC2;Q66X19	NACHT, LRR and PYD domains-containing protein 4E	Nlrp4e	tr|B9EIC2|B9EIC2_MOUSE Nlrp4e protein OS=Mus musculus OX=10090 GN=Nlrp4e PE=2 SV=1;sp|Q66X19|NAL4E_MOUSE NACHT, LRR and PYD domains-containing protein 4E OS=Mus musculus OX=10090 GN=Nlrp4e PE=2 SV=2	7806	111563	IFQKMNRQDLMER	_IFQ(Deamidation (NQ))KMN(Deamidation (NQ))RQ(Deamidation (NQ))DLM(Oxidation (M))ER_	sydney_18	2	864.408	1726.8	-1.4084	-0.0012174	36.783	0.73561	12279	65.347	29.806	111563
B9EKI3;D6RJK7	TATA element modulatory factor	Tmf1	sp|B9EKI3|TMF1_MOUSE TATA element modulatory factor OS=Mus musculus OX=10090 GN=Tmf1 PE=1 SV=2;tr|D6RJK7|D6RJK7_MOUSE TATA element modulatory factor OS=Mus musculus OX=10090 GN=Tmf1 PE=1 SV=1	3648	51734	EELATRLNSSQTADLLK	_EELATRLN(Deamidation (NQ))SSQTADLLK_	sydney_21	2	945.494	1888.97	2.1006	0.0019861	35.48	0.603	11667	72.2	43.436	51734
Q05BC3;D6RII3;D3Z4J9;B9EKL9;Q05BC3-2;Q05BC3-3	Echinoderm microtubule-associated protein-like 1	Eml1	sp|Q05BC3|EMAL1_MOUSE Echinoderm microtubule-associated protein-like 1 OS=Mus musculus OX=10090 GN=Eml1 PE=1 SV=1;tr|D6RII3|D6RII3_MOUSE Echinoderm microtubule-associated protein-like 1 OS=Mus musculus OX=10090 GN=Eml1 PE=1 SV=1;tr|D3Z4J9|D3Z4J9_MOUSE Echi	10562	151469	LNITEEQQAVLNRK	_LN(Deamidation (NQ))ITEEQQ(Deamidation (NQ))AVLNRK_	sydney_31	2	829.441	1656.87	NA	NA	36.275	1	11889	53.597	13.972	151469
C0HK80			sp|C0HK80|ARXS2_MOUSE Adipocyte-related X-chromosome expressed sequence 2 OS=Mus musculus OX=10090 GN=Arxes2 PE=1 SV=1	14780	206750	SNAVNQVVLWDK	_SNAVNQVVLWDK_	sydney_02	2	686.865	1371.71	-1.2556	-0.00086244	21.965	0.49568	6660	86.014	42.379	206750
C6EQI7;Q9DAK5		Zfp821;1700008F21Rik	tr|C6EQI7|C6EQI7_MOUSE ASL1/1700008F21Rik fusion protein OS=Mus musculus OX=10090 GN=Zfp821 PE=2 SV=1;tr|Q9DAK5|Q9DAK5_MOUSE Uncharacterized protein OS=Mus musculus OX=10090 GN=Ccdc7b PE=2 SV=1	14307	200846	SFKELHQIQETERNK	_SFKELHQ(Deamidation (NQ))IQ(Deamidation (NQ))ETERN(Deamidation (NQ))K_	sydney_07	2	945.466	1888.92	2.8196	0.0026658	21.535	0.98013	5653	63.212	26.96	200846
CON__ENSEMBL:ENSBTAP00000001528				14547	204045	SKLQEIDIFNNQLK	_SKLQ(Deamidation (NQ))EIDIFN(Deamidation (NQ))N(Deamidation (NQ))QLK_	sydney_29	2	846.938	1691.86	-2.5171	-0.0021319	36.491	0.36151	11667	86.624	44.961	204045
CON__ENSEMBL:ENSBTAP00000034412				2923	41510	DQYVSPETVTVR	_DQYVSPETVTVR_	sydney_08	2	697.352	1392.69	-0.63645	-0.00044383	16.484	0.52563	3255	104.82	70.949	41510
CON__P00761				16590	233021	VATVSLPR	_VATVSLPR_	sydney_10	2	421.758	841.502	-0.60685	-0.00025595	13.489	0.49185	2379	125.25	11.229	233021
CON__Q9R4J5				2801	39727	DNQRVLVNTK	_DN(Deamidation (NQ))Q(Deamidation (NQ))RVLVNTK_	sydney_31	1	1188.62	1187.61	3.7587	0.0044676	32.675	0.23879	10299	67.897	18.8	39727
Q924Z4;D3Z4M2;D3YTM0;D3Z0Z2	Ceramide synthase 2	Cers2	sp|Q924Z4|CERS2_MOUSE Ceramide synthase 2 OS=Mus musculus OX=10090 GN=Cers2 PE=1 SV=1;tr|D3Z4M2|D3Z4M2_MOUSE Ceramide synthase 2 (Fragment) OS=Mus musculus OX=10090 GN=Cers2 PE=1 SV=1;tr|D3YTM0|D3YTM0_MOUSE Ceramide synthase 2 (Fragment) OS=Mus musculus OX	1172	16637	APPNATLEHFYQTSGK	_APPNATLEHFYQTSGK_	sydney_15	3	587.625	1759.85	-1.5476	-0.00090941	16.599	0.7493	4618	85.622	58.593	16637
Q9EPQ7;Q78RK2;Q78YL5;D3YU00	StAR-related lipid transfer protein 5	Stard5	sp|Q9EPQ7|STAR5_MOUSE StAR-related lipid transfer protein 5 OS=Mus musculus OX=10090 GN=Stard5 PE=1 SV=2;tr|Q78RK2|Q78RK2_MOUSE START domain-containing protein OS=Mus musculus OX=10090 GN=Stard5 PE=2 SV=1;tr|Q78YL5|Q78YL5_MOUSE Uncharacterized protein OS=M	2192	30178	DFVDLVLVK	_DFVDLVLVK_	sydney_24	2	524.308	1046.6	0.070051	3.6728e-05	34.683	0.47685	11648	89.142	37.355	30178
Q9WU40;E9QP59;D3YU56;Q9WU40-2	Inner nuclear membrane protein Man1	Lemd3	sp|Q9WU40|MAN1_MOUSE Inner nuclear membrane protein Man1 OS=Mus musculus OX=10090 GN=Lemd3 PE=1 SV=2;tr|E9QP59|E9QP59_MOUSE Inner nuclear membrane protein Man1 OS=Mus musculus OX=10090 GN=Lemd3 PE=1 SV=1;tr|D3YU56|D3YU56_MOUSE Inner nuclear membrane protei	13848	194655	RPAGPEPQPPAAGSDGAAEDADEELADGEDRDPEAEEPLWASR	_RPAGPEPQPPAAGSDGAAEDADEELADGEDRDPEAEEPLWASR_	sydney_07	4	1118.5	4469.98	-0.53528	-0.00059872	23.308	0.52473	6786	135.67	117.76	194655
D3YVZ9;P58059	28S ribosomal protein S21, mitochondrial	Mrps21	tr|D3YVZ9|D3YVZ9_MOUSE 28S ribosomal protein S21, mitochondrial (Fragment) OS=Mus musculus OX=10090 GN=Mrps21 PE=1 SV=1;sp|P58059|RT21_MOUSE 28S ribosomal protein S21, mitochondrial OS=Mus musculus OX=10090 GN=Mrps21 PE=1 SV=1	8243	118205	ILTTDGLTEVISR	_ILTTDGLTEVISR_	sydney_03	2	709.398	1416.78	-0.067708	-4.8032e-05	26.719	0.39569	8653	136.02	62.45	118205
Q6P8I4;D3YWA4;Q3TM89;Q3KQH9;F8WI88	PEST proteolytic signal-containing nuclear protein	Pcnp	sp|Q6P8I4|PCNP_MOUSE PEST proteolytic signal-containing nuclear protein OS=Mus musculus OX=10090 GN=Pcnp PE=1 SV=1;tr|D3YWA4|D3YWA4_MOUSE PEST proteolytic signal-containing nuclear protein OS=Mus musculus OX=10090 GN=Pcnp PE=1 SV=1;tr|Q3TM89|Q3TM89_MOUSE P	5127	71843	FGFAIGSQTAR	_FGFAIGSQTAR_	sydney_02	2	577.801	1153.59	0.16748	9.6768e-05	20.754	0.57402	6038	104.01	72.172	71843
Q9QUN3;D3YWR2;O54737	B-cell linker protein	Blnk	sp|Q9QUN3|BLNK_MOUSE B-cell linker protein OS=Mus musculus OX=10090 GN=Blnk PE=1 SV=1;tr|D3YWR2|D3YWR2_MOUSE B-cell linker protein OS=Mus musculus OX=10090 GN=Blnk PE=1 SV=1;tr|O54737|O54737_MOUSE BCA protein (Fragment) OS=Mus musculus OX=10090 GN=Blnk PE=	2581	35944	DLLEDEADYVVPVEDNDENYIHPR	_DLLEDEADYVVPVEDNDENYIHPR_	sydney_27	3	953.77	2858.29	0.14156	0.00013502	30.934	0.5156	9542	143.93	117.18	35944
D3YWX2;F6YTL8		Ylpm1	tr|D3YWX2|D3YWX2_MOUSE YLP motif-containing protein 1 OS=Mus musculus OX=10090 GN=Ylpm1 PE=1 SV=2;tr|F6YTL8|F6YTL8_MOUSE YLP motif-containing protein 1 (Fragment) OS=Mus musculus OX=10090 GN=Ylpm1 PE=1 SV=1	2633	36567	DLPQPDSRENR	_DLPQ(Deamidation (NQ))PDSREN(Deamidation (NQ))R_	sydney_01	1	1328.61	1327.6	2.4403	0.0032422	36.941	0.61883	13086	63.816	25.73	36567
Q9CQH3;D3Z568;F6Y6V5;D3YX99;D3Z6W9;Q8BU20	NADH dehydrogenase [ubiquinone] 1 beta subcomplex subunit 5, mitochondrial	Ndufb5	sp|Q9CQH3|NDUB5_MOUSE NADH dehydrogenase [ubiquinone] 1 beta subcomplex subunit 5, mitochondrial OS=Mus musculus OX=10090 GN=Ndufb5 PE=1 SV=1;tr|D3Z568|D3Z568_MOUSE NADH dehydrogenase [ubiquinone] 1 beta subcomplex subunit 5, mitochondrial OS=Mus musculus	15802	222136	TLAILQIESEK	_TLAILQIESEK_	sydney_03	2	622.858	1243.7	-0.12551	-7.8175e-05	25.964	0.48573	8263	113.22	66.793	222136
D3YXA5		Rgs12	tr|D3YXA5|D3YXA5_MOUSE Regulator of G-protein-signaling 12 (Fragment) OS=Mus musculus OX=10090 GN=Rgs12 PE=1 SV=1	5258	73462	FKEQQLQIFNLMKFDSYTR	_(Acetyl (Protein N-term))FKEQ(Deamidation (NQ))QLQIFN(Deamidation (NQ))LMKFDSYTR_	sydney_30	2	1240.61	2479.21	-4.0407	-0.0050129	36.761	0.52801	12213	41.401	16.68	73462
O55128;D3YY73;D3Z2N9;E9Q317	Histone deacetylase complex subunit SAP18	Sap18;Gm10094	sp|O55128|SAP18_MOUSE Histone deacetylase complex subunit SAP18 OS=Mus musculus OX=10090 GN=Sap18 PE=1 SV=1;tr|D3YY73|D3YY73_MOUSE Histone deacetylase complex subunit SAP18 OS=Mus musculus OX=10090 GN=Sap18 PE=1 SV=1;tr|D3Z2N9|D3Z2N9_MOUSE Histone deacetyl	5523	77201	FQIGDYLDIAITPPNR	_FQIGDYLDIAITPPNR_	sydney_31	2	916.981	1831.95	NA	NA	38.318	1	12771	126.76	81.406	77201
D3YZB9		Tfrc	tr|D3YZB9|D3YZB9_MOUSE Transferrin receptor protein 1 (Fragment) OS=Mus musculus OX=10090 GN=Tfrc PE=4 SV=1	11893	169638	MMDQARSAFSNL	_(Acetyl (Protein N-term))MMDQ(Deamidation (NQ))ARSAFSN(Deamidation (NQ))L_	sydney_05	2	707.803	1413.59	-2.0949	-0.0014828	21.447	0.36195	6853	56.258	30.699	169638
D3YZG8	Probable bifunctional methylenetetrahydrofolate dehydrogenase/cyclohydrolase 2;NAD-dependent methylenetetrahydrofolate dehydrogenase;Methenyltetrahydrofolate cyclohydrolase	Mthfd2l	sp|D3YZG8|MTD2L_MOUSE Probable bifunctional methylenetetrahydrofolate dehydrogenase/cyclohydrolase 2 OS=Mus musculus OX=10090 GN=Mthfd2l PE=3 SV=1	3991	56505	EIQQGVESWIALGNR	_EIQ(Deamidation (NQ))Q(Deamidation (NQ))GVESWIALGN(Deamidation (NQ))R_	sydney_09	2	851.918	1701.82	-2.6429	-0.0022515	20.212	0.72116	5875	75.294	21.967	56505
Q3U2S8;D3Z019	Voltage-gated hydrogen channel 1	Hvcn1	sp|Q3U2S8|HVCN1_MOUSE Voltage-gated hydrogen channel 1 OS=Mus musculus OX=10090 GN=Hvcn1 PE=1 SV=2;tr|D3Z019|D3Z019_MOUSE Voltage-gated hydrogen channel 1 (Fragment) OS=Mus musculus OX=10090 GN=Hvcn1 PE=1 SV=1	9022	129427	KWENEEEEEEPAPTSAEGEGNAEGPDAEAGSASTPR	_KWENEEEEEEPAPTSAEGEGNAEGPDAEAGSASTPR_	sydney_01	3	1253.2	3756.58	-0.45132	-0.00056559	13.915	0.57324	2636	173.2	162.57	129427
Q9EQ80;D3Z0G0;Q8C608;Q5FWC8;Q3V2R8	NIF3-like protein 1	Nif3l1	sp|Q9EQ80|NIF3L_MOUSE NIF3-like protein 1 OS=Mus musculus OX=10090 GN=Nif3l1 PE=1 SV=4;tr|D3Z0G0|D3Z0G0_MOUSE NIF3-like protein 1 OS=Mus musculus OX=10090 GN=Nif3l1 PE=1 SV=1;tr|Q8C608|Q8C608_MOUSE NIF3-like protein 1 OS=Mus musculus OX=10090 PE=2 SV=1;tr|	9463	136347	LEFSVNR	_LEFSVNR_	sydney_09	2	432.732	863.45	-0.41829	-0.00018101	14.658	0.57129	3457	141.98	61.607	136347
D6RGR3;D3Z0L3;Q3T9A5;Q3TMW7;Q8BZM1	Glomulin	Glmn	tr|D6RGR3|D6RGR3_MOUSE Glomulin OS=Mus musculus OX=10090 GN=Glmn PE=1 SV=1;tr|D3Z0L3|D3Z0L3_MOUSE Glomulin (Fragment) OS=Mus musculus OX=10090 GN=Glmn PE=1 SV=1;tr|Q3T9A5|Q3T9A5_MOUSE Glomulin OS=Mus musculus OX=10090 GN=Glmn PE=1 SV=1;tr|Q3TMW7|Q3TMW7_MOU	1549	21145	AVEELQSIIK	_(Acetyl (Protein N-term))AVEELQSIIK_	sydney_01	2	586.332	1170.65	-2.2352	-0.0013106	38.342	0.47976	13755	85.731	47.644	21145
Q9WUV0;D3Z0X3	Origin recognition complex subunit 5	Orc5	sp|Q9WUV0|ORC5_MOUSE Origin recognition complex subunit 5 OS=Mus musculus OX=10090 GN=Orc5 PE=2 SV=1;tr|D3Z0X3|D3Z0X3_MOUSE Origin recognition complex subunit 5 (Fragment) OS=Mus musculus OX=10090 GN=Orc5 PE=1 SV=1	2714	38106	DMEANLLPGLLR	_DMEANLLPGLLR_	sydney_04	2	671.363	1340.71	-0.37756	-0.00025348	36.188	1.2405	13672	87.476	56.054	38106
O88587;D3Z227;O88587-2	Catechol O-methyltransferase	Comt	sp|O88587|COMT_MOUSE Catechol O-methyltransferase OS=Mus musculus OX=10090 GN=Comt PE=1 SV=2;tr|D3Z227|D3Z227_MOUSE Catechol O-methyltransferase (Fragment) OS=Mus musculus OX=10090 GN=Comt PE=1 SV=1;sp|O88587-2|COMT_MOUSE Isoform Soluble of Catechol O-meth	17755	250563	VSILIGASQDLIPQLK	_VSILIGASQDLIPQLK_	sydney_26	2	848.006	1694	0.079866	6.7727e-05	37.187	0.81582	12371	84.169	66.032	250563
Q9DCL8;D3Z3A0	Protein phosphatase inhibitor 2	Ppp1r2	sp|Q9DCL8|IPP2_MOUSE Protein phosphatase inhibitor 2 OS=Mus musculus OX=10090 GN=Ppp1r2 PE=1 SV=3;tr|D3Z3A0|D3Z3A0_MOUSE Protein phosphatase inhibitor 2 OS=Mus musculus OX=10090 GN=Ppp1r2 PE=1 SV=1	16185	226908	TSAASPPVVPSAEQPRPIVEEELSK	_TSAASPPVVPSAEQPRPIVEEELSK_	sydney_20	3	873.461	2617.36	-1.8901	-0.001651	21.972	0.74711	5164	63.376	43.654	226908
Q99LD9;D3Z487;Q8BK57	Translation initiation factor eIF-2B subunit beta	Eif2b2	sp|Q99LD9|EI2BB_MOUSE Translation initiation factor eIF-2B subunit beta OS=Mus musculus OX=10090 GN=Eif2b2 PE=1 SV=1;tr|D3Z487|D3Z487_MOUSE Translation initiation factor eIF-2B subunit beta (Fragment) OS=Mus musculus OX=10090 GN=Eif2b2 PE=1 SV=1;tr|Q8BK57|	5681	79835	FVAPEEVLPFTEGDILEK	_FVAPEEVLPFTEGDILEK_	sydney_10	2	1017.03	2032.04	3.5169	0.0035767	38.744	1.7748	13692	129.76	84.407	79835
D3Z6A1;D3Z6H3;Q9WUB4	Dynactin subunit 6	Dctn6	tr|D3Z6A1|D3Z6A1_MOUSE Dynactin subunit 6 (Fragment) OS=Mus musculus OX=10090 GN=Dctn6 PE=1 SV=1;tr|D3Z6H3|D3Z6H3_MOUSE Dynactin subunit 6 OS=Mus musculus OX=10090 GN=Dctn6 PE=1 SV=1;sp|Q9WUB4|DCTN6_MOUSE Dynactin subunit 6 OS=Mus musculus OX=10090 GN=Dctn	7545	107559	IAPGAVVCVESEIR	_IAPGAVVCVESEIR_	sydney_13	2	750.398	1498.78	1.1207	0.00084096	23.271	0.22141	6962	76.655	50.592	107559
E9QJS0;D3Z6K5;Q501J4;G5E8U8;G5E8U5;Q80ZK0	28S ribosomal protein S10, mitochondrial	Mrps10	tr|E9QJS0|E9QJS0_MOUSE 28S ribosomal protein S10, mitochondrial OS=Mus musculus OX=10090 GN=Mrps10 PE=1 SV=1;tr|D3Z6K5|D3Z6K5_MOUSE 28S ribosomal protein S10, mitochondrial (Fragment) OS=Mus musculus OX=10090 GN=Mrps10 PE=1 SV=1;tr|Q501J4|Q501J4_MOUSE Mrps	3203	45398	DVTRPTITTSDEPDTLYK	_DVTRPTITTSDEPDTLYK_	sydney_07	2	1026.51	2051.01	1.761	0.0018077	18.047	0.23253	4334	132.86	101.51	45398
Q7TSJ2;D3Z6W1;Q7TSJ2-2	Microtubule-associated protein 6	Map6	sp|Q7TSJ2|MAP6_MOUSE Microtubule-associated protein 6 OS=Mus musculus OX=10090 GN=Map6 PE=1 SV=2;tr|D3Z6W1|D3Z6W1_MOUSE Microtubule-associated protein 6 OS=Mus musculus OX=10090 GN=Map6 PE=1 SV=1;sp|Q7TSJ2-2|MAP6_MOUSE Isoform 2 of Microtubule-associated p	1511	20505	AVAIETQPAQGESDAVAR	_AVAIETQPAQGESDAVAR_	sydney_07	2	906.958	1811.9	1.1265	0.0010216	13.448	0.19473	2383	85.258	64.22	20505
Q9QXY9;D3Z6X3;D3Z6X4;E9QA46;Q8C6F0	Peroxisomal biogenesis factor 3	Pex3	sp|Q9QXY9|PEX3_MOUSE Peroxisomal biogenesis factor 3 OS=Mus musculus OX=10090 GN=Pex3 PE=1 SV=1;tr|D3Z6X3|D3Z6X3_MOUSE Peroxisomal biogenesis factor 3 OS=Mus musculus OX=10090 GN=Pex3 PE=1 SV=1;tr|D3Z6X4|D3Z6X4_MOUSE Peroxisomal biogenesis factor 3 OS=Mus	2731	38613	DMLESPDFSTVLNTCLNR	_DMLESPDFSTVLNTCLNR_	sydney_17	2	1056.49	2110.97	0.077949	8.2352e-05	35.046	0.56952	10000	128.21	111.49	38613
P61957;Q9Z172;G3UZX6;H7BWX9;D3Z794;G3UZ60;G3UWI9;G3UWX9;G3UZA7;Q9Z172-2	Small ubiquitin-related modifier 2;Small ubiquitin-related modifier 3;Small ubiquitin-related modifier	Sumo2;Sumo3	sp|P61957|SUMO2_MOUSE Small ubiquitin-related modifier 2 OS=Mus musculus OX=10090 GN=Sumo2 PE=1 SV=1;sp|Q9Z172|SUMO3_MOUSE Small ubiquitin-related modifier 3 OS=Mus musculus OX=10090 GN=Sumo3 PE=1 SV=1;tr|G3UZX6|G3UZX6_MOUSE Small ubiquitin-related modifie	16535	231977	VAGQDGSVVQFK	_VAGQDGSVVQFK_	sydney_21	2	617.825	1233.64	-0.45015	-0.00027812	13.727	0.46275	2426	160.59	117.99	231977
D3Z7A4;J3QNJ1;K7N754		Gm21560;Gm3138	tr|D3Z7A4|D3Z7A4_MOUSE Predicted gene, 21560 OS=Mus musculus OX=10090 GN=Gm21560 PE=4 SV=2;tr|J3QNJ1|J3QNJ1_MOUSE Predicted gene, 21560 OS=Mus musculus OX=10090 GN=Gm21560 PE=4 SV=1;tr|K7N754|K7N754_MOUSE Predicted gene 3138 OS=Mus musculus OX=10090 GN=Gm3	15979	224514	TMLDMNKMTQSIIGSMQYSK	_TM(Oxidation (M))LDM(Oxidation (M))N(Deamidation (NQ))KMTQSIIGSM(Oxidation (M))QYSK_	sydney_15	2	1178.53	2355.05	-0.0025098	-2.9579e-06	27.915	0.99133	9663	72.496	13.38	224514
Q2NL51;D3Z7E5	Glycogen synthase kinase-3 alpha	Gsk3a	sp|Q2NL51|GSK3A_MOUSE Glycogen synthase kinase-3 alpha OS=Mus musculus OX=10090 GN=Gsk3a PE=1 SV=2;tr|D3Z7E5|D3Z7E5_MOUSE Glycogen synthase kinase-3 alpha OS=Mus musculus OX=10090 GN=Gsk3a PE=1 SV=1	17887	252266	VTTVVATVGQGPER	_VTTVVATVGQGPER_	sydney_03	2	707.388	1412.76	0.084327	5.9652e-05	13.971	0.36726	2748	139.32	108.71	252266
Q8K3W0;D3Z7P0;Q8K3W0-4;Q8K3W0-6;Q8K3W0-5;Q8K3W0-1	BRCA1-A complex subunit BRE	Bre	sp|Q8K3W0|BABA2_MOUSE BRISC and BRCA1-A complex member 2 OS=Mus musculus OX=10090 GN=Babam2 PE=1 SV=2;tr|D3Z7P0|D3Z7P0_MOUSE BRISC and BRCA1-A complex member 2 OS=Mus musculus OX=10090 GN=Babam2 PE=1 SV=3;sp|Q8K3W0-4|BABA2_MOUSE Isoform 3 of BRISC and BRCA	10760	154317	LPVDFSNIPTYLLK	_LPVDFSNIPTYLLK_	sydney_10	2	810.456	1618.9	2.1811	0.0017677	39.655	0.48028	14063	192.6	152.09	154317
Q8C7R7;D5FLC2;Q8C7R7-2;Q8C7R7-3	DNA-binding protein RFX6	Rfx6	sp|Q8C7R7|RFX6_MOUSE DNA-binding protein RFX6 OS=Mus musculus OX=10090 GN=Rfx6 PE=1 SV=2;tr|D5FLC2|D5FLC2_MOUSE DNA-binding protein RFX6 OS=Mus musculus OX=10090 GN=Rfx6 PE=1 SV=1;sp|Q8C7R7-2|RFX6_MOUSE Isoform 2 of DNA-binding protein RFX6 OS=Mus musculus	17124	241233	VIKMSKQNGR	_VIKM(Oxidation (M))SKQ(Deamidation (NQ))N(Deamidation (NQ))GR_	sydney_01	2	589.814	1177.61	-0.0031251	-1.8432e-06	21.699	0.75617	6163	66.073	19.944	241233
D5MCW4;Q9CQ89	Protein CutA	Cuta	tr|D5MCW4|D5MCW4_MOUSE Protein CutA OS=Mus musculus OX=10090 GN=Cuta PE=1 SV=1;sp|Q9CQ89|CUTA_MOUSE Protein CutA OS=Mus musculus OX=10090 GN=Cuta PE=1 SV=3	16165	226668	TQSSLVPALTEFVR	_TQSSLVPALTEFVR_	sydney_04	2	774.425	1546.84	-4.0675	-0.00315	34.174	1.0788	12702	110.8	73.457	226668
Q80TA1;D6RE20;Q8BS27;Q8CET7	Ethanolaminephosphotransferase 1	Ept1	sp|Q80TA1|EPT1_MOUSE Ethanolaminephosphotransferase 1 OS=Mus musculus OX=10090 GN=Selenoi PE=2 SV=3;tr|D6RE20|D6RE20_MOUSE Ethanolaminephosphotransferase 1 OS=Mus musculus OX=10090 GN=Selenoi PE=4 SV=1;tr|Q8BS27|Q8BS27_MOUSE Uncharacterized protein OS=Mus	675	9063	AGYEYVSPEQLSGFDK	_(Acetyl (Protein N-term))AGYEYVSPEQLSGFDK_	sydney_02	2	916.423	1830.83	1.7708	0.0016228	31.984	1.1178	11292	169.89	135.51	9063
Q91Z53;D6REG4	Glyoxylate reductase/hydroxypyruvate reductase	Grhpr	sp|Q91Z53|GRHPR_MOUSE Glyoxylate reductase/hydroxypyruvate reductase OS=Mus musculus OX=10090 GN=Grhpr PE=1 SV=1;tr|D6REG4|D6REG4_MOUSE Glyoxylate reductase/hydroxypyruvate reductase OS=Mus musculus OX=10090 GN=Grhpr PE=1 SV=1	108	1500	AALAQAADCEVEQWNSDDPIPR	_AALAQAADCEVEQWNSDDPIPR_	sydney_26	2	1228.56	2455.11	0.31489	0.00038686	28.115	0.32451	8398	197.88	172.92	1500
Q80ZQ9;D6RGQ6;F6ZCU9	Protein Simiate	Fam206a	sp|Q80ZQ9|ABITM_MOUSE Protein Abitram OS=Mus musculus OX=10090 GN=Abitram PE=1 SV=2;tr|D6RGQ6|D6RGQ6_MOUSE Protein Abitram OS=Mus musculus OX=10090 GN=Abitram PE=1 SV=1;tr|F6ZCU9|F6ZCU9_MOUSE Protein Abitram (Fragment) OS=Mus musculus OX=10090 GN=Abitram P	9145	131233	LAPPEVVIATEAPPPSLVDR	_LAPPEVVIATEAPPPSLVDR_	sydney_10	2	1036.08	2070.14	1.2952	0.0013419	32.021	0.37869	10756	113.72	91.668	131233
Q3TUH1;D6RGT1;G3UWL8;G5E881;Q3TUH1-2	Phosphatidate cytidylyltransferase, mitochondrial	Tamm41	sp|Q3TUH1|TAM41_MOUSE Phosphatidate cytidylyltransferase, mitochondrial OS=Mus musculus OX=10090 GN=Tamm41 PE=1 SV=2;tr|D6RGT1|D6RGT1_MOUSE Phosphatidate cytidylyltransferase, mitochondrial OS=Mus musculus OX=10090 GN=Tamm41 PE=1 SV=1;tr|G3UWL8|G3UWL8_MOUS	966	13210	ALQALHSSGVGLR	_(Acetyl (Protein N-term))ALQALHSSGVGLR_	sydney_04	2	675.878	1349.74	-0.62824	-0.00042461	24.374	0.48912	8183	100.48	72.268	13210
P70268;D6RH37;P70268-2	Serine/threonine-protein kinase N1	Pkn1	sp|P70268|PKN1_MOUSE Serine/threonine-protein kinase N1 OS=Mus musculus OX=10090 GN=Pkn1 PE=1 SV=3;tr|D6RH37|D6RH37_MOUSE Serine/threonine-protein kinase N1 OS=Mus musculus OX=10090 GN=Pkn1 PE=1 SV=1;sp|P70268-2|PKN1_MOUSE Isoform 2 of Serine/threonine-pro	14559	204180	SLAPVELLLR	_SLAPVELLLR_	sydney_06	2	555.848	1109.68	-0.02551	-1.418e-05	33.914	1.0427	11885	111.17	68.044	204180
E0CX32		Ccdc85a	tr|E0CX32|E0CX32_MOUSE Coiled-coil domain-containing protein 85A OS=Mus musculus OX=10090 GN=Ccdc85a PE=1 SV=1	11861	169164	MLPQATQNRSQPPTRNSSNMEK	_MLPQ(Deamidation (NQ))ATQ(Deamidation (NQ))NRSQ(Deamidation (NQ))PPTRN(Deamidation (NQ))SSN(Deamidation (NQ))MEK_	sydney_11	2	1260.57	2519.13	-1.8419	-0.0023219	25.382	0.58285	7998	41.227	11.248	169164
Q6PEB6;E0CYJ0;E0CXA9;Q3UGM5	MOB-like protein phocein	Mob4	sp|Q6PEB6|PHOCN_MOUSE MOB-like protein phocein OS=Mus musculus OX=10090 GN=Mob4 PE=1 SV=1;tr|E0CYJ0|E0CYJ0_MOUSE MOB-like protein phocein (Fragment) OS=Mus musculus OX=10090 GN=Mob4 PE=1 SV=1;tr|E0CXA9|E0CXA9_MOUSE MOB-like protein phocein OS=Mus musculus	8126	116396	ILEPPEGQDEGVWK	_ILEPPEGQDEGVWK_	sydney_08	2	798.899	1595.78	-0.88675	-0.00070843	20.859	0.67109	5205	153.1	105.87	116396
Q9D9T0;E0CXB0	DPY30 domain-containing protein 1	Dydc1	sp|Q9D9T0|DYDC1_MOUSE DPY30 domain-containing protein 1 OS=Mus musculus OX=10090 GN=Dydc1 PE=2 SV=2;tr|E0CXB0|E0CXB0_MOUSE DPY30 domain-containing protein 1 OS=Mus musculus OX=10090 GN=Dydc1 PE=4 SV=1	4045	57443	ELAMMEQEMLER	_ELAM(Oxidation (M))M(Oxidation (M))EQEMLER_	sydney_15	2	771.336	1540.66	0.41986	0.00032385	9.4453	0.76248	1626	80.787	55.228	57443
Q91XT6;E0CXQ6	Tandem C2 domains nuclear protein	Tc2n	sp|Q91XT6|TAC2N_MOUSE Tandem C2 domains nuclear protein OS=Mus musculus OX=10090 GN=Tc2n PE=1 SV=2;tr|E0CXQ6|E0CXQ6_MOUSE Tandem C2 domains nuclear protein OS=Mus musculus OX=10090 GN=Tc2n PE=4 SV=1	9716	139576	LFYNSSAEQIWITVLQCR	_LFYN(Deamidation (NQ))SSAEQ(Deamidation (NQ))IWITVLQ(Deamidation (NQ))CR_	sydney_16	2	1116.04	2230.06	1.8503	0.002065	27.973	0.24514	4408	77.124	36.746	139576
Q8BYN5;E0CXZ1;J3QM95;F8WGT4;Q8BYN5-2	FSD1-like protein	Fsd1l	sp|Q8BYN5|FSD1L_MOUSE FSD1-like protein OS=Mus musculus OX=10090 GN=Fsd1l PE=1 SV=2;tr|E0CXZ1|E0CXZ1_MOUSE FSD1-like protein (Fragment) OS=Mus musculus OX=10090 GN=Fsd1l PE=1 SV=2;tr|J3QM95|J3QM95_MOUSE FSD1-like protein OS=Mus musculus OX=10090 GN=Fsd1l P	16759	235426	VEDSCVEWDPTGGK	_VEDSCVEWDPTGGK_	sydney_04	2	789.841	1577.67	-0.062135	-4.9077e-05	16.49	0.37263	4430	132.76	106.83	235426
Q8R123;E0CZ66;F8WGX4;Q8R123-2	FAD synthase;Molybdenum cofactor biosynthesis protein-like region;FAD synthase region	Flad1	sp|Q8R123|FAD1_MOUSE FAD synthase OS=Mus musculus OX=10090 GN=Flad1 PE=1 SV=1;tr|E0CZ66|E0CZ66_MOUSE FAD synthase (Fragment) OS=Mus musculus OX=10090 GN=Flad1 PE=1 SV=1;tr|F8WGX4|F8WGX4_MOUSE FAD synthase (Fragment) OS=Mus musculus OX=10090 GN=Flad1 PE=1 S	17800	251082	VSVVPDEVATIASEVNSFSR	_VSVVPDEVATIASEVNSFSR_	sydney_01	2	1053.54	2105.06	0.80668	0.00084987	39.573	0.33533	14299	104.17	78.037	251082
E9PUL3;Q91ZF5		Clca3b	tr|E9PUL3|E9PUL3_MOUSE Chloride channel accessory 3B OS=Mus musculus OX=10090 GN=Clca3b PE=1 SV=1;tr|Q91ZF5|Q91ZF5_MOUSE Calcium-activated chloride channel CLCA4 OS=Mus musculus OX=10090 GN=Clca3b PE=2 SV=1	15694	220329	THNVEAPNLQNKMCNLR	_THN(Deamidation (NQ))VEAPNLQ(Deamidation (NQ))NKM(Oxidation (M))CN(Deamidation (NQ))LR_	sydney_19	3	686.651	2056.93	4.4768	0.003074	34.338	0.76682	10628	40.237	17.253	220329
E9PVB3	Coiled-coil domain-containing protein 175	Ccdc175	sp|E9PVB3|CC175_MOUSE Coiled-coil domain-containing protein 175 OS=Mus musculus OX=10090 GN=Ccdc175 PE=4 SV=1	12484	177656	NLENEIYVNDQK	_N(Deamidation (NQ))LENEIYVNDQK_	sydney_04	3	493.904	1478.69	0.47113	0.00023269	15.734	0.61301	4052	92.247	18.17	177656
Q9CQS8;E9PW43	Protein transport protein Sec61 subunit beta	Sec61b;Gm10320	sp|Q9CQS8|SC61B_MOUSE Protein transport protein Sec61 subunit beta OS=Mus musculus OX=10090 GN=Sec61b PE=1 SV=3;tr|E9PW43|E9PW43_MOUSE Protein transport protein Sec61 subunit beta OS=Mus musculus OX=10090 GN=Gm10320 PE=3 SV=1	5811	81928	FYTEDSPGLK	_FYTEDSPGLK_	sydney_01	2	578.78	1155.54	-0.16215	-9.3851e-05	13.479	0.46379	2470	92.491	54.679	81928
Q8BK63;Q8BK63-2;Q3TVX1;Q3U844;H7BXB1;E9Q4G7;Q3U772;E9PWB2	Casein kinase I isoform alpha	Csnk1a1	sp|Q8BK63|KC1A_MOUSE Casein kinase I isoform alpha OS=Mus musculus OX=10090 GN=Csnk1a1 PE=1 SV=2;sp|Q8BK63-2|KC1A_MOUSE Isoform 2 of Casein kinase I isoform alpha OS=Mus musculus OX=10090 GN=Csnk1a1;tr|Q3TVX1|Q3TVX1_MOUSE Protein kinase domain-containing p	9652	138735	LFLIDFGLAK	_LFLIDFGLAK_	sydney_02	2	568.839	1135.66	0.65397	0.000372	39.577	0.28509	14653	103.56	57.845	138735
E9PWX7		Tbc1d25	tr|E9PWX7|E9PWX7_MOUSE TBC1 domain family member 25 OS=Mus musculus OX=10090 GN=Tbc1d25 PE=1 SV=1	11929	169913	MNPEVNCQNNGATDRAR	_(Acetyl (Protein N-term))MNPEVNCQ(Deamidation (NQ))N(Deamidation (NQ))N(Deamidation (NQ))GATDRAR_	sydney_22	2	996.413	1990.81	-0.22401	-0.00022321	11.853	0.44741	1953	50.354	10.288	169913
Q99L28;E9PY85;Q3U5N8;G3UZF1	Probable ribosome biogenesis protein RLP24	Rsl24d1;Gm20509	sp|Q99L28|RLP24_MOUSE Probable ribosome biogenesis protein RLP24 OS=Mus musculus OX=10090 GN=Rsl24d1 PE=2 SV=1;tr|E9PY85|E9PY85_MOUSE Probable ribosome biogenesis protein RLP24 OS=Mus musculus OX=10090 GN=Rsl24d1 PE=1 SV=1;tr|Q3U5N8|Q3U5N8_MOUSE TRASH doma	4251	59884	ELTVDNSFEFEK	_ELTVDNSFEFEK_	sydney_04	2	729.343	1456.67	-1.2563	-0.00091626	23.376	0.62878	7624	137.98	106.55	59884
Q9R0B7;E9PYN2;E9Q7N8	Zinc finger protein 346	Znf346;Zfp346	sp|Q9R0B7|ZN346_MOUSE Zinc finger protein 346 OS=Mus musculus OX=10090 GN=Znf346 PE=1 SV=1;tr|E9PYN2|E9PYN2_MOUSE Zinc finger protein 346 OS=Mus musculus OX=10090 GN=Zfp346 PE=1 SV=1;tr|E9Q7N8|E9Q7N8_MOUSE Zinc finger protein 346 OS=Mus musculus OX=10090 G	15963	224406	TLVTLGSQTPVQTQPTPK	_TLVTLGSQTPVQTQPTPK_	sydney_06	2	948.525	1895.04	-0.11455	-0.00010865	20.006	0.23505	5477	114.82	83.945	224406
P58854;E9Q0R3;Q8BKJ3;Q3TN67;Q3TAJ6	Gamma-tubulin complex component 3	Tubgcp3	sp|P58854|GCP3_MOUSE Gamma-tubulin complex component 3 OS=Mus musculus OX=10090 GN=Tubgcp3 PE=1 SV=2;tr|E9Q0R3|E9Q0R3_MOUSE Gamma-tubulin complex component OS=Mus musculus OX=10090 GN=Tubgcp3 PE=1 SV=1;tr|Q8BKJ3|Q8BKJ3_MOUSE Gamma-tubulin complex component	2394	33071	DILYVFQGIDGK	_DILYVFQGIDGK_	sydney_11	2	684.364	1366.71	0.62833	0.00043001	35.197	0.33348	12429	98.04	57.689	33071
E9Q0V3		Vmn1r68	tr|E9Q0V3|E9Q0V3_MOUSE Vomeronasal type-1 receptor OS=Mus musculus OX=10090 GN=Vmn1r68 PE=3 SV=1	11779	167829	MGVAIIKENQTQSKMDFWNMGIK	_(Acetyl (Protein N-term))M(Oxidation (M))GVAIIKEN(Deamidation (NQ))Q(Deamidation (NQ))TQSKM(Oxidation (M))DFWNMGIK_	sydney_10	2	1373.15	2744.29	1.053	0.001446	27.28	0.68636	8544	48.527	13.177	167829
O35379;Q3UDM1;E9Q1I5	Multidrug resistance-associated protein 1	Abcc1	sp|O35379|MRP1_MOUSE Multidrug resistance-associated protein 1 OS=Mus musculus OX=10090 GN=Abcc1 PE=1 SV=1;tr|Q3UDM1|Q3UDM1_MOUSE ABC transmembrane type-1 domain-containing protein (Fragment) OS=Mus musculus OX=10090 GN=Abcc1 PE=2 SV=1;tr|E9Q1I5|E9Q1I5_MOU	3557	50444	EDTSEEVVPVLVNNWK	_EDTSEEVVPVLVNNWK_	sydney_26	2	929.465	1856.92	1.2102	0.0011248	31.186	0.27857	9779	110.38	78.392	50444
Q6Y7W8;Q3TUA5;E9Q2M5;Q8C585;G3UYR9;G3UWR2;G3UYG6	PERQ amino acid-rich with GYF domain-containing protein 2	Gigyf2	sp|Q6Y7W8|GGYF2_MOUSE GRB10-interacting GYF protein 2 OS=Mus musculus OX=10090 GN=Gigyf2 PE=1 SV=2;tr|Q3TUA5|Q3TUA5_MOUSE GYF domain-containing protein (Fragment) OS=Mus musculus OX=10090 GN=Gigyf2 PE=2 SV=1;tr|E9Q2M5|E9Q2M5_MOUSE GRB10-interacting GYF pro	67	909	AAETQTLNFGPEWLR	_(Acetyl (Protein N-term))AAETQTLNFGPEWLR_	sydney_07	2	887.942	1773.87	-0.30569	-0.00027144	39.021	0.38352	13921	172.17	128.55	909
Q61490;F6QH25;E9Q4G8;E9Q3Q6	CD166 antigen	Alcam	sp|Q61490|CD166_MOUSE CD166 antigen OS=Mus musculus OX=10090 GN=Alcam PE=1 SV=3;tr|F6QH25|F6QH25_MOUSE CD166 antigen (Fragment) OS=Mus musculus OX=10090 GN=Alcam PE=1 SV=1;tr|E9Q4G8|E9Q4G8_MOUSE CD166 antigen OS=Mus musculus OX=10090 GN=Alcam PE=1 SV=1;tr|	14156	199141	SDIQMPFTCSVTYYGPSGQK	_SDIQMPFTCSVTYYGPSGQK_	sydney_20	2	1133.51	2265.01	-0.65617	-0.00074378	28.034	0.23403	7939	101.36	78.35	199141
Q80V43;E9Q421;Q8BXX3;Q3TGN0;Q8BL63;Q9CXY9	GPI-anchor transamidase	Pigk	tr|Q80V43|Q80V43_MOUSE GPI-anchor transamidase OS=Mus musculus OX=10090 GN=Pigk PE=2 SV=1;tr|E9Q421|E9Q421_MOUSE GPI-anchor transamidase OS=Mus musculus OX=10090 GN=Pigk PE=1 SV=1;tr|Q8BXX3|Q8BXX3_MOUSE GPI-anchor transamidase OS=Mus musculus OX=10090 GN=P	12885	182851	NVLITDFFGSVR	_NVLITDFFGSVR_	sydney_03	2	684.37	1366.72	0.14003	9.5829e-05	36.534	0.71914	13131	98.943	61.467	182851
Q9ESN9;Q9ESN9-2;Q9ESN9-3;Q6P1F1;E9Q6B6;E9Q6E0;Q8CHB5;Q6NV54;J3QNR6;K3W4S4;Q9ESN9-5;Q9ESN9-4;Q9ESN9-6	C-Jun-amino-terminal kinase-interacting protein 3	Mapk8ip3	sp|Q9ESN9|JIP3_MOUSE C-Jun-amino-terminal kinase-interacting protein 3 OS=Mus musculus OX=10090 GN=Mapk8ip3 PE=1 SV=1;sp|Q9ESN9-2|JIP3_MOUSE Isoform 1a of C-Jun-amino-terminal kinase-interacting protein 3 OS=Mus musculus OX=10090 GN=Mapk8ip3;sp|Q9ESN9-3|JI	15113	211280	STIWQFFSR	_STIWQFFSR_	sydney_12	2	586.298	1170.58	0.22907	0.0001343	33.444	0.56726	11427	93.162	54.371	211280
Q9D2R6;E9Q6W2	Cytochrome c oxidase assembly factor 3 homolog, mitochondrial	Coa3	sp|Q9D2R6|COA3_MOUSE Cytochrome c oxidase assembly factor 3 homolog, mitochondrial OS=Mus musculus OX=10090 GN=Coa3 PE=1 SV=1;tr|E9Q6W2|E9Q6W2_MOUSE Cytochrome c oxidase assembly factor 3 homolog, mitochondrial OS=Mus musculus OX=10090 GN=Coa3 PE=1 SV=1	11178	159044	LTPAQLQFMR	_LTPAQLQFMR_	sydney_12	2	602.828	1203.64	NA	NA	23.231	NA	6706	101.284	NA	159044
E9Q9C5;Q8C1D9;Q3UK60;Q80YP7;P63082	V-type proton ATPase 16 kDa proteolipid subunit	Atp6v0c	tr|E9Q9C5|E9Q9C5_MOUSE V-type proton ATPase proteolipid subunit (Fragment) OS=Mus musculus OX=10090 GN=Atp6v0c PE=1 SV=1;tr|Q8C1D9|Q8C1D9_MOUSE V-type proton ATPase proteolipid subunit OS=Mus musculus OX=10090 GN=Atp6v0c PE=2 SV=1;tr|Q3UK60|Q3UK60_MOUSE V-	14416	202270	SGTGIAAMSVMRPELIMK	_SGTGIAAMSVMRPELIMK_	sydney_10	2	946.494	1890.97	-0.031336	-2.9659e-05	28.362	0.68869	9055	125.36	71.389	202270
E9QA73		Lrrc4c	tr|E9QA73|E9QA73_MOUSE Leucine-rich repeat-containing protein 4C (Fragment) OS=Mus musculus OX=10090 GN=Lrrc4c PE=4 SV=1	11854	169142	MLNKMTLHPQQ	_M(Oxidation (M))LN(Deamidation (NQ))KM(Oxidation (M))TLHPQ(Deamidation (NQ))Q(Deamidation (NQ))_	sydney_07	2	688.315	1374.62	-1.8724	-0.0012888	20.784	0.40133	5572	42.109	15.416	169142
Q3V0C6;E9QAF0	Spermatogenesis-associated protein 31	Spata31	tr|Q3V0C6|Q3V0C6_MOUSE Uncharacterized protein OS=Mus musculus OX=10090 GN=Spata31 PE=2 SV=1;sp|E9QAF0|SPT31_MOUSE Spermatogenesis-associated protein 31 OS=Mus musculus OX=10090 GN=Spata31 PE=1 SV=1	12121	172798	NAALNLVNSQNR	_N(Deamidation (NQ))AALNLVNSQNR_	sydney_09	1	1314.68	1313.67	-2.9931	-0.0039349	42.466	0.14985	16066	65.305	19.147	172798
Q9WV60;Q3TB31;E9QAQ5	Glycogen synthase kinase-3 beta	Gsk3b	sp|Q9WV60|GSK3B_MOUSE Glycogen synthase kinase-3 beta OS=Mus musculus OX=10090 GN=Gsk3b PE=1 SV=2;tr|Q3TB31|Q3TB31_MOUSE Protein kinase domain-containing protein (Fragment) OS=Mus musculus OX=10090 GN=Gsk3b PE=2 SV=1;tr|E9QAQ5|E9QAQ5_MOUSE Glycogen synthas	17886	252265	VTTVVATPGQGPDRPQEVSYTDTK	_VTTVVATPGQGPDRPQEVSYTDTK_	sydney_11	3	849.429	2545.27	-0.46419	-0.0003943	14.827	0.45973	3088	92.336	75.749	252265
P56376;E9QJT5;Q4VAF0	Acylphosphatase-1;Acylphosphatase	Acyp1	sp|P56376|ACYP1_MOUSE Acylphosphatase-1 OS=Mus musculus OX=10090 GN=Acyp1 PE=1 SV=2;tr|E9QJT5|E9QJT5_MOUSE Acylphosphatase OS=Mus musculus OX=10090 GN=Acyp1 PE=1 SV=1;tr|Q4VAF0|Q4VAF0_MOUSE Acylphosphatase (Fragment) OS=Mus musculus OX=10090 GN=Acyp1 PE=2	9843	141839	LGLVGWVQNTDR	_LGLVGWVQNTDR_	sydney_04	2	679.365	1356.71	-0.1789	-0.00012154	26.538	0.69529	9228	103.26	76.813	141839
Q8R4E4;E9QJU4	Myozenin-3	Myoz3	sp|Q8R4E4|MYOZ3_MOUSE Myozenin-3 OS=Mus musculus OX=10090 GN=Myoz3 PE=1 SV=1;tr|E9QJU4|E9QJU4_MOUSE Myozenin-3 OS=Mus musculus OX=10090 GN=Myoz3 PE=1 SV=1	12308	175353	NFNKTPVPFGGPHVR	_N(Deamidation (NQ))FN(Deamidation (NQ))KTPVPFGGPHVR_	sydney_19	2	834.928	1667.84	NA	NA	28.384	1	7982	48.785	14.593	175353
E9QL65		Cog3	tr|E9QL65|E9QL65_MOUSE Conserved oligomeric Golgi complex subunit 3 OS=Mus musculus OX=10090 GN=Cog3 PE=1 SV=1	9700	139312	LFVEQLEEFMTK	_LFVEQLEEFMTK_	sydney_11	2	757.384	1512.75	4.4553	0.0033743	39.86	0.47996	14568	96.342	69.013	139312
F6RUI8		Ankhd1	tr|F6RUI8|F6RUI8_MOUSE Multiple ankyrin repeats single KH domain-binding protein 3 (Fragment) OS=Mus musculus OX=10090 GN=Maskbp3 PE=1 SV=1	17021	239478	VGQPMVSSSNQR	_VGQ(Deamidation (NQ))PMVSSSN(Deamidation (NQ))Q(Deamidation (NQ))R_	sydney_20	1	1292.58	1291.57	-1.0793	-0.001395	40.701	0.35292	13405	64.04	24.019	239478
Q8K1Z0;F6SFF5	Ubiquinone biosynthesis protein COQ9, mitochondrial	Coq9	sp|Q8K1Z0|COQ9_MOUSE Ubiquinone biosynthesis protein COQ9, mitochondrial OS=Mus musculus OX=10090 GN=Coq9 PE=1 SV=1;tr|F6SFF5|F6SFF5_MOUSE Ubiquinone biosynthesis protein (Fragment) OS=Mus musculus OX=10090 GN=Coq9 PE=1 SV=2	18879	265474	YTDQSGEEEEDYESEEQLQHR	_YTDQSGEEEEDYESEEQLQHR_	sydney_04	3	867.688	2600.04	-0.32937	-0.00028579	12.424	0.43615	2638	151.57	146.07	265474
P16951;F6Z2B2;Q8BQY2;P70299;G3UXC3;Q8CBR9;Q68FE3;Q8CGB4;P16951-2;P16951-3	Cyclic AMP-dependent transcription factor ATF-2	Atf2	sp|P16951|ATF2_MOUSE Cyclic AMP-dependent transcription factor ATF-2 OS=Mus musculus OX=10090 GN=Atf2 PE=1 SV=2;tr|F6Z2B2|F6Z2B2_MOUSE Cyclic AMP-dependent transcription factor ATF-2 (Fragment) OS=Mus musculus OX=10090 GN=Atf2 PE=1 SV=1;tr|Q8BQY2|Q8BQY2_MO	16163	226661	TQSEESRPQSLQQPATSTTETPASPAHTTPQTQNTSGR	_TQSEESRPQSLQQPATSTTETPASPAHTTPQTQNTSGR_	sydney_04	4	1010.23	4036.9	-0.37667	-0.00038052	10.986	0.37484	2060	70.249	61.559	226661
Q921I1;F7BAE9	Serotransferrin	Tf;Trf	sp|Q921I1|TRFE_MOUSE Serotransferrin OS=Mus musculus OX=10090 GN=Tf PE=1 SV=1;tr|F7BAE9|F7BAE9_MOUSE Transferrin (Fragment) OS=Mus musculus OX=10090 GN=Trf PE=1 SV=1	7683	109827	IECESAETTEDCIEK	_IECESAETTEDCIEK_	sydney_05	2	907.377	1812.74	-0.49455	-0.00044874	11.342	0.2728	2387	90.614	72.446	109827
Q8BI22;F7CIB0;Q8BI22-2	Centrosomal protein of 128 kDa	Cep128	sp|Q8BI22|CE128_MOUSE Centrosomal protein of 128 kDa OS=Mus musculus OX=10090 GN=Cep128 PE=1 SV=2;tr|F7CIB0|F7CIB0_MOUSE Centrosomal protein of 128 kDa (Fragment) OS=Mus musculus OX=10090 GN=Cep128 PE=1 SV=1;sp|Q8BI22-2|CE128_MOUSE Isoform 2 of Centrosomal	11119	158205	LTEELTHTENENKK	_LTEELTHTENEN(Deamidation (NQ))KK_	sydney_13	3	562.944	1685.81	3.2844	0.0018489	18.545	0.643	4816	40.164	6.5543	158205
F7CWA0;Q9D3W4	GPN-loop GTPase 3	Gpn3	tr|F7CWA0|F7CWA0_MOUSE GPN-loop GTPase 3 (Fragment) OS=Mus musculus OX=10090 GN=Gpn3 PE=1 SV=1;sp|Q9D3W4|GPN3_MOUSE GPN-loop GTPase 3 OS=Mus musculus OX=10090 GN=Gpn3 PE=2 SV=1	5278	73753	FLDPDMYSLIDDSTGDLR	_FLDPDMYSLIDDSTGDLR_	sydney_01	2	1036.98	2071.94	3.9897	0.0041373	37.716	0.67042	13502	78.486	53.292	73753
Q64010;Q8JZR2;F7D232;Q8BPE7;Q5ND50;Q920I1;Q91VM1;Q64010-2	Adapter molecule crk	Crk	sp|Q64010|CRK_MOUSE Adapter molecule crk OS=Mus musculus OX=10090 GN=Crk PE=1 SV=1;tr|Q8JZR2|Q8JZR2_MOUSE Adapter molecule crk OS=Mus musculus OX=10090 GN=Crk PE=1 SV=1;tr|F7D232|F7D232_MOUSE Adapter molecule crk (Fragment) OS=Mus musculus OX=10090 GN=Crk	881	12140	ALFDFNGNDEEDLPFK	_ALFDFNGNDEEDLPFK_	sydney_11	2	935.928	1869.84	-0.19466	-0.00018218	35.012	0.66779	12362	176.8	147.46	12140
Q9D8T7;F7DE82;F8WHU8;Q9D8T7-2	SRA stem-loop-interacting RNA-binding protein, mitochondrial	Slirp	sp|Q9D8T7|SLIRP_MOUSE SRA stem-loop-interacting RNA-binding protein, mitochondrial OS=Mus musculus OX=10090 GN=Slirp PE=1 SV=2;tr|F7DE82|F7DE82_MOUSE SRA stem-loop-interacting RNA-binding protein, mitochondrial (Fragment) OS=Mus musculus OX=10090 GN=Slirp	8432	121039	IPWTAAASELR	_IPWTAAASELR_	sydney_15	2	607.83	1213.65	0.11594	7.0475e-05	23.071	1.0073	7552	141.02	107.58	121039
F8WI55;Q3TVB4;Q8VE70	Programmed cell death protein 10	Pdcd10	tr|F8WI55|F8WI55_MOUSE Programmed cell death protein 10 OS=Mus musculus OX=10090 GN=Pdcd10 PE=1 SV=2;tr|Q3TVB4|Q3TVB4_MOUSE Uncharacterized protein (Fragment) OS=Mus musculus OX=10090 GN=Pdcd10 PE=2 SV=1;sp|Q8VE70|PDC10_MOUSE Programmed cell death protein	11532	164326	MAADDVEEYMIERPEPEFQDLNEK	_MAADDVEEYMIERPEPEFQDLNEK_	sydney_20	3	966.765	2897.27	-2.7104	-0.0026203	28.803	0.32988	8245	69.581	55.518	164326
Q9D1K7;H7BXB9;F8WIU1	UPF0687 protein C20orf27 homolog	1700037H04Rik	sp|Q9D1K7|CT027_MOUSE UPF0687 protein C20orf27 homolog OS=Mus musculus OX=10090 PE=1 SV=3;tr|H7BXB9|H7BXB9_MOUSE RIKEN cDNA 1700037H04 gene (Fragment) OS=Mus musculus OX=10090 GN=1700037H04Rik PE=1 SV=1;tr|F8WIU1|F8WIU1_MOUSE RIKEN cDNA 1700037H04 gene OS=	10407	149346	LLSVTPTSEGYSIK	_LLSVTPTSEGYSIK_	sydney_01	2	747.906	1493.8	-0.11765	-8.7989e-05	21.743	0.35313	6209	134.75	97.274	149346
Q61474;F8WJA5;Q61474-2	RNA-binding protein Musashi homolog 1	Msi1	sp|Q61474|MSI1H_MOUSE RNA-binding protein Musashi homolog 1 OS=Mus musculus OX=10090 GN=Msi1 PE=1 SV=1;tr|F8WJA5|F8WJA5_MOUSE RNA-binding protein Musashi homolog 1 (Fragment) OS=Mus musculus OX=10090 GN=Msi1 PE=1 SV=1;sp|Q61474-2|MSI1H_MOUSE Isoform 2 of R	15308	214208	SYTGLAPGYTYQFPEFR	_SYTGLAPGYTYQFPEFR_	sydney_29	2	998.976	1995.94	0.5145	0.00051397	30.995	0.51196	9344	145.17	115.86	214208
H7BWY8;Q8C8T8;G3UWF3;Z4YL87	Pre-rRNA-processing protein TSR2 homolog	Tsr2	tr|H7BWY8|H7BWY8_MOUSE Pre-rRNA-processing protein TSR2 homolog OS=Mus musculus OX=10090 GN=Tsr2 PE=1 SV=1;sp|Q8C8T8|TSR2_MOUSE Pre-rRNA-processing protein TSR2 homolog OS=Mus musculus OX=10090 GN=Tsr2 PE=1 SV=1;tr|G3UWF3|G3UWF3_MOUSE Pre-rRNA-processing p	17238	242917	VLFGAAVR	_VLFGAAVR_	sydney_23	2	416.756	831.497	1.2722	0.0005302	17.107	0.37912	3722	113.08	68.35	242917
Q8BWW9;G3UXH4;G3UZM9;Q8BWW9-3;Q8BWW9-2	Serine/threonine-protein kinase N2	Pkn2	sp|Q8BWW9|PKN2_MOUSE Serine/threonine-protein kinase N2 OS=Mus musculus OX=10090 GN=Pkn2 PE=1 SV=3;tr|G3UXH4|G3UXH4_MOUSE Serine/threonine-protein kinase N2 OS=Mus musculus OX=10090 GN=Pkn2 PE=1 SV=1;tr|G3UZM9|G3UZM9_MOUSE Serine/threonine-protein kinase N	9290	133950	LDFDLEPEPPPAPPR	_LDFDLEPEPPPAPPR_	sydney_25	2	845.428	1688.84	2.0461	0.0017298	27.893	0.61348	8544	89.171	41.057	133950
G3UYQ4		Ak9	tr|G3UYQ4|G3UYQ4_MOUSE Adenylate kinase 9 OS=Mus musculus OX=10090 GN=Ak9 PE=1 SV=2	18321	258175	WWVWNEVLKDIQQMNK	_WWVWN(Deamidation (NQ))EVLKDIQ(Deamidation (NQ))QM(Oxidation (M))N(Deamidation (NQ))K_	sydney_02	2	1068.51	2135	-0.42967	-0.0004591	28.806	0.67974	9864	61.344	38.252	258175
O88879;G3XA09;Q5DU30;O88879-2	Apoptotic protease-activating factor 1	Apaf1	sp|O88879|APAF_MOUSE Apoptotic protease-activating factor 1 OS=Mus musculus OX=10090 GN=Apaf1 PE=1 SV=3;tr|G3XA09|G3XA09_MOUSE Apoptotic protease-activating factor 1 OS=Mus musculus OX=10090 GN=Apaf1 PE=1 SV=1;tr|Q5DU30|Q5DU30_MOUSE Apoptotic protease-acti	13392	188189	QPFPNIVQLGLCEPETSEVYR	_QPFPN(Deamidation (NQ))IVQ(Deamidation (NQ))LGLCEPETSEVYR_	sydney_10	2	1239.6	2477.18	2.6018	0.0032251	34.339	2.5719	12486	91.812	28.121	188189
G5E814;Q9D8B4	NADH dehydrogenase [ubiquinone] 1 alpha subcomplex subunit 11	Ndufa11	tr|G5E814|G5E814_MOUSE NADH dehydrogenase [ubiquinone] 1 alpha subcomplex subunit 11 OS=Mus musculus OX=10090 GN=Ndufa11 PE=1 SV=1;sp|Q9D8B4|NDUAB_MOUSE NADH dehydrogenase [ubiquinone] 1 alpha subcomplex subunit 11 OS=Mus musculus OX=10090 GN=Ndufa11 PE=1	9477	136483	LEGWELFPTPK	_LEGWELFPTPK_	sydney_05	2	658.848	1315.68	0.86033	0.00056683	32.196	0.70045	11832	95.642	44.114	136483
Q8K1E0;H3BJ02;H3BJE3;I1E4X1;Q8K1E0-2	Syntaxin-5	Stx5;Stx5a	sp|Q8K1E0|STX5_MOUSE Syntaxin-5 OS=Mus musculus OX=10090 GN=Stx5 PE=1 SV=3;tr|H3BJ02|H3BJ02_MOUSE Syntaxin 5A OS=Mus musculus OX=10090 GN=Stx5a PE=1 SV=1;tr|H3BJE3|H3BJE3_MOUSE Syntaxin 5A (Fragment) OS=Mus musculus OX=10090 GN=Stx5a PE=1 SV=1;tr|I1E4X1|I1	1195	16932	APVSALPLAPNNLGGGPIILGAESR	_APVSALPLAPNNLGGGPIILGAESR_	sydney_14	2	1192.67	2383.32	-0.90216	-0.001076	37.051	0.23891	13576	161.19	123.24	16932
Q9QZB9;H3BJ75;Q3UK85	Dynactin subunit 5	Dctn5	sp|Q9QZB9|DCTN5_MOUSE Dynactin subunit 5 OS=Mus musculus OX=10090 GN=Dctn5 PE=1 SV=1;tr|H3BJ75|H3BJ75_MOUSE Dynactin subunit 5 OS=Mus musculus OX=10090 GN=Dctn5 PE=1 SV=1;tr|Q3UK85|Q3UK85_MOUSE Uncharacterized protein OS=Mus musculus OX=10090 GN=Dctn5 PE=2	11685	166783	MELGELLYNK	_(Acetyl (Protein N-term))MELGELLYNK_	sydney_18	1	1251.63	1250.62	-0.012392	-1.551e-05	40.8	0.58325	14022	159.58	113.9	166783
Q80WT5;Q8C993;Q3UU49;H3BJH7;Q80WT5-2	Aftiphilin	Aftph	sp|Q80WT5|AFTIN_MOUSE Aftiphilin OS=Mus musculus OX=10090 GN=Aftph PE=1 SV=2;tr|Q8C993|Q8C993_MOUSE Uncharacterized protein (Fragment) OS=Mus musculus OX=10090 GN=Aftph PE=2 SV=1;tr|Q3UU49|Q3UU49_MOUSE Clathrin_bdg domain-containing protein OS=Mus musculus	15818	222381	TLDPSIDGMESLEDLDK	_TLDPSIDGMESLEDLDK_	sydney_07	2	939.438	1876.86	0.63286	0.00059453	31.161	0.27237	10400	77.204	56.778	222381
P31324;Q3V2X9;H3BK84	cAMP-dependent protein kinase type II-beta regulatory subunit	Prkar2b	sp|P31324|KAP3_MOUSE cAMP-dependent protein kinase type II-beta regulatory subunit OS=Mus musculus OX=10090 GN=Prkar2b PE=1 SV=3;tr|Q3V2X9|Q3V2X9_MOUSE Uncharacterized protein OS=Mus musculus OX=10090 GN=Prkar2b PE=2 SV=1;tr|H3BK84|H3BK84_MOUSE cAMP-depend	182	2196	AATITATSPGALWGLDR	_AATITATSPGALWGLDR_	sydney_16	2	850.952	1699.89	2.5819	0.0021971	28.911	0.21395	4721	139.89	103.93	2196
Q8C172;H3BL08	Ceramide synthase 6	Cers6	sp|Q8C172|CERS6_MOUSE Ceramide synthase 6 OS=Mus musculus OX=10090 GN=Cers6 PE=1 SV=1;tr|H3BL08|H3BL08_MOUSE Ceramide synthase 6 OS=Mus musculus OX=10090 GN=Cers6 PE=1 SV=1	606	8124	AGILAWFWNER	_(Acetyl (Protein N-term))AGILAWFWNER_	sydney_09	2	702.857	1403.7	1.2197	0.0008573	43.052	0.058437	16290	149.94	103.05	8124
Q80YC0;J3QJX3;Q5DTL8;Q9Z2G6-2;Q9Z2G6	Protein sel-1 homolog 1	Sel1l	tr|Q80YC0|Q80YC0_MOUSE Sel1l protein (Fragment) OS=Mus musculus OX=10090 GN=Sel1l PE=2 SV=1;tr|J3QJX3|J3QJX3_MOUSE Protein sel-1 homolog 1 OS=Mus musculus OX=10090 GN=Sel1l PE=1 SV=1;tr|Q5DTL8|Q5DTL8_MOUSE MKIAA4137 protein (Fragment) OS=Mus musculus OX=10	52	686	AADMGNPVGQSGLGMAYLYGR	_AADMGNPVGQSGLGMAYLYGR_	sydney_06	2	1064.5	2126.99	0.27838	0.00029634	29.186	0.50675	9810	76.262	55.011	686
Q3TJ22;Q8K2C1;Q3U9F0;J3QN89		Aamp	tr|Q3TJ22|Q3TJ22_MOUSE Angio-associated migratory protein OS=Mus musculus OX=10090 GN=Aamp PE=1 SV=1;tr|Q8K2C1|Q8K2C1_MOUSE Aamp protein OS=Mus musculus OX=10090 GN=Aamp PE=2 SV=1;tr|Q3U9F0|Q3U9F0_MOUSE WD_REPEATS_REGION domain-containing protein OS=Mus mu	1192	16863	APVLLAGTADGNTWMWK	_APVLLAGTADGNTWMWK_	sydney_05	2	915.964	1829.91	1.5746	0.0014422	32.934	0.37811	12168	82.362	58.07	16863
Q8CHU3;Q5NCM5;Q5NCM6;J3QNT7;Q69ZS5;Q8CHU3-2	Epsin-2	Epn2	sp|Q8CHU3|EPN2_MOUSE Epsin-2 OS=Mus musculus OX=10090 GN=Epn2 PE=1 SV=1;tr|Q5NCM5|Q5NCM5_MOUSE Epsin-2 OS=Mus musculus OX=10090 GN=Epn2 PE=1 SV=1;tr|Q5NCM6|Q5NCM6_MOUSE Epsin-2 OS=Mus musculus OX=10090 GN=Epn2 PE=1 SV=1;tr|J3QNT7|J3QNT7_MOUSE Epsin-2 OS=Mu	1988	27280	DDFSEFDNLR	_DDFSEFDNLR_	sydney_07	2	629.273	1256.53	-0.21632	-0.00013612	25.131	0.3023	7652	103.87	87.332	27280
Q9CQV6;M0QWC2;Q2TBF9	Microtubule-associated proteins 1A/1B light chain 3B	Map1lc3b	sp|Q9CQV6|MLP3B_MOUSE Microtubule-associated proteins 1A/1B light chain 3B OS=Mus musculus OX=10090 GN=Map1lc3b PE=1 SV=3;tr|M0QWC2|M0QWC2_MOUSE Microtubule-associated proteins 1A/1B light chain 3B OS=Mus musculus OX=10090 GN=Map1lc3b PE=3 SV=1;tr|Q2TBF9|Q	5393	75232	FLVPDHVNMSELIK	_FLVPDHVNMSELIK_	sydney_11	2	821.437	1640.86	2.6362	0.0021655	29.492	0.31752	9862	87.214	53.324	75232
O08738;Q9D089;Q99M47	Caspase-6;Caspase-6 subunit p18;Caspase-6 subunit p11	Casp6	sp|O08738|CASP6_MOUSE Caspase-6 OS=Mus musculus OX=10090 GN=Casp6 PE=1 SV=1;tr|Q9D089|Q9D089_MOUSE Uncharacterized protein OS=Mus musculus OX=10090 GN=Casp6 PE=2 SV=1;tr|Q99M47|Q99M47_MOUSE Caspase 6 OS=Mus musculus OX=10090 GN=Casp6 PE=2 SV=1	7733	110577	IEIQTLTGLFK	_IEIQTLTGLFK_	sydney_10	2	631.871	1261.73	-0.58161	-0.0003675	34.466	0.38184	11826	127.4	75.543	110577
O08800;Q8C871;Q3UFM1	Serpin B8	Serpinb8	sp|O08800|SPB8_MOUSE Serpin B8 OS=Mus musculus OX=10090 GN=Serpinb8 PE=1 SV=2;tr|Q8C871|Q8C871_MOUSE SERPIN domain-containing protein OS=Mus musculus OX=10090 GN=Serpinb8 PE=2 SV=1;tr|Q3UFM1|Q3UFM1_MOUSE SERPIN domain-containing protein OS=Mus musculus OX=	9615	137875	LFGEESCDFLSTFK	_LFGEESCDFLSTFK_	sydney_09	2	840.385	1678.75	0.40171	0.00033759	33.267	0.80759	12015	103.34	69.381	137875
Q9QYM3;O54850;O08906			tr|Q9QYM3|Q9QYM3_MOUSE Mus musculus DNA, L1 element insertion in intron 3 of Mitf protein OS=Mus musculus OX=10090 PE=4 SV=1;tr|O54850|O54850_MOUSE Endonuclease/reverse transcriptase OS=Mus musculus OX=10090 PE=4 SV=1;tr|O08906|O08906_MOUSE Reverse transcr	11814	168461	MKGWKTIFQANGMK	_(Acetyl (Protein N-term))MKGWKTIFQAN(Deamidation (NQ))GMK_	sydney_15	2	841.923	1681.83	1.342	0.0011298	34.487	0.57596	12787	45.598	7.9172	168461
Q9JM79;Q9DCS8;Q3TDT8;O09043	Napsin-A	Napsa	tr|Q9JM79|Q9JM79_MOUSE Aspartic proteinase family member similar to renin OS=Mus musculus OX=10090 GN=Napsa PE=2 SV=1;tr|Q9DCS8|Q9DCS8_MOUSE Peptidase A1 domain-containing protein OS=Mus musculus OX=10090 GN=Napsa PE=2 SV=1;tr|Q3TDT8|Q3TDT8_MOUSE Peptidase	4889	68031	FAIQYGTGR	_FAIQYGTGR_	sydney_15	2	506.764	1011.51	-0.94485	-0.00047882	15.151	0.83894	3904	93.195	54.389	68031
O35218;Q3URN8;Q3UGU6;Q3US33	Cleavage and polyadenylation specificity factor subunit 2	Cpsf2	sp|O35218|CPSF2_MOUSE Cleavage and polyadenylation specificity factor subunit 2 OS=Mus musculus OX=10090 GN=Cpsf2 PE=1 SV=1;tr|Q3URN8|Q3URN8_MOUSE Cleavage and polyadenylation specificity factor subunit 2 (Fragment) OS=Mus musculus OX=10090 GN=Cpsf2 PE=2 S	17964	253183	VVLASQPDLECGFSR	_VVLASQPDLECGFSR_	sydney_20	2	839.417	1676.82	1.2647	0.0010616	22.504	0.41698	5395	83.226	63.464	253183
O35704;Q3TST8;Q3V3A0;Q8C295;Q3V3Z5;Q3TTW4	Serine palmitoyltransferase 1	Sptlc1	sp|O35704|SPTC1_MOUSE Serine palmitoyltransferase 1 OS=Mus musculus OX=10090 GN=Sptlc1 PE=1 SV=2;tr|Q3TST8|Q3TST8_MOUSE Aminotran_1_2 domain-containing protein OS=Mus musculus OX=10090 GN=Sptlc1 PE=2 SV=1;tr|Q3V3A0|Q3V3A0_MOUSE Aminotran_1_2 domain-contain	18028	254101	VVVTVEQTEEELQR	_VVVTVEQTEEELQR_	sydney_21	2	829.933	1657.85	-2.4488	-0.0020324	20.457	0.19001	4932	120.96	89.466	254101
O35710;Q3UEU2;O35710-2	Nocturnin	Ccrn4l	sp|O35710|NOCT_MOUSE Nocturnin OS=Mus musculus OX=10090 GN=Noct PE=1 SV=3;tr|Q3UEU2|Q3UEU2_MOUSE Endo/exonuclease/phosphatase domain-containing protein OS=Mus musculus OX=10090 GN=Noct PE=2 SV=1;sp|O35710-2|NOCT_MOUSE Isoform 2 of Nocturnin OS=Mus musculus	8402	120511	IPLIVCGDFNAEPTEEVYK	_IPLIVCGDFNAEPTEEVYK_	sydney_11	2	1097.54	2193.07	4.2719	0.0046886	31.105	0.82699	10607	124.3	89.098	120511
O35955;Q91VC5;Q4FJX8;Q3UNP9	Proteasome subunit beta type-10;Proteasome subunit beta type	Psmb10;MECL1	sp|O35955|PSB10_MOUSE Proteasome subunit beta type-10 OS=Mus musculus OX=10090 GN=Psmb10 PE=1 SV=1;tr|Q91VC5|Q91VC5_MOUSE Proteasome subunit MECL1 (Fragment) OS=Mus musculus OX=10090 GN=MECL1 PE=4 SV=1;tr|Q4FJX8|Q4FJX8_MOUSE Proteasome subunit beta OS=Mus	10671	153096	LPFTALGSGQGAAVALLEDR	_LPFTALGSGQGAAVALLEDR_	sydney_19	2	993.536	1985.06	0.46323	0.00046024	35.993	0.33529	11337	211.51	162.94	153096
O54692	Centromere/kinetochore protein zw10 homolog	Zw10	sp|O54692|ZW10_MOUSE Centromere/kinetochore protein zw10 homolog OS=Mus musculus OX=10090 GN=Zw10 PE=1 SV=3	1312	18223	ASFVTEVLAHSGSLEK	_(Acetyl (Protein N-term))ASFVTEVLAHSGSLEK_	sydney_18	2	858.944	1715.87	0.33126	0.00028453	40.854	0.53982	13948	95.018	61.79	18223
O54786;Q8CA98;O54786-2	DNA fragmentation factor subunit alpha	Dffa	sp|O54786|DFFA_MOUSE DNA fragmentation factor subunit alpha OS=Mus musculus OX=10090 GN=Dffa PE=1 SV=2;tr|Q8CA98|Q8CA98_MOUSE CIDE-N domain-containing protein OS=Mus musculus OX=10090 GN=Dffa PE=2 SV=1;sp|O54786-2|DFFA_MOUSE Isoform ICAD-S of DNA fragmenta	123	1634	AALSEELDAVDTGVGR	_AALSEELDAVDTGVGR_	sydney_29	2	801.902	1601.79	-0.67075	-0.00053788	23.647	0.27097	6034	134.3	80.788	1634
O55091	Protein IMPACT	Impact	sp|O55091|IMPCT_MOUSE Protein IMPACT OS=Mus musculus OX=10090 GN=Impact PE=1 SV=2	13471	188791	QTFLQDCEDDGETAAGGR	_QTFLQDCEDDGETAAGGR_	sydney_04	2	985.413	1968.81	-0.1342	-0.00013224	16.24	0.2794	4310	101.62	79.392	188791
O55126;Q7TMG8;Q3TD78	Protein NipSnap homolog 2	Gbas	sp|O55126|NIPS2_MOUSE Protein NipSnap homolog 2 OS=Mus musculus OX=10090 GN=Nipsnap2 PE=1 SV=1;tr|Q7TMG8|Q7TMG8_MOUSE Glioblastoma amplified sequence OS=Mus musculus OX=10090 GN=Nipsnap2 PE=1 SV=1;tr|Q3TD78|Q3TD78_MOUSE NIPSNAP domain-containing protein OS	4343	61227	ENQEFVNFR	_ENQEFVNFR_	sydney_03	2	591.781	1181.55	-0.77537	-0.00045885	17.113	0.51724	4072	92.47	54.167	61227
P01887;Q9D239;Q3U679	Beta-2-microglobulin	B2m	sp|P01887|B2MG_MOUSE Beta-2-microglobulin OS=Mus musculus OX=10090 GN=B2m PE=1 SV=2;tr|Q9D239|Q9D239_MOUSE Beta-2-microglobulin OS=Mus musculus OX=10090 GN=B2m PE=2 SV=1;tr|Q3U679|Q3U679_MOUSE Beta-2-microglobulin OS=Mus musculus OX=10090 GN=B2m PE=2 SV=1	16821	236212	VEMSDMSFSK	_VEMSDMSFSK_	sydney_30	2	580.752	1159.49	-1.0997	-0.00063864	16.441	0.53134	3349	95.502	66.34	236212
P02798	Metallothionein-2	Mt2	sp|P02798|MT2_MOUSE Metallothionein-2 OS=Mus musculus OX=10090 GN=Mt2 PE=1 SV=2	11633	166152	MDPNCSCASDGSCSCAGACK	_(Acetyl (Protein N-term))MDPNCSCASDGSCSCAGACK_	sydney_08	2	1118.88	2235.74	-0.80846	-0.00090457	11.589	0.39274	1796	230.96	230.46	166152
P04918;V6AW78	Serum amyloid A-3 protein	Saa3	sp|P04918|SAA3_MOUSE Serum amyloid A-3 protein OS=Mus musculus OX=10090 GN=Saa3 PE=1 SV=1;tr|V6AW78|V6AW78_MOUSE Serum amyloid A-3 (Fragment) OS=Mus musculus OX=10090 GN=Saa3 PE=2 SV=1	313	4349	ADQFANEWGR	_ADQFANEWGR_	sydney_09	2	597.27	1192.53	-0.24066	-0.00014374	15.336	0.71214	3713	155.07	99.057	4349
P08207;Q3UF30	Protein S100-A10	S100a10	sp|P08207|S10AA_MOUSE Protein S100-A10 OS=Mus musculus OX=10090 GN=S100a10 PE=1 SV=2;tr|Q3UF30|Q3UF30_MOUSE EF-hand domain-containing protein OS=Mus musculus OX=10090 GN=S100a10 PE=2 SV=1	3760	53005	EFPGFLENQK	_EFPGFLENQK_	sydney_01	2	604.801	1207.59	1.1411	0.00069012	22.696	1.7506	6618	127.56	70.387	53005
P0C7N9	Proteasome assembly chaperone 4	Psmg4	sp|P0C7N9|PSMG4_MOUSE Proteasome assembly chaperone 4 OS=Mus musculus OX=10090 GN=Psmg4 PE=1 SV=1	18412	259205	YDPIPVCTSLFGDTSDTTSTGLAQR	_YDPIPVCTSLFGDTSDTTSTGLAQR_	sydney_05	2	1351.63	2701.25	-0.063566	-8.5918e-05	33.108	0.38081	12256	232.93	213.65	259205
P10922;Q8C1Y3;Q3U4Y0	Histone H1.0;Histone H1.0, N-terminally processed	H1f0	sp|P10922|H10_MOUSE Histone H1.0 OS=Mus musculus OX=10090 GN=H1-0 PE=2 SV=4;tr|Q8C1Y3|Q8C1Y3_MOUSE H15 domain-containing protein OS=Mus musculus OX=10090 GN=H1f0 PE=2 SV=1;tr|Q3U4Y0|Q3U4Y0_MOUSE H15 domain-containing protein OS=Mus musculus OX=10090 GN=H1f	18837	264885	YSDMIVAAIQAEK	_YSDMIVAAIQAEK_	sydney_08	2	719.866	1437.72	0.42333	0.00030474	26.128	0.89532	7653	134.2	97.818	264885
P16332;Q8VED0	Methylmalonyl-CoA mutase, mitochondrial	Mut	sp|P16332|MUTA_MOUSE Methylmalonyl-CoA mutase, mitochondrial OS=Mus musculus OX=10090 GN=Mmut PE=1 SV=2;tr|Q8VED0|Q8VED0_MOUSE Mut protein OS=Mus musculus OX=10090 GN=Mmut PE=2 SV=1	8132	116442	ILFDGIPLEK	_ILFDGIPLEK_	sydney_09	2	572.834	1143.65	0.090278	5.1715e-05	30.511	0.36274	10781	85.676	61.646	116442
P20065-2			sp|P20065-2|TYB4_MOUSE Isoform Short of Thymosin beta-4 OS=Mus musculus OX=10090 GN=Tmsb4x	14159	199201	SDKPDMAEIEK	_(Acetyl (Protein N-term))SDKPDMAEIEK_	sydney_09	2	652.805	1303.6	NA	NA	12.786	NA	2629	166.29	NA	199201
P33610;Q3THK0	DNA primase large subunit	Prim2	sp|P33610|PRI2_MOUSE DNA primase large subunit OS=Mus musculus OX=10090 GN=Prim2 PE=1 SV=1;tr|Q3THK0|Q3THK0_MOUSE DNA primase large subunit OS=Mus musculus OX=10090 GN=Prim2 PE=2 SV=1	17555	247841	VPFADALDLFR	_VPFADALDLFR_	sydney_17	2	632.34	1262.67	-0.64811	-0.00040982	39.409	0.37751	11871	134.26	96.702	247841
P35288;Q9D4I9	Ras-related protein Rab-23	Rab23	sp|P35288|RAB23_MOUSE Ras-related protein Rab-23 OS=Mus musculus OX=10090 GN=Rab23 PE=1 SV=2;tr|Q9D4I9|Q9D4I9_MOUSE Ras-related protein Rab-23 OS=Mus musculus OX=10090 GN=Rab23 PE=1 SV=1	17907	252466	VVAEVGDIPTALVQNK	_VVAEVGDIPTALVQNK_	sydney_12	2	826.965	1651.91	0.42933	0.00035504	26.338	0.36701	8188	76.302	53.582	252466
P35487;Q9D9X9	Pyruvate dehydrogenase E1 component subunit alpha, testis-specific form, mitochondrial;Pyruvate dehydrogenase E1 component subunit alpha	Pdha2	sp|P35487|ODPAT_MOUSE Pyruvate dehydrogenase E1 component subunit alpha, testis-specific form, mitochondrial OS=Mus musculus OX=10090 GN=Pdha2 PE=1 SV=1;tr|Q9D9X9|Q9D9X9_MOUSE Pyruvate dehydrogenase E1 component subunit alpha OS=Mus musculus OX=10090 GN=Pd	17477	246312	VNGMDILCVR	_VN(Deamidation (NQ))GMDILCVR_	sydney_09	2	589.289	1176.56	-1.0625	-0.0006261	25.904	0.5061	8657	122.44	7.7969	246312
P36552	Oxygen-dependent coproporphyrinogen-III oxidase, mitochondrial	Cpox	sp|P36552|HEM6_MOUSE Oxygen-dependent coproporphyrinogen-III oxidase, mitochondrial OS=Mus musculus OX=10090 GN=Cpox PE=1 SV=2	3343	47434	EAEILEVLR	_EAEILEVLR_	sydney_13	2	536.306	1070.6	-0.63767	-0.00034199	27.604	0.60395	9001	106.36	81.413	47434
P41105;Q5M9N5	60S ribosomal protein L28	Rpl28	sp|P41105|RL28_MOUSE 60S ribosomal protein L28 OS=Mus musculus OX=10090 GN=Rpl28 PE=1 SV=2;tr|Q5M9N5|Q5M9N5_MOUSE Ribosomal protein L28 OS=Mus musculus OX=10090 GN=Rpl28 PE=2 SV=1	14053	197477	SAHLQWMVVR	_(Acetyl (Protein N-term))SAHLQWMVVR_	sydney_15	2	634.832	1267.65	NA	NA	26.101	1	8927	151.44	78.193	197477
P46414;Q4FJM2	Cyclin-dependent kinase inhibitor 1B	Cdkn1b	sp|P46414|CDN1B_MOUSE Cyclin-dependent kinase inhibitor 1B OS=Mus musculus OX=10090 GN=Cdkn1b PE=1 SV=2;tr|Q4FJM2|Q4FJM2_MOUSE Cdkn1b protein OS=Mus musculus OX=10090 GN=Cdkn1b PE=2 SV=1	15477	216811	TEENVSDGSPNAGTVEQTPK	_TEENVSDGSPNAGTVEQTPK_	sydney_04	2	1030.47	2058.93	1.011	0.0010419	10.291	0.3032	1828	170.56	133.61	216811
P50285	Dimethylaniline monooxygenase [N-oxide-forming] 1	Fmo1	sp|P50285|FMO1_MOUSE Dimethylaniline monooxygenase [N-oxide-forming] 1 OS=Mus musculus OX=10090 GN=Fmo1 PE=1 SV=1	4734	65819	EVKENSVVFNNTPK	_EVKEN(Deamidation (NQ))SVVFN(Deamidation (NQ))NTPK_	sydney_23	2	803.902	1605.79	NA	NA	22.02	1	5832	45.158	8.7115	65819
P52019;Q3TSS7	Squalene monooxygenase	Sqle	sp|P52019|ERG1_MOUSE Squalene monooxygenase OS=Mus musculus OX=10090 GN=Sqle PE=2 SV=1;tr|Q3TSS7|Q3TSS7_MOUSE Squalene monooxygenase OS=Mus musculus OX=10090 GN=Sqle PE=1 SV=1	2407	33249	DIPDLYDDAAIFQAK	_DIPDLYDDAAIFQAK_	sydney_02	2	847.917	1693.82	-1.7994	-0.0015257	34.771	0.42645	12538	88.441	54.063	33249
P52927;Q6NSP9	High mobility group protein HMGI-C	Hmga2	sp|P52927|HMGA2_MOUSE High mobility group protein HMGI-C OS=Mus musculus OX=10090 GN=Hmga2 PE=1 SV=1;tr|Q6NSP9|Q6NSP9_MOUSE High mobility group protein HMGI-C OS=Mus musculus OX=10090 GN=Hmga2 PE=1 SV=1	6043	85162	GEGAGQPSTSAQGQPAAPVPQK	_GEGAGQPSTSAQGQPAAPVPQK_	sydney_09	2	1032.01	2062.01	0.092279	9.5233e-05	9.5494	0.48693	1530	148.62	105.81	85162
P53808;Q5SV41	Phosphatidylcholine transfer protein	Pctp	sp|P53808|PPCT_MOUSE Phosphatidylcholine transfer protein OS=Mus musculus OX=10090 GN=Pctp PE=1 SV=2;tr|Q5SV41|Q5SV41_MOUSE Phosphatidylcholine transfer protein OS=Mus musculus OX=10090 GN=Pctp PE=1 SV=1	557	7532	AGAACCFSDEQFR	_(Acetyl (Protein N-term))AGAACCFSDEQFR_	sydney_06	2	780.814	1559.61	-0.49953	-0.00039004	22.88	0.30782	6826	196.88	187.56	7532
P56394;Q3UJM3	Cytochrome c oxidase copper chaperone	Cox17	sp|P56394|COX17_MOUSE Cytochrome c oxidase copper chaperone OS=Mus musculus OX=10090 GN=Cox17 PE=1 SV=2;tr|Q3UJM3|Q3UJM3_MOUSE Uncharacterized protein OS=Mus musculus OX=10090 PE=2 SV=1	12981	184043	PGLAAASPAPPEAQEK	_PGLAAASPAPPEAQEK_	sydney_22	2	767.399	1532.78	0.36217	0.00027793	12.579	0.57433	2096	208.79	172.55	184043
P59017;Q3UGC5;Q3TNR7	Bcl-2-like protein 13	Bcl2l13	sp|P59017|B2L13_MOUSE Bcl-2-like protein 13 OS=Mus musculus OX=10090 GN=Bcl2l13 PE=1 SV=2;tr|Q3UGC5|Q3UGC5_MOUSE Uncharacterized protein OS=Mus musculus OX=10090 GN=Bcl2l13 PE=2 SV=1;tr|Q3TNR7|Q3TNR7_MOUSE Uncharacterized protein OS=Mus musculus OX=10090 G	13412	188373	QQGPSPPGVQLDVAPQSLNPEVLLK	_QQGPSPPGVQLDVAPQSLNPEVLLK_	sydney_21	2	1306.21	2610.4	-2.2162	-0.0028948	37.163	0.28818	12416	71.685	57.895	188373
P60603	Reactive oxygen species modulator 1	Romo1	sp|P60603|ROMO1_MOUSE Reactive oxygen species modulator 1 OS=Mus musculus OX=10090 GN=Romo1 PE=2 SV=1	12999	184388	PVAVGPYGQSQPSCFDR	_PVAVGPYGQSQPSCFDR_	sydney_15	2	932.936	1863.86	-1.2925	-0.0012059	17.297	0.9254	4911	287.13	246.41	184388
P60879;P60879-2	Synaptosomal-associated protein 25	Snap25	sp|P60879|SNP25_MOUSE Synaptosomal-associated protein 25 OS=Mus musculus OX=10090 GN=Snap25 PE=1 SV=1;sp|P60879-2|SNP25_MOUSE Isoform 2 of Synaptosomal-associated protein 25 OS=Mus musculus OX=10090 GN=Snap25	4318	60952	ENEMDENLEQVSGIIGNLR	_EN(Deamidation (NQ))EMDEN(Deamidation (NQ))LEQVSGIIGNLR_	sydney_07	2	1081.5	2160.98	1.1125	0.0012032	36.509	0.67047	12803	82.069	53.263	60952
P61961	Ubiquitin-fold modifier 1	Ufm1	sp|P61961|UFM1_MOUSE Ubiquitin-fold modifier 1 OS=Mus musculus OX=10090 GN=Ufm1 PE=1 SV=1	17528	247556	VPAATSAIITNDGIGINPAQTAGNVFLK	_VPAATSAIITNDGIGINPAQTAGNVFLK_	sydney_31	2	1377.25	2752.48	-1.373	-0.0018909	35.738	0.28854	11625	175.39	157.99	247556
P62254	Ubiquitin-conjugating enzyme E2 G1;Ubiquitin-conjugating enzyme E2 G1, N-terminally processed	Ube2g1	sp|P62254|UB2G1_MOUSE Ubiquitin-conjugating enzyme E2 G1 OS=Mus musculus OX=10090 GN=Ube2g1 PE=1 SV=3	15499	217141	TELQSALLLR	_(Acetyl (Protein N-term))TELQSALLLR_	sydney_11	2	593.346	1184.68	-0.95028	-0.00056384	36.229	0.5749	12873	117.04	81.156	217141
P62307;Q6NZQ3;Q3UX80	Small nuclear ribonucleoprotein F	Snrpf	sp|P62307|RUXF_MOUSE Small nuclear ribonucleoprotein F OS=Mus musculus OX=10090 GN=Snrpf PE=1 SV=1;tr|Q6NZQ3|Q6NZQ3_MOUSE Snrpf protein (Fragment) OS=Mus musculus OX=10090 GN=Snrpf PE=2 SV=1;tr|Q3UX80|Q3UX80_MOUSE Sm domain-containing protein OS=Mus muscul	6967	98301	GVEEEEEDGEMRE	_GVEEEEEDGEMRE_	sydney_07	2	769.302	1536.59	-0.1176	-9.0469e-05	9.5946	0.50041	1510	203.94	164.32	98301
Q8K073;P62340	TATA box-binding protein-like protein 1	Tbpl1	tr|Q8K073|Q8K073_MOUSE Tbpl1 protein OS=Mus musculus OX=10090 GN=Tbpl1 PE=2 SV=1;sp|P62340|TBPL1_MOUSE TATA box-binding protein-like protein 1 OS=Mus musculus OX=10090 GN=Tbpl1 PE=1 SV=1	17995	253602	VVNVLAVCNMPFEIR	_VVNVLAVCNMPFEIR_	sydney_12	2	880.963	1759.91	2.7338	0.0024084	35.929	1.1031	12508	140.14	88.865	253602
P62892	60S ribosomal protein L39	Rpl39	sp|P62892|RL39_MOUSE 60S ribosomal protein L39 OS=Mus musculus OX=10090 GN=Rpl39 PE=1 SV=2	13376	188067	QNRPIPQWIR	_QNRPIPQWIR_	sydney_14	2	654.37	1306.73	0.22438	0.00014683	16.112	0.79564	4058	147.06	112.5	188067
P63078	Guanine nucleotide-binding protein G(I)/G(S)/G(O) subunit gamma-8	Gng8	sp|P63078|GBG8_MOUSE Guanine nucleotide-binding protein G(I)/G(S)/G(O) subunit gamma-8 OS=Mus musculus OX=10090 GN=Gng8 PE=3 SV=1	12011	171131	MSNNMAKIAEAR	_(Acetyl (Protein N-term))MSN(Deamidation (NQ))N(Deamidation (NQ))MAKIAEAR_	sydney_22	2	690.318	1378.62	4.4272	0.0030562	21.01	0.19669	5356	41.876	12.209	171131
P63147	Ubiquitin-conjugating enzyme E2 B	Ube2b	sp|P63147|UBE2B_MOUSE Ubiquitin-conjugating enzyme E2 B OS=Mus musculus OX=10090 GN=Ube2b PE=1 SV=1	13808	194075	RLQEDPPVGVSGAPSENNIMQWNAVIFGPEGTPFEDGTFK	_RLQEDPPVGVSGAPSENNIMQWNAVIFGPEGTPFEDGTFK_	sydney_31	3	1444.36	4330.06	0.97337	0.0014059	41.471	0.28743	14137	66.817	53.474	194075
P70121;Q5DTL2	Zinc fingers and homeoboxes protein 1	Zhx1	sp|P70121|ZHX1_MOUSE Zinc fingers and homeoboxes protein 1 OS=Mus musculus OX=10090 GN=Zhx1 PE=1 SV=2;tr|Q5DTL2|Q5DTL2_MOUSE MKIAA4149 protein (Fragment) OS=Mus musculus OX=10090 GN=Zhx1 PE=2 SV=1	5341	74574	FLNEQDLDELVNR	_FLNEQDLDELVN(Deamidation (NQ))R_	sydney_10	3	535.93	1604.77	-2.9626	-0.0015878	15.218	0.30989	3125	42.041	15.629	74574
P70202	Latexin	Lxn	sp|P70202|LXN_MOUSE Latexin OS=Mus musculus OX=10090 GN=Lxn PE=1 SV=2	9657	138802	LFLVQTVQQASK	_LFLVQTVQQASK_	sydney_19	2	681.393	1360.77	0.13159	8.9664e-05	23.759	0.376	5953	123.63	86.561	138802
P70278	Stimulated by retinoic acid gene 8 protein	Stra8	sp|P70278|STRA8_MOUSE Stimulated by retinoic acid gene 8 protein OS=Mus musculus OX=10090 GN=Stra8 PE=1 SV=1	7405	105175	HRATLVGLFNNLR	_HRATLVGLFN(Deamidation (NQ))N(Deamidation (NQ))LR_	sydney_19	2	756.918	1511.82	NA	NA	32.882	1	9977	46.819	14.499	105175
P70444	BH3-interacting domain death agonist;BH3-interacting domain death agonist p15;BH3-interacting domain death agonist p13;BH3-interacting domain death agonist p11	Bid	sp|P70444|BID_MOUSE BH3-interacting domain death agonist OS=Mus musculus OX=10090 GN=Bid PE=1 SV=2	4214	59628	ELPVQAYWEADLEDELQTDGSQASR	_ELPVQAYWEADLEDELQTDGSQASR_	sydney_21	2	1425.66	2849.3	1.2041	0.0017166	38.656	1.123	12961	161.91	131.93	59628
P97304	DNA-directed RNA polymerases I and III subunit RPAC2	Polr1d	sp|P97304|RPAC2_MOUSE DNA-directed RNA polymerases I and III subunit RPAC2 OS=Mus musculus OX=10090 GN=Polr1d PE=1 SV=1	15347	214827	TALEMVQAAGTDR	_TALEMVQAAGTDR_	sydney_06	2	681.838	1361.66	2.2078	0.0015054	17.327	0.56338	4264	106.29	51.874	214827
P98083;P98083-3;P98083-2	SHC-transforming protein 1	Shc1	sp|P98083|SHC1_MOUSE SHC-transforming protein 1 OS=Mus musculus OX=10090 GN=Shc1 PE=1 SV=3;sp|P98083-3|SHC1_MOUSE Isoform p47Shc of SHC-transforming protein 1 OS=Mus musculus OX=10090 GN=Shc1;sp|P98083-2|SHC1_MOUSE Isoform p52Shc of SHC-transforming protei	13016	184618	QAGGGAGPPNPSLNGSAPR	_QAGGGAGPPNPSLN(Deamidation (NQ))GSAPR_	sydney_09	2	853.416	1704.82	-1.5273	-0.0013034	11.704	0.40421	2212	92.457	72.153	184618
P99028;Q8BMU6	Cytochrome b-c1 complex subunit 6, mitochondrial	Uqcrh	sp|P99028|QCR6_MOUSE Cytochrome b-c1 complex subunit 6, mitochondrial OS=Mus musculus OX=10090 GN=Uqcrh PE=1 SV=2;tr|Q8BMU6|Q8BMU6_MOUSE UCR_hinge domain-containing protein (Fragment) OS=Mus musculus OX=10090 GN=Uqcrh PE=2 SV=1	14945	209014	SQTEEDCTEELFDFLHAR	_SQTEEDCTEELFDFLHAR_	sydney_03	2	1113.98	2225.95	-2.1659	-0.0024128	32.902	0.51285	11508	368.89	321	209014
Q00651;Q8BQ25;Q3U1F2;Q3U0V9;T2HRB1;Q792F9;Q6NV53	Integrin alpha-4	Itga4	sp|Q00651|ITA4_MOUSE Integrin alpha-4 OS=Mus musculus OX=10090 GN=Itga4 PE=1 SV=1;tr|Q8BQ25|Q8BQ25_MOUSE Integrin_alpha2 domain-containing protein (Fragment) OS=Mus musculus OX=10090 GN=Itga4 PE=2 SV=1;tr|Q3U1F2|Q3U1F2_MOUSE Integrin_alpha2 domain-containi	5124	71811	FGESIANLGDIDNDGFEDIAIGAPQEDDLR	_FGESIANLGDIDNDGFEDIAIGAPQEDDLR_	sydney_08	3	1069.5	3205.47	0.64328	0.00068798	39.487	0.43078	13672	93.236	69.561	71811
Q9WV03;Q05AF0	Protein FAM50A	Fam50a	sp|Q9WV03|FA50A_MOUSE Protein FAM50A OS=Mus musculus OX=10090 GN=Fam50a PE=1 SV=1;tr|Q05AF0|Q05AF0_MOUSE Fam50a protein OS=Mus musculus OX=10090 GN=Fam50a PE=2 SV=1	14403	202176	SGPLFNFDVHDDVR	_SGPLFNFDVHDDVR_	sydney_27	2	809.386	1616.76	1.8183	0.0014717	24.969	0.23069	6862	113.63	67.471	202176
Q9CRA5;Q3TIL4;Q05BZ0;Q3UWP6	Golgi phosphoprotein 3	Golph3	sp|Q9CRA5|GOLP3_MOUSE Golgi phosphoprotein 3 OS=Mus musculus OX=10090 GN=Golph3 PE=1 SV=1;tr|Q3TIL4|Q3TIL4_MOUSE Uncharacterized protein OS=Mus musculus OX=10090 GN=Golph3 PE=2 SV=1;tr|Q05BZ0|Q05BZ0_MOUSE Golgi phosphoprotein 3 OS=Mus musculus OX=10090 GN=	14128	198657	SDAPTGDVLLDEALK	_SDAPTGDVLLDEALK_	sydney_27	2	772.396	1542.78	-2.2066	-0.0017044	28.162	0.46658	8275	83.617	56.831	198657
Q62018;Q05CJ7;Q05DK2;Q62018-2;Q62018-3	RNA polymerase-associated protein CTR9 homolog	Ctr9	sp|Q62018|CTR9_MOUSE RNA polymerase-associated protein CTR9 homolog OS=Mus musculus OX=10090 GN=Ctr9 PE=1 SV=2;tr|Q05CJ7|Q05CJ7_MOUSE Ctr9 protein (Fragment) OS=Mus musculus OX=10090 GN=Ctr9 PE=2 SV=1;tr|Q05DK2|Q05DK2_MOUSE Ctr9 protein (Fragment) OS=Mus m	8156	116873	ILGSLYAASEDQEK	_ILGSLYAASEDQEK_	sydney_31	2	762.383	1522.75	-1.9612	-0.0014952	18.082	0.2649	3942	93.561	51.685	116873
Q61164;Q05CK6;Q3USR8;Q3UYZ8	Transcriptional repressor CTCF	Ctcf	sp|Q61164|CTCF_MOUSE Transcriptional repressor CTCF OS=Mus musculus OX=10090 GN=Ctcf PE=1 SV=2;tr|Q05CK6|Q05CK6_MOUSE Ctcf protein (Fragment) OS=Mus musculus OX=10090 GN=Ctcf PE=2 SV=1;tr|Q3USR8|Q3USR8_MOUSE Uncharacterized protein (Fragment) OS=Mus muscul	3110	44164	DVDVSVYDFEEEQQEGLLSEVNAEK	_DVDVSVYDFEEEQQEGLLSEVNAEK_	sydney_03	2	1436.16	2870.3	0.52056	0.00074761	36.007	0.38232	12882	162.59	139.03	44164
Q07832;Q3UG81	Serine/threonine-protein kinase PLK1;Serine/threonine-protein kinase PLK	Plk1	sp|Q07832|PLK1_MOUSE Serine/threonine-protein kinase PLK1 OS=Mus musculus OX=10090 GN=Plk1 PE=1 SV=2;tr|Q3UG81|Q3UG81_MOUSE Serine/threonine-protein kinase PLK OS=Mus musculus OX=10090 GN=Plk1 PE=2 SV=1	10048	144618	LILYNDGDSLQYIER	_LILYNDGDSLQYIER_	sydney_04	2	906.462	1810.91	-2.0027	-0.0018154	28.288	0.75026	10035	91.961	42.98	144618
Q08ED6		Gm2837	tr|Q08ED6|Q08ED6_MOUSE 4930408F14Rik protein OS=Mus musculus OX=10090 GN=Gm2837 PE=2 SV=1	2250	30822	DGLIINQIETKPR	_DGLIIN(Deamidation (NQ))Q(Deamidation (NQ))IETKPR_	sydney_27	2	749.909	1497.8	-0.99041	-0.00074272	29.379	0.51642	8795	120.12	64.552	30822
Q3TKR3;Q99MW0;Q0P520	NACHT, LRR and PYD domains-containing protein 4C	Nlrp4c	sp|Q3TKR3|NAL4C_MOUSE NACHT, LRR and PYD domains-containing protein 4C OS=Mus musculus OX=10090 GN=Nlrp4c PE=2 SV=1;tr|Q99MW0|Q99MW0_MOUSE Ribonuclease/angiogenin inhibitor 2 OS=Mus musculus OX=10090 GN=Nlrp4c PE=2 SV=1;tr|Q0P520|Q0P520_MOUSE Nlrp4c protei	8180	117373	ILLSSLLR	_ILLSSLLR_	sydney_25	2	457.805	913.596	1.1452	0.00052428	29.346	0.32763	9200	104.45	38.776	117373
Q14CH1	Molybdenum cofactor sulfurase	Mocos	sp|Q14CH1|MOCOS_MOUSE Molybdenum cofactor sulfurase OS=Mus musculus OX=10090 GN=Mocos PE=1 SV=1	8868	127371	IYSDSEFSSPDVQGPIINFNVLDDGGK	_IYSDSEFSSPDVQGPIINFNVLDDGGK_	sydney_09	2	1457.19	2912.37	2.2395	0.0032634	38.092	0.33534	14164	97.579	78.746	127371
Q8QZW8;Q8C8F0;Q78T58;Q3TIR9;Q1HDU4		Arhgap9	tr|Q8QZW8|Q8QZW8_MOUSE Rho GTPase-activating protein 9 OS=Mus musculus OX=10090 GN=Arhgap9 PE=1 SV=2;tr|Q8C8F0|Q8C8F0_MOUSE Rho-GAP domain-containing protein OS=Mus musculus OX=10090 GN=Arhgap9 PE=2 SV=1;tr|Q78T58|Q78T58_MOUSE Uncharacterized protein OS=Mu	2920	41473	DQVFGCQLESLCQR	_DQVFGCQLESLCQR_	sydney_06	2	870.396	1738.78	-1.6882	-0.0014694	24.939	0.35591	7832	109.24	71.215	41473
Q9EP51;Q1LZM7	Vomeronasal type-1 receptor 50	Vmn1r50	sp|Q9EP51|V1R50_MOUSE Vomeronasal type-1 receptor 50 OS=Mus musculus OX=10090 GN=Vmn1r50 PE=2 SV=1;tr|Q1LZM7|Q1LZM7_MOUSE Vomeronasal type-1 receptor (Fragment) OS=Mus musculus OX=10090 GN=Vmn1r50 PE=2 SV=1	5747	80910	FVTSMCGRIVNV	_FVTSM(Oxidation (M))CGRIVN(Deamidation (NQ))V_	sydney_27	2	700.339	1398.66	NA	NA	16.154	1	3101	60.436	24.309	80910
Q9DCZ4;Q3KNM9;Q9DCZ4-2;Q9DCZ4-3	Apolipoprotein O	Apoo	sp|Q9DCZ4|MIC26_MOUSE MICOS complex subunit Mic26 OS=Mus musculus OX=10090 GN=Apoo PE=1 SV=2;tr|Q3KNM9|Q3KNM9_MOUSE MICOS complex subunit OS=Mus musculus OX=10090 GN=Apoo PE=2 SV=1;sp|Q9DCZ4-2|MIC26_MOUSE Isoform 2 of MICOS complex subunit Mic26 OS=Mus mus	7622	108724	IDELSLYSVPEGQSK	_IDELSLYSVPEGQSK_	sydney_19	2	832.923	1663.83	-2.6133	-0.0021767	23.657	0.65386	5873	121.02	71.721	108724
Q3MI19		Olfr657	tr|Q3MI19|Q3MI19_MOUSE Olfr657 protein (Fragment) OS=Mus musculus OX=10090 GN=Olfr657 PE=2 SV=1	1344	18629	ASLKAFNSSKSR	_(Acetyl (Protein N-term))ASLKAFN(Deamidation (NQ))SSKSR_	sydney_22	2	669.854	1337.69	-1.8694	-0.0012523	19.768	0.52131	4759	51.488	12.873	18629
Q99MU3;Q3T9H2;Q3UH31;Q4FJS9;Q99MU3-3;Q99MU3-4;Q99MU3-5;Q99MU3-2	Double-stranded RNA-specific adenosine deaminase	Adar	sp|Q99MU3|DSRAD_MOUSE Double-stranded RNA-specific adenosine deaminase OS=Mus musculus OX=10090 GN=Adar PE=1 SV=2;tr|Q3T9H2|Q3T9H2_MOUSE Uncharacterized protein (Fragment) OS=Mus musculus OX=10090 GN=Adar PE=2 SV=1;tr|Q3UH31|Q3UH31_MOUSE Uncharacterized pr	16822	236213	VENGEGTIPVESSDIVPTWDGIR	_VENGEGTIPVESSDIVPTWDGIR_	sydney_02	2	1235.61	2469.2	0.51991	0.00064241	31.967	0.23504	11299	67.605	46.942	236213
Q6P5C5;Q3T9H8	Single-strand selective monofunctional uracil DNA glycosylase	Smug1	sp|Q6P5C5|SMUG1_MOUSE Single-strand selective monofunctional uracil DNA glycosylase OS=Mus musculus OX=10090 GN=Smug1 PE=1 SV=1;tr|Q3T9H8|Q3T9H8_MOUSE Uncharacterized protein OS=Mus musculus OX=10090 GN=Smug1 PE=2 SV=1	10813	154924	LQELGLLPLLTDEGSARPT	_LQELGLLPLLTDEGSARPT_	sydney_13	2	1012.06	2022.1	-2.9613	-0.002997	39.604	0.2876	14328	79.81	46.586	154924
Q61462;Q3TAM0;Q61462-2	Cytochrome b-245 light chain	Cyba	sp|Q61462|CY24A_MOUSE Cytochrome b-245 light chain OS=Mus musculus OX=10090 GN=Cyba PE=1 SV=3;tr|Q3TAM0|Q3TAM0_MOUSE Cytochrome b-245 light chain OS=Mus musculus OX=10090 GN=Cyba PE=2 SV=1;sp|Q61462-2|CY24A_MOUSE Isoform 2 of Cytochrome b-245 light chain O	8980	129056	KPSEGEEEAASAGGPQVNPMPVTDEVV	_KPSEGEEEAASAGGPQVNPMPVTDEVV_	sydney_27	2	1362.64	2723.26	0.62882	0.00085685	24.922	0.32286	6800	221.85	185.26	129056
Q3TBW2	39S ribosomal protein L10, mitochondrial	Mrpl10	sp|Q3TBW2|RM10_MOUSE 39S ribosomal protein L10, mitochondrial OS=Mus musculus OX=10090 GN=Mrpl10 PE=1 SV=2	18675	262668	YLLQHQPVQLTSLLDQYVK	_YLLQHQPVQLTSLLDQYVK_	sydney_07	3	762.755	2285.24	-0.047666	-3.6357e-05	35.031	0.47443	12185	83.758	68.504	262668
Q9D1J1;Q3TBZ6	Adaptin ear-binding coat-associated protein 2	Necap2	sp|Q9D1J1|NECP2_MOUSE Adaptin ear-binding coat-associated protein 2 OS=Mus musculus OX=10090 GN=Necap2 PE=1 SV=1;tr|Q3TBZ6|Q3TBZ6_MOUSE DUF1681 domain-containing protein OS=Mus musculus OX=10090 GN=Necap2 PE=2 SV=1	1307	18160	ASEWQLDQPSWSGR	_ASEWQLDQPSWSGR_	sydney_06	2	823.882	1645.75	-0.058985	-4.8597e-05	22.728	0.57442	6737	233.54	189.22	18160
Q6ZQ73;Q3TD19;Q3UM57	Cullin-associated NEDD8-dissociated protein 2	Cand2	sp|Q6ZQ73|CAND2_MOUSE Cullin-associated NEDD8-dissociated protein 2 OS=Mus musculus OX=10090 GN=Cand2 PE=1 SV=2;tr|Q3TD19|Q3TD19_MOUSE TIP120 domain-containing protein (Fragment) OS=Mus musculus OX=10090 GN=Cand2 PE=2 SV=1;tr|Q3UM57|Q3UM57_MOUSE TIP120 dom	16377	229413	TVLLEALGSPSEDVR	_TVLLEALGSPSEDVR_	sydney_13	2	793.425	1584.84	2.3045	0.0018285	27.314	0.27591	8867	99.5	59.652	229413
Q8BV13;Q3TDL0	COP9 signalosome complex subunit 7b	Cops7b	sp|Q8BV13|CSN7B_MOUSE COP9 signalosome complex subunit 7b OS=Mus musculus OX=10090 GN=Cops7b PE=1 SV=1;tr|Q3TDL0|Q3TDL0_MOUSE PCI domain-containing protein OS=Mus musculus OX=10090 GN=Cops7b PE=2 SV=1	16161	226658	TQQQVEAEVSNIK	_TQQQVEAEVSNIK_	sydney_05	2	737.381	1472.75	0.55574	0.00040979	13.902	0.48341	3414	99.522	52.631	226658
Q80X73;Q3THL5	Protein pelota homolog	Pelo	sp|Q80X73|PELO_MOUSE Protein pelota homolog OS=Mus musculus OX=10090 GN=Pelo PE=1 SV=3;tr|Q3THL5|Q3THL5_MOUSE Protein pelota homolog OS=Mus musculus OX=10090 GN=Pelo PE=2 SV=1	2751	38810	DNAGQVTLVPEEPEDMWHTFNLVQVGDSLR	_DNAGQVTLVPEEPEDM(Oxidation (M))WHTFNLVQVGDSLR_	sydney_17	3	1138.21	3411.6	1.6928	0.0019268	38.148	0.6231	11300	91.615	76.096	38810
Q9Z0H7;Q3THY9	B-cell lymphoma/leukemia 10	Bcl10	sp|Q9Z0H7|BCL10_MOUSE B-cell lymphoma/leukemia 10 OS=Mus musculus OX=10090 GN=Bcl10 PE=1 SV=1;tr|Q3THY9|Q3THY9_MOUSE CARD domain-containing protein OS=Mus musculus OX=10090 GN=Bcl10 PE=2 SV=1	10183	146513	LLDYLQENPR	_LLDYLQENPR_	sydney_01	2	630.833	1259.65	NA	NA	20.054	1	5397	120.15	79.803	146513
Q8BGR2;Q3TI70	Volume-regulated anion channel subunit LRRC8D	Lrrc8d	sp|Q8BGR2|LRC8D_MOUSE Volume-regulated anion channel subunit LRRC8D OS=Mus musculus OX=10090 GN=Lrrc8d PE=1 SV=1;tr|Q3TI70|Q3TI70_MOUSE Pannexin_like domain-containing protein OS=Mus musculus OX=10090 GN=Lrrc8d PE=2 SV=1	12488	177697	NLESLYFSNNK	_NLESLYFSNNK_	sydney_28	2	664.828	1327.64	NA	NA	13.369	1	2412	83.429	0.98362	177697
Q3TIP5		Trrap	tr|Q3TIP5|Q3TIP5_MOUSE Uncharacterized protein OS=Mus musculus OX=10090 GN=Trrap PE=2 SV=1	11954	170301	MPKPTHYYIK	_(Acetyl (Protein N-term))M(Oxidation (M))PKPTHYYIK_	sydney_06	2	668.342	1334.67	-1.6245	-0.0010857	26.721	0.56981	8603	79.893	34.525	170301
Q8BMS4;Q3TLJ6;Q3UQM8	Ubiquinone biosynthesis O-methyltransferase, mitochondrial	Coq3	sp|Q8BMS4|COQ3_MOUSE Ubiquinone biosynthesis O-methyltransferase, mitochondrial OS=Mus musculus OX=10090 GN=Coq3 PE=1 SV=1;tr|Q3TLJ6|Q3TLJ6_MOUSE Ubiquinone biosynthesis O-methyltransferase, mitochondrial OS=Mus musculus OX=10090 GN=Coq3 PE=2 SV=1;tr|Q3UQM	8114	116249	ILDVGCGGGLLTEPLGR	_ILDVGCGGGLLTEPLGR_	sydney_17	2	863.961	1725.91	-0.9595	-0.00082897	30.896	0.22927	8131	76.588	47.535	116249
Q3TQQ9;Q3TQQ9-3;Q3TQQ9-2	Uncharacterized protein C1orf112 homolog		sp|Q3TQQ9|CA112_MOUSE Uncharacterized protein C1orf112 homolog OS=Mus musculus OX=10090 PE=1 SV=2;sp|Q3TQQ9-3|CA112_MOUSE Isoform 3 of Uncharacterized protein C1orf112 homolog OS=Mus musculus OX=10090;sp|Q3TQQ9-2|CA112_MOUSE Isoform 2 of Uncharacterized pr	11478	163617	LYISQTIR	_LYISQTIR_	sydney_09	2	497.29	992.565	-1.0272	-0.00051081	19.845	0.63354	5814	111.73	21.021	163617
Q9Z0P4;Q3UZP7;Q91WF5;Q3TRX4;Q8CB16;Q9Z0P4-2	Paralemmin-1	Palm	sp|Q9Z0P4|PALM_MOUSE Paralemmin-1 OS=Mus musculus OX=10090 GN=Palm PE=1 SV=1;tr|Q3UZP7|Q3UZP7_MOUSE Paralemmin-1 OS=Mus musculus OX=10090 GN=Palm PE=1 SV=1;tr|Q91WF5|Q91WF5_MOUSE Palm protein OS=Mus musculus OX=10090 GN=Palm PE=2 SV=1;tr|Q3TRX4|Q3TRX4_MOUS	11723	167220	MEVLATDTASQQER	_(Acetyl (Protein N-term))MEVLATDTASQQER_	sydney_04	2	810.88	1619.75	NA	NA	27.187	1	9532	151.98	112.35	167220
Q5KU39;Q3TS83	Vacuolar protein sorting-associated protein 41 homolog	Vps41	sp|Q5KU39|VPS41_MOUSE Vacuolar protein sorting-associated protein 41 homolog OS=Mus musculus OX=10090 GN=Vps41 PE=1 SV=1;tr|Q3TS83|Q3TS83_MOUSE RING-type domain-containing protein OS=Mus musculus OX=10090 GN=Vps41 PE=2 SV=1	9315	134316	LDIIQPLPETCEEISSDALTVR	_LDIIQ(Deamidation (NQ))PLPETCEEISSDALTVR_	sydney_01	2	1250.63	2499.24	NA	NA	34.931	1	12241	114.69	89.37	134316
Q9ERN0;Q3TU28	Secretory carrier-associated membrane protein 2	Scamp2	sp|Q9ERN0|SCAM2_MOUSE Secretory carrier-associated membrane protein 2 OS=Mus musculus OX=10090 GN=Scamp2 PE=1 SV=1;tr|Q3TU28|Q3TU28_MOUSE Secretory carrier-associated membrane protein OS=Mus musculus OX=10090 GN=Scamp2 PE=2 SV=1	15609	218925	TGASFQQAQEEFSQGIFSSR	_TGASFQQAQEEFSQGIFSSR_	sydney_09	2	1103.01	2204.01	-3.8576	-0.004255	29.774	0.36815	10425	97.223	79.006	218925
Q3TYD4	Arylsulfatase G	Arsg	sp|Q3TYD4|ARSG_MOUSE Arylsulfatase G OS=Mus musculus OX=10090 GN=Arsg PE=2 SV=1	4349	61332	ENTLLWFTGDNGPWAQK	_ENTLLWFTGDNGPWAQK_	sydney_05	2	988.979	1975.94	-0.84201	-0.00083273	36.767	0.52699	13890	88.021	58.477	61332
Q3TYX3	SET and MYND domain-containing protein 5	Smyd5	sp|Q3TYX3|SMYD5_MOUSE SET and MYND domain-containing protein 5 OS=Mus musculus OX=10090 GN=Smyd5 PE=1 SV=2	6464	91757	GLFATQLIR	_GLFATQLIR_	sydney_23	2	509.806	1017.6	0.81842	0.00041723	25.952	0.70325	7629	160.03	78.243	91757
Q9DB42;Q3U0F2	Zinc finger protein 593	Znf593;Zfp593	sp|Q9DB42|ZN593_MOUSE Zinc finger protein 593 OS=Mus musculus OX=10090 GN=Znf593 PE=1 SV=2;tr|Q3U0F2|Q3U0F2_MOUSE C2H2-type domain-containing protein OS=Mus musculus OX=10090 GN=Zfp593 PE=2 SV=1	13334	187678	QLSVEPYSQEEAER	_QLSVEPYSQEEAER_	sydney_11	2	832.892	1663.77	3.1686	0.0026391	14.487	0.80496	2979	135.99	94.587	187678
Q9D0W5;Q3U0J1	Peptidyl-prolyl cis-trans isomerase-like 1;Peptidyl-prolyl cis-trans isomerase	Ppil1	sp|Q9D0W5|PPIL1_MOUSE Peptidyl-prolyl cis-trans isomerase-like 1 OS=Mus musculus OX=10090 GN=Ppil1 PE=1 SV=1;tr|Q3U0J1|Q3U0J1_MOUSE Peptidyl-prolyl cis-trans isomerase OS=Mus musculus OX=10090 GN=Ppil1 PE=2 SV=1	2159	29680	DFMIQGGDPTGTGR	_DFMIQGGDPTGTGR_	sydney_14	2	726.333	1450.65	NA	NA	18.904	1	5328	112.13	82.382	29680
Q7TSG2;Q3U0S4	RNA polymerase II subunit A C-terminal domain phosphatase	Ctdp1	sp|Q7TSG2|CTDP1_MOUSE RNA polymerase II subunit A C-terminal domain phosphatase OS=Mus musculus OX=10090 GN=Ctdp1 PE=1 SV=1;tr|Q3U0S4|Q3U0S4_MOUSE RNA polymerase II subunit A C-terminal domain phosphatase OS=Mus musculus OX=10090 GN=Ctdp1 PE=2 SV=1	16769	235507	VEEQLFPLIDDDTR	_VEEQLFPLIDDDTR_	sydney_04	2	845.42	1688.83	0.43887	0.00037103	32.115	0.27972	11846	119.39	78.671	235507
Q3U132;Q3U132-3	Protein TESPA1	Tespa1	sp|Q3U132|TESP1_MOUSE Protein TESPA1 OS=Mus musculus OX=10090 GN=Tespa1 PE=1 SV=1;sp|Q3U132-3|TESP1_MOUSE Isoform 3 of Protein TESPA1 OS=Mus musculus OX=10090 GN=Tespa1	2937	41627	DRLSSSYNNPK	_DRLSSSYN(Deamidation (NQ))N(Deamidation (NQ))PK_	sydney_23	1	1282.59	1281.58	-0.56214	-0.00072099	19.841	0.26049	4880	44.349	13.12	41627
Q3U496;Q9WVJ3	Carboxypeptidase Q	Cpq	tr|Q3U496|Q3U496_MOUSE Uncharacterized protein OS=Mus musculus OX=10090 GN=Cpq PE=2 SV=1;sp|Q9WVJ3|CBPQ_MOUSE Carboxypeptidase Q OS=Mus musculus OX=10090 GN=Cpq PE=1 SV=1	11572	165199	MASRGNKIVIHLEMGAK	_M(Oxidation (M))ASRGN(Deamidation (NQ))KIVIHLEM(Oxidation (M))GAK_	sydney_14	2	944.493	1886.97	-0.59865	-0.00056542	37.397	0.67041	13671	48.998	16.936	165199
Q9JIA7;Q3U912	Sphingosine kinase 2	Sphk2	sp|Q9JIA7|SPHK2_MOUSE Sphingosine kinase 2 OS=Mus musculus OX=10090 GN=Sphk2 PE=1 SV=2;tr|Q3U912|Q3U912_MOUSE DAGKc domain-containing protein OS=Mus musculus OX=10090 GN=Sphk2 PE=2 SV=1	10279	147833	LLILVNPFGGR	_LLILVNPFGGR_	sydney_21	2	599.869	1197.72	1.3103	0.00078601	36.291	0.39904	12013	145.34	112.08	147833
Q8BNI4;Q3U957	Derlin-2	Derl2	sp|Q8BNI4|DERL2_MOUSE Derlin-2 OS=Mus musculus OX=10090 GN=Derl2 PE=1 SV=2;tr|Q3U957|Q3U957_MOUSE Derlin OS=Mus musculus OX=10090 GN=Derl2 PE=1 SV=1	15733	221030	TIFDTPDEDPNYNPLPEERPGGFAWGEGQR	_TIFDTPDEDPNYNPLPEERPGGFAWGEGQR_	sydney_14	3	1135.52	3403.54	-1.008	-0.0011446	30.398	0.36764	10619	181.64	159.71	221030
Q9CY73;Q3U9C4;Q3UKG1	39S ribosomal protein L44, mitochondrial	Mrpl44	sp|Q9CY73|RM44_MOUSE 39S ribosomal protein L44, mitochondrial OS=Mus musculus OX=10090 GN=Mrpl44 PE=1 SV=3;tr|Q3U9C4|Q3U9C4_MOUSE DRBM domain-containing protein (Fragment) OS=Mus musculus OX=10090 GN=Mrpl44 PE=2 SV=1;tr|Q3UKG1|Q3UKG1_MOUSE DRBM domain-cont	9957	143330	LIAEGPGETVLVAEEEAAR	_LIAEGPGETVLVAEEEAAR_	sydney_25	2	977.51	1953.01	-1.4702	-0.0014372	27.763	0.56875	8495	173.06	140.56	143330
Q61335;Q3U9U5	B-cell receptor-associated protein 31	Bcap31	sp|Q61335|BAP31_MOUSE B-cell receptor-associated protein 31 OS=Mus musculus OX=10090 GN=Bcap31 PE=1 SV=4;tr|Q3U9U5|Q3U9U5_MOUSE Uncharacterized protein OS=Mus musculus OX=10090 GN=Bcap31 PE=2 SV=1	17497	246692	VNLQNNPGAMEHFHMK	_VNLQNNPGAMEHFHMK_	sydney_13	4	467.474	1865.87	-0.29424	-0.00013755	15.047	0.52222	3146	69.878	53.945	246692
Q80V31;Q8BV34;V9GXW2;Q3UE03	Centrosomal protein of 104 kDa	Cep104	sp|Q80V31|CE104_MOUSE Centrosomal protein of 104 kDa OS=Mus musculus OX=10090 GN=Cep104 PE=1 SV=1;tr|Q8BV34|Q8BV34_MOUSE TOG domain-containing protein (Fragment) OS=Mus musculus OX=10090 GN=Cep104 PE=2 SV=2;tr|V9GXW2|V9GXW2_MOUSE Centrosomal protein of 104	11797	168109	MIITQYIPK	_MIITQYIPK_	sydney_30	2	553.818	1105.62	4.1583	0.002303	28.325	0.56353	8442	70.69	21.903	168109
Q3UE37	Ubiquitin-conjugating enzyme E2 Z	Ube2z	sp|Q3UE37|UBE2Z_MOUSE Ubiquitin-conjugating enzyme E2 Z OS=Mus musculus OX=10090 GN=Ube2z PE=1 SV=2	4403	61931	EPPPGMFVVPDTVDMTK	_EPPPGMFVVPDTVDMTK_	sydney_11	2	930.45	1858.88	4.3202	0.0040197	31.304	0.51435	10755	76.357	53.239	61931
Q9EPC1;Q3UF75;Q8C5R4	Alpha-parvin	Parva	sp|Q9EPC1|PARVA_MOUSE Alpha-parvin OS=Mus musculus OX=10090 GN=Parva PE=1 SV=1;tr|Q3UF75|Q3UF75_MOUSE Alpha-parvin OS=Mus musculus OX=10090 GN=Parva PE=1 SV=1;tr|Q8C5R4|Q8C5R4_MOUSE Uncharacterized protein OS=Mus musculus OX=10090 GN=Parva PE=2 SV=1	2475	34254	DLAEDLYDGQVLQK	_DLAEDLYDGQVLQK_	sydney_24	2	803.902	1605.79	-1.1049	-0.00088821	27.808	0.46474	8559	100.69	53.957	34254
Q8K2I9;Q3UGP2;Q8K2I9-2	F-box only protein 18	Fbxo18	sp|Q8K2I9|FBH1_MOUSE F-box DNA helicase 1 OS=Mus musculus OX=10090 GN=Fbh1 PE=1 SV=1;tr|Q3UGP2|Q3UGP2_MOUSE F-box domain-containing protein OS=Mus musculus OX=10090 GN=Fbh1 PE=2 SV=1;sp|Q8K2I9-2|FBH1_MOUSE Isoform 2 of F-box DNA helicase 1 OS=Mus musculus	11698	166962	MEPLQVVK	_M(Oxidation (M))EPLQVVK_	sydney_14	2	480.265	958.516	-3.2408	-0.0015565	29.601	0.32325	10274	81.297	20.335	166962
Q3UGR5	Haloacid dehalogenase-like hydrolase domain-containing protein 2	Hdhd2	sp|Q3UGR5|HDHD2_MOUSE Haloacid dehalogenase-like hydrolase domain-containing protein 2 OS=Mus musculus OX=10090 GN=Hdhd2 PE=1 SV=2	15556	218011	TFFLEALR	_TFFLEALR_	sydney_28	2	498.779	995.544	0.98315	0.00049037	30.052	0.37974	9326	117.16	68.656	218011
Q3UGS4	Protein FAM195B	Fam195b	sp|Q3UGS4|MCRI1_MOUSE Mapk-regulated corepressor-interacting protein 1 OS=Mus musculus OX=10090 GN=Mcrip1 PE=1 SV=1	5257	73461	FIYEAWQGVER	_FIYEAWQGVER_	sydney_29	2	699.346	1396.68	-0.93304	-0.00065252	24.53	0.41489	6421	96.331	69.875	73461
Q3UI43	BRISC and BRCA1-A complex member 1	Babam1	sp|Q3UI43|BABA1_MOUSE BRISC and BRCA1-A complex member 1 OS=Mus musculus OX=10090 GN=Babam1 PE=1 SV=1	15497	217134	TELPVTENVQTIPPPYVVR	_TELPVTENVQTIPPPYVVR_	sydney_05	2	1076.59	2151.16	1.1531	0.0012414	29.432	0.36847	10593	146.79	125.03	217134
Q9D902;Q3UIR2;Q9CWC4	General transcription factor IIE subunit 2	Gtf2e2	sp|Q9D902|T2EB_MOUSE General transcription factor IIE subunit 2 OS=Mus musculus OX=10090 GN=Gtf2e2 PE=1 SV=2;tr|Q3UIR2|Q3UIR2_MOUSE Transcription initiation factor IIE subunit beta OS=Mus musculus OX=10090 GN=Gtf2e2 PE=2 SV=1;tr|Q9CWC4|Q9CWC4_MOUSE Transcr	6480	91985	GLGGILLEDIEEGLPNSQK	_GLGGILLEDIEEGLPNSQK_	sydney_07	2	991.526	1981.04	0.15106	0.00014978	39.633	0.81181	14239	208.27	185.79	91985
Q3UJU9	Regulator of microtubule dynamics protein 3	Rmdn3	sp|Q3UJU9|RMD3_MOUSE Regulator of microtubule dynamics protein 3 OS=Mus musculus OX=10090 GN=Rmdn3 PE=1 SV=2	9155	131338	LAQELPDVTNEDSAFQK	_LAQELPDVTNEDSAFQK_	sydney_04	2	952.965	1903.92	-3.5664	-0.0033987	22.152	0.79739	6998	89.629	64.016	131338
Q3UJV6;Q9CPX8	Cytochrome b-c1 complex subunit 10	Uqcr11	tr|Q3UJV6|Q3UJV6_MOUSE Uncharacterized protein OS=Mus musculus OX=10090 GN=Uqcr11 PE=2 SV=1;sp|Q9CPX8|QCR10_MOUSE Cytochrome b-c1 complex subunit 10 OS=Mus musculus OX=10090 GN=Uqcr11 PE=1 SV=1	10029	144350	LILDWVPYINGK	_LILDWVPYIN(Deamidation (NQ))GK_	sydney_23	2	716.398	1430.78	-0.33184	-0.00023773	39.38	0.34328	13561	130.75	65.523	144350
Q3ULJ0;Q3ULJ0-2	Glycerol-3-phosphate dehydrogenase 1-like protein	Gpd1l	sp|Q3ULJ0|GPD1L_MOUSE Glycerol-3-phosphate dehydrogenase 1-like protein OS=Mus musculus OX=10090 GN=Gpd1l PE=1 SV=2;sp|Q3ULJ0-2|GPD1L_MOUSE Isoform 2 of Glycerol-3-phosphate dehydrogenase 1-like protein OS=Mus musculus OX=10090 GN=Gpd1l	8710	125050	ITVVDDADTVELCGALK	_ITVVDDADTVELCGALK_	sydney_04	2	909.961	1817.91	NA	NA	27.37	1	9617	90.926	66.073	125050
Q91WV0;Q3UMQ2	Protein Dr1	Dr1	sp|Q91WV0|NC2B_MOUSE Protein Dr1 OS=Mus musculus OX=10090 GN=Dr1 PE=1 SV=1;tr|Q3UMQ2|Q3UMQ2_MOUSE CBFD_NFYB_HMF domain-containing protein OS=Mus musculus OX=10090 GN=Dr1 PE=2 SV=1	4265	60033	ELVVNCCTEFIHLISSEANEICNK	_ELVVNCCTEFIHLISSEANEICNK_	sydney_11	3	960.451	2878.33	0.077122	7.4072e-05	37.604	1.0555	13492	93.583	74.703	60033
Q8BTI7;Q8C036;Q3UNT7	Serine/threonine-protein phosphatase 6 regulatory ankyrin repeat subunit C	Ankrd52	sp|Q8BTI7|ANR52_MOUSE Serine/threonine-protein phosphatase 6 regulatory ankyrin repeat subunit C OS=Mus musculus OX=10090 GN=Ankrd52 PE=1 SV=1;tr|Q8C036|Q8C036_MOUSE ANK_REP_REGION domain-containing protein OS=Mus musculus OX=10090 GN=Ankrd52 PE=2 SV=1;tr|	14668	205516	SLLSQKENINVLDQERR	_SLLSQ(Deamidation (NQ))KEN(Deamidation (NQ))IN(Deamidation (NQ))VLDQ(Deamidation (NQ))ERR_	sydney_02	2	1023.52	2045.03	3.5581	0.0036418	41.771	0.27118	15629	72.652	15.697	205516
Q3UR07		Slc4a8	tr|Q3UR07|Q3UR07_MOUSE Uncharacterized protein OS=Mus musculus OX=10090 GN=Slc4a8 PE=2 SV=1	2339	32164	DIAVTNMRR	_DIAVTNMRR_	sydney_09	2	538.287	1074.56	-1.7449	-0.00093927	16.054	1.208	3992	108.7	41.233	32164
Q7TSH4;Q3URA7	Centriolar coiled-coil protein of 110 kDa	Ccp110	sp|Q7TSH4|CP110_MOUSE Centriolar coiled-coil protein of 110 kDa OS=Mus musculus OX=10090 GN=Ccp110 PE=1 SV=1;tr|Q3URA7|Q3URA7_MOUSE Uncharacterized protein (Fragment) OS=Mus musculus OX=10090 GN=Ccp110 PE=2 SV=1	17640	248779	VQEILENVQVRK	_VQ(Deamidation (NQ))EILEN(Deamidation (NQ))VQ(Deamidation (NQ))VRK_	sydney_25	2	729.396	1456.78	0.02405	1.7542e-05	22.907	0.37453	6339	68.016	20.919	248779
Q3URQ0	Testis-expressed sequence 10 protein	Tex10	sp|Q3URQ0|TEX10_MOUSE Testis-expressed protein 10 OS=Mus musculus OX=10090 GN=Tex10 PE=1 SV=1	8840	126846	IYDPQEGAVVVLPAESQQR	_IYDPQEGAVVVLPAESQQR_	sydney_29	2	1050.04	2098.07	-1.5863	-0.0016657	24.296	0.18814	6370	86.467	64.594	126846
Q99KX1;Q3URS8	Myeloid leukemia factor 2	Mlf2	sp|Q99KX1|MLF2_MOUSE Myeloid leukemia factor 2 OS=Mus musculus OX=10090 GN=Mlf2 PE=1 SV=1;tr|Q3URS8|Q3URS8_MOUSE Uncharacterized protein OS=Mus musculus OX=10090 GN=Mlf2 PE=2 SV=1	9104	130612	LAIQGPEDSPSR	_LAIQGPEDSPSR_	sydney_04	2	635.325	1268.64	1.5605	0.00099145	12.503	0.61141	2660	98.943	68.625	130612
Q3USU0		ENSMUSG00000075293	tr|Q3USU0|Q3USU0_MOUSE Uncharacterized protein (Fragment) OS=Mus musculus OX=10090 GN=ENSMUSG00000075293 PE=2 SV=1	10683	153244	LPGPAPLAHSR	_LPGPAPLAHSR_	sydney_11	2	558.32	1114.62	-0.8802	-0.00049143	16.298	0.42446	3713	78.192	22.689	153244
Q3UU07			tr|Q3UU07|Q3UU07_MOUSE Uncharacterized protein OS=Mus musculus OX=10090 PE=2 SV=1	2773	39312	DNILDALDLNNNQR	_DNILDALDLN(Deamidation (NQ))N(Deamidation (NQ))N(Deamidation (NQ))Q(Deamidation (NQ))R_	sydney_16	2	816.373	1630.73	-4.4922	-0.0036673	30.335	0.17789	5272	67.726	33.981	39312
Q5F2E8;Q3UUG1	Serine/threonine-protein kinase TAO1	Taok1	sp|Q5F2E8|TAOK1_MOUSE Serine/threonine-protein kinase TAO1 OS=Mus musculus OX=10090 GN=Taok1 PE=1 SV=1;tr|Q3UUG1|Q3UUG1_MOUSE Protein kinase domain-containing protein (Fragment) OS=Mus musculus OX=10090 GN=Taok1 PE=2 SV=1	2825	40136	DPEIAELFFK	_DPEIAELFFK_	sydney_13	2	604.814	1207.61	-0.62973	-0.00038087	36.849	0.33329	13141	88.948	56.338	40136
Q3UUG8		Tnrc6a	tr|Q3UUG8|Q3UUG8_MOUSE TNRC6-PABC_bdg domain-containing protein (Fragment) OS=Mus musculus OX=10090 GN=Tnrc6a PE=2 SV=1	10793	154745	LQDKRMEIDK	_LQ(Deamidation (NQ))DKRMEIDK_	sydney_24	1	1276.66	1275.65	-2.4757	-0.0031606	16.316	0.24714	3424	93.143	6.963	154745
Q3UWM7		Spin1	tr|Q3UWM7|Q3UWM7_MOUSE Uncharacterized protein OS=Mus musculus OX=10090 GN=Spin1 PE=2 SV=1	5241	73255	FIPSMALR	_FIPSMALR_	sydney_24	2	467.763	933.511	-2.5514	-0.0011934	29.34	0.46311	9201	90.986	21.602	73255
Q61152;Q3V441	Tyrosine-protein phosphatase non-receptor type 18	Ptpn18	sp|Q61152|PTN18_MOUSE Tyrosine-protein phosphatase non-receptor type 18 OS=Mus musculus OX=10090 GN=Ptpn18 PE=1 SV=1;tr|Q3V441|Q3V441_MOUSE Tyrosine-protein phosphatase non-receptor type 18 OS=Mus musculus OX=10090 GN=Ptpn18 PE=1 SV=1	1189	16835	APTSTDTPIYSQVAPR	_APTSTDTPIYSQVAPR_	sydney_09	2	852.434	1702.85	1.175	0.0010016	17.31	0.50797	4657	134.13	91.735	16835
Q4KL20		Gm4745	tr|Q4KL20|Q4KL20_MOUSE Oocyte-specific homeobox 7 OS=Mus musculus OX=10090 GN=Obox7 PE=2 SV=1	18831	264801	YRQMNLQNIK	_YRQM(Oxidation (M))NLQNIK_	sydney_01	3	441.899	1322.68	3.1152	0.0013766	13.682	0.61202	2547	73.233	12.039	264801
Q8CGC4;Q4KL69;Q8BM41	Protein LSM14 homolog B	Lsm14b	sp|Q8CGC4|LS14B_MOUSE Protein LSM14 homolog B OS=Mus musculus OX=10090 GN=Lsm14b PE=1 SV=3;tr|Q4KL69|Q4KL69_MOUSE Lsm14b protein OS=Mus musculus OX=10090 GN=Lsm14b PE=2 SV=1;tr|Q8BM41|Q8BM41_MOUSE Protein LSM14 homolog B OS=Mus musculus OX=10090 GN=Lsm14b	14295	200802	SFFDNISSELK	_SFFDNISSELK_	sydney_24	2	643.817	1285.62	0.55924	0.00036005	29.997	0.42263	9550	98.249	59.227	200802
Q4V9V3;Q9JLJ5	Elongation of very long chain fatty acids protein;Elongation of very long chain fatty acids protein 1	Elovl1	tr|Q4V9V3|Q4V9V3_MOUSE Elongation of very long chain fatty acids protein OS=Mus musculus OX=10090 GN=Elovl1 PE=1 SV=1;sp|Q9JLJ5|ELOV1_MOUSE Elongation of very long chain fatty acids protein 1 OS=Mus musculus OX=10090 GN=Elovl1 PE=1 SV=1	1735	23798	CDPIDFSNSPEALR	_CDPIDFSNSPEALR_	sydney_08	2	810.87	1619.72	-2.947	-0.0023897	22.765	0.40803	6129	80.979	54.86	23798
Q9R1Q7;Q58E29	Proteolipid protein 2	Plp2	sp|Q9R1Q7|PLP2_MOUSE Proteolipid protein 2 OS=Mus musculus OX=10090 GN=Plp2 PE=1 SV=1;tr|Q58E29|Q58E29_MOUSE Proteolipid protein 2 OS=Mus musculus OX=10090 GN=Plp2 PE=2 SV=1	7426	105443	HTAAPTDPTDGP	_HTAAPTDPTDGP_	sydney_15	2	590.267	1178.52	-0.035068	-2.07e-05	7.6626	0.41824	1186	102.46	68.668	105443
Q5RJ54	Zinc finger and SCAN domain-containing protein 26	Zscan26	sp|Q5RJ54|ZSC26_MOUSE Zinc finger and SCAN domain-containing protein 26 OS=Mus musculus OX=10090 GN=Zscan26 PE=2 SV=1	13546	189734	QWLRPETHSK	_QWLRPETHSK_	sydney_05	2	641.339	1280.66	2.8719	0.0018419	17.285	0.96585	4893	82.279	38.644	189734
Q5SNZ0;Q5SNZ0-3;Q5SNZ0-2	Girdin	Ccdc88a	sp|Q5SNZ0|GRDN_MOUSE Girdin OS=Mus musculus OX=10090 GN=Ccdc88a PE=1 SV=2;sp|Q5SNZ0-3|GRDN_MOUSE Isoform 3 of Girdin OS=Mus musculus OX=10090 GN=Ccdc88a;sp|Q5SNZ0-2|GRDN_MOUSE Isoform 2 of Girdin OS=Mus musculus OX=10090 GN=Ccdc88a	10845	155235	LQKALENSNK	_LQKALEN(Deamidation (NQ))SNK_	sydney_04	2	573.312	1144.61	-1.6985	-0.0009738	18.032	1.1698	5069	91.516	21.612	155235
Q5SSW2	Proteasome activator complex subunit 4	Psme4	sp|Q5SSW2|PSME4_MOUSE Proteasome activator complex subunit 4 OS=Mus musculus OX=10090 GN=Psme4 PE=1 SV=1	14093	197995	SCAAIAELLQQSK	_SCAAIAELLQQSK_	sydney_07	2	709.869	1417.72	1.1606	0.0008239	25.157	0.57049	7719	82.489	32.381	197995
Q5U3K5	Rab-like protein 6	Rabl6	sp|Q5U3K5|RABL6_MOUSE Rab-like protein 6 OS=Mus musculus OX=10090 GN=Rabl6 PE=1 SV=2	9625	137991	LFGTSPAAEVTPSPPEPAPALEAPAR	_LFGTSPAAEVTPSPPEPAPALEAPAR_	sydney_02	2	1287.17	2572.32	-0.793	-0.0010207	28.78	0.22252	9852	157.74	131.59	137991
Q5XG69	Soluble lamin-associated protein of 75 kDa	Fam169a	sp|Q5XG69|F169A_MOUSE Soluble lamin-associated protein of 75 kDa OS=Mus musculus OX=10090 GN=Fam169a PE=1 SV=3	14941	208992	SQSEEQSEASSEHLEQFTQSAEK	_SQSEEQSEASSEHLEQFTQSAEK_	sydney_12	3	866.048	2595.12	0.41248	0.00035722	14.853	0.42129	2907	80.412	67.224	208992
Q61334	B-cell receptor-associated protein 29	Bcap29	sp|Q61334|BAP29_MOUSE B-cell receptor-associated protein 29 OS=Mus musculus OX=10090 GN=Bcap29 PE=1 SV=1	12205	174002	NDNAEEHLLEAENK	_NDNAEEHLLEAENK_	sydney_05	2	813.374	1624.73	-0.64751	-0.00052666	12.395	0.55558	2798	201	157.72	174002
Q61733	28S ribosomal protein S31, mitochondrial	Mrps31	sp|Q61733|RT31_MOUSE 28S ribosomal protein S31, mitochondrial OS=Mus musculus OX=10090 GN=Mrps31 PE=1 SV=1	471	6420	AFADEPPEPEASPSLWEIEFAK	_AFADEPPEPEASPSLWEIEFAK_	sydney_12	2	1230.58	2459.15	0.19962	0.00024565	35.544	0.47834	12354	139.6	118.95	6420
Q61789	Laminin subunit alpha-3	Lama3	sp|Q61789|LAMA3_MOUSE Laminin subunit alpha-3 OS=Mus musculus OX=10090 GN=Lama3 PE=1 SV=4	4701	65471	EVELQLR	_EVELQLR_	sydney_11	2	443.753	885.492	0.30136	0.00013373	20.354	0.68291	5564	111.69	0	65471
Q62183		Tcp10a	tr|Q62183|Q62183_MOUSE Tcp-10 OS=Mus musculus OX=10090 GN=Tcp10a PE=2 SV=1	18690	262907	YLQSQIDALIKENQEIR	_YLQ(Deamidation (NQ))SQ(Deamidation (NQ))IDALIKEN(Deamidation (NQ))Q(Deamidation (NQ))EIR_	sydney_12	4	517.014	2064.03	-1.3512	-0.00069859	16.775	0.3731	3683	46.964	30.298	262907
Q63739	Protein tyrosine phosphatase type IVA 1	Ptp4a1	sp|Q63739|TP4A1_MOUSE Protein tyrosine phosphatase type IVA 1 OS=Mus musculus OX=10090 GN=Ptp4a1 PE=1 SV=1	12623	179432	NMRFLITHNPTNATLNK	_N(Deamidation (NQ))M(Oxidation (M))RFLITHN(Deamidation (NQ))PTNATLNK_	sydney_26	2	1002	2001.99	NA	NA	22.227	1	5760	88.596	24.972	179432
Q80Y44;Q8BRE3;Q7TMM1;Q8CFS2;Q8C751;Q66JW6	Probable ATP-dependent RNA helicase DDX10	Ddx10	sp|Q80Y44|DDX10_MOUSE Probable ATP-dependent RNA helicase DDX10 OS=Mus musculus OX=10090 GN=Ddx10 PE=1 SV=2;tr|Q8BRE3|Q8BRE3_MOUSE Uncharacterized protein (Fragment) OS=Mus musculus OX=10090 GN=Ddx10 PE=2 SV=1;tr|Q7TMM1|Q7TMM1_MOUSE RNA helicase (Fragment)	8333	119555	INNINILVCTPGR	_IN(Deamidation (NQ))N(Deamidation (NQ))IN(Deamidation (NQ))ILVCTPGR_	sydney_07	2	743.882	1485.75	3.585	0.0026668	27.848	0.91897	8901	108.67	47.314	119555
Q6A028	Switch-associated protein 70	Swap70	sp|Q6A028|SWP70_MOUSE Switch-associated protein 70 OS=Mus musculus OX=10090 GN=Swap70 PE=1 SV=2	10126	145691	LLAEQEELER	_LLAEQEELER_	sydney_15	2	615.322	1228.63	-0.58308	-0.00035878	14.163	1.0697	3481	112.84	67.53	145691
Q9Z0H8;Q6A090;Q9Z0H8-2	CAP-Gly domain-containing linker protein 2	Clip2;mKIAA0291	sp|Q9Z0H8|CLIP2_MOUSE CAP-Gly domain-containing linker protein 2 OS=Mus musculus OX=10090 GN=Clip2 PE=1 SV=2;tr|Q6A090|Q6A090_MOUSE MKIAA0291 protein (Fragment) OS=Mus musculus OX=10090 GN=mKIAA0291 PE=4 SV=1;sp|Q9Z0H8-2|CLIP2_MOUSE Isoform 2 of CAP-Gly do	17295	243825	VLLLEANR	_VLLLEANR_	sydney_26	2	464.285	926.555	-0.19237	-8.9313e-05	16.891	0.6351	3495	86.512	14.563	243825
Q6LC26			tr|Q6LC26|Q6LC26_MOUSE Survival motor neuron (Fragment) OS=Mus musculus OX=10090 PE=4 SV=1	152	1888	AAPWTSFLPPPPPMPGSGLGPGK	_AAPWTSFLPPPPPMPGSGLGPGK_	sydney_05	2	1130.09	2258.16	-2.9304	-0.0033115	39.817	1.0078	15285	100.11	78.761	1888
Q6NSQ7	Protein LTV1 homolog	Ltv1	sp|Q6NSQ7|LTV1_MOUSE Protein LTV1 homolog OS=Mus musculus OX=10090 GN=Ltv1 PE=1 SV=2	10755	154295	LPSSVFASEFEEDVGLLNK	_LPSSVFASEFEEDVGLLNK_	sydney_06	2	1041.03	2080.04	-0.81554	-0.000849	39.705	0.67169	14384	106.17	84.399	154295
Q6NXL1		Sec24d	tr|Q6NXL1|Q6NXL1_MOUSE Sec24-related gene family, member D (S. cerevisiae) OS=Mus musculus OX=10090 GN=Sec24d PE=1 SV=1	9351	134841	LDPDSIPSPIQVIENDR	_LDPDSIPSPIQVIENDR_	sydney_25	2	954.489	1906.96	0.43456	0.00041478	35.102	0.52761	11746	117.07	79.051	134841
Q6P6J0	tRNA-specific adenosine deaminase 2	Adat2	sp|Q6P6J0|ADAT2_MOUSE tRNA-specific adenosine deaminase 2 OS=Mus musculus OX=10090 GN=Adat2 PE=1 SV=1	16848	236598	VESTTTPDGPCVVSVQETEK	_VESTTTPDGPCVVSVQETEK_	sydney_13	2	1082.01	2162	1.6591	0.0017951	15.841	0.18555	3523	112.02	82.723	236598
Q6PDY2	2-aminoethanethiol dioxygenase	Ado	sp|Q6PDY2|AEDO_MOUSE 2-aminoethanethiol dioxygenase OS=Mus musculus OX=10090 GN=Ado PE=1 SV=2	4785	66613	EVWLLETPQADDFWCEGEPYPGPK	_EVWLLETPQADDFWCEGEPYPGPK_	sydney_03	2	1432.15	2862.28	-0.15351	-0.00021985	40.274	0.52597	14738	185.67	151.36	66613
Q921G7;Q6PF96	Electron transfer flavoprotein-ubiquinone oxidoreductase, mitochondrial	Etfdh	sp|Q921G7|ETFD_MOUSE Electron transfer flavoprotein-ubiquinone oxidoreductase, mitochondrial OS=Mus musculus OX=10090 GN=Etfdh PE=1 SV=1;tr|Q6PF96|Q6PF96_MOUSE Electron transfer flavoprotein-ubiquinone oxidoreductase OS=Mus musculus OX=10090 GN=Etfdh PE=1	4951	68893	FCPAGVYEFVPLEQGDGFR	_FCPAGVYEFVPLEQGDGFR_	sydney_11	2	1094.51	2187.01	NA	NA	36.026	1	12795	142.38	119.81	68893
Q6V5K9	Zinc finger protein 474	Znf474	sp|Q6V5K9|ZN474_MOUSE Zinc finger protein 474 OS=Mus musculus OX=10090 GN=Znf474 PE=2 SV=2	18199	256717	WKIENDQLPR	_WKIEN(Deamidation (NQ))DQ(Deamidation (NQ))LPR_	sydney_28	1	1300.65	1299.65	-2.8667	-0.0037285	29.694	0.28492	9137	67.169	13.202	256717
Q91YK2;Q6ZQH4	Ribosomal RNA processing protein 1 homolog B	Rrp1b	sp|Q91YK2|RRP1B_MOUSE Ribosomal RNA processing protein 1 homolog B OS=Mus musculus OX=10090 GN=Rrp1b PE=1 SV=2;tr|Q6ZQH4|Q6ZQH4_MOUSE MKIAA0179 protein (Fragment) OS=Mus musculus OX=10090 GN=Rrp1b PE=2 SV=1	9726	139639	LGALPDSSSDLPVQK	_LGALPDSSSDLPVQK_	sydney_04	2	763.907	1525.8	1.068	0.00081587	20.124	0.31546	6128	77.64	52.786	139639
Q78JW9	Ubiquitin domain-containing protein UBFD1	Ubfd1	sp|Q78JW9|UBFD1_MOUSE Ubiquitin domain-containing protein UBFD1 OS=Mus musculus OX=10090 GN=Ubfd1 PE=1 SV=2	8306	119232	IMVVGSTINDVLAVNTPK	_IMVVGSTINDVLAVNTPK_	sydney_03	2	936.019	1870.02	-0.4554	-0.00042626	32.786	0.28022	11426	131.69	114.75	119232
Q7M6U3;Q7M6U3-2	Inactive serine/threonine-protein kinase TEX14	Tex14	sp|Q7M6U3|TEX14_MOUSE Inactive serine/threonine-protein kinase TEX14 OS=Mus musculus OX=10090 GN=Tex14 PE=1 SV=2;sp|Q7M6U3-2|TEX14_MOUSE Isoform 2 of Inactive serine/threonine-protein kinase TEX14 OS=Mus musculus OX=10090 GN=Tex14	13258	186988	QKNRTMNLQDIR	_Q(Deamidation (NQ))KNRTMN(Deamidation (NQ))LQ(Deamidation (NQ))DIR_	sydney_19	2	760.38	1518.75	1.6997	0.0012924	16.747	0.68094	2989	97.431	14.034	186988
Q7M729	Sodium channel subunit beta-4	Scn4b	sp|Q7M729|SCN4B_MOUSE Sodium channel subunit beta-4 OS=Mus musculus OX=10090 GN=Scn4b PE=1 SV=1	12018	171276	MSRAGNRGNTQAR	_(Acetyl (Protein N-term))MSRAGN(Deamidation (NQ))RGN(Deamidation (NQ))TQAR_	sydney_13	2	731.844	1461.67	-1.4963	-0.0010951	12.924	0.39013	2244	42.19	6.9665	171276
Q8R0H0;Q80UW8	DNA-directed RNA polymerases I, II, and III subunit RPABC1	Polr2e	tr|Q8R0H0|Q8R0H0_MOUSE Polr2e protein OS=Mus musculus OX=10090 GN=Polr2e PE=2 SV=1;sp|Q80UW8|RPAB1_MOUSE DNA-directed RNA polymerases I, II, and III subunit RPABC1 OS=Mus musculus OX=10090 GN=Polr2e PE=1 SV=1	918	12540	ALIVVQQGMTPSAK	_ALIVVQQGMTPSAK_	sydney_01	2	721.905	1441.8	-0.24968	-0.00018024	19.737	0.41137	5250	157.38	118.07	12540
Q8BGF3;Q8BKZ6;Q80VY1	WD repeat-containing protein 92	Wdr92	sp|Q8BGF3|WDR92_MOUSE WD repeat-containing protein 92 OS=Mus musculus OX=10090 GN=Wdr92 PE=1 SV=1;tr|Q8BKZ6|Q8BKZ6_MOUSE WD_REPEATS_REGION domain-containing protein OS=Mus musculus OX=10090 GN=Wdr92 PE=2 SV=1;tr|Q80VY1|Q80VY1_MOUSE HZGJ-like protein OS=Mus	3962	56079	EIINTIDGVGGLGIGEGAPEIVTGSR	_EIINTIDGVGGLGIGEGAPEIVTGSR_	sydney_29	2	1262.67	2523.32	-0.39186	-0.00049479	34.936	0.38967	11120	113.56	87.408	56079
Q80Y19;Q8CCJ8	Rho GTPase-activating protein 11A	Arhgap11a	sp|Q80Y19|RHGBA_MOUSE Rho GTPase-activating protein 11A OS=Mus musculus OX=10090 GN=Arhgap11a PE=1 SV=2;tr|Q8CCJ8|Q8CCJ8_MOUSE Uncharacterized protein (Fragment) OS=Mus musculus OX=10090 GN=Arhgap11a PE=2 SV=1	10105	145446	LKFVVNNNVAFSPGMKNR	_LKFVVN(Deamidation (NQ))N(Deamidation (NQ))N(Deamidation (NQ))VAFSPGMKN(Deamidation (NQ))R_	sydney_17	2	1020.02	2038.02	-1.1012	-0.0011232	36.541	0.52689	10602	52.693	8.2666	145446
Q80Y86	Mitogen-activated protein kinase 15	Mapk15	sp|Q80Y86|MK15_MOUSE Mitogen-activated protein kinase 15 OS=Mus musculus OX=10090 GN=Mapk15 PE=1 SV=1	9220	132566	LCDFGLAR	_LCDFGLAR_	sydney_03	2	476.239	950.464	-0.43916	-0.00020914	17.481	0.55509	4249	143.02	0	132566
Q80ZS3	28S ribosomal protein S26, mitochondrial	Mrps26	sp|Q80ZS3|RT26_MOUSE 28S ribosomal protein S26, mitochondrial OS=Mus musculus OX=10090 GN=Mrps26 PE=1 SV=1	17684	249267	VQTPPAVDPAEFFVLTER	_VQTPPAVDPAEFFVLTER_	sydney_13	2	1008.53	2015.04	1.4886	0.0015013	39.46	0.38302	14284	124.45	96.12	249267
Q80ZV0	Ribonuclease H2 subunit B	Rnaseh2b	sp|Q80ZV0|RNH2B_MOUSE Ribonuclease H2 subunit B OS=Mus musculus OX=10090 GN=Rnaseh2b PE=1 SV=2	18814	264600	YQPLDQVVVDDTFPDCTLLLR	_YQPLDQVVVDDTFPDCTLLLR_	sydney_08	2	1254.13	2506.24	-1.6079	-0.0020166	40.501	0.3828	14105	205.66	171.91	264600
Q810F8;Q810F8-2	T-box transcription factor TBX10	Tbx10	sp|Q810F8|TBX10_MOUSE T-box transcription factor TBX10 OS=Mus musculus OX=10090 GN=Tbx10 PE=2 SV=1;sp|Q810F8-2|TBX10_MOUSE Isoform 2 of T-box transcription factor TBX10 OS=Mus musculus OX=10090 GN=Tbx10	10107	145449	LKLTNNLMDDNGHIILNSMHRYQPR	_LKLTN(Deamidation (NQ))NLMDDN(Deamidation (NQ))GHIILN(Deamidation (NQ))SMHRYQ(Deamidation (NQ))PR_	sydney_09	2	1499.23	2996.45	-1.4293	-0.0021429	42.623	0.73531	16076	52.112	30.579	145449
Q860W6;Q85ZW8		H2-M10.4	tr|Q860W6|Q860W6_MOUSE Major histocompatibility complex class Ib M10.5 (Fragment) OS=Mus musculus OX=10090 GN=H2-M10.4 PE=1 SV=1;tr|Q85ZW8|Q85ZW8_MOUSE Histocompatibility 2, M region locus 10.4 OS=Mus musculus OX=10090 GN=H2-M10.4 PE=2 SV=1	13951	196169	RTLIYMVTENNNK	_RTLIYMVTEN(Deamidation (NQ))N(Deamidation (NQ))N(Deamidation (NQ))K_	sydney_12	2	799.89	1597.77	0.9031	0.00072238	21.563	0.44358	5945	56.916	16.192	196169
Q8BFQ4	WD repeat-containing protein 82	Wdr82	sp|Q8BFQ4|WDR82_MOUSE WD repeat-containing protein 82 OS=Mus musculus OX=10090 GN=Wdr82 PE=1 SV=1	10036	144426	LILISTNGSFIR	_LILISTN(Deamidation (NQ))GSFIR_	sydney_07	2	667.888	1333.76	1.377	0.00091968	31.663	0.55655	10690	169.09	107.09	144426
Q8BFQ8	Parkinson disease 7 domain-containing protein 1	Pddc1	sp|Q8BFQ8|GALD1_MOUSE Glutamine amidotransferase-like class 1 domain-containing protein 1 OS=Mus musculus OX=10090 GN=Gatd1 PE=1 SV=1	10704	153655	LPLIVEDFVK	_LPLIVEDFVK_	sydney_26	2	586.85	1171.69	0.85492	0.00050171	34.631	0.72324	11401	89.355	47.852	153655
Q8BGX0;Q8BGX0-3;Q8BGX0-2	E3 ubiquitin-protein ligase TRIM23	Trim23	sp|Q8BGX0|TRI23_MOUSE E3 ubiquitin-protein ligase TRIM23 OS=Mus musculus OX=10090 GN=Trim23 PE=2 SV=1;sp|Q8BGX0-3|TRI23_MOUSE Isoform 3 of E3 ubiquitin-protein ligase TRIM23 OS=Mus musculus OX=10090 GN=Trim23;sp|Q8BGX0-2|TRI23_MOUSE Isoform 2 of E3 ubiquit	1890	25556	DALLLIFANK	_DALLLIFANK_	sydney_15	2	559.334	1116.65	NA	NA	34.459	NA	12639	89.7522	NA	25556
Q8BHC7	Rhomboid-related protein 4	Rhbdd1	sp|Q8BHC7|RHBL4_MOUSE Rhomboid-related protein 4 OS=Mus musculus OX=10090 GN=Rhbdd1 PE=1 SV=1	12937	183446	NYDVYTAGLSEEEQLER	_NYDVYTAGLSEEEQLER_	sydney_01	2	1008.46	2014.91	-0.77542	-0.00078198	25.25	0.31342	7868	144.27	116.86	183446
Q8BHN0	Protein phosphatase 1L	Ppm1l	sp|Q8BHN0|PPM1L_MOUSE Protein phosphatase 1L OS=Mus musculus OX=10090 GN=Ppm1l PE=1 SV=1	9788	140661	LGGLDVLEAEFSK	_LGGLDVLEAEFSK_	sydney_25	2	689.367	1376.72	-3.1884	-0.002198	33.88	0.33373	11159	84.687	46.385	140661
Q8BIA4;Q8BIA4-4	F-box/WD repeat-containing protein 8	Fbxw8	sp|Q8BIA4|FBXW8_MOUSE F-box/WD repeat-containing protein 8 OS=Mus musculus OX=10090 GN=Fbxw8 PE=1 SV=2;sp|Q8BIA4-4|FBXW8_MOUSE Isoform 2 of F-box/WD repeat-containing protein 8 OS=Mus musculus OX=10090 GN=Fbxw8	2615	36330	DLNELDDVPFFDVR	_DLNELDDVPFFDVR_	sydney_11	2	847.407	1692.8	0.57229	0.00048497	41.203	0.4322	15054	123.67	72.403	36330
Q8BJ05;Q8BJ05-2;Q8BJ05-3	Zinc finger CCCH domain-containing protein 14	Zc3h14	sp|Q8BJ05|ZC3HE_MOUSE Zinc finger CCCH domain-containing protein 14 OS=Mus musculus OX=10090 GN=Zc3h14 PE=1 SV=1;sp|Q8BJ05-2|ZC3HE_MOUSE Isoform 2 of Zinc finger CCCH domain-containing protein 14 OS=Mus musculus OX=10090 GN=Zc3h14;sp|Q8BJ05-3|ZC3HE_MOUSE I	9226	132634	LCEPPVLSSVEDTYSPFFR	_LCEPPVLSSVEDTYSPFFR_	sydney_28	2	1122.04	2242.06	-2.5403	-0.0028503	39.048	0.5306	13281	157.52	115.31	132634
Q8BJW5	Nucleolar protein 11	Nol11	sp|Q8BJW5|NOL11_MOUSE Nucleolar protein 11 OS=Mus musculus OX=10090 GN=Nol11 PE=2 SV=1	9654	138772	LFLSVGDDCLR	_LFLSVGDDCLR_	sydney_14	2	647.827	1293.64	1.9451	0.0012601	26.771	0.48143	8980	119.75	67.798	138772
Q8BK77;Q9ER81	Torsin-1A-interacting protein 2, isoform IFRG15	Tor1aip2	tr|Q8BK77|Q8BK77_MOUSE Uncharacterized protein (Fragment) OS=Mus musculus OX=10090 GN=Tor1aip2 PE=2 SV=1;sp|Q9ER81|IFG15_MOUSE Torsin-1A-interacting protein 2, isoform IFRG15 OS=Mus musculus OX=10090 GN=Tor1aip2 PE=1 SV=1	16527	231838	VAGFNPALQLILSR	_VAGFNPALQLILSR_	sydney_10	2	749.941	1497.87	1.4506	0.0010878	37.018	0.38203	12933	158.56	113.43	231838
Q8BM96	Probable G-protein coupled receptor 128	Gpr128	sp|Q8BM96|AGRG7_MOUSE Adhesion G-protein coupled receptor G7 OS=Mus musculus OX=10090 GN=Adgrg7 PE=1 SV=2	12526	178066	NLKTSDSDINVKPENNK	_N(Deamidation (NQ))LKTSDSDIN(Deamidation (NQ))VKPEN(Deamidation (NQ))N(Deamidation (NQ))K_	sydney_03	2	960.458	1918.9	2.1039	0.0020207	33.499	0.37575	11717	55.426	31.743	178066
Q8BN59;Q8C8C8;Q8CBL4	La-related protein 6	Larp6	sp|Q8BN59|LARP6_MOUSE La-related protein 6 OS=Mus musculus OX=10090 GN=Larp6 PE=1 SV=1;tr|Q8C8C8|Q8C8C8_MOUSE SUZ-C domain-containing protein OS=Mus musculus OX=10090 GN=Larp6 PE=2 SV=1;tr|Q8CBL4|Q8CBL4_MOUSE SUZ-C domain-containing protein OS=Mus musculus	10545	151188	LNFSTSPEIFR	_LN(Deamidation (NQ))FSTSPEIFR_	sydney_22	3	437.891	1310.65	2.6808	0.0011739	16.397	0.58508	3288	41.54	9.0166	151188
Q8BN82;Q8BN82-3;Q8BN82-2	Sialin	Slc17a5	sp|Q8BN82|S17A5_MOUSE Sialin OS=Mus musculus OX=10090 GN=Slc17a5 PE=1 SV=2;sp|Q8BN82-3|S17A5_MOUSE Isoform 3 of Sialin OS=Mus musculus OX=10090 GN=Slc17a5;sp|Q8BN82-2|S17A5_MOUSE Isoform 2 of Sialin OS=Mus musculus OX=10090 GN=Slc17a5	6653	94272	GPAGNDDEESSDSTPLLPGAR	_GPAGNDDEESSDSTPLLPGAR_	sydney_06	2	1042.97	2083.93	-1.3072	-0.0013634	18.139	0.32819	4612	189.09	166.51	94272
Q99KR7;Q8BQ12	Peptidyl-prolyl cis-trans isomerase F, mitochondrial	Ppif	sp|Q99KR7|PPIF_MOUSE Peptidyl-prolyl cis-trans isomerase F, mitochondrial OS=Mus musculus OX=10090 GN=Ppif PE=1 SV=1;tr|Q8BQ12|Q8BQ12_MOUSE Uncharacterized protein OS=Mus musculus OX=10090 PE=2 SV=1	5877	83060	GANSSSGNPLVYLDVGADGQPLGR	_GANSSSGNPLVYLDVGADGQPLGR_	sydney_10	2	1172.58	2343.15	-1.4331	-0.0016804	31.903	0.47107	10697	149	118.57	83060
Q8BQ47	Protein canopy homolog 4	Cnpy4	sp|Q8BQ47|CNPY4_MOUSE Protein canopy homolog 4 OS=Mus musculus OX=10090 GN=Cnpy4 PE=1 SV=1	8538	122510	ISDGQEEADDEEEEEEEEITK	_ISDGQEEADDEEEEEEEEITK_	sydney_12	2	1227	2451.98	-1.6254	-0.0019944	16.695	0.27961	3671	220.32	201.49	122510
Z4YLU2;Q8BS40	Ceramide-1-phosphate transfer protein	Cptp	tr|Z4YLU2|Z4YLU2_MOUSE Ceramide-1-phosphate transfer protein (Fragment) OS=Mus musculus OX=10090 GN=Cptp PE=1 SV=1;sp|Q8BS40|CPTP_MOUSE Ceramide-1-phosphate transfer protein OS=Mus musculus OX=10090 GN=Cptp PE=1 SV=1	11603	165783	MDDSEKDFNLK	_(Acetyl (Protein N-term))M(Oxidation (M))DDSEKDFN(Deamidation (NQ))LK_	sydney_06	2	700.798	1399.58	-0.0077083	-5.402e-06	17.169	0.42452	4142	45.489	14.925	165783
Q9DAW6;Q8BTJ0	U4/U6 small nuclear ribonucleoprotein Prp4	Prpf4	sp|Q9DAW6|PRP4_MOUSE U4/U6 small nuclear ribonucleoprotein Prp4 OS=Mus musculus OX=10090 GN=Prpf4 PE=1 SV=1;tr|Q8BTJ0|Q8BTJ0_MOUSE WD_REPEATS_REGION domain-containing protein OS=Mus musculus OX=10090 GN=Prpf4 PE=2 SV=1	889	12270	ALGEPITLFGEGPAER	_ALGEPITLFGEGPAER_	sydney_25	2	828.933	1655.85	-2.8477	-0.0023606	29.911	0.23219	9453	150.09	111.34	12270
Q8BTW3	Exosome complex component MTR3	Exosc6	sp|Q8BTW3|EXOS6_MOUSE Exosome complex component MTR3 OS=Mus musculus OX=10090 GN=Exosc6 PE=1 SV=1	8518	122296	IRGPEESQPPQLYAAEDDETPAAR	_IRGPEESQPPQLYAAEDDETPAAR_	sydney_04	3	880.756	2639.25	0.18792	0.00016552	16.904	0.49277	4603	140.59	120.68	122296
Q8BUY8	G-protein coupled receptor-associated sorting protein 2	Gprasp2	sp|Q8BUY8|GASP2_MOUSE G-protein coupled receptor-associated sorting protein 2 OS=Mus musculus OX=10090 GN=Gprasp2 PE=1 SV=2	2627	36524	DLPEPEFPFQYDPSYR	_DLPEPEFPFQYDPSYR_	sydney_12	2	1000.46	1998.9	1.4039	0.0014045	34.559	0.57086	11923	86.772	66.692	36524
Q8BVG4;Q8BVG4-2	Dipeptidyl peptidase 9	Dpp9	sp|Q8BVG4|DPP9_MOUSE Dipeptidyl peptidase 9 OS=Mus musculus OX=10090 GN=Dpp9 PE=1 SV=2;sp|Q8BVG4-2|DPP9_MOUSE Isoform 2 of Dipeptidyl peptidase 9 OS=Mus musculus OX=10090 GN=Dpp9	3247	46004	DYDWTEPLSPTEDEFK	_DYDWTEPLSPTEDEFK_	sydney_26	2	986.428	1970.84	4.3781	0.0043187	30.65	0.61182	9535	102.4	78.146	46004
Q8BVK9;Q922J2	Sp110 nuclear body protein	Sp110;C130026I21Rik	sp|Q8BVK9|SP110_MOUSE Sp110 nuclear body protein OS=Mus musculus OX=10090 GN=Sp110 PE=1 SV=1;tr|Q922J2|Q922J2_MOUSE C130026I21Rik protein OS=Mus musculus OX=10090 GN=C130026I21Rik PE=2 SV=1	12187	173858	NDAVDFSPTLPVTCGK	_NDAVDFSPTLPVTCGK_	sydney_19	2	860.914	1719.81	3.2816	0.0028251	25.474	0.7565	6638	94.688	64.92	173858
Q8BW10	RNA-binding protein NOB1	Nob1	sp|Q8BW10|NOB1_MOUSE RNA-binding protein NOB1 OS=Mus musculus OX=10090 GN=Nob1 PE=1 SV=1	15459	216633	TDVFAPDYIAGVSPFAENDISSR	_TDVFAPDYIAGVSPFAENDISSR_	sydney_17	2	1236.09	2470.17	-1.0872	-0.0013438	35.744	0.28572	10292	171.15	128.37	216633
Q8BXK3			tr|Q8BXK3|Q8BXK3_MOUSE Uncharacterized protein (Fragment) OS=Mus musculus OX=10090 PE=2 SV=1	12737	180805	NQINNNKKPNETK	_N(Deamidation (NQ))QIN(Deamidation (NQ))N(Deamidation (NQ))N(Deamidation (NQ))KKPNETK_	sydney_04	2	773.373	1544.73	1.1828	0.00091478	26.504	0.39243	9145	55.461	11.692	180805
Q8R323;Q8BY26	Replication factor C subunit 3	Rfc3	sp|Q8R323|RFC3_MOUSE Replication factor C subunit 3 OS=Mus musculus OX=10090 GN=Rfc3 PE=1 SV=1;tr|Q8BY26|Q8BY26_MOUSE AAA domain-containing protein OS=Mus musculus OX=10090 GN=Rfc3 PE=2 SV=1	17677	249201	VQQYPFTEDQEIPETDWEVYLR	_VQQYPFTEDQEIPETDWEVYLR_	sydney_11	2	1393.15	2784.29	-0.016749	-2.3334e-05	37.171	0.47757	13317	130.06	106.58	249201
Q91W86;Q8C027	Vacuolar protein sorting-associated protein 11 homolog	Vps11	sp|Q91W86|VPS11_MOUSE Vacuolar protein sorting-associated protein 11 homolog OS=Mus musculus OX=10090 GN=Vps11 PE=1 SV=3;tr|Q8C027|Q8C027_MOUSE Vacuolar protein sorting-associated protein 11 homolog OS=Mus musculus OX=10090 GN=Vps11 PE=2 SV=1	513	6982	AFLEHMSEVQPDSPQGIYDTLLELR	_AFLEHMSEVQPDSPQGIYDTLLELR_	sydney_14	3	963.476	2887.41	-1.3264	-0.001278	41.211	0.76854	15344	131.37	116.79	6982
Q8C0D5	Elongation factor Tu GTP-binding domain-containing protein 1	Eftud1	sp|Q8C0D5|EFL1_MOUSE Elongation factor-like GTPase 1 OS=Mus musculus OX=10090 GN=Efl1 PE=1 SV=1	15404	215758	TCHVGDENQEQQDVCSEPFEETSQK	_TCHVGDENQEQQDVCSEPFEETSQK_	sydney_01	3	994.41	2980.21	-3.6167	-0.0035965	13.459	0.34543	2474	115.11	112.89	215758
Q8C0R9	Leucine-rich repeat and death domain-containing protein 1	Lrrd1	sp|Q8C0R9|LRRD1_MOUSE Leucine-rich repeat and death domain-containing protein 1 OS=Mus musculus OX=10090 GN=Lrrd1 PE=2 SV=2	10601	152081	LNSLNLTGNMIGSLPKEVR	_LN(Deamidation (NQ))SLN(Deamidation (NQ))LTGN(Deamidation (NQ))MIGSLPKEVR_	sydney_29	2	1030.04	2058.07	3.9113	0.0040288	26.77	0.36274	7478	78.763	14.819	152081
Q9CQN6;Q8C297	Transmembrane protein 14C	Tmem14c	sp|Q9CQN6|TM14C_MOUSE Transmembrane protein 14C OS=Mus musculus OX=10090 GN=Tmem14c PE=1 SV=1;tr|Q8C297|Q8C297_MOUSE Uncharacterized protein OS=Mus musculus OX=10090 GN=Tmem14c PE=2 SV=1	17002	239170	VGISLLSSPHP	_VGISLLSSPHP_	sydney_01	2	553.814	1105.61	-0.37535	-0.00020787	24.604	0.53599	7514	93.195	41.331	239170
Q9QYI4;Q8C4C9	DnaJ homolog subfamily B member 12	Dnajb12	sp|Q9QYI4|DJB12_MOUSE DnaJ homolog subfamily B member 12 OS=Mus musculus OX=10090 GN=Dnajb12 PE=1 SV=2;tr|Q8C4C9|Q8C4C9_MOUSE DnaJ homolog subfamily B member 12 OS=Mus musculus OX=10090 GN=Dnajb12 PE=1 SV=1	746	10232	AIGTAYAVLSNPEK	_AIGTAYAVLSNPEK_	sydney_12	2	717.385	1432.76	1.7142	0.0012297	19.8	0.23347	5091	92.943	69.194	10232
Q8C561;Q8C561-3;Q8C561-2	LMBR1 domain-containing protein 2	Lmbrd2	sp|Q8C561|LMBD2_MOUSE G-protein coupled receptor-associated protein LMBRD2 OS=Mus musculus OX=10090 GN=Lmbrd2 PE=1 SV=1;sp|Q8C561-3|LMBD2_MOUSE Isoform 3 of G-protein coupled receptor-associated protein LMBRD2 OS=Mus musculus OX=10090 GN=Lmbrd2;sp|Q8C561-2	2933	41596	DRIELLQDAEPLDFNAETFTDESLEPESGR	_DRIELLQDAEPLDFN(Deamidation (NQ))AETFTDESLEPESGR_	sydney_29	3	1146.53	3436.58	3.8627	0.0044287	37.403	0.5483	12168	96.123	73.144	41596
Q8C5T1		Gm9937	tr|Q8C5T1|Q8C5T1_MOUSE Uncharacterized protein OS=Mus musculus OX=10090 GN=Gm9937 PE=2 SV=1	7015	98928	GVNGKNMQNRK	_GVN(Deamidation (NQ))GKNM(Oxidation (M))Q(Deamidation (NQ))N(Deamidation (NQ))RK_	sydney_25	2	632.801	1263.59	-0.061007	-3.8605e-05	23.164	0.42003	6448	57.177	8.5759	98928
Q8C7K6	Prenylcysteine oxidase-like	Pcyox1l	sp|Q8C7K6|PCYXL_MOUSE Prenylcysteine oxidase-like OS=Mus musculus OX=10090 GN=Pcyox1l PE=1 SV=1	5206	72756	FIDDVVSAVLR	_FIDDVVSAVLR_	sydney_03	2	617.346	1232.68	-0.86223	-0.00053229	34.781	0.47339	12352	155.42	88.726	72756
Q8CB96;Q8CB96-2	Ras association domain-containing protein 4	Rassf4	sp|Q8CB96|RASF4_MOUSE Ras association domain-containing protein 4 OS=Mus musculus OX=10090 GN=Rassf4 PE=1 SV=1;sp|Q8CB96-2|RASF4_MOUSE Isoform 2 of Ras association domain-containing protein 4 OS=Mus musculus OX=10090 GN=Rassf4	5049	70472	FEMPVLDSFVEK	_FEMPVLDSFVEK_	sydney_08	2	720.858	1439.7	0.72438	0.00052217	35.874	0.52562	12113	78.136	46.294	70472
Q9DC63;Q9CVV6;Q8CDU1;Q9DC63-3;Q9DC63-2	F-box only protein 3	Fbxo3	sp|Q9DC63|FBX3_MOUSE F-box only protein 3 OS=Mus musculus OX=10090 GN=Fbxo3 PE=1 SV=1;tr|Q9CVV6|Q9CVV6_MOUSE ApaG domain-containing protein (Fragment) OS=Mus musculus OX=10090 GN=Fbxo3 PE=2 SV=1;tr|Q8CDU1|Q8CDU1_MOUSE ApaG domain-containing protein (Fragme	6003	84668	GDVEEVQGPGVVGEFPIISPGR	_GDVEEVQGPGVVGEFPIISPGR_	sydney_02	2	1119.57	2237.13	0.040438	4.5273e-05	32.988	0.51642	11755	107.82	65.829	84668
Q8CEW9;Q923D4	Splicing factor 3B subunit 5	Sf3b5	tr|Q8CEW9|Q8CEW9_MOUSE Splicing factor 3B subunit 5 OS=Mus musculus OX=10090 GN=Sf3b5 PE=2 SV=1;sp|Q923D4|SF3B5_MOUSE Splicing factor 3B subunit 5 OS=Mus musculus OX=10090 GN=Sf3b5 PE=1 SV=1	11867	169268	MLQPSGPPADKPEEN	_MLQPSGPPADKPEEN_	sydney_11	2	805.38	1608.75	0.28666	0.00023087	11.226	0.33573	1883	176.48	116.58	169268
Q8CH72	E3 ubiquitin-protein ligase TRIM32	Trim32	sp|Q8CH72|TRI32_MOUSE E3 ubiquitin-protein ligase TRIM32 OS=Mus musculus OX=10090 GN=Trim32 PE=1 SV=2	4248	59877	ELTLQDVELLK	_ELTLQDVELLK_	sydney_02	2	650.872	1299.73	1.7436	0.0011348	31.054	0.18193	10842	114.86	63.666	59877
Q8CI32	BAG family molecular chaperone regulator 5	Bag5	sp|Q8CI32|BAG5_MOUSE BAG family molecular chaperone regulator 5 OS=Mus musculus OX=10090 GN=Bag5 PE=1 SV=1	15498	217136	TELQGLIGQLDEVSLEK	_TELQGLIGQLDEVSLEK_	sydney_14	2	936.502	1870.99	0.17225	0.00016132	36.408	0.57603	13301	92.939	70.362	217136
Q8CI61	BAG family molecular chaperone regulator 4	Bag4	sp|Q8CI61|BAG4_MOUSE BAG family molecular chaperone regulator 4 OS=Mus musculus OX=10090 GN=Bag4 PE=1 SV=2	2863	40700	DPSYSYNPSGQGLSR	_DPSYSYNPSGQGLSR_	sydney_07	2	814.371	1626.73	-0.88882	-0.00072383	14.251	0.42463	2708	110.08	83.404	40700
Q8CII2	Cell division cycle protein 123 homolog	Cdc123	sp|Q8CII2|CD123_MOUSE Cell division cycle protein 123 homolog OS=Mus musculus OX=10090 GN=Cdc123 PE=1 SV=2	5271	73642	FLDEDFVFDIYR	_FLDEDFVFDIYR_	sydney_21	2	789.877	1577.74	0.2181	0.00017227	40.199	0.429	13723	120.09	62.559	73642
Q8CIL4;Q9CSU7	Uncharacterized protein C1orf131 homolog	2810004N23Rik	sp|Q8CIL4|CA131_MOUSE Uncharacterized protein C1orf131 homolog OS=Mus musculus OX=10090 PE=1 SV=1;tr|Q9CSU7|Q9CSU7_MOUSE Uncharacterized protein (Fragment) OS=Mus musculus OX=10090 GN=2810004N23Rik PE=2 SV=1	59	769	AAEHDSDSVEPPGSEALLDAVLR	_(Acetyl (Protein N-term))AAEHDSDSVEPPGSEALLDAVLR_	sydney_18	2	1210.58	2419.15	0.10914	0.00013212	36.942	0.5438	12328	196.95	160.56	769
Q8K273	Membrane magnesium transporter 1	Mmgt1	sp|Q8K273|MMGT1_MOUSE Membrane magnesium transporter 1 OS=Mus musculus OX=10090 GN=Mmgt1 PE=1 SV=1	17244	242983	VLFRPSDATNSSNLDALSSNTSLK	_VLFRPSDATNSSNLDALSSNTSLK_	sydney_18	3	846.433	2536.28	-0.608	-0.00051463	23.282	0.58303	6224	64.013	46.293	242983
Q8K2D5		2023-03-06	tr|Q8K2D5|Q8K2D5_MOUSE March6 protein (Fragment) OS=Mus musculus OX=10090 GN=Marchf6 PE=2 SV=1	7035	99197	GVTAEMQNLVHRR	_GVTAEM(Oxidation (M))Q(Deamidation (NQ))NLVHRR_	sydney_25	2	764.388	1526.76	-0.026303	-2.0106e-05	25.463	0.42719	7531	55.064	11.294	99197
Q8K2P7;Q8K2P7-2	Sodium-coupled neutral amino acid transporter 1	Slc38a1	sp|Q8K2P7|S38A1_MOUSE Sodium-coupled neutral amino acid transporter 1 OS=Mus musculus OX=10090 GN=Slc38a1 PE=1 SV=1;sp|Q8K2P7-2|S38A1_MOUSE Isoform 2 of Sodium-coupled neutral amino acid transporter 1 OS=Mus musculus OX=10090 GN=Slc38a1	9758	140314	LGEQVFGTTGK	_LGEQVFGTTGK_	sydney_14	2	568.801	1135.59	-0.05799	-3.2985e-05	14.986	0.48961	3545	90.263	29.755	140314
Q8K327	Chromosome alignment-maintaining phosphoprotein 1	Champ1	sp|Q8K327|CHAP1_MOUSE Chromosome alignment-maintaining phosphoprotein 1 OS=Mus musculus OX=10090 GN=Champ1 PE=1 SV=1	515	7007	AFLLESLLK	_AFLLESLLK_	sydney_17	2	517.318	1032.62	0.78373	0.00040544	36.68	0.38214	10711	97.798	64.283	7007
Q8K5B2;Q99KV4	Multiple coagulation factor deficiency protein 2 homolog	Mcfd2	sp|Q8K5B2|MCFD2_MOUSE Multiple coagulation factor deficiency protein 2 homolog OS=Mus musculus OX=10090 GN=Mcfd2 PE=1 SV=1;tr|Q99KV4|Q99KV4_MOUSE Mcfd2 protein OS=Mus musculus OX=10090 GN=Mcfd2 PE=2 SV=1	12633	179591	NNDGYIDYAEFAK	_NNDGYIDYAEFAK_	sydney_08	2	760.339	1518.66	0.72056	0.00054787	22.762	0.4502	6095	87.777	60.83	179591
Q8R086	Sulfite oxidase, mitochondrial	Suox	sp|Q8R086|SUOX_MOUSE Sulfite oxidase, mitochondrial OS=Mus musculus OX=10090 GN=Suox PE=1 SV=2	1534	20900	AVDDSYNVQPDTVAPIWNLR	_AVDDSYNVQPDTVAPIWNLR_	sydney_11	2	1137.06	2272.11	-3.4701	-0.0039457	32.754	0.60906	11294	106.29	80.181	20900
Q8R0A0	General transcription factor IIF subunit 2	Gtf2f2	sp|Q8R0A0|T2FB_MOUSE General transcription factor IIF subunit 2 OS=Mus musculus OX=10090 GN=Gtf2f2 PE=1 SV=1	11020	157161	LSLEGIVVQR	_LSLEGIVVQR_	sydney_06	2	557.335	1112.66	-3.3751	-0.0018811	25.216	0.8043	7928	127.56	46.268	157161
Q8R1I1	Cytochrome b-c1 complex subunit 9	Uqcr10	sp|Q8R1I1|QCR9_MOUSE Cytochrome b-c1 complex subunit 9 OS=Mus musculus OX=10090 GN=Uqcr10 PE=1 SV=1	11514	163965	LYSLLFR	_LYSLLFR_	sydney_24	2	456.271	910.528	0.35831	0.00016349	26.84	0.50842	8137	146.21	39.927	163965
Q8R3W5	tRNA-splicing endonuclease subunit Sen15	Tsen15	sp|Q8R3W5|SEN15_MOUSE tRNA-splicing endonuclease subunit Sen15 OS=Mus musculus OX=10090 GN=Tsen15 PE=1 SV=1	14177	199424	SDSEPTPGCSGPGPAPVR	_SDSEPTPGCSGPGPAPVR_	sydney_04	2	884.402	1766.79	0.79332	0.00070161	10.889	0.24288	2019	135.6	108.12	199424
Q9CQT7;Q8VC21	Desumoylating isopeptidase 1	Desi1	sp|Q9CQT7|DESI1_MOUSE Desumoylating isopeptidase 1 OS=Mus musculus OX=10090 GN=Desi1 PE=1 SV=1;tr|Q8VC21|Q8VC21_MOUSE Pppde2 protein (Fragment) OS=Mus musculus OX=10090 GN=Desi1 PE=2 SV=1	6020	84871	GEAYNLFEHNCNTFSNEVAQFLTGR	_GEAYNLFEHNCNTFSNEVAQFLTGR_	sydney_12	3	973.444	2917.31	-1.1025	-0.0010732	40.699	0.76913	14548	103.16	96.653	84871
Q8VCF0	Mitochondrial antiviral-signaling protein	Mavs	sp|Q8VCF0|MAVS_MOUSE Mitochondrial antiviral-signaling protein OS=Mus musculus OX=10090 GN=Mavs PE=1 SV=1	3053	43456	DTLWGLFNNLQR	_DTLWGLFNNLQR_	sydney_27	2	738.883	1475.75	-1.4549	-0.001075	39.847	0.5766	13397	137.13	102.44	43456
Q9QYF9;Q8VCV2	Protein NDRG3	Ndrg3	sp|Q9QYF9|NDRG3_MOUSE Protein NDRG3 OS=Mus musculus OX=10090 GN=Ndrg3 PE=1 SV=1;tr|Q8VCV2|Q8VCV2_MOUSE Ndrg3 protein OS=Mus musculus OX=10090 GN=Ndrg3 PE=1 SV=1	15236	212997	SVTSNQSDGTQESCESPDVLDR	_SVTSNQSDGTQESCESPDVLDR_	sydney_15	2	1206.02	2410.02	0.69747	0.00084116	13.603	0.3294	3272	108.36	88.524	212997
Q8VD00	Transmembrane protein 97	Tmem97	sp|Q8VD00|SGMR2_MOUSE Sigma intracellular receptor 2 OS=Mus musculus OX=10090 GN=Tmem97 PE=1 SV=1	2842	40423	DPLMQEPPVWFK	_DPLMQEPPVWFK_	sydney_31	2	743.874	1485.73	-1.1273	-0.0008386	32.818	0.52404	10338	97.284	60.699	40423
Q8VD61		Ttc13	tr|Q8VD61|Q8VD61_MOUSE Ttc13 protein OS=Mus musculus OX=10090 GN=Ttc13 PE=2 SV=1	12347	175779	NGKTRLMQWR	_(Acetyl (Protein N-term))N(Deamidation (NQ))GKTRLM(Oxidation (M))Q(Deamidation (NQ))WR_	sydney_16	2	675.335	1348.66	1.6803	0.0011348	29.022	0.32557	4749	52.482	22.228	175779
Q8VDP2;Z4YLD0;Q8VDP2-2	UPF0428 protein CXorf56 homolog	C330007P06Rik	sp|Q8VDP2|CX056_MOUSE UPF0428 protein CXorf56 homolog OS=Mus musculus OX=10090 PE=1 SV=1;tr|Z4YLD0|Z4YLD0_MOUSE RIKEN cDNA C330007P06 gene OS=Mus musculus OX=10090 GN=C330007P06Rik PE=1 SV=1;sp|Q8VDP2-2|CX056_MOUSE Isoform 2 of UPF0428 protein CXorf56 homo	4949	68881	FCNTEDEETTYLR	_FCNTEDEETTYLR_	sydney_15	2	839.357	1676.7	-0.78502	-0.00065891	15.588	0.27909	4141	94.363	78.225	68881
Q8VFY4	Olfactory receptor		tr|Q8VFY4|Q8VFY4_MOUSE Olfactory receptor OS=Mus musculus OX=10090 PE=3 SV=1	2383	32910	DIKNAFREIMR	_DIKN(Deamidation (NQ))AFREIM(Oxidation (M))R_	sydney_27	2	705.364	1408.71	-1.3514	-0.00095326	22.932	0.46156	5914	72.879	6.3116	32910
Q91VE6;Q91VE6-2	MKI67 FHA domain-interacting nucleolar phosphoprotein	Nifk	sp|Q91VE6|MK67I_MOUSE MKI67 FHA domain-interacting nucleolar phosphoprotein OS=Mus musculus OX=10090 GN=Nifk PE=1 SV=1;sp|Q91VE6-2|MK67I_MOUSE Isoform 2 of MKI67 FHA domain-interacting nucleolar phosphoprotein OS=Mus musculus OX=10090 GN=Nifk	15066	210533	SSVDSQGPTPVCTPTFLER	_SSVDSQGPTPVCTPTFLER_	sydney_06	2	1039.5	2076.98	-1.396	-0.0014512	24.317	0.39747	7511	289.65	226.56	210533
S4R219;Q91VV4-2;Q91VV4	DENN domain-containing protein 2D	Dennd2d	tr|S4R219|S4R219_MOUSE DENN domain-containing protein 2D OS=Mus musculus OX=10090 GN=Dennd2d PE=1 SV=1;sp|Q91VV4-2|DEN2D_MOUSE Isoform 2 of DENN domain-containing protein 2D OS=Mus musculus OX=10090 GN=Dennd2d;sp|Q91VV4|DEN2D_MOUSE DENN domain-containing p	10790	154727	LQDDILDSLGQGINELK	_LQDDILDSLGQGINELK_	sydney_08	2	935.991	1869.97	-1.6456	-0.0015402	37.145	0.61969	12599	92.99	69.522	154727
Q91WM2	Cat eye syndrome critical region protein 5 homolog	Cecr5	sp|Q91WM2|HDHD5_MOUSE Haloacid dehalogenase-like hydrolase domain-containing 5 OS=Mus musculus OX=10090 GN=Hdhd5 PE=1 SV=1	9091	130441	LAFPELDMVDLQR	_LAFPELDMVDLQR_	sydney_28	2	773.9	1545.79	-2.5634	-0.0019838	36.423	0.29964	12141	82.261	57.022	130441
Q91X51	Golgi reassembly-stacking protein 1	Gorasp1	sp|Q91X51|GORS1_MOUSE Golgi reassembly-stacking protein 1 OS=Mus musculus OX=10090 GN=Gorasp1 PE=1 SV=3	11163	158698	LTLPDGLTSAASPEEGLSAELLEAQTEEPADTASLDCR	_LTLPDGLTSAASPEEGLSAELLEAQTEEPADTASLDCR_	sydney_09	3	1319.96	3956.87	-0.39962	-0.00052749	39.474	0.47986	14769	112.73	98.681	158698
Q91XB0	Three-prime repair exonuclease 1	Trex1	sp|Q91XB0|TREX1_MOUSE Three-prime repair exonuclease 1 OS=Mus musculus OX=10090 GN=Trex1 PE=1 SV=2	230	3252	ACSPGASEITGLSK	_ACSPGASEITGLSK_	sydney_09	2	689.338	1376.66	1.5559	0.0010725	14.244	0.713	3246	110.74	70.016	3252
Q91YI1;Q91YI1-2	Autophagy-related protein 13	Atg13	sp|Q91YI1|ATG13_MOUSE Autophagy-related protein 13 OS=Mus musculus OX=10090 GN=Atg13 PE=1 SV=2;sp|Q91YI1-2|ATG13_MOUSE Isoform 2 of Autophagy-related protein 13 OS=Mus musculus OX=10090 GN=Atg13	2006	27473	DDILPMDLGTFYR	_DDILPMDLGTFYR_	sydney_10	2	778.377	1554.74	-0.74555	-0.00058032	38.199	0.33661	13436	80.596	58.589	27473
Q91YU8	Suppressor of SWI4 1 homolog	Ppan	sp|Q91YU8|SSF1_MOUSE Suppressor of SWI4 1 homolog OS=Mus musculus OX=10090 GN=Ppan PE=1 SV=2	13055	184931	QAVGEEPDEDLFPTAAK	_QAVGEEPDEDLFPTAAK_	sydney_04	2	908.934	1815.85	0.99271	0.00090231	22.262	0.49003	7124	105.65	76.105	184931
Q91ZF0	DnaJ homolog subfamily C member 24	Dnajc24	sp|Q91ZF0|DJC24_MOUSE DnaJ homolog subfamily C member 24 OS=Mus musculus OX=10090 GN=Dnajc24 PE=1 SV=4	3240	45935	DWYSILGADPSANMSDLK	_DWYSILGADPSANMSDLK_	sydney_10	2	991.962	1981.91	1.7035	0.0016898	36.878	1.102	12859	134.21	93.829	45935
Q921S7	39S ribosomal protein L37, mitochondrial	Mrpl37	sp|Q921S7|RM37_MOUSE 39S ribosomal protein L37, mitochondrial OS=Mus musculus OX=10090 GN=Mrpl37 PE=1 SV=1	17228	242829	VLEQPIVVQSVGTDGR	_VLEQPIVVQSVGTDGR_	sydney_01	2	848.965	1695.92	NA	NA	21.281	1	5977	91.858	65.815	242829
Q921W0	Charged multivesicular body protein 1a	Chmp1a	sp|Q921W0|CHM1A_MOUSE Charged multivesicular body protein 1a OS=Mus musculus OX=10090 GN=Chmp1a PE=1 SV=1	11604	165795	MDDTLFQLK	_(Acetyl (Protein N-term))MDDTLFQLK_	sydney_19	1	1152.56	1151.55	1.9862	0.0022892	36.713	0.35301	11633	167.33	80.376	165795
Q922Q2	Serine/threonine-protein kinase RIO1	Riok1	sp|Q922Q2|RIOK1_MOUSE Serine/threonine-protein kinase RIO1 OS=Mus musculus OX=10090 GN=Riok1 PE=1 SV=2	4113	58349	ELFDFVTDPSITADNMDAYLEK	_ELFDFVTDPSITADNMDAYLEK_	sydney_21	2	1267.59	2533.16	-0.28029	-0.00035529	41.734	0.23298	14425	84.874	64.767	58349
Q924W5	Structural maintenance of chromosomes protein 6	Smc6	sp|Q924W5|SMC6_MOUSE Structural maintenance of chromosomes protein 6 OS=Mus musculus OX=10090 GN=Smc6 PE=1 SV=1	16174	226737	TRAFNDAEVLYNR	_TRAFN(Deamidation (NQ))DAEVLYN(Deamidation (NQ))R_	sydney_12	1	1570.75	1569.74	3.6527	0.0057375	40.803	0.33681	14675	43.77	7.348	226737
Q99J08	SEC14-like protein 2	Sec14l2	sp|Q99J08|S14L2_MOUSE SEC14-like protein 2 OS=Mus musculus OX=10090 GN=Sec14l2 PE=1 SV=1	5559	77642	FRENVQDVLPTLPNPDDYFLLR	_FRENVQDVLPTLPNPDDYFLLR_	sydney_14	3	887.794	2660.36	0.99936	0.00088723	39.395	0.43221	14618	83.606	64.907	77642
Q99JP4	Anaphase-promoting complex subunit CDC26	Cdc26	sp|Q99JP4|CDC26_MOUSE Anaphase-promoting complex subunit CDC26 OS=Mus musculus OX=10090 GN=Cdc26 PE=1 SV=1	4463	62530	EQMINDRIGYKPQLKSNNR	_EQM(Oxidation (M))IN(Deamidation (NQ))DRIGYKPQLKSN(Deamidation (NQ))N(Deamidation (NQ))R_	sydney_29	2	1162.07	2322.13	1.6431	0.0019095	39.091	0.52085	12918	50.145	18.437	62530
Q99KU0	Vacuole membrane protein 1	Vmp1	sp|Q99KU0|VMP1_MOUSE Vacuole membrane protein 1 OS=Mus musculus OX=10090 GN=Vmp1 PE=1 SV=2	10997	156874	LSGAEPDDEEYQEFEEMLEHAEAAQDFASR	_LSGAEPDDEEYQEFEEMLEHAEAAQDFASR_	sydney_08	3	1148.49	3442.44	-0.86808	-0.00099698	38.485	0.62193	13227	190.28	179.77	156874
Q99L85	Elongator complex protein 5	Elp5	sp|Q99L85|ELP5_MOUSE Elongator complex protein 5 OS=Mus musculus OX=10090 GN=Elp5 PE=2 SV=1	16275	227899	TTGHIFYEPDAFDDVDPEDPDDDLDI	_TTGHIFYEPDAFDDVDPEDPDDDLDI_	sydney_29	2	1483.62	2965.23	-0.35388	-0.00052502	36.928	0.23977	11974	87.447	71.048	227899
Q99M08	Uncharacterized protein C4orf3 homolog		sp|Q99M08|CD003_MOUSE Uncharacterized protein C4orf3 homolog OS=Mus musculus OX=10090 PE=1 SV=1	11724	167231	MEVSQAASGTDGVR	_(Acetyl (Protein N-term))MEVSQAASGTDGVR_	sydney_11	2	725.336	1448.66	-0.2487	-0.00018039	18.715	0.6433	4812	91.043	27.624	167231
Q99ME7	T-box transcription factor TBX19	Tbx19	sp|Q99ME7|TBX19_MOUSE T-box transcription factor TBX19 OS=Mus musculus OX=10090 GN=Tbx19 PE=2 SV=1	5259	73465	FKEVTNEMIVTKNGR	_FKEVTN(Deamidation (NQ))EM(Oxidation (M))IVTKNGR_	sydney_20	2	891.956	1781.9	4.2577	0.0037977	28.992	0.33042	8278	59.542	28.67	73465
Q99N08	Membrane-spanning 4-domains subfamily A member 6C	Ms4a6c	sp|Q99N08|M4A6C_MOUSE Membrane-spanning 4-domains subfamily A member 6C OS=Mus musculus OX=10090 GN=Ms4a6c PE=2 SV=1	3882	54777	EGVLTSLR	_EGVLTSLR_	sydney_28	2	437.753	873.492	-0.49571	-0.000217	17.366	0.39046	3791	90.706	11.936	54777
Q99P30;Q99P30-5;Q99P30-3;Q99P30-2	Peroxisomal coenzyme A diphosphatase NUDT7	Nudt7	sp|Q99P30|NUDT7_MOUSE Peroxisomal coenzyme A diphosphatase NUDT7 OS=Mus musculus OX=10090 GN=Nudt7 PE=1 SV=2;sp|Q99P30-5|NUDT7_MOUSE Isoform 5 of Peroxisomal coenzyme A diphosphatase NUDT7 OS=Mus musculus OX=10090 GN=Nudt7;sp|Q99P30-3|NUDT7_MOUSE Isoform 3	5633	78801	FSVLVPLLAR	_FSVLVPLLAR_	sydney_31	2	557.853	1113.69	-0.74704	-0.00041674	36.739	0.28777	12100	130.27	108.14	78801
Q9CPQ1	Cytochrome c oxidase subunit 6C	Cox6c	sp|Q9CPQ1|COX6C_MOUSE Cytochrome c oxidase subunit 6C OS=Mus musculus OX=10090 GN=Cox6c PE=1 SV=3	1675	22748	AYAEFYR	_AYAEFYR_	sydney_05	2	460.219	918.424	-0.44508	-0.00020484	13.227	0.51915	3117	122.15	74.411	22748
Q9CPR6		1700011A15Rik	tr|Q9CPR6|Q9CPR6_MOUSE Keratin 88 OS=Mus musculus OX=10090 GN=Krt88 PE=2 SV=1	10590	151921	LNQAIQQLK	_LN(Deamidation (NQ))Q(Deamidation (NQ))AIQ(Deamidation (NQ))QLK_	sydney_03	1	1058.57	1057.57	0.59162	0.00062628	32.518	0.69953	11470	46.994	8.8337	151921
Q9CPT4	Myeloid-derived growth factor	Mydgf	sp|Q9CPT4|MYDGF_MOUSE Myeloid-derived growth factor OS=Mus musculus OX=10090 GN=Mydgf PE=1 SV=1	15300	214115	SYLYFTQFK	_SYLYFTQFK_	sydney_17	2	598.803	1195.59	-0.79034	-0.00047326	26.499	0.42371	6152	93.195	54.92	214115
Q9CPU4	Microsomal glutathione S-transferase 3	Mgst3	sp|Q9CPU4|MGST3_MOUSE Microsomal glutathione S-transferase 3 OS=Mus musculus OX=10090 GN=Mgst3 PE=1 SV=1	16867	236975	VEYPVMYSTDPENGHMFNCIQR	_VEYPVMYSTDPENGHMFNCIQR_	sydney_05	3	896.394	2686.16	-2.2974	-0.0020594	25.028	0.84681	8517	107.3	93.565	236975
Q9CPW3	39S ribosomal protein L54, mitochondrial	Mrpl54	sp|Q9CPW3|RM54_MOUSE 39S ribosomal protein L54, mitochondrial OS=Mus musculus OX=10090 GN=Mrpl54 PE=1 SV=1	317	4528	ADSEYPTWLFQVNLGPPK	_ADSEYPTWLFQVNLGPPK_	sydney_10	2	1031.52	2061.02	-2.1315	-0.0021987	39.308	0.71701	13958	95.094	73.536	4528
Q9CPY1	39S ribosomal protein L51, mitochondrial	Mrpl51	sp|Q9CPY1|RM51_MOUSE 39S ribosomal protein L51, mitochondrial OS=Mus musculus OX=10090 GN=Mrpl51 PE=1 SV=1	11735	167297	MFIEDLHNLNKR	_M(Oxidation (M))FIEDLHN(Deamidation (NQ))LN(Deamidation (NQ))KR_	sydney_20	2	774.38	1546.74	-4.062	-0.0031456	16.662	0.50701	3053	47.823	7.0995	167297
Q9D846;Q9CQ54	NADH dehydrogenase [ubiquinone] 1 subunit C2	Ndufc2	tr|Q9D846|Q9D846_MOUSE NADH dehydrogenase [ubiquinone] 1 subunit C2 OS=Mus musculus OX=10090 GN=Ndufc2 PE=2 SV=1;sp|Q9CQ54|NDUC2_MOUSE NADH dehydrogenase [ubiquinone] 1 subunit C2 OS=Mus musculus OX=10090 GN=Ndufc2 PE=1 SV=1	16448	230992	TYAEILEPFHPVR	_TYAEILEPFHPVR_	sydney_12	3	524.612	1570.81	0.21428	0.00011241	24.975	0.39492	7506	110.08	95.089	230992
Q9CQ75	NADH dehydrogenase [ubiquinone] 1 alpha subcomplex subunit 2	Ndufa2	sp|Q9CQ75|NDUA2_MOUSE NADH dehydrogenase [ubiquinone] 1 alpha subcomplex subunit 2 OS=Mus musculus OX=10090 GN=Ndufa2 PE=1 SV=3	16408	229961	TVSLNNLSADEVTR	_TVSLNNLSADEVTR_	sydney_11	2	759.892	1517.77	-2.6937	-0.0020469	19.763	0.57863	5272	145.91	88.566	229961
Q9CQ86	Migration and invasion enhancer 1	Mien1	sp|Q9CQ86|MIEN1_MOUSE Migration and invasion enhancer 1 OS=Mus musculus OX=10090 GN=Mien1 PE=1 SV=1	3708	52400	EEYPGIEIESR	_EEYPGIEIESR_	sydney_29	2	661.317	1320.62	-0.62249	-0.00041166	18.39	0.4403	3852	79.974	49.72	52400
Q9CQB5	CDGSH iron-sulfur domain-containing protein 2	Cisd2	sp|Q9CQB5|CISD2_MOUSE CDGSH iron-sulfur domain-containing protein 2 OS=Mus musculus OX=10090 GN=Cisd2 PE=1 SV=1	7352	104573	HNELTGDNVGPLILK	_HNELTGDNVGPLILK_	sydney_14	2	810.441	1618.87	-0.46986	-0.0003808	22.498	0.30999	6970	218.02	178.08	104573
Q9CQN3	Mitochondrial import receptor subunit TOM6 homolog	Tomm6	sp|Q9CQN3|TOM6_MOUSE Mitochondrial import receptor subunit TOM6 homolog OS=Mus musculus OX=10090 GN=Tomm6 PE=3 SV=1	12575	178758	NLSDIDLMAPQPGV	_NLSDIDLMAPQPGV_	sydney_30	1	1469.73	1468.72	1.5554	0.0022861	33.925	0.38353	10989	152.04	107.94	178758
Q9CQP3	Coiled-coil-helix-coiled-coil-helix domain-containing protein 5	Chchd5	sp|Q9CQP3|CHCH5_MOUSE Coiled-coil-helix-coiled-coil-helix domain-containing protein 5 OS=Mus musculus OX=10090 GN=Chchd5 PE=1 SV=1	13004	184446	QACAEPFEAFEK	_QACAEPFEAFEK_	sydney_06	2	713.819	1425.62	-0.93619	-0.00066827	21.166	0.48791	5999	103.87	64.568	184446
Q9CQQ8	U6 snRNA-associated Sm-like protein LSm7	Lsm7	sp|Q9CQQ8|LSM7_MOUSE U6 snRNA-associated Sm-like protein LSm7 OS=Mus musculus OX=10090 GN=Lsm7 PE=1 SV=1	6934	97892	GTSVVLICPQDGMEAIPNPFVQQQDT	_GTSVVLICPQDGMEAIPNPFVQQQDT_	sydney_29	2	1422.68	2843.35	-0.40621	-0.00057791	42.318	0.27085	14265	90.498	61.485	97892
Q9CQV5	28S ribosomal protein S24, mitochondrial	Mrps24	sp|Q9CQV5|RT24_MOUSE 28S ribosomal protein S24, mitochondrial OS=Mus musculus OX=10090 GN=Mrps24 PE=1 SV=1	15826	222495	TLEDVFLR	_TLEDVFLR_	sydney_26	2	496.774	991.534	NA	NA	25.585	1	7250	114.78	77.762	222495
Q9CQY1	Ubiquitin-like protein ATG12	Atg12	sp|Q9CQY1|ATG12_MOUSE Ubiquitin-like protein ATG12 OS=Mus musculus OX=10090 GN=Atg12 PE=1 SV=1	15774	221725	TIQGLIDFIK	_TIQGLIDFIK_	sydney_08	2	574.34	1146.66	-1.053	-0.00060476	33.783	0.47515	11191	88.948	46.839	221725
Q9CQZ1	Heat shock factor-binding protein 1	Hsbp1	sp|Q9CQZ1|HSBP1_MOUSE Heat shock factor-binding protein 1 OS=Mus musculus OX=10090 GN=Hsbp1 PE=1 SV=1	12381	176227	NIADLMTQAGVEELDPENK	_NIADLMTQAGVEELDPENK_	sydney_17	2	1044	2085.99	2.373	0.0024775	33.185	0.70104	9184	199.03	164.98	176227
Q9CRC0	Vitamin K epoxide reductase complex subunit 1	Vkorc1	sp|Q9CRC0|VKOR1_MOUSE Vitamin K epoxide reductase complex subunit 1 OS=Mus musculus OX=10090 GN=Vkorc1 PE=1 SV=1	829	11489	ALCDVGTAISCSR	_ALCDVGTAISCSR_	sydney_24	2	705.329	1408.64	0.30831	0.00021746	15.742	0.40781	3198	160.75	130.07	11489
Q9CRD2	ER membrane protein complex subunit 2	Emc2	sp|Q9CRD2|EMC2_MOUSE ER membrane protein complex subunit 2 OS=Mus musculus OX=10090 GN=Emc2 PE=1 SV=1	12771	181114	NSEQIMEVGEELINDYASK	_NSEQIMEVGEELINDYASK_	sydney_19	2	1085	2167.99	-4.3462	-0.0047157	39.661	0.80206	12947	97.767	77.563	181114
Q9CWL0		Cpsf3	tr|Q9CWL0|Q9CWL0_MOUSE Uncharacterized protein OS=Mus musculus OX=10090 GN=Cpsf3 PE=2 SV=1	11583	165509	MAVYQTYVNAMNDKIR	_(Acetyl (Protein N-term))MAVYQTYVNAM(Oxidation (M))N(Deamidation (NQ))DKIR_	sydney_18	2	988.466	1974.92	-0.24692	-0.00024407	25.921	0.84126	7373	50.292	10.374	165509
Q9CWS1	E3 ubiquitin-protein ligase RNF135	Rnf135	sp|Q9CWS1|RN135_MOUSE E3 ubiquitin-protein ligase RNF135 OS=Mus musculus OX=10090 GN=Rnf135 PE=2 SV=1	8449	121241	IQEILHNLEEIQEK	_IQ(Deamidation (NQ))EILHN(Deamidation (NQ))LEEIQ(Deamidation (NQ))EK_	sydney_19	2	869.941	1737.87	NA	NA	23.734	1	5904	51.762	21.995	121241
Q9CX00	IST1 homolog	Ist1	sp|Q9CX00|IST1_MOUSE IST1 homolog OS=Mus musculus OX=10090 GN=Ist1 PE=1 SV=1	6722	95116	GPSDFSGLPVGTYQAFPNIHPPQIPATPPSYESVDDINGDK	_GPSDFSGLPVGTYQAFPNIHPPQIPATPPSYESVDDINGDK_	sydney_11	3	1442.36	4324.06	3.8334	0.0055292	36.899	0.67084	13195	83.815	70.666	95116
Q9CXE2	B-cell CLL/lymphoma 7 protein family member A	Bcl7a	sp|Q9CXE2|BCL7A_MOUSE B-cell CLL/lymphoma 7 protein family member A OS=Mus musculus OX=10090 GN=Bcl7a PE=2 SV=1	3914	55345	EHPGAEDASEEQNSQSSMENSVNSSEK	_EHPGAEDASEEQNSQSSMENSVNSSEK_	sydney_02	3	969.732	2906.17	-1.2327	-0.0011954	9.8605	0.28191	1748	80.082	73.13	55345
Q9CXI0	2-methoxy-6-polyprenyl-1,4-benzoquinol methylase, mitochondrial	Coq5	sp|Q9CXI0|COQ5_MOUSE 2-methoxy-6-polyprenyl-1,4-benzoquinol methylase, mitochondrial OS=Mus musculus OX=10090 GN=Coq5 PE=1 SV=2	5269	73623	FLCLEFGQVNDPLISR	_FLCLEFGQVNDPLISR_	sydney_13	2	954.488	1906.96	-0.73841	-0.00070481	37.224	0.4316	13281	81.92	43.952	73623
Q9CY97;Q9CY97-2	RNA polymerase II subunit A C-terminal domain phosphatase SSU72	Ssu72	sp|Q9CY97|SSU72_MOUSE RNA polymerase II subunit A C-terminal domain phosphatase SSU72 OS=Mus musculus OX=10090 GN=Ssu72 PE=1 SV=1;sp|Q9CY97-2|SSU72_MOUSE Isoform 2 of RNA polymerase II subunit A C-terminal domain phosphatase SSU72 OS=Mus musculus OX=10090	5532	77297	FQNCTDLFDLILTCEER	_FQNCTDLFDLILTCEER_	sydney_10	2	1087.5	2172.98	-1.3351	-0.0014519	41.684	0.23712	15006	160.69	130.88	77297
Q9CYX7	RRP15-like protein	Rrp15	sp|Q9CYX7|RRP15_MOUSE RRP15-like protein OS=Mus musculus OX=10090 GN=Rrp15 PE=1 SV=2	2140	29187	DFISVLR	_DFISVLR_	sydney_02	2	425.245	848.476	-0.3291	-0.00013995	26.685	0.34967	8880	137.5	26.969	29187
Q9CZH7	Matrix-remodeling-associated protein 7	Mxra7	sp|Q9CZH7|MXRA7_MOUSE Matrix-remodeling-associated protein 7 OS=Mus musculus OX=10090 GN=Mxra7 PE=1 SV=2	3038	43290	DTFGEMSDGDMQEQLR	_DTFGEMSDGDMQEQLR_	sydney_07	2	929.883	1857.75	0.50196	0.00046676	22.317	0.31835	6332	127.56	103.71	43290
Q9CZT6	Protein CMSS1	Cmss1	sp|Q9CZT6|CMS1_MOUSE Protein CMSS1 OS=Mus musculus OX=10090 GN=Cmss1 PE=2 SV=1	5389	75184	FLVFDWNWR	_FLVFDWNWR_	sydney_04	2	641.822	1281.63	0.77832	0.00049954	40.846	0.4323	15681	127.84	98.468	75184
Q9CZX9	ER membrane protein complex subunit 4	Emc4	sp|Q9CZX9|EMC4_MOUSE ER membrane protein complex subunit 4 OS=Mus musculus OX=10090 GN=Emc4 PE=1 SV=1	16307	228394	TTQGGLVANRGR	_(Acetyl (Protein N-term))TTQ(Deamidation (NQ))GGLVAN(Deamidation (NQ))RGR_	sydney_07	2	637.328	1272.64	-1.4077	-0.00089718	20.208	0.58991	5242	57.108	16.329	228394
Q9D023	Mitochondrial pyruvate carrier 2	Mpc2	sp|Q9D023|MPC2_MOUSE Mitochondrial pyruvate carrier 2 OS=Mus musculus OX=10090 GN=Mpc2 PE=1 SV=1	16356	229080	TVFFWAPIMK	_TVFFWAPIMK_	sydney_14	2	620.333	1238.65	NA	NA	37.537	1	13786	83.265	60.525	229080
Q9D3D9;Q9DCZ0;Q9D0J2	ATP synthase subunit delta, mitochondrial	Atp5d	sp|Q9D3D9|ATPD_MOUSE ATP synthase subunit delta, mitochondrial OS=Mus musculus OX=10090 GN=Atp5f1d PE=1 SV=1;tr|Q9DCZ0|Q9DCZ0_MOUSE ATP-synt_DE_N domain-containing protein OS=Mus musculus OX=10090 GN=Atp5d PE=2 SV=1;tr|Q9D0J2|Q9D0J2_MOUSE ATP-synt_DE_N dom	1259	17526	AQSELSGAADEAAR	_AQSELSGAADEAAR_	sydney_10	2	688.326	1374.64	-1.3901	-0.00095685	9.3407	0.57042	1450	240.78	160.34	17526
Q9WUK4;Q9D0K3	Replication factor C subunit 2	Rfc2	sp|Q9WUK4|RFC2_MOUSE Replication factor C subunit 2 OS=Mus musculus OX=10090 GN=Rfc2 PE=1 SV=1;tr|Q9D0K3|Q9D0K3_MOUSE AAA domain-containing protein OS=Mus musculus OX=10090 GN=Rfc2 PE=2 SV=1	10535	151062	LNEIVGNEDTVSR	_LNEIVGNEDTVSR_	sydney_12	2	723.365	1444.72	0.94859	0.00068618	13.264	0.57923	2300	136.48	94.752	151062
Q9D0R8	Protein LSM12 homolog	Lsm12	sp|Q9D0R8|LSM12_MOUSE Protein LSM12 homolog OS=Mus musculus OX=10090 GN=Lsm12 PE=1 SV=1	10832	155096	LQGEVVAFDYQSK	_LQGEVVAFDYQSK_	sydney_12	2	742.375	1482.74	-0.1903	-0.00014127	20.261	0.72071	5265	94.363	69.146	155096
Q9D0Y8	39S ribosomal protein L52, mitochondrial	Mrpl52	sp|Q9D0Y8|RM52_MOUSE 39S ribosomal protein L52, mitochondrial OS=Mus musculus OX=10090 GN=Mrpl52 PE=1 SV=1	10878	155701	LQQGLAANPSGYGPLTELPDWSFADGRPAPPMK	_LQQGLAANPSGYGPLTELPDWSFADGRPAPPMK_	sydney_06	3	1161.25	3480.71	-0.010493	-1.2185e-05	34.922	0.56995	12357	110.41	81.768	155701
Q9D115	Zinc finger protein 706	Znf706	sp|Q9D115|ZN706_MOUSE Zinc finger protein 706 OS=Mus musculus OX=10090 GN=Znf706 PE=1 SV=1	117	1562	AALIYTCTVCR	_AALIYTCTVCR_	sydney_25	2	664.328	1326.64	2.6373	0.001752	17.029	0.50269	3748	85.862	63.776	1562
Q9D1Q4	Dolichol-phosphate mannosyltransferase subunit 3	Dpm3	sp|Q9D1Q4|DPM3_MOUSE Dolichol-phosphate mannosyltransferase subunit 3 OS=Mus musculus OX=10090 GN=Dpm3 PE=1 SV=1	4226	59682	ELQSQIVEAR	_ELQSQIVEAR_	sydney_05	2	586.817	1171.62	-0.097741	-5.7356e-05	12.268	0.59696	2768	122.13	67.422	59682
Q9D2V5	Protein AAR2 homolog	Aar2	sp|Q9D2V5|AAR2_MOUSE Protein AAR2 homolog OS=Mus musculus OX=10090 GN=Aar2 PE=1 SV=3	1098	15730	ANLPDLDQFLGPYPYATLK	_ANLPDLDQFLGPYPYATLK_	sydney_10	2	1068.55	2135.09	0.81279	0.00086851	40.741	0.33546	14560	80.96	55.242	15730				sydney_10
Q9D3I6	Keratin-associated protein 7-1	Krtap7-1	sp|Q9D3I6|KRA71_MOUSE Keratin-associated protein 7-1 OS=Mus musculus OX=10090 GN=Krtap7-1 PE=3 SV=1	18470	259955	YFCCGNYFPGYPCYGTNFHGTYR	_YFCCGNYFPGYPCYGTNFHGTYR_	sydney_18	3	967.726	2900.16	-0.84598	-0.00081868	25.375	0.50551	7228	144.82	138.59	259955				sydney_02
Q9D3P8	Plasminogen receptor (KT)	Plgrkt	sp|Q9D3P8|PLRKT_MOUSE Plasminogen receptor (KT) OS=Mus musculus OX=10090 GN=Plgrkt PE=1 SV=1	6500	92293	GLITFESLEK	_GLITFESLEK_	sydney_01	2	568.814	1135.61	3.4688	0.0019731	26.443	0.41286	8361	103.8	66.829	92293				sydney_07
Q9D6S7	Ribosome-recycling factor, mitochondrial	Mrrf	sp|Q9D6S7|RRFM_MOUSE Ribosome-recycling factor, mitochondrial OS=Mus musculus OX=10090 GN=Mrrf PE=1 SV=1	1024	14058	ALVEDIISLEEVDEDMK	_ALVEDIISLEEVDEDMK_	sydney_14	2	974.477	1946.94	-0.48264	-0.00047032	38.934	0.57333	14370	151.78	126.93	14058				sydney_06
Q9D7J9	Enoyl-CoA hydratase domain-containing protein 3, mitochondrial	Echdc3	sp|Q9D7J9|ECHD3_MOUSE Enoyl-CoA hydratase domain-containing protein 3, mitochondrial OS=Mus musculus OX=10090 GN=Echdc3 PE=1 SV=1	14994	209633	SSFATPGVNVGLFCSTPAVALGR	_SSFATPGVNVGLFCSTPAVALGR_	sydney_10	2	1154.59	2307.17	-0.47589	-0.00054946	35.909	0.33531	12450	157.91	120.31	209633				sydney_20
Q9D7N6	39S ribosomal protein L30, mitochondrial	Mrpl30	sp|Q9D7N6|RM30_MOUSE 39S ribosomal protein L30, mitochondrial OS=Mus musculus OX=10090 GN=Mrpl30 PE=1 SV=1	10738	154106	LPQGLPTEETMSSTCLK	_LPQGLPTEETMSSTCLK_	sydney_14	2	946.461	1890.91	-0.51046	-0.00048313	22.513	0.26391	7054	99.941	72.532	154106				sydney_23
Q9EQI8;Q9D9V9	39S ribosomal protein L46, mitochondrial	Mrpl46	sp|Q9EQI8|RM46_MOUSE 39S ribosomal protein L46, mitochondrial OS=Mus musculus OX=10090 GN=Mrpl46 PE=1 SV=1;tr|Q9D9V9|Q9D9V9_MOUSE Uncharacterized protein OS=Mus musculus OX=10090 GN=Mrpl46 PE=2 SV=1	9746	140018	LGDQDVWMLPQVEWQPGETLR	_LGDQDVWMLPQVEWQPGETLR_	sydney_12	2	1249.11	2496.21	3.0692	0.0038337	39.971	0.81469	14298	204.82	162.85	140018				sydney_11
Q9D9Z7	Histone H2B subacrosomal variant	Subh2bv	sp|Q9D9Z7|H2BV_MOUSE Histone H2B subacrosomal variant OS=Mus musculus OX=10090 GN=Subh2bv PE=1 SV=3	6399	90817	GISSYSVDIMNILINDIFER	_GISSYSVDIM(Oxidation (M))N(Deamidation (NQ))ILINDIFER_	sydney_03	3	772.719	2315.14	-0.081632	-6.3078e-05	37.109	0.66936	13478	47.754	29.742	90817				sydney_30
Q9DBG9	Tax1-binding protein 3	Tax1bp3	sp|Q9DBG9|TX1B3_MOUSE Tax1-binding protein 3 OS=Mus musculus OX=10090 GN=Tax1bp3 PE=1 SV=1	17730	249891	VSEGGPAEIAGLQIGDK	_VSEGGPAEIAGLQIGDK_	sydney_02	2	820.928	1639.84	1.0174	0.00083523	23.44	0.70327	7345	128.31	95.084	249891				sydney_13
Q9DBN1		Stra6l	sp|Q9DBN1|STR6L_MOUSE Stimulated by retinoic acid gene 6 protein-like OS=Mus musculus OX=10090 GN=Stra6l PE=1 SV=1	11817	168485	MLAASTRTRQINITCDNPVDR	_(Acetyl (Protein N-term))MLAASTRTRQ(Deamidation (NQ))INITCDN(Deamidation (NQ))PVDR_	sydney_19	2	1238.6	2475.18	-4.3045	-0.0053315	28.729	0.33215	8087	45.115	7.1174	168485				sydney_04
Q9DCF9;Q9DCF9-2	Translocon-associated protein subunit gamma	Ssr3	sp|Q9DCF9|SSRG_MOUSE Translocon-associated protein subunit gamma OS=Mus musculus OX=10090 GN=Ssr3 PE=1 SV=1;sp|Q9DCF9-2|SSRG_MOUSE Isoform 2 of Translocon-associated protein subunit gamma OS=Mus musculus OX=10090 GN=Ssr3	13431	188531	QQSEEDLLLQDFSR	_QQSEEDLLLQDFSR_	sydney_27	2	854.413	1706.81	-0.78623	-0.00067176	29.116	0.60988	8692	221.59	170.52	188531				sydney_27
Q9EQ47	Vomeronasal type-1 receptor 44	Vmn1r44	sp|Q9EQ47|V1R44_MOUSE Vomeronasal type-1 receptor 44 OS=Mus musculus OX=10090 GN=Vmn1r44 PE=2 SV=3	11921	169864	MNKANLLHIDTNIK	_(Acetyl (Protein N-term))MNKAN(Deamidation (NQ))LLHIDTN(Deamidation (NQ))IK_	sydney_10	2	834.935	1667.86	1.259	0.0010512	31.747	0.46962	10577	43.77	9.8092	169864				sydney_01
Q9ER38	Torsin-3A	Tor3a	sp|Q9ER38|TOR3A_MOUSE Torsin-3A OS=Mus musculus OX=10090 GN=Tor3a PE=1 SV=2	1865	25001	DAFLGQDLPYTEETLDEIAK	_DAFLGQDLPYTEETLDEIAK_	sydney_01	2	1134.55	2267.08	1.0949	0.0012422	38.267	0.62313	13660	109.1	84.089	25001				sydney_09
Q9JIG8	PRA1 family protein 2	Praf2	sp|Q9JIG8|PRAF2_MOUSE PRA1 family protein 2 OS=Mus musculus OX=10090 GN=Praf2 PE=1 SV=1	832	11514	ALDDFVLGSAR	_ALDDFVLGSAR_	sydney_01	2	582.306	1162.6	3.4686	0.0020198	25.567	0.86283	7959	90.696	36.941	11514				sydney_25
Q9JJ94	Sjoegren syndrome nuclear autoantigen 1 homolog	Ssna1	sp|Q9JJ94|SSNA1_MOUSE Sjoegren syndrome nuclear autoantigen 1 homolog OS=Mus musculus OX=10090 GN=Ssna1 PE=1 SV=1	8128	116405	ILESSQTLLSVLK	_ILESSQTLLSVLK_	sydney_11	2	715.927	1429.84	-0.71981	-0.00051533	32.053	0.37771	11023	84.882	38.754	116405				sydney_03
Q9JK92	Heat shock protein beta-8	Hspb8	sp|Q9JK92|HSPB8_MOUSE Heat shock protein beta-8 OS=Mus musculus OX=10090 GN=Hspb8 PE=1 SV=1	273	3818	ADGQLPFPCSYPSR	_(Acetyl (Protein N-term))ADGQLPFPCSYPSR_	sydney_02	2	818.875	1635.74	-1.8698	-0.0015311	29.283	0.64044	10049	119.03	97.564	3818				sydney_18
Q9JLZ6;Q9JLZ6-2	Hypermethylated in cancer 2 protein	Hic2	sp|Q9JLZ6|HIC2_MOUSE Hypermethylated in cancer 2 protein OS=Mus musculus OX=10090 GN=Hic2 PE=2 SV=4;sp|Q9JLZ6-2|HIC2_MOUSE Isoform 2 of Hypermethylated in cancer 2 protein OS=Mus musculus OX=10090 GN=Hic2	13304	187455	QLLLQLNQQR	_QLLLQ(Deamidation (NQ))LN(Deamidation (NQ))Q(Deamidation (NQ))Q(Deamidation (NQ))R_	sydney_27	2	629.338	1256.66	-2.3726	-0.0014932	24.056	0.68793	6411	94.874	10.791	187455				sydney_28
Q9JMG1	Endothelial differentiation-related factor 1	Edf1	sp|Q9JMG1|EDF1_MOUSE Endothelial differentiation-related factor 1 OS=Mus musculus OX=10090 GN=Edf1 PE=1 SV=1	437	6048	AESDWDTVTVLR	_(Acetyl (Protein N-term))AESDWDTVTVLR_	sydney_09	2	717.349	1432.68	NA	NA	32.209	1	11559	144.65	114.04	6048				sydney_12
Q9QXV0	ProSAAS;KEP;Big SAAS;Little SAAS;Big PEN-LEN;PEN;PEN-20;PEN-19;Little LEN;Big LEN	Pcsk1n	sp|Q9QXV0|PCS1N_MOUSE ProSAAS OS=Mus musculus OX=10090 GN=Pcsk1n PE=1 SV=2	1302	18136	ASDPPLAPDDDPDAPAAQLAR	_ASDPPLAPDDDPDAPAAQLAR_	sydney_11	2	1052	2101.99	-0.7229	-0.00076049	21.313	0.26574	6028	121.31	86.628	18136				sydney_24
Q9QZB7	Actin-related protein 10	Actr10	sp|Q9QZB7|ARP10_MOUSE Actin-related protein 10 OS=Mus musculus OX=10090 GN=Actr10 PE=1 SV=2	6791	95881	GQSLPSVMGSVPEGVLEDIK	_GQSLPSVMGSVPEGVLEDIK_	sydney_12	2	1021.53	2041.04	-0.407	-0.00041576	35.253	0.90564	12233	112.17	83.846	95881				sydney_08
Q9QZH3	Peptidyl-prolyl cis-trans isomerase E	Ppie	sp|Q9QZH3|PPIE_MOUSE Peptidyl-prolyl cis-trans isomerase E OS=Mus musculus OX=10090 GN=Ppie PE=1 SV=2	15833	222566	TLEENK	_TLEEN(Deamidation (NQ))K_	sydney_28	1	734.357	733.349	-3.1511	-0.002314	32.282	0.62155	10308	99.279	8.6173	222566				sydney_31
Q9R1K9;Z4YJH1	Centrin-2	Cetn2	sp|Q9R1K9|CETN2_MOUSE Centrin-2 OS=Mus musculus OX=10090 GN=Cetn2 PE=1 SV=1;tr|Z4YJH1|Z4YJH1_MOUSE Centrin-2 OS=Mus musculus OX=10090 GN=Cetn2 PE=1 SV=1	4125	58435	ELGENLTDEELQEMIDEADRDGDGEVNEQEFLR	_ELGENLTDEELQEMIDEADRDGDGEVNEQEFLR_	sydney_05	3	1279.9	3836.68	-1.3776	-0.0017632	37.311	0.66863	14088	202.81	190.24	58435				sydney_17
Q9WU81;Q9WU81-2	Sugar phosphate exchanger 2	Slc37a2	sp|Q9WU81|G6PT3_MOUSE Glucose-6-phosphate exchanger SLC37A2 OS=Mus musculus OX=10090 GN=Slc37a2 PE=1 SV=1;sp|Q9WU81-2|G6PT3_MOUSE Isoform 2 of Glucose-6-phosphate exchanger SLC37A2 OS=Mus musculus OX=10090 GN=Slc37a2	4427	62102	EQDNPEDPVNSPYSSR	_EQDNPEDPVNSPYSSR_	sydney_15	2	917.398	1832.78	-2.343	-0.0021494	11.972	0.44902	2523	202.29	152.01	62102				sydney_05
Q9WVL3;Q9WVL3-2	Solute carrier family 12 member 7	Slc12a7	sp|Q9WVL3|S12A7_MOUSE Solute carrier family 12 member 7 OS=Mus musculus OX=10090 GN=Slc12a7 PE=1 SV=1;sp|Q9WVL3-2|S12A7_MOUSE Isoform 2 of Solute carrier family 12 member 7 OS=Mus musculus OX=10090 GN=Slc12a7	271	3806	ADGAGDEAAERTEEPESPESVDQTSPTPGDGNPR	_ADGAGDEAAERTEEPESPESVDQTSPTPGDGNPR_	sydney_09	3	1156.84	3467.48	-0.4564	-0.00052798	12.811	0.41232	2642	125.47	114.47	3806				sydney_16
Q9WVQ0	Polyamine-modulated factor 1-binding protein 1	Pmfbp1	sp|Q9WVQ0|PMFBP_MOUSE Polyamine-modulated factor 1-binding protein 1 OS=Mus musculus OX=10090 GN=Pmfbp1 PE=2 SV=1	13039	184764	QAQTLVFTDNQMDFR	_Q(Deamidation (NQ))AQ(Deamidation (NQ))TLVFTDN(Deamidation (NQ))Q(Deamidation (NQ))M(Oxidation (M))DFR_	sydney_26	2	917.396	1832.78	-1.0222	-0.00093777	11.982	0.38047	1943	42.718	17.281	184764				sydney_15
Q9Z0V8	Mitochondrial import inner membrane translocase subunit Tim17-A	Timm17a	sp|Q9Z0V8|TI17A_MOUSE Mitochondrial import inner membrane translocase subunit Tim17-A OS=Mus musculus OX=10090 GN=Timm17a PE=1 SV=1	4914	68386	FASAQFPNGPQFTEDHSQLPSSQLPSSPFGDYR	_FASAQFPNGPQFTEDHSQLPSSQLPSSPFGDYR_	sydney_05	3	1213.9	3638.67	-0.6905	-0.0008382	30.097	0.22539	10891	92.343	75.943	68386				sydney_21
Q9Z2L7-2;Q9Z2L7	Cytokine receptor-like factor 3	Crlf3	sp|Q9Z2L7-2|CRLF3_MOUSE Isoform 2 of Cytokine receptor-like factor 3 OS=Mus musculus OX=10090 GN=Crlf3;sp|Q9Z2L7|CRLF3_MOUSE Cytokine receptor-like factor 3 OS=Mus musculus OX=10090 GN=Crlf3 PE=1 SV=1	16641	233816	VDDDFTAQDYR	_VDDDFTAQDYR_	sydney_09	2	672.789	1343.56	1.3888	0.00093436	14.244	0.61781	3259	102.06	81.732	233816				sydney_14
																							sydney_26
																							sydney_29
																							sydney_19
																							sydney_22

## Sheet: AP(561)
Majority protein IDs	Protein names	Gene names	Fasta headers	Peptide IDs	Best MS/MS	Sequence	Modified sequence	Raw file	Charge	m/z	Mass	Mass error [ppm]	Mass error [Da]	Retention time	Retention length	MS/MS scan number	Score	Delta score	MS/MS IDs
G3UWT7;Q8CEZ7;A0A068BEP2;Q9Z1P8	Angiopoietin-related protein 4	Angptl4	tr|G3UWT7|G3UWT7_MOUSE Angiopoietin-related protein 4 OS=Mus musculus OX=10090 GN=Angptl4 PE=4 SV=1;tr|Q8CEZ7|Q8CEZ7_MOUSE Fibrinogen C-terminal domain-containing protein (Fragment) OS=Mus musculus OX=10090 GN=Angptl4 PE=2 SV=1;tr|A0A068BEP2|A0A068BEP2_MOU	6956	67657	IQQLFQKVAQQQR	_IQ(Deamidation (NQ))Q(Deamidation (NQ))LFQ(Deamidation (NQ))KVAQQ(Deamidation (NQ))QR_	sydney_ip_27	2	809.925	1617.84	0.94325	0.00076396	21.265	0.46219	9213	45.022	19.084	67657
Q8VI33;Q6NZA9;A0A087WR08;A0A087WQ57;A0A087WNM2;A2AP82	Transcription initiation factor TFIID subunit 9;Transcription initiation factor TFIID subunit 9B	Taf9;Taf9b	sp|Q8VI33|TAF9_MOUSE Transcription initiation factor TFIID subunit 9 OS=Mus musculus OX=10090 GN=Taf9 PE=1 SV=1;sp|Q6NZA9|TAF9B_MOUSE Transcription initiation factor TFIID subunit 9B OS=Mus musculus OX=10090 GN=Taf9b PE=1 SV=2;tr|A0A087WR08|A0A087WR08_MOUS	1775	17827	DFLLDIAR	_DFLLDIAR_	sydney_ip_24	2	481.769	961.523	-0.35968	-0.00017328	33.842	0.55691	15645	132.09	68.807	17827
P83940;A0A087WQE6;A0A087WNT1	Transcription elongation factor B polypeptide 1	Tceb1	sp|P83940|ELOC_MOUSE Elongin-C OS=Mus musculus OX=10090 GN=Eloc PE=1 SV=1;tr|A0A087WQE6|A0A087WQE6_MOUSE Elongin-C (Fragment) OS=Mus musculus OX=10090 GN=Eloc PE=1 SV=1;tr|A0A087WNT1|A0A087WNT1_MOUSE Elongin-C OS=Mus musculus OX=10090 GN=Eloc PE=1 SV=1	905	9606	AMLSGPGQFAENETNEVNFR	_AM(Oxidation (M))LSGPGQFAENETNEVNFR_	sydney_ip_32	2	1114.01	2226	-0.50014	-0.00055716	24.95	0.27879	10231	222.16	160.95	9606
Q7TQG1;Q3UEX8;A0A087WP13;A0A087WRB7;E9PX43;Q69ZU4	Pleckstrin homology domain-containing family A member 6	Plekha6	sp|Q7TQG1|PKHA6_MOUSE Pleckstrin homology domain-containing family A member 6 OS=Mus musculus OX=10090 GN=Plekha6 PE=1 SV=1;tr|Q3UEX8|Q3UEX8_MOUSE Uncharacterized protein (Fragment) OS=Mus musculus OX=10090 GN=Plekha6 PE=2 SV=1;tr|A0A087WP13|A0A087WP13_MOU	15723	159847	YIDLEPDTPLSPEELK	_YIDLEPDTPLSPEELK_	sydney_ip_32	2	929.97	1857.92	0.62372	0.00058004	31.623	0.39579	13985	87.001	46.985	159847
E9Q4P1;D3YWG9;A0A087WPX9;D3Z057;Q9DAD3		Wdfy1	sp|E9Q4P1|WDFY1_MOUSE WD repeat and FYVE domain-containing protein 1 OS=Mus musculus OX=10090 GN=Wdfy1 PE=1 SV=1;tr|D3YWG9|D3YWG9_MOUSE WD repeat and FYVE domain-containing protein 1 (Fragment) OS=Mus musculus OX=10090 GN=Wdfy1 PE=1 SV=1;tr|A0A087WPX9|A0A0	2796	27601	EDGVITASEDR	_EDGVITASEDR_	sydney_ip_31	2	596.278	1190.54	0.96367	0.00057462	10.374	0.42768	2937	97.277	49.703	27601
P33173;Q6TA13;Q6P5H4;E9QAN4;G3UW47;Q3UH16;E9Q9G6;A0A087WQE8	Kinesin-like protein KIF1A;Kinesin-like protein	Kif1a	sp|P33173|KIF1A_MOUSE Kinesin-like protein KIF1A OS=Mus musculus OX=10090 GN=Kif1a PE=1 SV=2;tr|Q6TA13|Q6TA13_MOUSE Kinesin-like protein KIF1A OS=Mus musculus OX=10090 GN=Kif1a PE=1 SV=1;tr|Q6P5H4|Q6P5H4_MOUSE Kif1a protein OS=Mus musculus OX=10090 GN=Kif1	10807	109357	QEMEQRLQELEDQYRR	_Q(Deamidation (NQ))EMEQRLQ(Deamidation (NQ))ELEDQYRR_	sydney_ip_21	2	1077	2151.99	NA	NA	23.507	1	9924	75.819	30.029	109357
Q9D937;A0A087WQJ5;A0A087WRC2;Q9CSS6	Uncharacterized protein C11orf98 homolog	1810009A15Rik;Ints5	sp|Q9D937|CK098_MOUSE Uncharacterized protein C11orf98 homolog OS=Mus musculus OX=10090 PE=1 SV=1;tr|A0A087WQJ5|A0A087WQJ5_MOUSE RIKEN cDNA 1810009A15 gene OS=Mus musculus OX=10090 GN=1810009A15Rik PE=4 SV=1;tr|A0A087WRC2|A0A087WRC2_MOUSE Predicted gene, 4	11224	113019	QVVGAVIDEGLTTK	_QVVGAVIDEGLTTK_	sydney_ip_01	2	715.398	1428.78	0.94071	0.00067298	23.645	0.30727	9859	119.03	78.676	113019
Q8BRM2;A0A087WQS3	RAB6-interacting golgin	Gorab	sp|Q8BRM2|GORAB_MOUSE RAB6-interacting golgin OS=Mus musculus OX=10090 GN=Gorab PE=1 SV=1;tr|A0A087WQS3|A0A087WQS3_MOUSE RAB6-interacting golgin OS=Mus musculus OX=10090 GN=Gorab PE=1 SV=1	8196	81048	LGLQDGSASLLPEQLLSAPK	_LGLQDGSASLLPEQLLSAPK_	sydney_ip_27	2	1019.06	2036.12	1.3584	0.0013843	39.596	0.39632	19029	125.5	85.431	81048
A0A087WSD2		Ms4a14	tr|A0A087WSD2|A0A087WSD2_MOUSE Membrane-spanning 4-domains, subfamily A, member 14 OS=Mus musculus OX=10090 GN=Ms4a14 PE=4 SV=1	11794	118230	SDKGTSFMYVPEEQEATPPLSPEQEIK	_SDKGTSFMYVPEEQEATPPLSPEQ(Deamidation (NQ))EIK_	sydney_ip_20	4	760.36	3037.41	1.3277	0.0010095	17.98	1.3818	7060	42.106	18.366	118230
Q3T9M2;A0A087WSJ7;Q9CWW9;Q3TE80		2410002F23Rik	tr|Q3T9M2|Q3T9M2_MOUSE Uncharacterized protein OS=Mus musculus OX=10090 GN=2410002F23Rik PE=2 SV=1;tr|A0A087WSJ7|A0A087WSJ7_MOUSE RIKEN cDNA 2410002F23 gene OS=Mus musculus OX=10090 GN=2410002F23Rik PE=1 SV=1;tr|Q9CWW9|Q9CWW9_MOUSE 2410002F23Rik protein OS	9302	91837	LSLVSLLVR	_LSLVSLLVR_	sydney_ip_19	2	500.332	998.649	-0.87433	-0.00043746	38.727	0.52941	18927	138.54	103.74	91837
A0A0A0MQD1		Tdrd7	tr|A0A0A0MQD1|A0A0A0MQD1_MOUSE Tudor domain-containing protein 7 OS=Mus musculus OX=10090 GN=Tdrd7 PE=1 SV=1	9945	97443	MRSQQSTTQRR	_M(Oxidation (M))RSQ(Deamidation (NQ))Q(Deamidation (NQ))STTQ(Deamidation (NQ))RR_	sydney_ip_15	2	699.326	1396.64	1.1017	0.00077043	11.84	0.54399	3504	95.531	14.234	97443
Q8BHY3;A0A348BSL7;G8JL82;A0A0A0MQF2;A0A5F8MPM2;Q8BHY3-2	Anoctamin-1;Anoctamin	Ano1	sp|Q8BHY3|ANO1_MOUSE Anoctamin-1 OS=Mus musculus OX=10090 GN=Ano1 PE=1 SV=2;tr|A0A348BSL7|A0A348BSL7_MOUSE Anoctamin OS=Mus musculus OX=10090 GN=Ano1 PE=2 SV=1;tr|G8JL82|G8JL82_MOUSE Anoctamin OS=Mus musculus OX=10090 GN=Ano1 PE=1 SV=1;tr|A0A0A0MQF2|A0A0A0	10967	110803	QLIQNNLFEIGIPK	_Q(Deamidation (NQ))LIQ(Deamidation (NQ))N(Deamidation (NQ))N(Deamidation (NQ))LFEIGIPK_	sydney_ip_12	2	815.932	1629.85	3.0081	0.0024544	32.177	0.229	13289	100.48	43.752	110803
A0A0A6YVT2;Q9EQF2	Kell blood group glycoprotein homolog	Kel	tr|A0A0A6YVT2|A0A0A6YVT2_MOUSE Kell blood group glycoprotein homolog (Fragment) OS=Mus musculus OX=10090 GN=Kel PE=1 SV=1;sp|Q9EQF2|KELL_MOUSE Kell blood group glycoprotein homolog OS=Mus musculus OX=10090 GN=Kel PE=1 SV=1	7623	75606	LAQLQVEMGAPK	_LAQ(Deamidation (NQ))LQ(Deamidation (NQ))VEMGAPK_	sydney_ip_19	2	643.837	1285.66	-1.0026	-0.00064552	9.7459	0.54359	2772	70.816	22.857	75606
Q9JKV1;Q8VCI8;D3YUD8;A0A0A6YVU8	Proteasomal ubiquitin receptor ADRM1	Adrm1;Gm9774	sp|Q9JKV1|ADRM1_MOUSE Proteasomal ubiquitin receptor ADRM1 OS=Mus musculus OX=10090 GN=Adrm1 PE=1 SV=2;tr|Q8VCI8|Q8VCI8_MOUSE Adrm1 protein OS=Mus musculus OX=10090 GN=Adrm1 PE=2 SV=1;tr|D3YUD8|D3YUD8_MOUSE Predicted pseudogene 9774 OS=Mus musculus OX=1009	13737	138859	TTSGALFPSLVPGSR	_(Acetyl (Protein N-term))TTSGALFPSLVPGSR_	sydney_ip_18	2	766.409	1530.8	0.27869	0.00021359	39.855	0.53701	17866	161.99	114.14	138859
Q9R1A8;A0A0A6YXK6;A0A0A6YVV7;B2RXW4	E3 ubiquitin-protein ligase RFWD2	Rfwd2	sp|Q9R1A8|COP1_MOUSE E3 ubiquitin-protein ligase COP1 OS=Mus musculus OX=10090 GN=Cop1 PE=1 SV=2;tr|A0A0A6YXK6|A0A0A6YXK6_MOUSE E3 ubiquitin-protein ligase COP1 (Fragment) OS=Mus musculus OX=10090 GN=Cop1 PE=1 SV=1;tr|A0A0A6YVV7|A0A0A6YVV7_MOUSE E3 ubiquit	10270	103751	NKREQLEQIQK	_N(Deamidation (NQ))KREQ(Deamidation (NQ))LEQ(Deamidation (NQ))IQ(Deamidation (NQ))K_	sydney_ip_26	2	709.362	1416.71	-2.4691	-0.0017515	42.135	1.1434	19483	47.187	6.1068	103751
Q9CWN7;A0A0A6YW44;Q8C9T0	CCR4-NOT transcription complex subunit 11	Cnot11	sp|Q9CWN7|CNO11_MOUSE CCR4-NOT transcription complex subunit 11 OS=Mus musculus OX=10090 GN=Cnot11 PE=1 SV=1;tr|A0A0A6YW44|A0A0A6YW44_MOUSE CCR4-NOT transcription complex subunit 11 (Fragment) OS=Mus musculus OX=10090 GN=Cnot11 PE=1 SV=1;tr|Q8C9T0|Q8C9T0_M	12437	124401	SPLSSPQQTQLLGELEK	_SPLSSPQQTQLLGELEK_	sydney_ip_19	2	927.994	1853.97	NA	NA	28.406	1	13422	140.01	107.06	124401
Q8CHG7;E9QNQ4;Q6NXI4;A0A0A6YWG7	Rap guanine nucleotide exchange factor 2	Rapgef2	sp|Q8CHG7|RPGF2_MOUSE Rap guanine nucleotide exchange factor 2 OS=Mus musculus OX=10090 GN=Rapgef2 PE=1 SV=2;tr|E9QNQ4|E9QNQ4_MOUSE Rap guanine nucleotide exchange factor 2 OS=Mus musculus OX=10090 GN=Rapgef2 PE=1 SV=1;tr|Q6NXI4|Q6NXI4_MOUSE Rapgef2 protei	9755	95992	MASVNMDPALMFR	_MASVNMDPALM(Oxidation (M))FR_	sydney_ip_04	2	749.846	1497.68	2.6224	0.0019664	15.645	0.45116	4860	75.378	36.664	95992
Q9CQ79;A0A0A6YWP9;A0A0A6YXY0	Thioredoxin domain-containing protein 9	Txndc9	sp|Q9CQ79|TXND9_MOUSE Thioredoxin domain-containing protein 9 OS=Mus musculus OX=10090 GN=Txndc9 PE=1 SV=1;tr|A0A0A6YWP9|A0A0A6YWP9_MOUSE Thioredoxin domain-containing protein 9 (Fragment) OS=Mus musculus OX=10090 GN=Txndc9 PE=1 SV=1;tr|A0A0A6YXY0|A0A0A6YX	14524	147339	VIPTLALLR	_VIPTLALLR_	sydney_ip_30	2	498.334	994.654	0.46601	0.00023223	33.304	0.45396	15456	107.32	84.793	147339
Q9D8U0;A0A0A6YWV7;Q7TSB3		Ifrd2	tr|Q9D8U0|Q9D8U0_MOUSE Interferon-related developmental regulator 2 OS=Mus musculus OX=10090 GN=Ifrd2 PE=1 SV=1;tr|A0A0A6YWV7|A0A0A6YWV7_MOUSE Interferon-related developmental regulator 2 OS=Mus musculus OX=10090 GN=Ifrd2 PE=1 SV=1;tr|Q7TSB3|Q7TSB3_MOUSE I	8651	85816	LLPDFLLER	_LLPDFLLER_	sydney_ip_26	2	558.327	1114.64	1.0507	0.00058666	35.701	1.0126	16082	103.74	41.025	85816
A0A0A6YXY1;A0A0A6YX97;A2APZ3;Q8R2U4	N-terminal Xaa-Pro-Lys N-methyltransferase 1;N-terminal Xaa-Pro-Lys N-methyltransferase 1, N-terminally processed	Ntmt1	tr|A0A0A6YXY1|A0A0A6YXY1_MOUSE N-terminal Xaa-Pro-Lys N-methyltransferase 1 (Fragment) OS=Mus musculus OX=10090 GN=Ntmt1 PE=1 SV=1;tr|A0A0A6YX97|A0A0A6YX97_MOUSE N-terminal Xaa-Pro-Lys N-methyltransferase 1 (Fragment) OS=Mus musculus OX=10090 GN=Ntmt1 PE=1	8623	85592	LLLPLFR	_LLLPLFR_	sydney_ip_19	2	436.292	870.569	-0.47515	-0.0002073	37.592	0.59247	18313	126.05	67.385	85592
P31230;A0A0G2JDH0;Q3TUZ1;A0A0G2JEU9;A0A0G2JDV0;A0A0G2JDW6;Q8C2U7;Q3UZG4	Aminoacyl tRNA synthase complex-interacting multifunctional protein 1;Endothelial monocyte-activating polypeptide 2	Aimp1	sp|P31230|AIMP1_MOUSE Aminoacyl tRNA synthase complex-interacting multifunctional protein 1 OS=Mus musculus OX=10090 GN=Aimp1 PE=1 SV=2;tr|A0A0G2JDH0|A0A0G2JDH0_MOUSE Aminoacyl tRNA synthase complex-interacting multifunctional protein 1 (Fragment) OS=Mus m	4757	45198	GAEADQIIEYLK	_GAEADQIIEYLK_	sydney_ip_27	2	675.351	1348.69	NA	NA	29.933	1	14057	105.2	61.977	45198
P61079;P62838;P61080;A0A494BAN1;A0A494BA56;A0A0G2JE32;Q9D7F5;Q9D1S1;Q3U5V6;A0A0G2JGL0	Ubiquitin-conjugating enzyme E2 D3;Ubiquitin-conjugating enzyme E2 D2;Ubiquitin-conjugating enzyme E2 D1	Ube2d3;Ube2d2;Ube2d1	sp|P61079|UB2D3_MOUSE Ubiquitin-conjugating enzyme E2 D3 OS=Mus musculus OX=10090 GN=Ube2d3 PE=1 SV=1;sp|P62838|UB2D2_MOUSE Ubiquitin-conjugating enzyme E2 D2 OS=Mus musculus OX=10090 GN=Ube2d2 PE=1 SV=1;sp|P61080|UB2D1_MOUSE Ubiquitin-conjugating enzyme E	7262	71453	IYHPNINSNGSICLDILR	_IYHPNINSN(Deamidation (NQ))GSICLDILR_	sydney_ip_31	3	700.69	2099.05	0.94943	0.00066526	30.265	0.6309	13887	145.79	108.11	71453
Q4FZL9;B7ZN94;A0A0G2JFZ2;Q8C2Y5;Q3UXB1;E9Q8A4;B9EHJ2		Fbxw14;Fbxw28	tr|Q4FZL9|Q4FZL9_MOUSE F-box and WD-40 domain protein 14 OS=Mus musculus OX=10090 GN=Fbxw14 PE=2 SV=1;tr|B7ZN94|B7ZN94_MOUSE Fbxw14 protein OS=Mus musculus OX=10090 GN=Fbxw14 PE=2 SV=1;tr|A0A0G2JFZ2|A0A0G2JFZ2_MOUSE F-box and WD-40 domain protein 28 OS=Mus	10517	106511	NRNYQQMSGYIIK	_N(Deamidation (NQ))RN(Deamidation (NQ))YQ(Deamidation (NQ))Q(Deamidation (NQ))M(Oxidation (M))SGYIIK_	sydney_ip_30	2	817.872	1633.73	-3.0597	-0.0025024	21.395	0.36894	8970	43.635	13.868	106511
Q99PP7;A0A0G2JGY5;E9QME5;E9QP19;Q99PP7-2	E3 ubiquitin-protein ligase TRIM33	Trim33	sp|Q99PP7|TRI33_MOUSE E3 ubiquitin-protein ligase TRIM33 OS=Mus musculus OX=10090 GN=Trim33 PE=1 SV=2;tr|A0A0G2JGY5|A0A0G2JGY5_MOUSE E3 ubiquitin-protein ligase TRIM33 (Fragment) OS=Mus musculus OX=10090 GN=Trim33 PE=1 SV=1;tr|E9QME5|E9QME5_MOUSE E3 ubiqui	12259	122765	SLLQQLENVTKERQMK	_SLLQ(Deamidation (NQ))Q(Deamidation (NQ))LEN(Deamidation (NQ))VTKERQ(Deamidation (NQ))M(Oxidation (M))K_	sydney_ip_29	2	982.996	1963.98	3.7507	0.0036869	28.318	0.36653	13219	59.84	20.259	122765
Q9JK91;A0A0G2JH14;Q8CAP8;Q8VDI4	DNA mismatch repair protein Mlh1	Mlh1	sp|Q9JK91|MLH1_MOUSE DNA mismatch repair protein Mlh1 OS=Mus musculus OX=10090 GN=Mlh1 PE=1 SV=2;tr|A0A0G2JH14|A0A0G2JH14_MOUSE DNA mismatch repair protein Mlh1 OS=Mus musculus OX=10090 GN=Mlh1 PE=1 SV=1;tr|Q8CAP8|Q8CAP8_MOUSE DNA_mis_repair domain-contain	457	4481	AFVAGVIR	_(Acetyl (Protein N-term))AFVAGVIR_	sydney_ip_19	2	437.761	873.507	-0.97972	-0.00042889	35.918	0.45559	17543	119.22	65.388	4481
B1AVH0;A0A0H2UH13		Mmp16	tr|B1AVH0|B1AVH0_MOUSE Matrix metalloproteinase-16 (Fragment) OS=Mus musculus OX=10090 GN=Mmp16 PE=4 SV=1;tr|A0A0H2UH13|A0A0H2UH13_MOUSE Elongator complex protein 6 OS=Mus musculus OX=10090 GN=Elp6 PE=4 SV=1	9734	95804	MAGEVTQALGGAQK	_M(Oxidation (M))AGEVTQ(Deamidation (NQ))ALGGAQ(Deamidation (NQ))K_	sydney_ip_30	2	689.83	1377.64	NA	NA	20.305	1	8301	58.743	22.503	95804
Q9R020;A0A0H2UH20;E9PUD0;D3Z4U0;Q9R020-2	Zinc finger Ran-binding domain-containing protein 2	Zranb2	sp|Q9R020|ZRAB2_MOUSE Zinc finger Ran-binding domain-containing protein 2 OS=Mus musculus OX=10090 GN=Zranb2 PE=1 SV=2;tr|A0A0H2UH20|A0A0H2UH20_MOUSE Zinc finger Ran-binding domain-containing protein 2 (Fragment) OS=Mus musculus OX=10090 GN=Zranb2 PE=1 SV=	15750	160088	YKLDEDEDEDDADLSK	_YKLDEDEDEDDADLSK_	sydney_ip_31	2	950.403	1898.79	-2.5296	-0.0024041	13.535	0.37459	4562	145	101.39	160088
Q9D6M3;A0A0J9YTY6;E9PV90;E9PY45	Mitochondrial glutamate carrier 1	Slc25a22	sp|Q9D6M3|GHC1_MOUSE Mitochondrial glutamate carrier 1 OS=Mus musculus OX=10090 GN=Slc25a22 PE=1 SV=1;tr|A0A0J9YTY6|A0A0J9YTY6_MOUSE Mitochondrial glutamate carrier 1 (Fragment) OS=Mus musculus OX=10090 GN=Slc25a22 PE=1 SV=2;tr|E9PV90|E9PV90_MOUSE Mitochon	6621	64041	ILAAQAQLSAQGGAQPSVEAPAPPRPTATQLTR	_ILAAQAQLSAQGGAQPSVEAPAPPRPTATQLTR_	sydney_ip_31	3	1099.6	3295.76	0.97233	0.0010692	23.362	0.33432	10100	141.84	125.44	64041
Q80UZ2;A0A0J9YU58;A0A0J9YV20;A0A0R4J0B7;Q80UZ2-3;Q80UZ2-2	Protein SDA1 homolog	Sdad1	sp|Q80UZ2|SDA1_MOUSE Protein SDA1 homolog OS=Mus musculus OX=10090 GN=Sdad1 PE=1 SV=1;tr|A0A0J9YU58|A0A0J9YU58_MOUSE Protein SDA1 (Fragment) OS=Mus musculus OX=10090 GN=Sdad1 PE=1 SV=1;tr|A0A0J9YV20|A0A0J9YV20_MOUSE Protein SDA1 OS=Mus musculus OX=10090 GN	8994	89091	LPSNLPQLQNLIK	_LPSNLPQLQNLIK_	sydney_ip_26	2	739.44	1476.87	1.4387	0.0010638	33.816	0.64016	15197	120.54	90.993	89091
Q6NSR3;F6QFE9;A0A0J9YUF3;A0A0R4J1X6	Uncharacterized aarF domain-containing protein kinase 2	Adck2	sp|Q6NSR3|ADCK2_MOUSE Uncharacterized aarF domain-containing protein kinase 2 OS=Mus musculus OX=10090 GN=Adck2 PE=2 SV=1;tr|F6QFE9|F6QFE9_MOUSE Uncharacterized aarF domain-containing protein kinase 2 (Fragment) OS=Mus musculus OX=10090 GN=Adck2 PE=4 SV=1;	8787	86838	LMVQQTDLR	_LM(Oxidation (M))VQ(Deamidation (NQ))Q(Deamidation (NQ))TDLR_	sydney_ip_29	2	561.279	1120.54	NA	NA	17.341	1	6635	63.816	11.1	86838
Q69ZK1;A0A0J9YUP5;F8VQG7		N4bp2	tr|Q69ZK1|Q69ZK1_MOUSE MKIAA1413 protein (Fragment) OS=Mus musculus OX=10090 GN=N4bp2 PE=2 SV=1;tr|A0A0J9YUP5|A0A0J9YUP5_MOUSE NEDD4-binding protein 2 (Fragment) OS=Mus musculus OX=10090 GN=N4bp2 PE=1 SV=3;tr|F8VQG7|F8VQG7_MOUSE NEDD4-binding protein 2 OS=	5650	53758	GTSEGSNSSVSEFSPGIGIR	_GTSEGSNSSVSEFSPGIGIR_	sydney_ip_23	2	984.469	1966.92	-1.9206	-0.0018908	23.671	0.43593	10162	95.981	72.305	53758
A0A0J9YV71;E9QPI2;Q14AW5-4;Q14AW5-2;Q14AW5	Putative methyltransferase NSUN7	Nsun7	tr|A0A0J9YV71|A0A0J9YV71_MOUSE Putative methyltransferase NSUN7 OS=Mus musculus OX=10090 GN=Nsun7 PE=3 SV=1;tr|E9QPI2|E9QPI2_MOUSE Putative methyltransferase NSUN7 OS=Mus musculus OX=10090 GN=Nsun7 PE=3 SV=2;sp|Q14AW5-4|NSUN7_MOUSE Isoform 4 of Putative me	12257	122760	SLLQDLSQGGLPK	_SLLQ(Deamidation (NQ))DLSQ(Deamidation (NQ))GGLPK_	sydney_ip_10	3	453.245	1356.71	-1.3645	-0.00061846	14.637	0.8138	4623	72.846	15.93	122760
O35682;A0A0N4SW94	Myeloid-associated differentiation marker	Myadm	sp|O35682|MYADM_MOUSE Myeloid-associated differentiation marker OS=Mus musculus OX=10090 GN=Myadm PE=1 SV=2;tr|A0A0N4SW94|A0A0N4SW94_MOUSE Myeloid-associated differentiation marker (Fragment) OS=Mus musculus OX=10090 GN=Myadm PE=1 SV=1	13718	138640	TTITTTTSSSTTVGSAR	_TTITTTTSSSTTVGSAR_	sydney_ip_31	2	836.423	1670.83	-1.1832	-0.00098966	10.786	0.59066	3130	148.96	111.36	138640
Q8C1A5;A0A0R4IZY0	Thimet oligopeptidase	Thop1	sp|Q8C1A5|THOP1_MOUSE Thimet oligopeptidase OS=Mus musculus OX=10090 GN=Thop1 PE=1 SV=1;tr|A0A0R4IZY0|A0A0R4IZY0_MOUSE Thimet oligopeptidase OS=Mus musculus OX=10090 GN=Thop1 PE=1 SV=1	13671	137954	TSQTVATFLDELAQK	_TSQTVATFLDELAQK_	sydney_ip_19	2	826.431	1650.85	0.85583	0.00070728	36.816	0.58781	18004	111.63	74.949	137954
P70261;B2RQ13;B7ZMW5;A0A0R4J007;B7ZMW4	Paladin	Pald1	sp|P70261|PALD_MOUSE Paladin OS=Mus musculus OX=10090 GN=Pald1 PE=1 SV=1;tr|B2RQ13|B2RQ13_MOUSE X99384 protein OS=Mus musculus OX=10090 GN=Pald1 PE=2 SV=1;tr|B7ZMW5|B7ZMW5_MOUSE cDNA sequence X99384 OS=Mus musculus OX=10090 GN=Pald1 PE=2 SV=1;tr|A0A0R4J007	757	8218	ALGNILAYLSDAK	_ALGNILAYLSDAK_	sydney_ip_18	2	674.877	1347.74	0.50994	0.00034415	39.357	0.62382	17661	101.3	61.748	8218
P70379;A0A0R4J063;O89096;P70379-2	Fibroblast growth factor 14;Fibroblast growth factor	Fgf14	sp|P70379|FGF14_MOUSE Fibroblast growth factor 14 OS=Mus musculus OX=10090 GN=Fgf14 PE=2 SV=1;tr|A0A0R4J063|A0A0R4J063_MOUSE Fibroblast growth factor OS=Mus musculus OX=10090 GN=Fgf14 PE=3 SV=1;tr|O89096|O89096_MOUSE Fibroblast growth factor OS=Mus musculu	1450	14752	AWFLGLNKEGQVMK	_AWFLGLN(Deamidation (NQ))KEGQ(Deamidation (NQ))VM(Oxidation (M))K_	sydney_ip_31	4	410.46	1637.81	-0.46387	-0.0001904	8.9345	0.55384	2431	48.948	23.771	14752
H3BJD7;A0A0R4J0I7;O88609	LIM homeobox transcription factor 1-beta	Lmx1b	tr|H3BJD7|H3BJD7_MOUSE LIM homeobox transcription factor 1-beta (Fragment) OS=Mus musculus OX=10090 GN=Lmx1b PE=4 SV=2;tr|A0A0R4J0I7|A0A0R4J0I7_MOUSE LIM homeobox transcription factor 1-beta OS=Mus musculus OX=10090 GN=Lmx1b PE=4 SV=1;sp|O88609|LMX1B_MOUSE	7633	75723	LARRHQQQQEQQNSQR	_LARRHQ(Deamidation (NQ))Q(Deamidation (NQ))QQ(Deamidation (NQ))EQQ(Deamidation (NQ))NSQR_	sydney_ip_13	2	1019.99	2037.96	NA	NA	20.706	1	7380	47.559	16.764	75723
Q3U1G5;Q3TUJ2;Q8BVS4;A0A0R4J0R3	Interferon-stimulated 20 kDa exonuclease-like 2	Isg20l2	sp|Q3U1G5|I20L2_MOUSE Interferon-stimulated 20 kDa exonuclease-like 2 OS=Mus musculus OX=10090 GN=Isg20l2 PE=1 SV=2;tr|Q3TUJ2|Q3TUJ2_MOUSE Uncharacterized protein (Fragment) OS=Mus musculus OX=10090 GN=Isg20l2 PE=2 SV=1;tr|Q8BVS4|Q8BVS4_MOUSE Uncharacteriz	6243	60128	IDLLGEFQSALPK	_IDLLGEFQSALPK_	sydney_ip_12	2	715.898	1429.78	0.20395	0.00014601	41.108	0.54579	17402	113.47	56.909	60128
Q91W92;A0A0R4J0S1	Cdc42 effector protein 1	Cdc42ep1	sp|Q91W92|BORG5_MOUSE Cdc42 effector protein 1 OS=Mus musculus OX=10090 GN=Cdc42ep1 PE=1 SV=1;tr|A0A0R4J0S1|A0A0R4J0S1_MOUSE Cdc42 effector protein 1 OS=Mus musculus OX=10090 GN=Cdc42ep1 PE=1 SV=1	3640	35183	EQSSFPSEPTPNPELR	_EQSSFPSEPTPNPELR_	sydney_ip_32	2	907.931	1813.85	0.34958	0.00031739	19.996	0.28995	7264	165.7	126.95	35183
Q05BZ2;A0A1L1SQ23;A0A0R4J0T1;G5E856;Q6P6P7-2;Q6P6P7	Poly [ADP-ribose] polymerase 6	Parp6	tr|Q05BZ2|Q05BZ2_MOUSE Parp6 protein OS=Mus musculus OX=10090 GN=Parp6 PE=2 SV=1;tr|A0A1L1SQ23|A0A1L1SQ23_MOUSE Protein mono-ADP-ribosyltransferase PARP6 OS=Mus musculus OX=10090 GN=Parp6 PE=4 SV=1;tr|A0A0R4J0T1|A0A0R4J0T1_MOUSE Poly [ADP-ribose] polymeras	9099	89924	LQKALDSVMSIR	_LQ(Deamidation (NQ))KALDSVM(Oxidation (M))SIR_	sydney_ip_22	2	689.374	1376.73	4.0124	0.002766	25.245	0.37833	11231	93.325	17.043	89924
A2RSY6;A0A0R4J0U8;A2RSY6-2	TRMT1-like protein	Trmt1l	sp|A2RSY6|TRM1L_MOUSE TRMT1-like protein OS=Mus musculus OX=10090 GN=Trmt1l PE=1 SV=1;tr|A0A0R4J0U8|A0A0R4J0U8_MOUSE TRMT1-like protein OS=Mus musculus OX=10090 GN=Trmt1l PE=1 SV=1;sp|A2RSY6-2|TRM1L_MOUSE Isoform 2 of TRMT1-like protein OS=Mus musculus OX=	2869	28268	EEGDALEDDGTLGDIQVTR	_EEGDALEDDGTLGDIQVTR_	sydney_ip_23	2	1016.97	2031.92	-2.179	-0.0022159	25.553	0.34298	11338	113.72	83.541	28268
P08775;A0A0R4J0V5;O08847	DNA-directed RNA polymerase II subunit RPB1;DNA-directed RNA polymerase	Polr2a	sp|P08775|RPB1_MOUSE DNA-directed RNA polymerase II subunit RPB1 OS=Mus musculus OX=10090 GN=Polr2a PE=1 SV=3;tr|A0A0R4J0V5|A0A0R4J0V5_MOUSE DNA-directed RNA polymerase subunit OS=Mus musculus OX=10090 GN=Polr2a PE=1 SV=1;tr|O08847|O08847_MOUSE DNA-directe	15935	162047	YSPTSPTYSPTSPK	_YSPTSPTYSPTSPK_	sydney_ip_23	2	756.864	1511.71	-3.231	-0.0024455	12.286	0.31762	4036	124.46	83.347	162047
Q8R146;A0A0R4J107;Q8R146-2	Acylamino-acid-releasing enzyme	Apeh	sp|Q8R146|APEH_MOUSE Acylamino-acid-releasing enzyme OS=Mus musculus OX=10090 GN=Apeh PE=1 SV=3;tr|A0A0R4J107|A0A0R4J107_MOUSE Acylamino-acid-releasing enzyme (Fragment) OS=Mus musculus OX=10090 GN=Apeh PE=1 SV=1;sp|Q8R146-2|APEH_MOUSE Isoform 2 of Acylami	15236	154303	VTSLVVDIVPR	_VTSLVVDIVPR_	sydney_ip_18	2	599.364	1196.71	0.054507	3.2669e-05	30.327	0.45883	13079	96.342	61.41	154303
Q91VJ9;A0A0R4J263;Q8BUB3;O35083	1-acyl-sn-glycerol-3-phosphate acyltransferase;1-acyl-sn-glycerol-3-phosphate acyltransferase alpha	Agpat1	tr|Q91VJ9|Q91VJ9_MOUSE 1-acyl-sn-glycerol-3-phosphate acyltransferase OS=Mus musculus OX=10090 GN=Agpat1 PE=2 SV=1;tr|A0A0R4J263|A0A0R4J263_MOUSE 1-acyl-sn-glycerol-3-phosphate acyltransferase OS=Mus musculus OX=10090 GN=Agpat1 PE=1 SV=1;tr|Q8BUB3|Q8BUB3_M	14712	149140	VLPPVSTEGLTPDDVPALADSVR	_VLPPVSTEGLTPDDVPALADSVR_	sydney_ip_30	2	1174.62	2347.23	1.4033	0.0016483	36.001	0.51546	16773	159.4	106.39	149140
A0A0U1RPQ8;F7DE04;A0A0U1RPG8;A0A0U1RNG7			tr|A0A0U1RPQ8|A0A0U1RPQ8_MOUSE Potassium channel tetramerisation domain-containing 14 OS=Mus musculus OX=10090 GN=Kctd14 PE=1 SV=1;tr|F7DE04|F7DE04_MOUSE Potassium channel tetramerisation domain-containing 14 OS=Mus musculus OX=10090 GN=Kctd14 PE=1 SV=1;tr	9956	97776	MSLPANQIKEPGKQSQPAK	_(Acetyl (Protein N-term))MSLPAN(Deamidation (NQ))QIKEPGKQ(Deamidation (NQ))SQ(Deamidation (NQ))PAK_	sydney_ip_22	2	1049.03	2096.05	2.3942	0.0025116	37.343	0.55988	17734	43.382	12.421	97776
Q8BFR5;A0A0U1RNQ6;Q8BFR5-2	Elongation factor Tu, mitochondrial	Tufm	sp|Q8BFR5|EFTU_MOUSE Elongation factor Tu, mitochondrial OS=Mus musculus OX=10090 GN=Tufm PE=1 SV=1;tr|A0A0U1RNQ6|A0A0U1RNQ6_MOUSE Elongation factor Tu, mitochondrial (Fragment) OS=Mus musculus OX=10090 GN=Tufm PE=1 SV=1;sp|Q8BFR5-2|EFTU_MOUSE Isoform 2 of	8442	83853	LLDAVDTYIPVPTR	_LLDAVDTYIPVPTR_	sydney_ip_18	2	786.935	1571.86	NA	NA	33.604	1	14825	128.01	81.857	83853
Q8VDP6;A0A0U1RP13	CDP-diacylglycerol--inositol 3-phosphatidyltransferase	Cdipt	sp|Q8VDP6|CDIPT_MOUSE CDP-diacylglycerol--inositol 3-phosphatidyltransferase OS=Mus musculus OX=10090 GN=Cdipt PE=1 SV=1;tr|A0A0U1RP13|A0A0U1RP13_MOUSE CDP-diacylglycerol--inositol 3-phosphatidyltransferase OS=Mus musculus OX=10090 GN=Cdipt PE=1 SV=1	12790	128787	SVISVIHLITAAR	_SVISVIHLITAAR_	sydney_ip_28	3	460.617	1378.83	-0.33718	-0.00015531	33.61	0.78723	15782	89.013	61.151	128787
Q6ZPJ0;Q6PFV2;A0A140LHL8;B1ATR2	Testis-expressed sequence 2 protein	Tex2	sp|Q6ZPJ0|TEX2_MOUSE Testis-expressed protein 2 OS=Mus musculus OX=10090 GN=Tex2 PE=1 SV=2;tr|Q6PFV2|Q6PFV2_MOUSE Tex2 protein OS=Mus musculus OX=10090 GN=Tex2 PE=2 SV=1;tr|A0A140LHL8|A0A140LHL8_MOUSE Testis-expressed protein 2 (Fragment) OS=Mus musculus O	2274	22870	DPILYLFGR	_DPILYLFGR_	sydney_ip_21	2	547.306	1092.6	-1.0081	-0.00055171	38.711	0.57903	17906	154.35	110.54	22870
Q3UL36;Q3TDV7;A0A140LIS5;Q3UL36-2	Arginine and glutamate-rich protein 1	Arglu1	sp|Q3UL36|ARGL1_MOUSE Arginine and glutamate-rich protein 1 OS=Mus musculus OX=10090 GN=Arglu1 PE=1 SV=2;tr|Q3TDV7|Q3TDV7_MOUSE Uncharacterized protein (Fragment) OS=Mus musculus OX=10090 GN=Arglu1 PE=2 SV=1;tr|A0A140LIS5|A0A140LIS5_MOUSE Arginine and glut	11121	111758	QRQAELAAQKAR	_(Acetyl (Protein N-term))Q(Deamidation (NQ))RQAELAAQ(Deamidation (NQ))KAR_	sydney_ip_09	2	707.376	1412.74	-4.153	-0.0029377	17.961	0.41106	6165	58.981	15.33	111758
Q7TSH4;Q3URA7;A0A140LJ44	Centriolar coiled-coil protein of 110 kDa	Ccp110	sp|Q7TSH4|CP110_MOUSE Centriolar coiled-coil protein of 110 kDa OS=Mus musculus OX=10090 GN=Ccp110 PE=1 SV=1;tr|Q3URA7|Q3URA7_MOUSE Uncharacterized protein (Fragment) OS=Mus musculus OX=10090 GN=Ccp110 PE=2 SV=1;tr|A0A140LJ44|A0A140LJ44_MOUSE Centriolar co	12937	130310	TAPAAAETTNESETVPK	_TAPAAAETTNESETVPK_	sydney_ip_28	2	858.918	1715.82	0.24013	0.00020625	10.801	0.2021	3378	108.01	77.396	130310
Q9D1F4;A0A140LJJ3;D3Z4W3;D3Z4R0;F6R8S6	Proline-rich AKT1 substrate 1	Akt1s1	sp|Q9D1F4|AKTS1_MOUSE Proline-rich AKT1 substrate 1 OS=Mus musculus OX=10090 GN=Akt1s1 PE=1 SV=1;tr|A0A140LJJ3|A0A140LJJ3_MOUSE Proline-rich AKT1 substrate 1 (Fragment) OS=Mus musculus OX=10090 GN=Akt1s1 PE=1 SV=1;tr|D3Z4W3|D3Z4W3_MOUSE Proline-rich AKT1 s	1146	12119	ASGRPEELWEAVVGAAER	_(Acetyl (Protein N-term))ASGRPEELWEAVVGAAER_	sydney_ip_27	2	984.992	1967.97	-0.43207	-0.00042558	40.279	0.54505	19335	96.993	61.399	12119
Q8VDI1;Q9D3Q7;A0A140T8I6;Q8VDI1-2	Epithelial-stromal interaction protein 1	Epsti1	sp|Q8VDI1|ESIP1_MOUSE Epithelial-stromal interaction protein 1 OS=Mus musculus OX=10090 GN=Epsti1 PE=1 SV=2;tr|Q9D3Q7|Q9D3Q7_MOUSE Epithelial-stromal interaction protein 1 OS=Mus musculus OX=10090 GN=Epsti1 PE=1 SV=1;tr|A0A140T8I6|A0A140T8I6_MOUSE Epitheli	10936	110589	QKQQLQQMR	_Q(Deamidation (NQ))KQ(Deamidation (NQ))Q(Deamidation (NQ))LQ(Deamidation (NQ))QM(Oxidation (M))R_	sydney_ip_28	3	403.192	1206.56	-0.35776	-0.00014424	15.987	0.17607	6082	43.083	12.471	110589
A6H584;A0A140T8T7;A0A140T8W1	Collagen alpha-5(VI) chain	Col6a5	sp|A6H584|CO6A5_MOUSE Collagen alpha-5(VI) chain OS=Mus musculus OX=10090 GN=Col6a5 PE=1 SV=4;tr|A0A140T8T7|A0A140T8T7_MOUSE Collagen alpha-5(VI) chain OS=Mus musculus OX=10090 GN=Col6a5 PE=1 SV=1;tr|A0A140T8W1|A0A140T8W1_MOUSE Collagen alpha-5(VI) chain O	2071	21071	DLGMFAPNMTR	_DLGM(Oxidation (M))FAPNM(Oxidation (M))TR_	sydney_ip_13	2	642.789	1283.56	2.36	0.001517	13.405	0.70861	4046	77.732	9.8348	21071
Q9Z2Y8;A0A1B0GSA1;A0A1B0GQY5;A0A1B0GRR5;Q6P8V7;Q3UYN1;A0A1B0GRP7	Proline synthase co-transcribed bacterial homolog protein	Prosc	sp|Q9Z2Y8|PLPHP_MOUSE Pyridoxal phosphate homeostasis protein OS=Mus musculus OX=10090 GN=Plpbp PE=1 SV=1;tr|A0A1B0GSA1|A0A1B0GSA1_MOUSE Pyridoxal phosphate homeostasis protein (Fragment) OS=Mus musculus OX=10090 GN=Plpbp PE=1 SV=1;tr|A0A1B0GQY5|A0A1B0GQY5	13115	132125	TFGENYVQELLEK	_TFGENYVQELLEK_	sydney_ip_23	2	785.393	1568.77	-0.038665	-3.0367e-05	34.589	0.41254	16297	123.96	85.407	132125
Q91WE2;A0A1D5RLF2;A0A1D5RLI3;A0A1D5RLY1;A0A1D5RLX7;A0A1D5RLW0;A0A1D5RLU2	Protein FAM192A	Fam192a	sp|Q91WE2|PIP30_MOUSE PSME3-interacting protein OS=Mus musculus OX=10090 GN=Psme3ip1 PE=1 SV=1;tr|A0A1D5RLF2|A0A1D5RLF2_MOUSE PSME3-interacting protein (Fragment) OS=Mus musculus OX=10090 GN=Fam192a PE=1 SV=1;tr|A0A1D5RLI3|A0A1D5RLI3_MOUSE PSME3-interactin	5247	50338	GLDEDETNFLDEVSR	_GLDEDETNFLDEVSR_	sydney_ip_19	2	869.892	1737.77	1.2093	0.001052	30.146	0.71698	14427	169.65	147.32	50338
A0A1D5RM62;A0A1D5RLG0;Q8BTX9	Inactive hydroxysteroid dehydrogenase-like protein 1	Hsdl1	tr|A0A1D5RM62|A0A1D5RM62_MOUSE Inactive hydroxysteroid dehydrogenase-like protein 1 (Fragment) OS=Mus musculus OX=10090 GN=Hsdl1 PE=1 SV=1;tr|A0A1D5RLG0|A0A1D5RLG0_MOUSE Inactive hydroxysteroid dehydrogenase-like protein 1 OS=Mus musculus OX=10090 GN=Hsdl1	1461	14787	AYAEELASHGLNVILISQEEEK	_AYAEELASHGLNVILISQEEEK_	sydney_ip_19	3	815.083	2442.23	-0.55585	-0.00045306	32.347	0.36973	15702	92.289	75.359	14787
A0A1D5RLM2;A0A1D5RMH7			tr|A0A1D5RLM2|A0A1D5RLM2_MOUSE PH and SEC7 domain-containing protein 3 OS=Mus musculus OX=10090 GN=Psd3 PE=4 SV=1;tr|A0A1D5RMH7|A0A1D5RMH7_MOUSE PH and SEC7 domain-containing protein 3 OS=Mus musculus OX=10090 GN=Psd3 PE=1 SV=1	364	3576	AEQPQPQQMK	_(Acetyl (Protein N-term))AEQPQPQ(Deamidation (NQ))QM(Oxidation (M))K_	sydney_ip_06	2	622.285	1242.56	-1.6582	-0.0010318	11.361	1.3463	3071	45.368	14.064	3576
A0A1D5RLZ8			tr|A0A1D5RLZ8|A0A1D5RLZ8_MOUSE EF-hand calcium-binding domain-containing protein 4B OS=Mus musculus OX=10090 GN=Cracr2a PE=1 SV=1	3292	32072	ELERTSHQLQEAQQQLESLQR	_ELERTSHQ(Deamidation (NQ))LQ(Deamidation (NQ))EAQ(Deamidation (NQ))QQ(Deamidation (NQ))LESLQR_	sydney_ip_25	3	852.412	2554.21	NA	NA	21.137	1	8343	52.298	20.117	32072
Q60779;A1X3U7;A0A1D5RM05	Growth arrest-specific protein 8	Gas8	sp|Q60779|DRC4_MOUSE Dynein regulatory complex subunit 4 OS=Mus musculus OX=10090 GN=Gas8 PE=1 SV=2;tr|A1X3U7|A1X3U7_MOUSE Beta growth arrest specific protein 11 OS=Mus musculus OX=10090 GN=Gas8 PE=2 SV=1;tr|A0A1D5RM05|A0A1D5RM05_MOUSE Dynein regulatory co	7407	73202	KNGQISTLMQR	_KNGQ(Deamidation (NQ))ISTLM(Oxidation (M))Q(Deamidation (NQ))R_	sydney_ip_29	2	647.327	1292.64	2.9427	0.0019049	27.193	1.2669	12459	59.35	10.926	73202
Q7TMC8;A0A1D5RMI1;Q7TMC8-2		Fuk	sp|Q7TMC8|FCSK_MOUSE L-fucose kinase OS=Mus musculus OX=10090 GN=Fcsk PE=1 SV=1;tr|A0A1D5RMI1|A0A1D5RMI1_MOUSE L-fucose kinase OS=Mus musculus OX=10090 GN=Fcsk PE=1 SV=1;sp|Q7TMC8-2|FCSK_MOUSE Isoform 2 of L-fucose kinase OS=Mus musculus OX=10090 GN=Fcsk	14417	146485	VGSGGATLNALLVAAEHLSAR	_VGSGGATLNALLVAAEHLSAR_	sydney_ip_19	3	669.704	2006.09	-0.10803	-7.2351e-05	40.099	0.7591	19529	74.029	43.957	146485
A0A1L1SQA2			tr|A0A1L1SQA2|A0A1L1SQA2_MOUSE Predicted gene 9803 OS=Mus musculus OX=10090 GN=Gm9803 PE=1 SV=1	931	10071	ANQAAADARGR	_(Acetyl (Protein N-term))AN(Deamidation (NQ))QAAADARGR_	sydney_ip_23	2	572.279	1142.54	1.769	0.0010123	24.084	0.32287	10391	67.494	35.964	10071
Q9D5U9;A0A1L1ST75;A0A1L1SQF0	MICAL C-terminal-like protein	Micalcl	sp|Q9D5U9|MICLK_MOUSE MICAL C-terminal-like protein OS=Mus musculus OX=10090 GN=Micalcl PE=1 SV=2;tr|A0A1L1ST75|A0A1L1ST75_MOUSE [F-actin]-monooxygenase MICAL2 (Fragment) OS=Mus musculus OX=10090 GN=Mical2 PE=4 SV=1;tr|A0A1L1SQF0|A0A1L1SQF0_MOUSE [F-actin]	10264	103704	NKLMRYESELLIMAQELELEDHQSR	_NKLM(Oxidation (M))RYESELLIMAQ(Deamidation (NQ))ELELEDHQ(Deamidation (NQ))SR_	sydney_ip_12	3	1031.83	3092.48	NA	NA	16.743	1	5588	42.325	18.049	103704
A0A1N9MI08;A0A1L1SRJ2;Q60773	Cyclin-dependent kinase 4 inhibitor D	Cdkn2d	tr|A0A1N9MI08|A0A1N9MI08_MOUSE Cyclin-dependent kinase 4 inhibitor D OS=Mus musculus OX=10090 GN=Cdkn2d PE=1 SV=1;tr|A0A1L1SRJ2|A0A1L1SRJ2_MOUSE Cyclin-dependent kinase 4 inhibitor D (Fragment) OS=Mus musculus OX=10090 GN=Cdkn2d PE=1 SV=1;sp|Q60773|CDN2D_M	8497	84257	LLEEVCVGDRLSGAAARGDVQEVR	_LLEEVCVGDRLSGAAARGDVQ(Deamidation (NQ))EVR_	sydney_ip_28	4	650.833	2599.3	1.1837	0.0007704	29.23	1.0219	13366	40.137	13.082	84257
Q9JHQ5;F6VG18;F6VTH5;Q3UHL8;A0A1L1SSX7;Q8CDG8	Leucine zipper transcription factor-like protein 1	Lztfl1	sp|Q9JHQ5|LZTL1_MOUSE Leucine zipper transcription factor-like protein 1 OS=Mus musculus OX=10090 GN=Lztfl1 PE=1 SV=1;tr|F6VG18|F6VG18_MOUSE Leucine zipper transcription factor-like protein 1 (Fragment) OS=Mus musculus OX=10090 GN=Lztfl1 PE=1 SV=1;tr|F6VTH	1038	11167	AQDLDDLENTVATLR	_AQDLDDLENTVATLR_	sydney_ip_17	2	837.421	1672.83	-0.9484	-0.00079421	30.595	0.32325	14775	102.97	71.212	11167
Q62252;A0A1L1SU87	Sperm surface protein Sp17	Spa17	sp|Q62252|SP17_MOUSE Sperm surface protein Sp17 OS=Mus musculus OX=10090 GN=Spa17 PE=1 SV=1;tr|A0A1L1SU87|A0A1L1SU87_MOUSE Sperm surface protein Sp17 (Fragment) OS=Mus musculus OX=10090 GN=Spa17 PE=1 SV=1	6888	67163	IPQGFGNLLEGLTR	_IPQGFGNLLEGLTR_	sydney_ip_23	2	757.92	1513.83	1.0501	0.00079588	38.81	0.70643	18345	140.14	100.52	67163
Q6P9L6;A0A1L1SU97	Kinesin-like protein KIF15	Kif15	sp|Q6P9L6|KIF15_MOUSE Kinesin-like protein KIF15 OS=Mus musculus OX=10090 GN=Kif15 PE=1 SV=1;tr|A0A1L1SU97|A0A1L1SU97_MOUSE Kinesin-like protein KIF15 (Fragment) OS=Mus musculus OX=10090 GN=Kif15 PE=1 SV=1	4104	39105	FEIDQLSKNLQNCKQENETLK	_FEIDQLSKN(Deamidation (NQ))LQ(Deamidation (NQ))N(Deamidation (NQ))CKQ(Deamidation (NQ))EN(Deamidation (NQ))ETLK_	sydney_ip_07	2	1292.6	2583.19	1.9221	0.0024846	23.633	0.4025	8669	46.206	11.386	39105
Q61116;Q0VAW7;Q3TMY4;Q6P7V4;A0A1L1SUE1	Zinc finger protein 235;Zinc finger protein 112	Znf235;Znf112;Zfp93	sp|Q61116|ZN235_MOUSE Zinc finger protein 235 OS=Mus musculus OX=10090 GN=Znf235 PE=2 SV=1;sp|Q0VAW7|ZN112_MOUSE Zinc finger protein 112 OS=Mus musculus OX=10090 GN=Znf112 PE=2 SV=2;tr|Q3TMY4|Q3TMY4_MOUSE Uncharacterized protein OS=Mus musculus OX=10090 GN	13276	134099	TKLQEMVTFR	_(Acetyl (Protein N-term))TKLQ(Deamidation (NQ))EMVTFR_	sydney_ip_28	3	432.56	1294.66	1.1501	0.00049749	14.971	0.67565	5647	42.395	12.588	134099
Q9CQ49;A0A1S6GWH8;A0A1S6GWH9	Nuclear cap-binding protein subunit 2	Ncbp2	sp|Q9CQ49|NCBP2_MOUSE Nuclear cap-binding protein subunit 2 OS=Mus musculus OX=10090 GN=Ncbp2 PE=1 SV=1;tr|A0A1S6GWH8|A0A1S6GWH8_MOUSE Nuclear cap-binding protein subunit 2 OS=Mus musculus OX=10090 GN=Ncbp2 PE=2 SV=1;tr|A0A1S6GWH9|A0A1S6GWH9_MOUSE Nuclear	1749	17531	DEYREDYDAGR	_DEYREDYDAGR_	sydney_ip_31	3	463.529	1387.56	0.20745	9.6157e-05	8.1203	0.60757	1889	159.09	112.27	17531
A2AAJ9;E9QQ96;A0A1W2P6H1;Z4YJE4;H7BX05	Obscurin	Obscn	sp|A2AAJ9|OBSCN_MOUSE Obscurin OS=Mus musculus OX=10090 GN=Obscn PE=1 SV=3;tr|E9QQ96|E9QQ96_MOUSE Obscurin OS=Mus musculus OX=10090 GN=Obscn PE=1 SV=2;tr|A0A1W2P6H1|A0A1W2P6H1_MOUSE Obscurin OS=Mus musculus OX=10090 GN=Obscn PE=1 SV=2;tr|Z4YJE4|Z4YJE4_MOUS	10401	105008	NMFATMGIGVEISLGEQGPR	_NM(Oxidation (M))FATMGIGVEISLGEQGPR_	sydney_ip_28	2	1062.02	2122.02	0.18521	0.00019669	31.146	1.0334	14475	98.407	13.749	105008
Q6A068;Q05DT4;A0A1W2P855;A0A1W2P7Z8;A0A1W2P7S8;A0A1W2P7H4;A0A1W2P6Q8	Cell division cycle 5-like protein	Cdc5l	sp|Q6A068|CDC5L_MOUSE Cell division cycle 5-like protein OS=Mus musculus OX=10090 GN=Cdc5l PE=1 SV=2;tr|Q05DT4|Q05DT4_MOUSE Cdc5l protein OS=Mus musculus OX=10090 GN=Cdc5l PE=2 SV=1;tr|A0A1W2P855|A0A1W2P855_MOUSE Predicted gene 9046 OS=Mus musculus OX=1009	9566	94257	LVLPAPQISDAELQEVVK	_LVLPAPQISDAELQEVVK_	sydney_ip_32	2	975.051	1948.09	-1.4279	-0.0013923	36.598	0.3397	16597	104.41	82.081	94257
Q6GYP7;B7ZNA3;A0A1W2P832;A0A1W2P712;A0A2I3BRX9;Q6GYP7-4;Q6GYP7-6;Q6GYP7-2	Ral GTPase-activating protein subunit alpha-1	Ralgapa1	sp|Q6GYP7|RGPA1_MOUSE Ral GTPase-activating protein subunit alpha-1 OS=Mus musculus OX=10090 GN=Ralgapa1 PE=1 SV=1;tr|B7ZNA3|B7ZNA3_MOUSE Garnl1 protein OS=Mus musculus OX=10090 GN=Ralgapa1 PE=2 SV=1;tr|A0A1W2P832|A0A1W2P832_MOUSE Ral GTPase-activating pro	2127	21458	DLPDILNK	_DLPDILNK_	sydney_ip_20	2	464.261	926.507	0.63065	0.00029279	21.543	0.56991	9214	116.3	45.158	21458
Q3T9Z9;A0A1W2P7K8;Q3T9Z9-3;Q3T9Z9-2	Zinc finger with UFM1-specific peptidase domain protein	Zufsp	sp|Q3T9Z9|ZUP1_MOUSE Zinc finger-containing ubiquitin peptidase 1 OS=Mus musculus OX=10090 GN=Zup1 PE=2 SV=2;tr|A0A1W2P7K8|A0A1W2P7K8_MOUSE Zinc finger-containing ubiquitin peptidase 1 OS=Mus musculus OX=10090 GN=Zup1 PE=4 SV=1;sp|Q3T9Z9-3|ZUP1_MOUSE Isofo	11102	111651	QQQLRHMELEVNR	_QQ(Deamidation (NQ))Q(Deamidation (NQ))LRHMELEVN(Deamidation (NQ))R_	sydney_ip_21	3	561.942	1682.8	1.7547	0.00098602	15.383	0.3214	5364	47.57	8.6073	111651
Q8BH74;Q3V395;A0A1W2P7R1;Q569X8	Nuclear pore complex protein Nup107	Nup107	sp|Q8BH74|NU107_MOUSE Nuclear pore complex protein Nup107 OS=Mus musculus OX=10090 GN=Nup107 PE=1 SV=1;tr|Q3V395|Q3V395_MOUSE Nuclear pore complex protein OS=Mus musculus OX=10090 GN=Nup107 PE=2 SV=1;tr|A0A1W2P7R1|A0A1W2P7R1_MOUSE Nuclear pore complex prot	14670	148718	VLIQANQEDNFGTATPR	_VLIQANQEDNFGTATPR_	sydney_ip_31	2	937.474	1872.93	NA	NA	20.623	1	8485	101.53	63.537	148718
Q99LL5;A0A1W2P7U7;Q8BW04	Periodic tryptophan protein 1 homolog	Pwp1	sp|Q99LL5|PWP1_MOUSE Periodic tryptophan protein 1 homolog OS=Mus musculus OX=10090 GN=Pwp1 PE=1 SV=1;tr|A0A1W2P7U7|A0A1W2P7U7_MOUSE Periodic tryptophan protein 1 homolog OS=Mus musculus OX=10090 GN=Pwp1 PE=1 SV=1;tr|Q8BW04|Q8BW04_MOUSE WD_REPEATS_REGION d	3704	35675	ESLEDGDPQDDR	_ESLEDGDPQDDR_	sydney_ip_23	2	688.284	1374.55	2.6438	0.0018197	8.9452	0.77207	2290	98.04	55.85	35675
Q63932;Q8CB46;A0A1W2P7V9;Q91YS7	Dual specificity mitogen-activated protein kinase kinase 2	Map2k2	sp|Q63932|MP2K2_MOUSE Dual specificity mitogen-activated protein kinase kinase 2 OS=Mus musculus OX=10090 GN=Map2k2 PE=1 SV=2;tr|Q8CB46|Q8CB46_MOUSE Uncharacterized protein (Fragment) OS=Mus musculus OX=10090 GN=Map2k2 PE=2 SV=1;tr|A0A1W2P7V9|A0A1W2P7V9_MO	8993	89089	LPSGVFSSDFQEFVNK	_LPSGVFSSDFQEFVNK_	sydney_ip_31	2	900.944	1799.87	1.9449	0.0017522	34.158	1.0265	15950	105.95	80.169	89089
Q8BU33;A0A1W2P8E1	Acetolactate synthase-like protein	Ilvbl	sp|Q8BU33|ILVBL_MOUSE Acetolactate synthase-like protein OS=Mus musculus OX=10090 GN=Ilvbl PE=1 SV=1;tr|A0A1W2P8E1|A0A1W2P8E1_MOUSE Acetolactate synthase-like protein OS=Mus musculus OX=10090 GN=Ilvbl PE=1 SV=1	14979	151927	VPVIALVGNDAGWTQISR	_VPVIALVGNDAGWTQISR_	sydney_ip_25	2	948.521	1895.03	3.5105	0.0033297	36.144	0.29466	16801	150.11	127.55	151927
A0A1Y7VDJ1			tr|A0A1Y7VDJ1|A0A1Y7VDJ1_MOUSE Torsin-1A-interacting protein 2, isoform IFRG15 (Fragment) OS=Mus musculus OX=10090 GN=Tor1aip2 PE=4 SV=1	9959	97783	MSQSLKS	_M(Oxidation (M))SQSLKS_	sydney_ip_11	1	796.387	795.38	-3.0759	-0.0024496	18.597	0.60734	6794	105.04	51.689	97783
Q810D8;M0QWU7;Q3UTB0;A0A1Y7VJ51;A0A1Y7VJG6;A6PWB1		Gm2042;Gm10436;C87977	tr|Q810D8|Q810D8_MOUSE mRNA, clone:c-1+634 OS=Mus musculus OX=10090 PE=2 SV=2;tr|M0QWU7|M0QWU7_MOUSE Predicted gene 2042 (Fragment) OS=Mus musculus OX=10090 GN=Gm2042 PE=4 SV=1;tr|Q3UTB0|Q3UTB0_MOUSE Uncharacterized protein OS=Mus musculus OX=10090 GN=Gm10	7346	72094	KGRLDESTTYLLQWAQQR	_(Acetyl (Protein N-term))KGRLDESTTYLLQ(Deamidation (NQ))WAQ(Deamidation (NQ))QR_	sydney_ip_12	2	1119.06	2236.11	1.5636	0.0017498	31.976	0.42296	13153	58.674	23.754	72094
Q9ESV0;A0A1Y7VLU4;Q9CRZ6;Q3UYV7;A0A1Y7VKX7;Q3TLR1;Q3U7R4;F8WJA0	ATP-dependent RNA helicase DDX24	Ddx24	sp|Q9ESV0|DDX24_MOUSE ATP-dependent RNA helicase DDX24 OS=Mus musculus OX=10090 GN=Ddx24 PE=1 SV=2;tr|A0A1Y7VLU4|A0A1Y7VLU4_MOUSE ATP-dependent RNA helicase DDX24 OS=Mus musculus OX=10090 GN=Ddx24 PE=1 SV=1;tr|Q9CRZ6|Q9CRZ6_MOUSE Uncharacterized protein (F	1133	11960	ASEPEAQGEVTACSDQK	_ASEPEAQGEVTACSDQK_	sydney_ip_17	2	903.894	1805.77	0.5318	0.00048069	8.9625	0.47842	2181	131.06	101.76	11960
Q3UDP0;A0A1Y7VMD8;B2RQV3;S4R290;Q3UDP0-2	WD repeat-containing protein 41	Wdr41	sp|Q3UDP0|WDR41_MOUSE WD repeat-containing protein 41 OS=Mus musculus OX=10090 GN=Wdr41 PE=1 SV=1;tr|A0A1Y7VMD8|A0A1Y7VMD8_MOUSE WD repeat-containing protein 41 OS=Mus musculus OX=10090 GN=Wdr41 PE=1 SV=1;tr|B2RQV3|B2RQV3_MOUSE WD repeat-containing protein	9623	94803	LVTPTEELPEWDIIEVK	_LVTPTEELPEWDIIEVK_	sydney_ip_29	2	1006.04	2010.06	1.7542	0.0017648	40.005	0.26646	19378	94.547	49.939	94803
I7HFT6;Q3TMJ9;A0A1Y7VML1		E2f3	tr|I7HFT6|I7HFT6_MOUSE E2F transcription factor 3 (Fragment) OS=Mus musculus OX=10090 GN=E2f3 PE=4 SV=1;tr|Q3TMJ9|Q3TMJ9_MOUSE Transcription factor E2F3 OS=Mus musculus OX=10090 GN=E2f3 PE=1 SV=1;tr|A0A1Y7VML1|A0A1Y7VML1_MOUSE Transcription factor E2F3 OS=	10690	108495	PLQQQAKR	_(Acetyl (Protein N-term))PLQQ(Deamidation (NQ))Q(Deamidation (NQ))AKR_	sydney_ip_31	2	506.775	1011.53	-3.4198	-0.0017331	8.9105	0.41614	2293	44.117	12.587	108495
Q9CXR1;A0A1Y7VN19	Dehydrogenase/reductase SDR family member 7	Dhrs7	sp|Q9CXR1|DHRS7_MOUSE Dehydrogenase/reductase SDR family member 7 OS=Mus musculus OX=10090 GN=Dhrs7 PE=1 SV=2;tr|A0A1Y7VN19|A0A1Y7VN19_MOUSE Dehydrogenase/reductase SDR family member 7 (Fragment) OS=Mus musculus OX=10090 GN=Dhrs7 PE=1 SV=1	1950	19802	DILVLPLDLTDTSSHEAATK	_DILVLPLDLTDTSSHEAATK_	sydney_ip_23	3	713.711	2138.11	-0.36099	-0.00025764	37.621	0.42417	17776	128.38	95.456	19802
Q9CY50;Q52PE3;A0A286YDB7;Q3TV94;A0A286YCT4;A0A286YCG8	Translocon-associated protein subunit alpha	Ssr1	sp|Q9CY50|SSRA_MOUSE Translocon-associated protein subunit alpha OS=Mus musculus OX=10090 GN=Ssr1 PE=1 SV=1;tr|Q52PE3|Q52PE3_MOUSE Translocon-associated protein alpha, muscle specific isoform OS=Mus musculus OX=10090 GN=Ssr1 PE=2 SV=1;tr|A0A286YDB7|A0A286Y	5618	53494	GTEDFIVESLDASFR	_GTEDFIVESLDASFR_	sydney_ip_26	2	843.404	1684.79	-3.1362	-0.0026451	39.846	0.44426	18161	89.301	66.422	53494
Q08460-2;F7BHL0;E3VRY5;A0A286YCI9;E3VRY8;A0A286YCP1;E3VRZ0		Kcnma1	sp|Q08460-2|KCMA1_MOUSE Isoform 2 of Calcium-activated potassium channel subunit alpha-1 OS=Mus musculus OX=10090 GN=Kcnma1;tr|F7BHL0|F7BHL0_MOUSE Calcium-activated potassium channel subunit alpha-1 OS=Mus musculus OX=10090 GN=Kcnma1 PE=1 SV=2;tr|E3VRY5|E3	11024	111149	QNATRMTRMGQAEK	_QNATRM(Oxidation (M))TRMGQ(Deamidation (NQ))AEK_	sydney_ip_19	2	819.888	1637.76	NA	NA	15.811	1	6073	82.417	34.573	111149
O70546;P79457;Q3TPN3;Q3TRP6;Q5DTQ7;Q3TNX2;Q8R2W5;A0A286YD05;Q3TRX5;E9Q504;Q3UQE8;E9PWW8;G3X9F2;O70546-2	Lysine-specific demethylase 6A;Histone demethylase UTY	Kdm6a;Uty	sp|O70546|KDM6A_MOUSE Lysine-specific demethylase 6A OS=Mus musculus OX=10090 GN=Kdm6a PE=1 SV=2;sp|P79457|UTY_MOUSE Histone demethylase UTY OS=Mus musculus OX=10090 GN=Uty PE=1 SV=2;tr|Q3TPN3|Q3TPN3_MOUSE JmjC domain-containing protein (Fragment) OS=Mus m	10229	103378	NIKVSDPK	_N(Deamidation (NQ))IKVSDPK_	sydney_ip_23	1	901.499	900.492	-2.2516	-0.0020298	17.167	0.40617	6555	95.815	29.311	103378
A0A286YDC3;A0A2C9F2A2			tr|A0A286YDC3|A0A286YDC3_MOUSE Ras and Rab interactor 1 (Fragment) OS=Mus musculus OX=10090 GN=Rin1 PE=4 SV=1;tr|A0A2C9F2A2|A0A2C9F2A2_MOUSE Ras and Rab interactor 1 OS=Mus musculus OX=10090 GN=Rin1 PE=1 SV=1	1944	19717	DILLLPLR	_DILLLPLR_	sydney_ip_32	2	476.813	951.612	-0.45088	-0.00021498	38.8	0.48524	17641	122.79	34.056	19717
A0A2I3BPY1			tr|A0A2I3BPY1|A0A2I3BPY1_MOUSE Poly [ADP-ribose] polymerase 2 (Fragment) OS=Mus musculus OX=10090 GN=Parp2 PE=1 SV=1	13457	135840	TNLQFNNNK	_(Acetyl (Protein N-term))TNLQ(Deamidation (NQ))FNN(Deamidation (NQ))NK_	sydney_ip_28	2	568.765	1135.51	-1.0964	-0.00062361	16.097	0.057515	6130	62.659	11.955	135840
Q9Z204;Q9Z204-3;Q9Z204-2;A0A2I3BQH3;A0A2I3BRM6;Q3U6P5;Q9Z204-4;Q9Z204-5	Heterogeneous nuclear ribonucleoproteins C1/C2	Hnrnpc	sp|Q9Z204|HNRPC_MOUSE Heterogeneous nuclear ribonucleoproteins C1/C2 OS=Mus musculus OX=10090 GN=Hnrnpc PE=1 SV=1;sp|Q9Z204-3|HNRPC_MOUSE Isoform 3 of Heterogeneous nuclear ribonucleoproteins C1/C2 OS=Mus musculus OX=10090 GN=Hnrnpc;sp|Q9Z204-2|HNRPC_MOUSE	14308	145289	VFIGNLNTLVVK	_VFIGNLNTLVVK_	sydney_ip_32	2	658.9	1315.79	1.1985	0.00078967	32.007	0.30912	14167	94.409	66.585	145289
Q91X76;Q9CY30;A0A2I3BQR1;A0A2I3BRL0;A0A2I3BR81		Nt5dc2	tr|Q91X76|Q91X76_MOUSE 5-nucleotidase domain-containing 2 OS=Mus musculus OX=10090 GN=Nt5dc2 PE=1 SV=1;tr|Q9CY30|Q9CY30_MOUSE Uncharacterized protein OS=Mus musculus OX=10090 GN=Nt5dc2 PE=2 SV=1;tr|A0A2I3BQR1|A0A2I3BQR1_MOUSE 5-nucleotidase domain-contai	754	8190	ALFNAQFGSIFR	_ALFNAQFGSIFR_	sydney_ip_19	2	685.864	1369.71	0.045834	3.1436e-05	36.895	0.58781	17976	148.5	106.16	8190
Q4G0F8;A0A2R8VI01;REV__Q7TPD7;Q4G0F8-2;Q4G0F8-3	Ubinuclein-1	Ubn1	sp|Q4G0F8|UBN1_MOUSE Ubinuclein-1 OS=Mus musculus OX=10090 GN=Ubn1 PE=2 SV=1;tr|A0A2R8VI01|A0A2R8VI01_MOUSE Ubinuclein-1 (Fragment) OS=Mus musculus OX=10090 GN=Ubn1 PE=1 SV=1;sp|Q7TPD7|LR75B_MOUSE Leucine-rich repeat-containing protein 75B OS=Mus musculus	3421	33184	ELTSQIR	_ELTSQ(Deamidation (NQ))IR_	sydney_ip_02	1	847.452	846.445	-0.44628	-0.0003782	12.266	1.3138	3960	103.29	13.612	33184
Q8CB87;A0A2Y9CZI3	Ras-related protein Rab-44	Rab44	sp|Q8CB87|RAB44_MOUSE Ras-related protein Rab-44 OS=Mus musculus OX=10090 GN=Rab44 PE=1 SV=2;tr|A0A2Y9CZI3|A0A2Y9CZI3_MOUSE Ras-related protein Rab-44 OS=Mus musculus OX=10090 GN=Rab44 PE=1 SV=1	5525	52507	GQQDPGSEASESHGLEAR	_GQQDPGSEASESHGLEAR_	sydney_ip_25	3	618.945	1853.81	0.085351	5.2828e-05	8.8276	0.33337	1970	107.03	90.76	52507
Q923G2;A0A338P6B4;A0A338P6I2	DNA-directed RNA polymerases I, II, and III subunit RPABC3	Polr2h	sp|Q923G2|RPAB3_MOUSE DNA-directed RNA polymerases I, II, and III subunit RPABC3 OS=Mus musculus OX=10090 GN=Polr2h PE=1 SV=3;tr|A0A338P6B4|A0A338P6B4_MOUSE DNA-directed RNA polymerases I, II, and III subunit RPABC3 (Fragment) OS=Mus musculus OX=10090 GN=P	6311	60755	IEGDETSTEAATR	_IEGDETSTEAATR_	sydney_ip_03	2	690.318	1378.62	0.12266	8.4676e-05	7.3375	0.31101	1742	164.65	99.614	60755
A6H6E9;A0A338P6B7	Tetratricopeptide repeat protein 23-like	Ttc23l	sp|A6H6E9|TT23L_MOUSE Tetratricopeptide repeat protein 23-like OS=Mus musculus OX=10090 GN=Ttc23l PE=2 SV=1;tr|A0A338P6B7|A0A338P6B7_MOUSE Tetratricopeptide repeat protein 23-like OS=Mus musculus OX=10090 GN=Ttc23l PE=4 SV=1	12261	122773	SLLSLLQR	_SLLSLLQR_	sydney_ip_27	2	465.293	928.571	0.035504	1.652e-05	30.852	0.5031	14510	120.49	0	122773
P17095;Q3TE85;A0A338P6F6	High mobility group protein HMG-I/HMG-Y	Hmga1	sp|P17095|HMGA1_MOUSE High mobility group protein HMG-I/HMG-Y OS=Mus musculus OX=10090 GN=Hmga1 PE=1 SV=4;tr|Q3TE85|Q3TE85_MOUSE High mobility group protein HMG-I/HMG-Y OS=Mus musculus OX=10090 GN=Hmga1 PE=1 SV=1;tr|A0A338P6F6|A0A338P6F6_MOUSE High mobilit	7459	73728	KQPPVSPGTALVGSQK	_KQPPVSPGTALVGSQK_	sydney_ip_12	3	531.97	1592.89	0.75209	0.00040009	12.846	0.63515	3725	100.98	85.183	73728
P97868;P97868-2;A0A338P6W1	E3 ubiquitin-protein ligase RBBP6	Rbbp6	sp|P97868|RBBP6_MOUSE E3 ubiquitin-protein ligase RBBP6 OS=Mus musculus OX=10090 GN=Rbbp6 PE=1 SV=5;sp|P97868-2|RBBP6_MOUSE Isoform 2 of E3 ubiquitin-protein ligase RBBP6 OS=Mus musculus OX=10090 GN=Rbbp6;tr|A0A338P6W1|A0A338P6W1_MOUSE E3 ubiquitin-protein	12936	130309	TANLAEANASEEDK	_TANLAEANASEEDK_	sydney_ip_23	2	731.836	1461.66	-0.80346	-0.000588	8.8862	0.32284	2272	90.434	62.225	130309
Q924H2;A0JLM5;Q3TLG6;A0A338P730;Q80UN2;Q7TQE1;E9Q7C1;Q3TE00;Q6KAM1	Mediator of RNA polymerase II transcription subunit 15	Med15	sp|Q924H2|MED15_MOUSE Mediator of RNA polymerase II transcription subunit 15 OS=Mus musculus OX=10090 GN=Med15 PE=1 SV=3;tr|A0JLM5|A0JLM5_MOUSE Mediator of RNA polymerase II transcription subunit 15 (Fragment) OS=Mus musculus OX=10090 GN=Med15 PE=2 SV=2;tr	12237	122570	SLLDILTDPSK	_SLLDILTDPSK_	sydney_ip_24	2	601.337	1200.66	NA	NA	37.082	1	17338	94.409	50.032	122570
P63325;A0A338P731;Q3UW83;Q3U9P0;A0A338P7K4;A0A3B2W864	40S ribosomal protein S10	Rps10	sp|P63325|RS10_MOUSE 40S ribosomal protein S10 OS=Mus musculus OX=10090 GN=Rps10 PE=1 SV=1;tr|A0A338P731|A0A338P731_MOUSE 40S ribosomal protein S10 (Fragment) OS=Mus musculus OX=10090 GN=Rps10 PE=1 SV=1;tr|Q3UW83|Q3UW83_MOUSE 40S ribosomal protein S10 OS=M	6142	59073	IAIYELLFK	_IAIYELLFK_	sydney_ip_01	2	555.334	1108.65	0.46934	0.00026064	41.647	0.45386	18771	119.27	74.553	59073
P68037;A0A338P7E5;A0A338P786	Ubiquitin-conjugating enzyme E2 L3	Ube2l3	sp|P68037|UB2L3_MOUSE Ubiquitin-conjugating enzyme E2 L3 OS=Mus musculus OX=10090 GN=Ube2l3 PE=1 SV=1;tr|A0A338P7E5|A0A338P7E5_MOUSE Ubiquitin-conjugating enzyme E2 L3 OS=Mus musculus OX=10090 GN=Ube2l3 PE=1 SV=1;tr|A0A338P786|A0A338P786_MOUSE Ubiquitin-co	13012	131229	TDQVIQSLIALVNDPQPEHPLR	_TDQVIQSLIALVNDPQPEHPLR_	sydney_ip_27	3	828.447	2482.32	1.8296	0.0015158	41.953	0.23836	20087	69.922	62.119	131229
P16563;Q9D2T2;D3YVR2;A0A3B2W3E6	Cysteine-rich secretory protein 2	Crisp2	sp|P16563|CRIS2_MOUSE Cysteine-rich secretory protein 2 OS=Mus musculus OX=10090 GN=Crisp2 PE=1 SV=1;tr|Q9D2T2|Q9D2T2_MOUSE Cysteine-rich secretory protein 2 OS=Mus musculus OX=10090 GN=Crisp2 PE=2 SV=1;tr|D3YVR2|D3YVR2_MOUSE Cysteine-rich secretory protei	12807	128960	SVNPTGSDILKMEWSIQATTNAQK	_SVNPTGSDILKM(Oxidation (M))EWSIQ(Deamidation (NQ))ATTN(Deamidation (NQ))AQ(Deamidation (NQ))K_	sydney_ip_27	2	1319.63	2637.25	NA	NA	32.657	1	15550	47.037	12.05	128960
L7N473;A0A3B2W4A7		Vmn2r53	tr|L7N473|L7N473_MOUSE Vomeronasal 2, receptor 53 OS=Mus musculus OX=10090 GN=Vmn2r53 PE=3 SV=1;tr|A0A3B2W4A7|A0A3B2W4A7_MOUSE Vomeronasal 2, receptor 53 OS=Mus musculus OX=10090 GN=Vmn2r53 PE=3 SV=1	10862	109745	QGHQVQHNRQCEMLQR	_QGHQ(Deamidation (NQ))VQ(Deamidation (NQ))HN(Deamidation (NQ))RQCEMLQR_	sydney_ip_31	2	1026.46	2050.91	0.94952	0.00097465	13.267	1.288	4432	72.434	34.466	109745
Q9ER69;E0CZF5;Q571E0;A0A3B2W4D2;F7CCI4;E0CYH0;Q9ER69-2	Pre-mRNA-splicing regulator WTAP	Wtap	sp|Q9ER69|FL2D_MOUSE Pre-mRNA-splicing regulator WTAP OS=Mus musculus OX=10090 GN=Wtap PE=1 SV=3;tr|E0CZF5|E0CZF5_MOUSE Pre-mRNA-splicing regulator WTAP (Fragment) OS=Mus musculus OX=10090 GN=Wtap PE=1 SV=1;tr|Q571E0|Q571E0_MOUSE MKIAA0105 protein (Fragmen	3676	35424	ESEEKLKQQQQESAR	_ESEEKLKQ(Deamidation (NQ))Q(Deamidation (NQ))QQESAR_	sydney_ip_01	3	607.294	1818.86	-2.5878	-0.0015716	10.673	0.4297	3199	54.898	9.7824	35424
Q62172;Q3TDW9;A0A3B2W7X3;B7ZNM1;A0A3B2WCS4;Q3ULP3;Q3TX60;A6H6B3	RalA-binding protein 1	Ralbp1	sp|Q62172|RBP1_MOUSE RalA-binding protein 1 OS=Mus musculus OX=10090 GN=Ralbp1 PE=1 SV=4;tr|Q3TDW9|Q3TDW9_MOUSE Uncharacterized protein (Fragment) OS=Mus musculus OX=10090 GN=Ralbp1 PE=2 SV=1;tr|A0A3B2W7X3|A0A3B2W7X3_MOUSE RalA-binding protein 1 (Fragment)	11877	119093	SEQQPQEEEEPERR	_SEQQPQEEEEPERR_	sydney_ip_30	3	590.934	1769.78	0.48401	0.00028602	6.1743	0.31564	1023	142.85	111.2	119093
P59672;A0A3B2WAQ7;Q3UHP6;P59672-2	Ankyrin repeat and SAM domain-containing protein 1A	Anks1a;Anks1	sp|P59672|ANS1A_MOUSE Ankyrin repeat and SAM domain-containing protein 1A OS=Mus musculus OX=10090 GN=Anks1a PE=1 SV=3;tr|A0A3B2WAQ7|A0A3B2WAQ7_MOUSE Ankyrin repeat and SAM domain containing 1 OS=Mus musculus OX=10090 GN=Anks1 PE=1 SV=1;tr|Q3UHP6|Q3UHP6_MO	4125	39331	FETPLDLAALYGR	_FETPLDLAALYGR_	sydney_ip_30	2	733.388	1464.76	1.8237	0.0013375	39.585	1.3771	18481	103.18	66.487	39331
Q64378;A0A3B2WBD2	Peptidyl-prolyl cis-trans isomerase FKBP5;Peptidyl-prolyl cis-trans isomerase FKBP5, N-terminally processed	Fkbp5	sp|Q64378|FKBP5_MOUSE Peptidyl-prolyl cis-trans isomerase FKBP5 OS=Mus musculus OX=10090 GN=Fkbp5 PE=1 SV=1;tr|A0A3B2WBD2|A0A3B2WBD2_MOUSE Peptidylprolyl isomerase OS=Mus musculus OX=10090 GN=Fkbp5 PE=1 SV=1	9097	89908	LQISMCQRK	_LQ(Deamidation (NQ))ISMCQ(Deamidation (NQ))RK_	sydney_ip_28	2	583.289	1164.56	3.6271	0.0021156	20.091	0.57875	8141	81.89	15.434	89908
A0A3F2YNQ7;Q2LA85	Trem-like transcript 2 protein	Treml2	tr|A0A3F2YNQ7|A0A3F2YNQ7_MOUSE Trem-like transcript 2 protein OS=Mus musculus OX=10090 GN=Treml2 PE=1 SV=1;sp|Q2LA85|TRML2_MOUSE Trem-like transcript 2 protein OS=Mus musculus OX=10090 GN=Treml2 PE=1 SV=2	7113	69761	ITMEALRVQDSGR	_ITMEALRVQ(Deamidation (NQ))DSGR_	sydney_ip_20	2	738.877	1475.74	-1.1761	-0.00086903	14.791	0.36887	5386	82.645	53.335	69761
A0A3Q4EGJ1			tr|A0A3Q4EGJ1|A0A3Q4EGJ1_MOUSE Predicted gene 5155 OS=Mus musculus OX=10090 GN=Gm5155 PE=4 SV=1	12799	128846	SVLLLVHNLPEDFQAFFWYK	_SVLLLVHN(Deamidation (NQ))LPEDFQ(Deamidation (NQ))AFFWYK_	sydney_ip_21	3	823.423	2467.25	NA	NA	38.986	1	18028	53.453	26.129	128846
Q8CHK4;Q8CHK4-2;A0A494B979;A2VDH4;A0A494BAP7;Q8CHK4-4;Q8CHK4-3	Histone acetyltransferase KAT5;Histone acetyltransferase	Kat5	sp|Q8CHK4|KAT5_MOUSE Histone acetyltransferase KAT5 OS=Mus musculus OX=10090 GN=Kat5 PE=1 SV=2;sp|Q8CHK4-2|KAT5_MOUSE Isoform 2 of Histone acetyltransferase KAT5 OS=Mus musculus OX=10090 GN=Kat5;tr|A0A494B979|A0A494B979_MOUSE Histone acetyltransferase (Fra	2840	27907	EDVISTLQYLNLINYYK	_EDVISTLQ(Deamidation (NQ))YLN(Deamidation (NQ))LINYYK_	sydney_ip_04	2	1046.03	2090.05	-2.6301	-0.0027511	32.601	0.91256	12564	119.34	62.788	27907
Q9D5T0;A0A494BAB5;A0A494B9L7;A0A494B9Y0	ATPase family AAA domain-containing protein 1	Atad1	sp|Q9D5T0|ATAD1_MOUSE ATPase family AAA domain-containing protein 1 OS=Mus musculus OX=10090 GN=Atad1 PE=1 SV=1;tr|A0A494BAB5|A0A494BAB5_MOUSE ATPase family AAA domain-containing protein 1 OS=Mus musculus OX=10090 GN=Atad1 PE=1 SV=1;tr|A0A494B9L7|A0A494B9L	4276	40682	FINLQPSTLTDK	_FINLQPSTLTDK_	sydney_ip_30	2	688.875	1375.73	0.032518	2.2401e-05	25.59	0.61961	11277	110.47	59.361	40682
Q9EP82;A0A494BBN7;A0A494B9R5;E9Q156	tRNA (guanine-N(7)-)-methyltransferase non-catalytic subunit WDR4;tRNA (guanine-N(7)-)-methyltransferase non-catalytic subunit Wdr4	Wdr4	sp|Q9EP82|WDR4_MOUSE tRNA (guanine-N(7)-)-methyltransferase non-catalytic subunit WDR4 OS=Mus musculus OX=10090 GN=Wdr4 PE=1 SV=2;tr|A0A494BBN7|A0A494BBN7_MOUSE tRNA (guanine-N(7)-)-methyltransferase non-catalytic subunit WDR4 (Fragment) OS=Mus musculus OX	6782	65769	ILVVPSHPELLLSSSGDGTLR	_ILVVPSHPELLLSSSGDGTLR_	sydney_ip_31	3	730.742	2189.21	2.6428	0.0019312	31.737	0.23222	14720	80.156	57.504	65769
A0A494B9V8			tr|A0A494B9V8|A0A494B9V8_MOUSE Protein prenyltransferase alpha subunit repeat-containing 1 OS=Mus musculus OX=10090 GN=Ptar1 PE=1 SV=1	3334	32387	ELILSGTLSPIK	_ELILSGTLSPIK_	sydney_ip_19	2	635.884	1269.75	-0.57629	-0.00036646	30.826	0.53237	14768	129.85	17.904	32387
Q8K310;Q3UFN8;A0A494BAZ7;A0A494BAD4;Q3TZN1;Q4FJT0;Q3TTX0;Q6ZQ61	Matrin-3	Matr3	sp|Q8K310|MATR3_MOUSE Matrin-3 OS=Mus musculus OX=10090 GN=Matr3 PE=1 SV=1;tr|Q3UFN8|Q3UFN8_MOUSE Uncharacterized protein (Fragment) OS=Mus musculus OX=10090 GN=Matr3 PE=2 SV=1;tr|A0A494BAZ7|A0A494BAZ7_MOUSE Matrin-3 OS=Mus musculus OX=10090 GN=Matr3 PE=1	10092	101525	NEENTEPGAESAENADDPNK	_NEENTEPGAESAENADDPNK_	sydney_ip_23	2	1065.94	2129.86	-0.56335	-0.00060049	8.2774	0.23151	2029	130.24	96.454	101525
Q99M15;A0A494BAM6;Q4FJU4;Q3U4E4	Proline-serine-threonine phosphatase-interacting protein 2	Pstpip2	sp|Q99M15|PPIP2_MOUSE Proline-serine-threonine phosphatase-interacting protein 2 OS=Mus musculus OX=10090 GN=Pstpip2 PE=1 SV=4;tr|A0A494BAM6|A0A494BAM6_MOUSE Proline-serine-threonine phosphatase-interacting protein 2 OS=Mus musculus OX=10090 GN=Pstpip2 PE=	1968	20032	DIQYFVNQRK	_DIQYFVN(Deamidation (NQ))Q(Deamidation (NQ))RK_	sydney_ip_22	3	438.223	1311.65	-0.96236	-0.00042173	20.1	0.53736	8261	66.568	39.909	20032
P99029;Q9JHL8;A0A494BAZ4;G3UZJ4;Q3UWS9;Q3U7H9;P99029-2	Peroxiredoxin-5, mitochondrial	Prdx5	sp|P99029|PRDX5_MOUSE Peroxiredoxin-5, mitochondrial OS=Mus musculus OX=10090 GN=Prdx5 PE=1 SV=2;tr|Q9JHL8|Q9JHL8_MOUSE Peroxiredoxin V (PrxV) protein OS=Mus musculus OX=10090 GN=Prdx5 PE=2 SV=1;tr|A0A494BAZ4|A0A494BAZ4_MOUSE Peroxiredoxin (Fragment) OS=Mu	14358	145938	VGDAIPSVEVFEGEPGK	_VGDAIPSVEVFEGEPGK_	sydney_ip_29	2	865.436	1728.86	2.5732	0.0022269	28.876	0.4012	13600	133.49	101.23	145938
A0A4E9FSP6			tr|A0A4E9FSP6|A0A4E9FSP6_MOUSE IgL2 (Fragment) OS=Mus musculus OX=10090 GN=IGLC2 PE=4 SV=1	12881	129738	SYSCQVTHEGSTVEK	_SYSCQVTHEGSTVEK_	sydney_ip_23	2	856.383	1710.75	-0.76349	-0.00065384	8.3939	0.50584	1983	142.91	102.19	129738
Q6RUT8;A0A570Y9P0;S4R1F0	Coiled-coil domain-containing protein 154	Ccdc154	sp|Q6RUT8|CC154_MOUSE Coiled-coil domain-containing protein 154 OS=Mus musculus OX=10090 GN=Ccdc154 PE=2 SV=3;tr|A0A570Y9P0|A0A570Y9P0_MOUSE Coiled-coil domain-containing protein 154 OS=Mus musculus OX=10090 GN=Ccdc154 PE=4 SV=1;tr|S4R1F0|S4R1F0_MOUSE Coil	11227	113069	QVVQQAAWSPEK	_Q(Deamidation (NQ))VVQ(Deamidation (NQ))Q(Deamidation (NQ))AAWSPEK_	sydney_ip_23	2	687.333	1372.65	-2.4378	-0.0016756	25.79	1.0776	11318	72.365	15.162	113069
A0A571BEL8			tr|A0A571BEL8|A0A571BEL8_MOUSE Lutropin subunit beta OS=Mus musculus OX=10090 GN=Lhb PE=4 SV=1	9736	95807	MAGRTLALR	_(Acetyl (Protein N-term))M(Oxidation (M))AGRTLALR_	sydney_ip_22	2	523.792	1045.57	NA	NA	10.295	1	2935	64.207	13.601	95807
O35426;O35426-2;G3UYH6;H3BLF6;Q05DE6;A0A5F8MPD3	X-box-binding protein 1;X-box-binding protein 1, cytoplasmic form;X-box-binding protein 1, luminal form	Xbp1	sp|O35426|XBP1_MOUSE X-box-binding protein 1 OS=Mus musculus OX=10090 GN=Xbp1 PE=1 SV=2;sp|O35426-2|XBP1_MOUSE Isoform 2 of X-box-binding protein 1 OS=Mus musculus OX=10090 GN=Xbp1;tr|G3UYH6|G3UYH6_MOUSE X-box-binding protein 1 (Fragment) OS=Mus musculus O	9104	89967	LQLENQLLREKTHGLVVENQELR	_LQ(Deamidation (NQ))LEN(Deamidation (NQ))Q(Deamidation (NQ))LLREKTHGLVVENQ(Deamidation (NQ))ELR_	sydney_ip_22	4	691.619	2762.45	-0.29624	-0.00020489	11.023	0.30285	3324	40.81	7.1341	89967
Q9R0N8;Q05BE2;Q3UY13;Q8C8S6;A0A5F8MPS8;Q9R0N8-2	Synaptotagmin-6	Syt6	sp|Q9R0N8|SYT6_MOUSE Synaptotagmin-6 OS=Mus musculus OX=10090 GN=Syt6 PE=1 SV=2;tr|Q05BE2|Q05BE2_MOUSE Syt6 protein OS=Mus musculus OX=10090 GN=Syt6 PE=2 SV=1;tr|Q3UY13|Q3UY13_MOUSE Synaptotagmin-6 OS=Mus musculus OX=10090 GN=Syt6 PE=1 SV=1;tr|Q8C8S6|Q8C8S	8272	81920	LHLSVFDFDR	_LHLSVFDFDR_	sydney_ip_24	3	416.884	1247.63	-0.54916	-0.00022894	29.767	0.49308	13490	111.46	75.031	81920
A0A5F8MPW4;Q3V413;Q3U552		A930003A15Rik	tr|A0A5F8MPW4|A0A5F8MPW4_MOUSE RIKEN cDNA A930003A15 gene OS=Mus musculus OX=10090 GN=A930003A15Rik PE=4 SV=1;tr|Q3V413|Q3V413_MOUSE Uncharacterized protein OS=Mus musculus OX=10090 GN=A930003A15Rik PE=2 SV=1;tr|Q3U552|Q3U552_MOUSE RIKEN cDNA A930003A15 ge	8783	86820	LMPAVLQSANHR	_LM(Oxidation (M))PAVLQ(Deamidation (NQ))SAN(Deamidation (NQ))HR_	sydney_ip_13	2	677.843	1353.67	-2.0736	-0.0014056	21.671	0.48135	7731	53.493	7.0871	86820
Q8BFV2;Q8BNM3;A0JLQ7	PCI domain-containing protein 2	Pcid2	sp|Q8BFV2|PCID2_MOUSE PCI domain-containing protein 2 OS=Mus musculus OX=10090 GN=Pcid2 PE=1 SV=1;tr|Q8BNM3|Q8BNM3_MOUSE PCI domain-containing protein OS=Mus musculus OX=10090 GN=Pcid2 PE=2 SV=1;tr|A0JLQ7|A0JLQ7_MOUSE Pcid2 protein (Fragment) OS=Mus muscul	13209	133433	THQLSLDAFLVALK	_THQLSLDAFLVALK_	sydney_ip_23	3	519.3	1554.88	-0.87296	-0.00045333	38.328	0.56628	18139	103.83	77.302	133433
Q76KJ5;A0PJ57	DNA-directed RNA polymerase I subunit RPA34	Cd3eap	sp|Q76KJ5|RPA34_MOUSE DNA-directed RNA polymerase I subunit RPA34 OS=Mus musculus OX=10090 GN=Cd3eap PE=1 SV=2;tr|A0PJ57|A0PJ57_MOUSE Cd3eap protein (Fragment) OS=Mus musculus OX=10090 GN=Cd3eap PE=2 SV=1	5614	53464	GTDASSDTQEAVNR	_GTDASSDTQEAVNR_	sydney_ip_11	2	725.824	1449.63	1.201	0.00087172	6.8075	0.2982	1295	94.616	69.23	53464
P60853;A1L146;A0PJT4	Leucine zipper putative tumor suppressor 1	Lzts1	sp|P60853|LZTS1_MOUSE Leucine zipper putative tumor suppressor 1 OS=Mus musculus OX=10090 GN=Lzts1 PE=2 SV=3;tr|A1L146|A1L146_MOUSE Lzts1 protein (Fragment) OS=Mus musculus OX=10090 GN=Lzts1 PE=2 SV=1;tr|A0PJT4|A0PJT4_MOUSE Leucine zipper, putative tumor s	3234	31509	EKVIQYQRQLQQSYLAMYQR	_EKVIQ(Deamidation (NQ))YQ(Deamidation (NQ))RQ(Deamidation (NQ))LQ(Deamidation (NQ))QSYLAMYQ(Deamidation (NQ))R_	sydney_ip_18	2	1289.63	2577.24	-0.60066	-0.00077463	39.304	0.53595	17543	41.825	17.983	31509
P42230;A2A5D4;A2A5D3;Q71UV3;Q6PHA0;B2C3G8	Signal transducer and activator of transcription 5A;Signal transducer and activator of transcription	Stat5a	sp|P42230|STA5A_MOUSE Signal transducer and activator of transcription 5A OS=Mus musculus OX=10090 GN=Stat5a PE=1 SV=1;tr|A2A5D4|A2A5D4_MOUSE Signal transducer and activator of transcription 5A (Fragment) OS=Mus musculus OX=10090 GN=Stat5a PE=1 SV=1;tr|A2A	9737	95808	MAGWIQAQQLQGDALR	_MAGWIQ(Deamidation (NQ))AQ(Deamidation (NQ))Q(Deamidation (NQ))LQGDALR_	sydney_ip_19	3	596.958	1787.85	2.7992	0.001671	18.908	0.4851	7797	66.285	42.865	95808
Q99PW4;Q8C5U8;A2A5R0;Q5U452;Q543M9	TP53-regulating kinase	Tp53rk;Trp53rk;2810408M09Rik	sp|Q99PW4|PRPK_MOUSE EKC/KEOPS complex subunit Tp53rk OS=Mus musculus OX=10090 GN=Tp53rk PE=2 SV=1;tr|Q8C5U8|Q8C5U8_MOUSE Uncharacterized protein OS=Mus musculus OX=10090 PE=2 SV=1;tr|A2A5R0|A2A5R0_MOUSE Transformation related protein 53 regulating kinase	8053	79809	LFLSGLELVQQGAEAR	_LFLSGLELVQQGAEAR_	sydney_ip_26	2	865.975	1729.94	2.8225	0.0024442	36.102	0.29604	16337	116.54	62.269	79809
Q99LM2;A2A6E1;A2A6D9;B0QZI8;Q3TSS9;Q3U506;Q3TLJ5	CDK5 regulatory subunit-associated protein 3	Cdk5rap3	sp|Q99LM2|CK5P3_MOUSE CDK5 regulatory subunit-associated protein 3 OS=Mus musculus OX=10090 GN=Cdk5rap3 PE=1 SV=1;tr|A2A6E1|A2A6E1_MOUSE CDK5 regulatory subunit-associated protein 3 (Fragment) OS=Mus musculus OX=10090 GN=Cdk5rap3 PE=1 SV=1;tr|A2A6D9|A2A6D9	10896	110101	QIAKCQQLQQEYSR	_Q(Deamidation (NQ))IAKCQ(Deamidation (NQ))Q(Deamidation (NQ))LQ(Deamidation (NQ))QEYSR_	sydney_ip_27	2	892.412	1782.81	-1.5875	-0.0014167	17.055	0.45389	6663	58.676	18.061	110101
Q8CDM4;A2A6Z7;A2A6Z8	Coiled-coil domain-containing protein 73	Ccdc73	sp|Q8CDM4|CCD73_MOUSE Coiled-coil domain-containing protein 73 OS=Mus musculus OX=10090 GN=Ccdc73 PE=2 SV=2;tr|A2A6Z7|A2A6Z7_MOUSE Coiled-coil domain containing 73 (Fragment) OS=Mus musculus OX=10090 GN=Ccdc73 PE=4 SV=1;tr|A2A6Z8|A2A6Z8_MOUSE Coiled-coil d	15501	156722	WQKEALQNQK	_WQKEALQ(Deamidation (NQ))N(Deamidation (NQ))Q(Deamidation (NQ))K_	sydney_ip_12	1	1275.62	1274.61	3.0378	0.003875	32.684	0.74773	13657	60.589	11.171	156722
Q3V1T4;A6PW84;A2A7Q5;Q3V1T4-2;Q3V1T4-3	Prolyl 3-hydroxylase 1	Lepre1;P3h1	sp|Q3V1T4|P3H1_MOUSE Prolyl 3-hydroxylase 1 OS=Mus musculus OX=10090 GN=P3h1 PE=1 SV=2;tr|A6PW84|A6PW84_MOUSE Prolyl 3-hydroxylase 1 OS=Mus musculus OX=10090 GN=P3h1 PE=1 SV=1;tr|A2A7Q5|A2A7Q5_MOUSE Prolyl 3-hydroxylase 1 OS=Mus musculus OX=10090 GN=P3h1 P	7055	68902	ISQEIGNLMK	_ISQ(Deamidation (NQ))EIGN(Deamidation (NQ))LM(Oxidation (M))K_	sydney_ip_24	2	575.787	1149.56	NA	NA	19.684	1	7822	70.69	16.799	68902
Q99LX0;A2A815;A2A813	Protein deglycase DJ-1	Park7	sp|Q99LX0|PARK7_MOUSE Protein/nucleic acid deglycase DJ-1 OS=Mus musculus OX=10090 GN=Park7 PE=1 SV=1;tr|A2A815|A2A815_MOUSE Protein/nucleic acid deglycase DJ-1 (Fragment) OS=Mus musculus OX=10090 GN=Park7 PE=1 SV=8;tr|A2A813|A2A813_MOUSE Protein/nucleic a	5292	50708	GLIAAICAGPTALLAHEVGFGCK	_GLIAAICAGPTALLAHEVGFGCK_	sydney_ip_31	3	776.073	2325.2	2.4983	0.0019389	40.436	1.0742	18968	120.75	106.29	50708
P58058;A2A9P2;Q3TNZ1;Q3UGI1;Q3TN62	NAD kinase	Nadk	sp|P58058|NADK_MOUSE NAD kinase OS=Mus musculus OX=10090 GN=Nadk PE=1 SV=2;tr|A2A9P2|A2A9P2_MOUSE NAD kinase OS=Mus musculus OX=10090 GN=Nadk PE=1 SV=1;tr|Q3TNZ1|Q3TNZ1_MOUSE Uncharacterized protein OS=Mus musculus OX=10090 GN=Nadk PE=2 SV=1;tr|Q3UGI1|Q3UG	14602	148133	VLEDPAIVSDENFGPVK	_VLEDPAIVSDENFGPVK_	sydney_ip_17	2	914.97	1827.93	NA	NA	28.298	1	13459	149.58	121.36	148133
Q99LI2;A2AEM2	Chloride channel CLIC-like protein 1	Clcc1	sp|Q99LI2|CLCC1_MOUSE Chloride channel CLIC-like protein 1 OS=Mus musculus OX=10090 GN=Clcc1 PE=1 SV=1;tr|A2AEM2|A2AEM2_MOUSE Chloride channel CLIC-like protein 1 OS=Mus musculus OX=10090 GN=Clcc1 PE=1 SV=1	696	7588	ALAITFTNFVTEPLK	_ALAITFTNFVTEPLK_	sydney_ip_31	2	832.967	1663.92	-1.8505	-0.0015414	40.639	0.75737	19167	96.067	68.919	7588
Q9ER67;A2AG47;A2AG46;Q99PB4;Q3TFU3		Maged2	tr|Q9ER67|Q9ER67_MOUSE Maged2 protein OS=Mus musculus OX=10090 GN=Maged2 PE=1 SV=1;tr|A2AG47|A2AG47_MOUSE Melanoma antigen, family D, 2 (Fragment) OS=Mus musculus OX=10090 GN=Maged2 PE=1 SV=1;tr|A2AG46|A2AG46_MOUSE Melanoma antigen, family D, 2 (Fragment)	5982	57576	HPDGEEDGNSDQSQASEATGGR	_HPDGEEDGNSDQSQASEATGGR_	sydney_ip_17	3	748.639	2242.9	2.0636	0.0015449	6.1686	0.34895	1032	89.028	66.154	57576
Q60763;Q9D2H4;Q99PF1;Q8K3I5;Q8JZK8;Q6XZC3;Q4U221;Q60761;A2AHM0		Mageb3;Mageb2;Mageb1	tr|Q60763|Q60763_MOUSE Smage-3 protein OS=Mus musculus OX=10090 PE=4 SV=1;tr|Q9D2H4|Q9D2H4_MOUSE MAGEB3 OS=Mus musculus OX=10090 GN=Mageb3 PE=2 SV=1;tr|Q99PF1|Q99PF1_MOUSE Mageb3 protein OS=Mus musculus OX=10090 GN=Mageb3 PE=2 SV=2;tr|Q8K3I5|Q8K3I5_MOUSE M	9857	96766	MKEAVTRSEMLAVVNK	_M(Oxidation (M))KEAVTRSEM(Oxidation (M))LAVVN(Deamidation (NQ))K_	sydney_ip_32	2	919.971	1837.93	NA	NA	21.784	1	8324	69.672	34.711	96766
Q9Z0Z4;Q3V2W4;A2AI62;Q9Z0Z4-2	Hephaestin	Heph	sp|Q9Z0Z4|HEPH_MOUSE Hephaestin OS=Mus musculus OX=10090 GN=Heph PE=1 SV=3;tr|Q3V2W4|Q3V2W4_MOUSE Plastocyanin-like domain-containing protein OS=Mus musculus OX=10090 GN=Heph PE=2 SV=1;tr|A2AI62|A2AI62_MOUSE Hephaestin OS=Mus musculus OX=10090 GN=Heph PE=1	10616	107295	NVITNQTLNNDTVASSFLK	_N(Deamidation (NQ))VITNQTLN(Deamidation (NQ))N(Deamidation (NQ))DTVASSFLK_	sydney_ip_07	2	1041.52	2081.02	-3.2512	-0.0033862	29.592	1.2119	11315	66.538	9.3628	107295
Q9DBC7;A2AI69;F8S0Y0;Q8C3Z4;Q3TYK4	cAMP-dependent protein kinase type I-alpha regulatory subunit;cAMP-dependent protein kinase type I-alpha regulatory subunit, N-terminally processed	Prkar1a	sp|Q9DBC7|KAP0_MOUSE cAMP-dependent protein kinase type I-alpha regulatory subunit OS=Mus musculus OX=10090 GN=Prkar1a PE=1 SV=3;tr|A2AI69|A2AI69_MOUSE cAMP-dependent protein kinase type I-alpha regulatory subunit OS=Mus musculus OX=10090 GN=Prkar1a PE=1 S	2850	28036	EEARQIQCLQKTGIR	_EEARQ(Deamidation (NQ))IQCLQKTGIR_	sydney_ip_25	2	915.978	1829.94	-2.2713	-0.0020805	43.063	0.24544	19977	91.658	13.317	28036
A2AJI0;F6WF36;A2AJI1;A8Y5P4;A2AJI0-2	MAP7 domain-containing protein 1	Map7d1	sp|A2AJI0|MA7D1_MOUSE MAP7 domain-containing protein 1 OS=Mus musculus OX=10090 GN=Map7d1 PE=1 SV=1;tr|F6WF36|F6WF36_MOUSE MAP7 domain-containing protein 1 (Fragment) OS=Mus musculus OX=10090 GN=Map7d1 PE=1 SV=1;tr|A2AJI1|A2AJI1_MOUSE MAP7 domain-containin	2888	28361	EELAPQEPQWSLPSK	_EELAPQEPQWSLPSK_	sydney_ip_30	2	869.936	1737.86	1.1112	0.00096669	25.691	0.2746	11348	115.33	48.247	28361
A2AJT4;A2AJT5;B2RUA1	Arginine/serine-rich protein PNISR	Pnisr	sp|A2AJT4|PNISR_MOUSE Arginine/serine-rich protein PNISR OS=Mus musculus OX=10090 GN=Pnisr PE=1 SV=1;tr|A2AJT5|A2AJT5_MOUSE Arginine/serine-rich protein PNISR OS=Mus musculus OX=10090 GN=Pnisr PE=1 SV=1;tr|B2RUA1|B2RUA1_MOUSE Splicing factor, arginine/seri	3631	35096	EQQLLQDKQIEEEKQQTER	_EQ(Deamidation (NQ))Q(Deamidation (NQ))LLQDKQIEEEKQ(Deamidation (NQ))Q(Deamidation (NQ))TER_	sydney_ip_30	3	802.05	2403.13	-2.5501	-0.0020453	15.426	0.80927	5614	46.121	15.931	35096
A2AKB4;B2RY18	FERM and PDZ domain-containing protein 1	Frmpd1	sp|A2AKB4|FRPD1_MOUSE FERM and PDZ domain-containing protein 1 OS=Mus musculus OX=10090 GN=Frmpd1 PE=1 SV=1;tr|B2RY18|B2RY18_MOUSE FERM and PDZ domain containing 1 OS=Mus musculus OX=10090 GN=Frmpd1 PE=2 SV=1	9780	96362	MDQSPEEMQGAVR	_M(Oxidation (M))DQ(Deamidation (NQ))SPEEM(Oxidation (M))Q(Deamidation (NQ))GAVR_	sydney_ip_32	2	756.303	1510.59	3.6694	0.0027751	13.207	1.6049	3762	52.579	35.908	96362
A2AKB9;Z4YN28;A2AKB9-3;A2AKB9-2	DDB1- and CUL4-associated factor 10	Dcaf10	sp|A2AKB9|DCA10_MOUSE DDB1- and CUL4-associated factor 10 OS=Mus musculus OX=10090 GN=Dcaf10 PE=1 SV=1;tr|Z4YN28|Z4YN28_MOUSE DDB1- and CUL4-associated factor 10 (Fragment) OS=Mus musculus OX=10090 GN=Dcaf10 PE=1 SV=1;sp|A2AKB9-3|DCA10_MOUSE Isoform 3 of D	9431	92791	LTHYIEEANVGR	_LTHYIEEAN(Deamidation (NQ))VGR_	sydney_ip_25	1	1402.7	1401.69	-3.9999	-0.0056107	29.145	0.68384	12959	92.051	42.633	92791
A2AL36;E9Q9E7;R4GML3;B2RXX1	Centriolin	Cntrl	sp|A2AL36|CNTRL_MOUSE Centriolin OS=Mus musculus OX=10090 GN=Cntrl PE=1 SV=2;tr|E9Q9E7|E9Q9E7_MOUSE Centriolin OS=Mus musculus OX=10090 GN=Cntrl PE=1 SV=2;tr|R4GML3|R4GML3_MOUSE Centriolin OS=Mus musculus OX=10090 GN=Cntrl PE=1 SV=2;tr|B2RXX1|B2RXX1_MOUSE	7801	77690	LDQQEMMFQKLQK	_LDQQEM(Oxidation (M))MFQ(Deamidation (NQ))KLQ(Deamidation (NQ))K_	sydney_ip_10	2	842.9	1683.78	-1.3258	-0.0011175	20.602	0.55362	7243	73.985	37.665	77690
A2AM74	Kinesin-like protein	Kif17	tr|A2AM74|A2AM74_MOUSE Kinesin-like protein KIF17 OS=Mus musculus OX=10090 GN=Kif17 PE=1 SV=1	9933	97329	MQGLPDPPCQR	_(Acetyl (Protein N-term))MQ(Deamidation (NQ))GLPDPPCQR_	sydney_ip_29	1	1341.59	1340.59	3.6667	0.0049192	13.635	0.40269	4543	57.598	13.791	97329
Q9D0I8;Q9QYY3;A2AMV1	mRNA turnover protein 4 homolog	Mrto4;mg684	sp|Q9D0I8|MRT4_MOUSE mRNA turnover protein 4 homolog OS=Mus musculus OX=10090 GN=Mrto4 PE=1 SV=1;tr|Q9QYY3|Q9QYY3_MOUSE Ribosome assembly factor mrt4 (Fragment) OS=Mus musculus OX=10090 GN=mg684 PE=2 SV=1;tr|A2AMV1|A2AMV1_MOUSE Ribosome assembly factor mrt	3018	29595	EGDVLTPEQAR	_EGDVLTPEQAR_	sydney_ip_24	2	607.804	1213.59	-3.284	-0.001996	12.293	0.44922	3802	99.815	61.512	29595
P43006;A2APL5;Q3USU5	Excitatory amino acid transporter 2;Amino acid transporter	Slc1a2	sp|P43006|EAA2_MOUSE Excitatory amino acid transporter 2 OS=Mus musculus OX=10090 GN=Slc1a2 PE=1 SV=1;tr|A2APL5|A2APL5_MOUSE Amino acid transporter OS=Mus musculus OX=10090 GN=Slc1a2 PE=1 SV=1;tr|Q3USU5|Q3USU5_MOUSE Amino acid transporter OS=Mus musculus O	1210	12630	ASTEGANNMPK	_(Acetyl (Protein N-term))ASTEGAN(Deamidation (NQ))N(Deamidation (NQ))MPK_	sydney_ip_14	2	582.248	1162.48	-2.703	-0.0015738	9.9728	0.54945	2409	61.582	16.762	12630
O08901;A2APR8;Q8K1K8	Mitotic checkpoint serine/threonine-protein kinase BUB1	Bub1	sp|O08901|BUB1_MOUSE Mitotic checkpoint serine/threonine-protein kinase BUB1 OS=Mus musculus OX=10090 GN=Bub1 PE=1 SV=1;tr|A2APR8|A2APR8_MOUSE Mitotic checkpoint serine/threonine-protein kinase BUB1 OS=Mus musculus OX=10090 GN=Bub1 PE=1 SV=1;tr|Q8K1K8|Q8K1	11033	111253	QNMKKLLEQQYSNK	_Q(Deamidation (NQ))N(Deamidation (NQ))M(Oxidation (M))KKLLEQ(Deamidation (NQ))QYSN(Deamidation (NQ))K_	sydney_ip_28	2	886.425	1770.83	0.024124	2.1384e-05	15.878	0.39377	5982	44.639	14.072	111253
Q8CFQ3;A2AQA7	Intron-binding protein aquarius	Aqr	sp|Q8CFQ3|AQR_MOUSE RNA helicase aquarius OS=Mus musculus OX=10090 GN=Aqr PE=1 SV=2;tr|A2AQA7|A2AQA7_MOUSE RNA helicase aquarius OS=Mus musculus OX=10090 GN=Aqr PE=1 SV=1	8841	87487	LNLQFLTLHDYLLR	_LNLQFLTLHDYLLR_	sydney_ip_23	3	587.002	1757.98	-2.706	-0.0015884	39.244	1.0604	18618	84.566	57.417	87487
Q922B9;A2AQD6;A2AQD5;Q922B9-2;Q922B9-3	Sperm-specific antigen 2 homolog	Ssfa2	sp|Q922B9|ITPI2_MOUSE Protein ITPRID2 OS=Mus musculus OX=10090 GN=Itprid2 PE=1 SV=3;tr|A2AQD6|A2AQD6_MOUSE Protein ITPRID2 OS=Mus musculus OX=10090 GN=Itprid2 PE=1 SV=1;tr|A2AQD5|A2AQD5_MOUSE Protein ITPRID2 OS=Mus musculus OX=10090 GN=Itprid2 PE=1 SV=1;sp	10604	107159	NVEQDELQQVIR	_NVEQDELQQVIR_	sydney_ip_18	2	735.881	1469.75	-1.3896	-0.0010226	22.844	0.56342	8759	95.775	56.97	107159
Q6ZQH8;F2Z4A7;J3JSA4;F7BCN9;A2AWI5	Nucleoporin NUP188 homolog	Nup188;Gm28038	sp|Q6ZQH8|NU188_MOUSE Nucleoporin NUP188 homolog OS=Mus musculus OX=10090 GN=Nup188 PE=1 SV=2;tr|F2Z4A7|F2Z4A7_MOUSE Nucleoporin NUP188 homolog OS=Mus musculus OX=10090 GN=Nup188 PE=1 SV=1;tr|J3JSA4|J3JSA4_MOUSE Nucleoporin NUP188 homolog OS=Mus musculus O	3439	33499	ELWTILLGR	_ELWTILLGR_	sydney_ip_21	2	550.827	1099.64	NA	NA	40.744	1	18829	111.29	64.474	33499
A2AWN7		Ythdf1	tr|A2AWN7|A2AWN7_MOUSE YTH domain-containing family protein 1 (Fragment) OS=Mus musculus OX=10090 GN=Ythdf1 PE=4 SV=1	11122	111759	QRTKGQDNK	_(Acetyl (Protein N-term))QRTKGQ(Deamidation (NQ))DN(Deamidation (NQ))K_	sydney_ip_26	2	559.775	1117.54	2.8521	0.0015965	11.683	1.3629	2616	52.403	11.679	111759
P35991;A2BDW0;Q7TMU1	Tyrosine-protein kinase BTK;Non-specific protein-tyrosine kinase	Btk	sp|P35991|BTK_MOUSE Tyrosine-protein kinase BTK OS=Mus musculus OX=10090 GN=Btk PE=1 SV=4;tr|A2BDW0|A2BDW0_MOUSE Tyrosine-protein kinase OS=Mus musculus OX=10090 GN=Btk PE=1 SV=1;tr|Q7TMU1|Q7TMU1_MOUSE Tyrosine-protein kinase OS=Mus musculus OX=10090 GN=Bt	154	1597	AAVILESIFLK	_(Acetyl (Protein N-term))AAVILESIFLK_	sydney_ip_20	2	623.376	1244.74	NA	NA	43.324	1	21093	118.5	82.255	1597
Q62432;Q8BUN5;Q9JIW5;F7BUP2;Q05CN3;A2CG44;E9Q5P9;Q3V3E0;Q0VER3;E9Q3M0;Q62432-2	Mothers against decapentaplegic homolog 2;Mothers against decapentaplegic homolog 3;Mothers against decapentaplegic homolog 9;Mothers against decapentaplegic homolog	Smad2;Smad3;Smad9	sp|Q62432|SMAD2_MOUSE Mothers against decapentaplegic homolog 2 OS=Mus musculus OX=10090 GN=Smad2 PE=1 SV=2;sp|Q8BUN5|SMAD3_MOUSE Mothers against decapentaplegic homolog 3 OS=Mus musculus OX=10090 GN=Smad3 PE=1 SV=2;sp|Q9JIW5|SMAD9_MOUSE Mothers against de	14261	144728	VETPVLPPVLVPR	_VETPVLPPVLVPR_	sydney_ip_32	2	708.435	1414.85	0.54625	0.00038698	35.177	0.5027	15835	103.88	84.563	144728
A2RSQ0	DENN domain-containing protein 5B	Dennd5b	sp|A2RSQ0|DEN5B_MOUSE DENN domain-containing protein 5B OS=Mus musculus OX=10090 GN=Dennd5b PE=1 SV=2	9153	90370	LQSDVLATGPANNNRWVSRSATAQR	_LQ(Deamidation (NQ))SDVLATGPAN(Deamidation (NQ))NNRWVSRSATAQR_	sydney_ip_30	2	1357.68	2713.35	-0.061901	-8.4042e-05	39.716	0.44293	18570	77.372	24.872	90370
Q9D8V0;Q9D8V0-4;Q861Q5;A3KGR9;Q9D8V0-3	Minor histocompatibility antigen H13	Hm13;H13	sp|Q9D8V0|HM13_MOUSE Minor histocompatibility antigen H13 OS=Mus musculus OX=10090 GN=Hm13 PE=1 SV=1;sp|Q9D8V0-4|HM13_MOUSE Isoform 4 of Minor histocompatibility antigen H13 OS=Mus musculus OX=10090 GN=Hm13;tr|Q861Q5|Q861Q5_MOUSE H13 protein (Fragment) OS=	9528	93823	LVFPQDLLEK	_LVFPQDLLEK_	sydney_ip_27	2	601.345	1200.68	0.069455	4.1766e-05	33.009	1.1228	15742	130.75	62.524	93823
A4Q9E8;A4Q9E8-2	Tubulin polyglutamylase TTLL6	Ttll6	sp|A4Q9E8|TTLL6_MOUSE Tubulin polyglutamylase TTLL6 OS=Mus musculus OX=10090 GN=Ttll6 PE=2 SV=1;sp|A4Q9E8-2|TTLL6_MOUSE Isoform 2 of Tubulin polyglutamylase TTLL6 OS=Mus musculus OX=10090 GN=Ttll6	7341	72083	KGEISESLEQK	_KGEISESLEQ(Deamidation (NQ))K_	sydney_ip_28	2	624.82	1247.62	NA	NA	8.1636	1	2070	78.556	10.659	72083
O70472;A4VCH7	Transmembrane protein 131	Tmem131	sp|O70472|TM131_MOUSE Transmembrane protein 131 OS=Mus musculus OX=10090 GN=Tmem131 PE=2 SV=2;tr|A4VCH7|A4VCH7_MOUSE Tmem131 protein (Fragment) OS=Mus musculus OX=10090 GN=Tmem131 PE=2 SV=1	9298	91818	LSLQTLNADIFLK	_LSLQTLNADIFLK_	sydney_ip_24	2	738.427	1474.84	1.8355	0.0013554	38.747	0.61179	18201	113.67	75.056	91818
G3X9J0;Q8K054;Q9CSR2;Q8BGC2;A6H637;S4R2N4;Q4VBF3;S4R1S0;Q6A050		Sipa1l3	sp|G3X9J0|SI1L3_MOUSE Signal-induced proliferation-associated 1-like protein 3 OS=Mus musculus OX=10090 GN=Sipa1l3 PE=1 SV=1;tr|Q8K054|Q8K054_MOUSE Sipa1l3 protein (Fragment) OS=Mus musculus OX=10090 GN=Sipa1l3 PE=2 SV=1;tr|Q9CSR2|Q9CSR2_MOUSE SPAR_C domai	9057	89657	LQEESQAASEQLR	_LQEESQAASEQLR_	sydney_ip_31	2	744.868	1487.72	-2.0544	-0.0015302	10.845	0.54865	3227	125.74	59.438	89657
Q9CWU6;A6PWX7;F6V305;A6PWX9	Ubiquinol-cytochrome-c reductase complex assembly factor 1	Uqcc1	sp|Q9CWU6|UQCC1_MOUSE Ubiquinol-cytochrome-c reductase complex assembly factor 1 OS=Mus musculus OX=10090 GN=Uqcc1 PE=1 SV=1;tr|A6PWX7|A6PWX7_MOUSE Ubiquinol-cytochrome-c reductase complex assembly factor 1 OS=Mus musculus OX=10090 GN=Uqcc1 PE=1 SV=1;tr|F6	12995	131073	TDFEEFFLR	_TDFEEFFLR_	sydney_ip_27	2	602.288	1202.56	-2.3591	-0.0014209	35.712	0.59066	17094	119.41	79.385	131073
Q8BH88;E9PW09;A7MCV2	DEP domain-containing protein 1B	Depdc1b	sp|Q8BH88|DEP1B_MOUSE DEP domain-containing protein 1B OS=Mus musculus OX=10090 GN=Depdc1b PE=2 SV=1;tr|E9PW09|E9PW09_MOUSE DEP domain-containing protein 1B OS=Mus musculus OX=10090 GN=Depdc1b PE=1 SV=1;tr|A7MCV2|A7MCV2_MOUSE DEP domain containing 1B OS=Mu	9107	89993	LQLLMRMMAR	_LQ(Deamidation (NQ))LLM(Oxidation (M))RM(Oxidation (M))M(Oxidation (M))AR_	sydney_ip_26	3	437.891	1310.65	1.6117	0.00070577	17.99	0.65904	6104	45.161	10.406	89993
Q91XZ2;A8E4K7;A8E4K6		Pcdhb8	sp|Q91XZ2|PCDB8_MOUSE Protocadherin beta-8 OS=Mus musculus OX=10090 GN=Pcdhb8 PE=1 SV=1;tr|A8E4K7|A8E4K7_MOUSE Pcdhb8 protein (Fragment) OS=Mus musculus OX=10090 GN=Pcdhb8 PE=2 SV=1;tr|A8E4K6|A8E4K6_MOUSE Pcdhb8 protein (Fragment) OS=Mus musculus OX=10090	4805	45515	GARIHHNGNK	_GARIHHN(Deamidation (NQ))GN(Deamidation (NQ))K_	sydney_ip_08	2	553.279	1104.54	-1.2394	-0.00068571	5.8045	0.98275	878	102.72	9.8812	45515
Q80U78;A8WHM8;Q3UHW0;E9Q6M7;Q3TTW5;Q3TRI4;Q3UR00;Q80U78-4;Q80U78-2;Q80U78-3	Pumilio homolog 1	Pum1	sp|Q80U78|PUM1_MOUSE Pumilio homolog 1 OS=Mus musculus OX=10090 GN=Pum1 PE=1 SV=2;tr|A8WHM8|A8WHM8_MOUSE Pumilio homolog 1 (Fragment) OS=Mus musculus OX=10090 GN=Pum1 PE=1 SV=1;tr|Q3UHW0|Q3UHW0_MOUSE PUM-HD domain-containing protein OS=Mus musculus OX=1009	10886	110040	QHGEQLGGGGSGGGGYNTSK	_QHGEQLGGGGSGGGGYNTSK_	sydney_ip_27	3	616.614	1846.82	0.13973	8.616e-05	6.7333	0.46197	1412	92.897	72.805	110040
A9C444		2610015P09Rik	tr|A9C444|A9C444_MOUSE Coiled-coil domain-containing 191 (Fragment) OS=Mus musculus OX=10090 GN=Ccdc191 PE=4 SV=8	9983	97995	MVEELGMEENQDK	_(Acetyl (Protein N-term))M(Oxidation (M))VEELGMEEN(Deamidation (NQ))QDK_	sydney_ip_27	2	805.832	1609.65	2.8467	0.002294	6.8152	0.40894	1465	42.336	7.8037	97995
G5E8D1;A9JTY7;O70562;O70558;O70555;O70554;O70559	Small proline-rich protein 2K;Small proline-rich protein 2G;Small proline-rich protein 2D;Small proline-rich protein 2B;Small proline-rich protein 2H	Sprr2k;Sprr2b;Sprr2g;Sprr2d;Sprr2h	tr|G5E8D1|G5E8D1_MOUSE Small proline-rich protein 2K OS=Mus musculus OX=10090 GN=Sprr2k PE=4 SV=1;tr|A9JTY7|A9JTY7_MOUSE Small proline-rich protein 2B OS=Mus musculus OX=10090 GN=Sprr2b PE=2 SV=1;sp|O70562|SPR2K_MOUSE Small proline-rich protein 2K OS=Mus m	1518	15460	CPEPCPPPK	_CPEPCPPPK_	sydney_ip_04	2	541.244	1080.47	2.5062	0.0013565	7.2204	0.72766	1351	117.18	83.364	15460
P63024;P63044;O35619;B0QZN5	Vesicle-associated membrane protein 3;Vesicle-associated membrane protein 2	Vamp3;Vamp2	sp|P63024|VAMP3_MOUSE Vesicle-associated membrane protein 3 OS=Mus musculus OX=10090 GN=Vamp3 PE=1 SV=1;sp|P63044|VAMP2_MOUSE Vesicle-associated membrane protein 2 OS=Mus musculus OX=10090 GN=Vamp2 PE=1 SV=2;tr|O35619|O35619_MOUSE Vesicle associated membra	188	1922	ADALQAGASQFETSAAK	_ADALQAGASQFETSAAK_	sydney_ip_19	2	833.408	1664.8	NA	NA	19.167	1	7984	141.58	106.81	1922
Q925Q8;C7E439;B1AU60;B1AXA6;Q925Q8-3;Q925Q8-2	Dachshund homolog 2	Dach2	sp|Q925Q8|DACH2_MOUSE Dachshund homolog 2 OS=Mus musculus OX=10090 GN=Dach2 PE=1 SV=1;tr|C7E439|C7E439_MOUSE Dachshund 2 variant 3 (Fragment) OS=Mus musculus OX=10090 GN=Dach2 PE=2 SV=1;tr|B1AU60|B1AU60_MOUSE Dachshund homolog 2 OS=Mus musculus OX=10090 GN	6920	67404	IQEKQIQQEK	_IQ(Deamidation (NQ))EKQ(Deamidation (NQ))IQQ(Deamidation (NQ))EK_	sydney_ip_01	2	637.827	1273.64	0.8555	0.00054566	10.287	1.237	2815	65.156	7.6065	67404
Q9CWP6;B1AU74;Q9CWP6-2;Q9CWP6-3	Motile sperm domain-containing protein 2	Mospd2	sp|Q9CWP6|MSPD2_MOUSE Motile sperm domain-containing protein 2 OS=Mus musculus OX=10090 GN=Mospd2 PE=1 SV=2;tr|B1AU74|B1AU74_MOUSE Motile sperm domain-containing protein 2 OS=Mus musculus OX=10090 GN=Mospd2 PE=1 SV=1;sp|Q9CWP6-2|MSPD2_MOUSE Isoform 2 of Mo	3784	36493	ETLETISNEEPPALSEK	_ETLETISNEEPPALSEK_	sydney_ip_18	2	943.965	1885.92	1.0506	0.00099176	22.809	0.23998	8722	144.92	115.11	36493
Q6NV61;B1AUF2;B1AUF1		Ski	tr|Q6NV61|Q6NV61_MOUSE Ski protein OS=Mus musculus OX=10090 GN=Ski PE=2 SV=1;tr|B1AUF2|B1AUF2_MOUSE Ski oncogene OS=Mus musculus OX=10090 GN=Ski PE=1 SV=1;tr|B1AUF1|B1AUF1_MOUSE Ski oncogene OS=Mus musculus OX=10090 GN=Ski PE=1 SV=1	13305	134362	TLEQFHLSSMSSLGGPAAFSAR	_TLEQFHLSSM(Oxidation (M))SSLGGPAAFSAR_	sydney_ip_05	3	770.711	2309.11	0.068677	5.293e-05	24.427	2.722	10288	53.625	25.459	134362
Q9QY36;B1AUY9;B1AUZ1;Q8R2U5;Q3V4D5;Q684Q8;B1AUY7	N-alpha-acetyltransferase 10	Naa10	sp|Q9QY36|NAA10_MOUSE N-alpha-acetyltransferase 10 OS=Mus musculus OX=10090 GN=Naa10 PE=1 SV=1;tr|B1AUY9|B1AUY9_MOUSE N-alpha-acetyltransferase 10 OS=Mus musculus OX=10090 GN=Naa10 PE=1 SV=1;tr|B1AUZ1|B1AUZ1_MOUSE N-alpha-acetyltransferase 10 OS=Mus muscul	78	977	AALHLYSNTLNFQISEVEPK	_AALHLYSNTLNFQISEVEPK_	sydney_ip_19	3	758.73	2273.17	0.43826	0.00033252	30.904	0.61404	14809	136.66	115.92	977
B1AVH7	TBC1 domain family member 2A	Tbc1d2	sp|B1AVH7|TBD2A_MOUSE TBC1 domain family member 2A OS=Mus musculus OX=10090 GN=Tbc1d2 PE=2 SV=1	14716	149157	VLQDLLSEK	_VLQ(Deamidation (NQ))DLLSEK_	sydney_ip_12	2	523.292	1044.57	NA	NA	22.466	1	8473	102.46	13.418	149157
Q9CQE1;B1AWZ5	Protein NipSnap homolog 3B	Nipsnap3b	sp|Q9CQE1|NPS3B_MOUSE Protein NipSnap homolog 3B OS=Mus musculus OX=10090 GN=Nipsnap3b PE=1 SV=1;tr|B1AWZ5|B1AWZ5_MOUSE Protein NipSnap homolog 3B OS=Mus musculus OX=10090 GN=Nipsnap3b PE=1 SV=1	4355	41372	FLIPNLAFIDK	_FLIPNLAFIDK_	sydney_ip_24	2	645.876	1289.74	-0.94634	-0.00061122	41.776	0.32619	19602	97.965	42.854	41372
Q9D410;B1AX27;Q14AJ8		Dmrtc1c1;Dmrtc1c	tr|Q9D410|Q9D410_MOUSE DMRT-like family C1c1 OS=Mus musculus OX=10090 GN=Dmrtc1c1 PE=2 SV=1;tr|B1AX27|B1AX27_MOUSE DMRT-like family C1c1 (Fragment) OS=Mus musculus OX=10090 GN=Dmrtc1c1 PE=4 SV=1;tr|Q14AJ8|Q14AJ8_MOUSE DMRT-like family C1c2 OS=Mus musculus	1888	19115	DHGEALLAVGSEQK	_DHGEALLAVGSEQK_	sydney_ip_30	2	727.368	1452.72	1.4516	0.0010558	15.928	0.6696	5956	134.38	101.02	19115
B1AXN3;Q3V0S4		Gm382	tr|B1AXN3|B1AXN3_MOUSE Predicted gene 382 OS=Mus musculus OX=10090 GN=Gm382 PE=4 SV=1;tr|Q3V0S4|Q3V0S4_MOUSE Uncharacterized protein OS=Mus musculus OX=10090 GN=Gm382 PE=2 SV=1	10529	106581	NSKRNSASQQNK	_(Acetyl (Protein N-term))NSKRN(Deamidation (NQ))SASQQ(Deamidation (NQ))N(Deamidation (NQ))K_	sydney_ip_31	2	703.829	1405.64	1.3608	0.00095778	15.24	0.39791	5492	63.076	26.694	106581
B1AY88		Gtdc1	tr|B1AY88|B1AY88_MOUSE Glycosyltransferase-like domain-containing protein 1 (Fragment) OS=Mus musculus OX=10090 GN=Gtdc1 PE=1 SV=8	6712	65038	ILMSLKQLNLNFHVS	_ILM(Oxidation (M))SLKQ(Deamidation (NQ))LN(Deamidation (NQ))LN(Deamidation (NQ))FHVS_	sydney_ip_03	2	888.466	1774.92	0.20947	0.00018611	26.404	1.4804	11547	62.303	9.5129	65038
B1AZP2;B1AZP2-2;B7ZNS2	Disks large-associated protein 4	Dlgap4	sp|B1AZP2|DLGP4_MOUSE Disks large-associated protein 4 OS=Mus musculus OX=10090 GN=Dlgap4 PE=1 SV=1;sp|B1AZP2-2|DLGP4_MOUSE Isoform 2 of Disks large-associated protein 4 OS=Mus musculus OX=10090 GN=Dlgap4;tr|B7ZNS2|B7ZNS2_MOUSE Disks large-associated prote	11388	114735	RGSWSTLTLSHAHEVCQK	_RGSWSTLTLSHAHEVCQ(Deamidation (NQ))K_	sydney_ip_14	3	700.009	2097.01	-1.7012	-0.0011909	29.833	1.1918	11563	77.191	49.762	114735
Q9D773;B1B1D7;B1B1D8	39S ribosomal protein L2, mitochondrial	Mrpl2	sp|Q9D773|RM02_MOUSE 39S ribosomal protein L2, mitochondrial OS=Mus musculus OX=10090 GN=Mrpl2 PE=1 SV=1;tr|B1B1D7|B1B1D7_MOUSE 39S ribosomal protein L2, mitochondrial OS=Mus musculus OX=10090 GN=Mrpl2 PE=1 SV=1;tr|B1B1D8|B1B1D8_MOUSE 39S ribosomal protein	11690	117445	SADIALVAGGSR	_SADIALVAGGSR_	sydney_ip_05	2	558.804	1115.59	0.66557	0.00037192	17.52	0.53291	6644	123.86	65.048	117445
P23336;B2FDI6;Q91W00;Q8C2H7;Q9DBU1	N-acetyllactosaminide alpha-1,3-galactosyltransferase	Ggta1	sp|P23336|GGTA1_MOUSE N-acetyllactosaminide alpha-1,3-galactosyltransferase OS=Mus musculus OX=10090 GN=Ggta1 PE=2 SV=1;tr|B2FDI6|B2FDI6_MOUSE N-acetyllactosaminide alpha-1,3-galactosyltransferase (Fragment) OS=Mus musculus OX=10090 GN=Ggta1 PE=1 SV=1;tr|Q	7114	69762	ITMLQDLHVNK	_(Acetyl (Protein N-term))ITM(Oxidation (M))LQ(Deamidation (NQ))DLHVN(Deamidation (NQ))K_	sydney_ip_22	2	686.345	1370.68	4.4203	0.0030338	11.031	0.26802	3270	56.434	7.4358	69762
P62761;Q3TVC0;B2L107	Visinin-like protein 1	Vsnl1	sp|P62761|VISL1_MOUSE Visinin-like protein 1 OS=Mus musculus OX=10090 GN=Vsnl1 PE=1 SV=2;tr|Q3TVC0|Q3TVC0_MOUSE Uncharacterized protein OS=Mus musculus OX=10090 GN=Vsnl1 PE=2 SV=1;tr|B2L107|B2L107_MOUSE Visinin-like protein 1 OS=Mus musculus OX=10090 GN=Vs	9985	97997	MVGTVIMMKMNEDGLTPEQR	_M(Oxidation (M))VGTVIM(Oxidation (M))MKM(Oxidation (M))N(Deamidation (NQ))EDGLTPEQ(Deamidation (NQ))R_	sydney_ip_30	2	1165.52	2329.03	NA	NA	32.532	1	15027	45.357	19.828	97997
O88532;F6QJP7;B2RUG7	Zinc finger RNA-binding protein	Zfr	sp|O88532|ZFR_MOUSE Zinc finger RNA-binding protein OS=Mus musculus OX=10090 GN=Zfr PE=1 SV=2;tr|F6QJP7|F6QJP7_MOUSE Zinc finger RNA-binding protein (Fragment) OS=Mus musculus OX=10090 GN=Zfr PE=1 SV=1;tr|B2RUG7|B2RUG7_MOUSE Zinc finger RNA binding protein	660	7111	AISSASSPQSPGDALR	_AISSASSPQSPGDALR_	sydney_ip_24	2	772.389	1542.76	NA	NA	13.377	1	4388	113.61	71.905	7111
B2RUR8	OTU domain-containing protein 7B	Otud7b	sp|B2RUR8|OTU7B_MOUSE OTU domain-containing protein 7B OS=Mus musculus OX=10090 GN=Otud7b PE=1 SV=1	9831	96596	MGHRHQYQEEMIQR	_M(Oxidation (M))GHRHQYQEEM(Oxidation (M))IQ(Deamidation (NQ))R_	sydney_ip_11	2	938.415	1874.82	NA	NA	7.5188	1	1645	61.78	38.103	96596
B2RWW2;E9QAH1;E9PVZ8		Golgb1	tr|B2RWW2|B2RWW2_MOUSE Golgb1 protein OS=Mus musculus OX=10090 GN=Golgb1 PE=2 SV=1;tr|E9QAH1|E9QAH1_MOUSE Golgi autoantigen, golgin subfamily b, macrogolgin 1 OS=Mus musculus OX=10090 GN=Golgb1 PE=1 SV=1;tr|E9PVZ8|E9PVZ8_MOUSE Golgi autoantigen, golgin sub	1621	16342	DAYHHLQGQFHEQNKEKENIADQLR	_DAYHHLQ(Deamidation (NQ))GQFHEQ(Deamidation (NQ))NKEKEN(Deamidation (NQ))IADQ(Deamidation (NQ))LR_	sydney_ip_22	3	1018.14	3051.4	-0.24446	-0.00024889	18.164	0.51078	7059	42.454	14.051	16342
Q8CES0;B7ZWG0;B2RXP7;E9QMB7	N-alpha-acetyltransferase 30	Naa30	sp|Q8CES0|NAA30_MOUSE N-alpha-acetyltransferase 30 OS=Mus musculus OX=10090 GN=Naa30 PE=1 SV=2;tr|B7ZWG0|B7ZWG0_MOUSE Nat12 protein OS=Mus musculus OX=10090 GN=Naa30 PE=2 SV=1;tr|B2RXP7|B2RXP7_MOUSE Nat12 protein OS=Mus musculus OX=10090 GN=Naa30 PE=2 SV=1	11819	118549	SEAAAAAAGAASDPAAAR	_SEAAAAAAGAASDPAAAR_	sydney_ip_25	2	764.871	1527.73	-0.92161	-0.00070492	11.074	0.31693	2997	104.17	77.732	118549
P51954;Q3UXI0;B2RXQ4;B7ZWK0;Q69Z74;B2RXX0	Serine/threonine-protein kinase Nek1	Nek1	sp|P51954|NEK1_MOUSE Serine/threonine-protein kinase Nek1 OS=Mus musculus OX=10090 GN=Nek1 PE=1 SV=2;tr|Q3UXI0|Q3UXI0_MOUSE Uncharacterized protein (Fragment) OS=Mus musculus OX=10090 GN=Nek1 PE=2 SV=1;tr|B2RXQ4|B2RXQ4_MOUSE Nek1 protein OS=Mus musculus OX	2257	22736	DPAVDDSPQSGCDVEK	_DPAVDDSPQSGCDVEK_	sydney_ip_28	2	859.862	1717.71	-0.69869	-0.00060077	10.354	0.31052	3140	110.98	91.662	22736
Q3V1V3;Q8K089;B2RXU2	ESF1 homolog	Esf1	sp|Q3V1V3|ESF1_MOUSE ESF1 homolog OS=Mus musculus OX=10090 GN=Esf1 PE=1 SV=1;tr|Q8K089|Q8K089_MOUSE Esf1 protein OS=Mus musculus OX=10090 GN=Esf1 PE=2 SV=1;tr|B2RXU2|B2RXU2_MOUSE ESF1, nucleolar pre-rRNA processing protein, homolog (S. cerevisiae) OS=Mus m	10271	103752	NKTEQFQAR	_NKTEQ(Deamidation (NQ))FQ(Deamidation (NQ))AR_	sydney_ip_19	1	1123.54	1122.53	-3.8418	-0.0043164	24.255	0.54651	10872	114.2	20.935	103752
Q9CZY3;Q9D2M8;B7ZBY6;B7ZBY7;E9PY39;Q9D2M8-2;Q9CZY3-2	Ubiquitin-conjugating enzyme E2 variant 1;Ubiquitin-conjugating enzyme E2 variant 2	Ube2v1;Ube2v2;Gm20431	sp|Q9CZY3|UB2V1_MOUSE Ubiquitin-conjugating enzyme E2 variant 1 OS=Mus musculus OX=10090 GN=Ube2v1 PE=1 SV=1;sp|Q9D2M8|UB2V2_MOUSE Ubiquitin-conjugating enzyme E2 variant 2 OS=Mus musculus OX=10090 GN=Ube2v2 PE=1 SV=4;tr|B7ZBY6|B7ZBY6_MOUSE Ubiquitin-conju	8491	84212	LLEELEEGQK	_LLEELEEGQK_	sydney_ip_25	2	594.311	1186.61	1.2502	0.00074299	18.662	0.6009	6912	158.87	45.216	84212
Q8CBW3;Q8CBW3-4;B7ZCU2;B7ZCU5;Q3TMI0;Q6AXD3;B7ZCU4;B7ZCU3;B7ZCU0;J3QNK8;Q8CBW3-5;Q8CBW3-2;Q8CBW3-3	Abl interactor 1	Abi1	sp|Q8CBW3|ABI1_MOUSE Abl interactor 1 OS=Mus musculus OX=10090 GN=Abi1 PE=1 SV=3;sp|Q8CBW3-4|ABI1_MOUSE Isoform 4 of Abl interactor 1 OS=Mus musculus OX=10090 GN=Abi1;tr|B7ZCU2|B7ZCU2_MOUSE Abl interactor 1 OS=Mus musculus OX=10090 GN=Abi1 PE=1 SV=1;tr|B7Z	13919	140768	VADYCENNYIQATDK	_VADYCENNYIQATDK_	sydney_ip_23	2	902.396	1802.78	1.3936	0.0012576	15.927	0.32819	5832	137.78	43.936	140768
Q9EPX2;B7ZN28	Papilin	Papln	sp|Q9EPX2|PPN_MOUSE Papilin OS=Mus musculus OX=10090 GN=Papln PE=2 SV=2;tr|B7ZN28|B7ZN28_MOUSE Papilin OS=Mus musculus OX=10090 GN=Papln PE=1 SV=1	3065	29955	EGQDPNLSSAGRAPTLQRPPHQPPLRPSSGPR	_EGQ(Deamidation (NQ))DPNLSSAGRAPTLQ(Deamidation (NQ))RPPHQPPLRPSSGPR_	sydney_ip_14	4	851.437	3401.72	-0.3601	-0.0003066	40.508	1.5259	16213	58.26	29.062	29955
Q8K341;Q8K341-2;B8JJ72;Q8K341-5;Q8K341-4;Q8K341-3	Alpha-tubulin N-acetyltransferase 1	Atat1	sp|Q8K341|ATAT_MOUSE Alpha-tubulin N-acetyltransferase 1 OS=Mus musculus OX=10090 GN=Atat1 PE=1 SV=1;sp|Q8K341-2|ATAT_MOUSE Isoform 2 of Alpha-tubulin N-acetyltransferase 1 OS=Mus musculus OX=10090 GN=Atat1;tr|B8JJ72|B8JJ72_MOUSE Alpha-tubulin N-acetyltran	1053	11258	AQHLPAPITSALRMQSNR	_AQ(Deamidation (NQ))HLPAPITSALRM(Oxidation (M))Q(Deamidation (NQ))SN(Deamidation (NQ))R_	sydney_ip_22	2	1005.51	2009	NA	NA	21.488	1	9029	68.44	15.886	11258
Q8VHN7;D3YYF1;Q91ZS2;B8JJE0;Q8VHN7-5;Q8VHN7-4	G-protein coupled receptor 98	Gpr98;Adgrv1	sp|Q8VHN7|AGRV1_MOUSE Adhesion G-protein coupled receptor V1 OS=Mus musculus OX=10090 GN=Adgrv1 PE=1 SV=1;tr|D3YYF1|D3YYF1_MOUSE Adhesion G-protein-coupled receptor V1 OS=Mus musculus OX=10090 GN=Adgrv1 PE=4 SV=1;tr|Q91ZS2|Q91ZS2_MOUSE MASS1 OS=Mus musculu	12303	123264	SLSLSLAR	_SLSLSLAR_	sydney_ip_02	2	423.756	845.497	-0.39603	-0.00016782	16.718	1.1983	5618	116.88	24.978	123264
B9EI00		Calm5	tr|B9EI00|B9EI00_MOUSE Calm5 protein OS=Mus musculus OX=10090 GN=Calm5 PE=2 SV=1	10259	103667	NKDGHINVQELGDVMKQLGK	_N(Deamidation (NQ))KDGHIN(Deamidation (NQ))VQELGDVM(Oxidation (M))KQLGK_	sydney_ip_12	2	1121.06	2240.11	0.64123	0.00071886	26.857	0.56732	10752	81.565	50.417	103667
B9EJ17		Fancg	tr|B9EJ17|B9EJ17_MOUSE TPR_REGION domain-containing protein OS=Mus musculus OX=10090 GN=Fancg PE=2 SV=1	10520	106521	NRTSSLLPKMSSLWENAR	_NRTSSLLPKM(Oxidation (M))SSLWEN(Deamidation (NQ))AR_	sydney_ip_07	2	1054.03	2106.05	-4.2583	-0.0044883	30.724	0.98517	11924	84.605	27.441	106521
Q8CEE6;B9EKC1	PAS domain-containing serine/threonine-protein kinase	Pask	sp|Q8CEE6|PASK_MOUSE PAS domain-containing serine/threonine-protein kinase OS=Mus musculus OX=10090 GN=Pask PE=1 SV=3;tr|B9EKC1|B9EKC1_MOUSE PAS domain containing serine/threonine kinase OS=Mus musculus OX=10090 GN=Pask PE=2 SV=1	14226	144329	VELVPEEHPPFTAPVSFCDLGGR	_VELVPEEHPPFTAPVSFCDLGGR_	sydney_ip_23	3	851.753	2552.24	-2.7031	-0.0023024	33.899	0.49181	15894	74.584	59.103	144329
B9EKK6		Nxpe3	tr|B9EKK6|B9EKK6_MOUSE Family with sequence similarity 55, member C OS=Mus musculus OX=10090 GN=Nxpe3 PE=2 SV=1	9053	89595	LQEEKPDR	_LQEEKPDR_	sydney_ip_27	2	507.764	1013.51	1.5603	0.00079229	9.1105	0.909	2388	150.17	74.311	89595
Q924Z4;D3Z4M2;D3YTM0;D3Z0Z2	Ceramide synthase 2	Cers2	sp|Q924Z4|CERS2_MOUSE Ceramide synthase 2 OS=Mus musculus OX=10090 GN=Cers2 PE=1 SV=1;tr|D3Z4M2|D3Z4M2_MOUSE Ceramide synthase 2 (Fragment) OS=Mus musculus OX=10090 GN=Cers2 PE=1 SV=1;tr|D3YTM0|D3YTM0_MOUSE Ceramide synthase 2 (Fragment) OS=Mus musculus OX	989	10611	APPNATLEHFYQTSGK	_APPNATLEHFYQTSGK_	sydney_ip_25	3	587.625	1759.85	1.7874	0.0010503	18.428	0.73623	6739	142.74	118.91	10611
P62843;D3YTQ9;Q3UXS6;Q3UK70	40S ribosomal protein S15	Rps15	sp|P62843|RS15_MOUSE 40S ribosomal protein S15 OS=Mus musculus OX=10090 GN=Rps15 PE=1 SV=2;tr|D3YTQ9|D3YTQ9_MOUSE 40S ribosomal protein S15 OS=Mus musculus OX=10090 GN=Rps15 PE=1 SV=1;tr|Q3UXS6|Q3UXS6_MOUSE Uncharacterized protein OS=Mus musculus OX=10090	2719	26763	EAPPMEKPEVVK	_EAPPM(Oxidation (M))EKPEVVK_	sydney_ip_17	3	457.239	1368.7	-0.39437	-0.00018032	8.5224	0.68403	1997	65.295	31.404	26763
Q9R0P6;D3YWT0;D3Z569;D3YTS1;Q6PET3	Signal peptidase complex catalytic subunit SEC11A;Signal peptidase complex catalytic subunit SEC11	Sec11a	sp|Q9R0P6|SC11A_MOUSE Signal peptidase complex catalytic subunit SEC11A OS=Mus musculus OX=10090 GN=Sec11a PE=1 SV=1;tr|D3YWT0|D3YWT0_MOUSE Signal peptidase complex catalytic subunit SEC11 OS=Mus musculus OX=10090 GN=Sec11a PE=1 SV=1;tr|D3Z569|D3Z569_MOUSE	14372	146046	VGEIVVFR	_VGEIVVFR_	sydney_ip_18	2	459.774	917.533	0.29911	0.00013752	23.798	0.82357	9344	154.35	90.907	146046
Q91VS7;D3YU60;E9QJW0	Microsomal glutathione S-transferase 1	Mgst1	sp|Q91VS7|MGST1_MOUSE Microsomal glutathione S-transferase 1 OS=Mus musculus OX=10090 GN=Mgst1 PE=1 SV=3;tr|D3YU60|D3YU60_MOUSE Microsomal glutathione S-transferase 1 OS=Mus musculus OX=10090 GN=Mgst1 PE=1 SV=1;tr|E9QJW0|E9QJW0_MOUSE Microsomal glutathione	14279	144831	VFANPEDCAGFGK	_VFANPEDCAGFGK_	sydney_ip_29	2	706.319	1410.62	-0.78755	-0.00055626	18.911	0.66191	7417	112.75	80.877	144831
Q6PDC0;D3YUQ5	RUN domain-containing protein 3B	Rundc3b	sp|Q6PDC0|RUN3B_MOUSE RUN domain-containing protein 3B OS=Mus musculus OX=10090 GN=Rundc3b PE=1 SV=1;tr|D3YUQ5|D3YUQ5_MOUSE RUN domain-containing protein 3B OS=Mus musculus OX=10090 GN=Rundc3b PE=1 SV=1	4934	46636	GEGLDGTFPAVIDYTPYLK	_GEGLDGTFPAVIDYTPYLK_	sydney_ip_27	2	1028.52	2055.02	-0.17955	-0.00018467	40.403	0.50085	19434	111.83	85.853	46636
Q8BZH4;D3YUW8;D3YUX1;Q3TSQ2;Q0VGT3	Pogo transposable element with ZNF domain	Pogz	sp|Q8BZH4|POGZ_MOUSE Pogo transposable element with ZNF domain OS=Mus musculus OX=10090 GN=Pogz PE=1 SV=2;tr|D3YUW8|D3YUW8_MOUSE Pogo transposable element with ZNF domain OS=Mus musculus OX=10090 GN=Pogz PE=1 SV=1;tr|D3YUX1|D3YUX1_MOUSE Pogo transposable e	14909	151214	VPEPNENAGDAVQTK	_VPEPNENAGDAVQTK_	sydney_ip_23	2	784.881	1567.75	NA	NA	10.499	1	3060	139.77	99.525	151214
Q8CHB8;H3BK74;H3BJ73;D3YVZ5;E9Q425	Tubulin polyglutamylase TTLL5	Ttll5	sp|Q8CHB8|TTLL5_MOUSE Tubulin polyglutamylase TTLL5 OS=Mus musculus OX=10090 GN=Ttll5 PE=1 SV=3;tr|H3BK74|H3BK74_MOUSE Tubulin polyglutamylase TTLL5 (Fragment) OS=Mus musculus OX=10090 GN=Ttll5 PE=4 SV=1;tr|H3BJ73|H3BJ73_MOUSE Tubulin polyglutamylase TTLL5	4444	42034	FNLMQILQDNGNLSK	_FN(Deamidation (NQ))LM(Oxidation (M))Q(Deamidation (NQ))ILQDN(Deamidation (NQ))GN(Deamidation (NQ))LSK_	sydney_ip_20	2	877.911	1753.81	2.7212	0.0023889	39.827	0.61602	19456	40.015	10.241	42034
Q7TT16;D3YWA2	Inositol polyphosphate multikinase	Ipmk	sp|Q7TT16|IPMK_MOUSE Inositol polyphosphate multikinase OS=Mus musculus OX=10090 GN=Ipmk PE=1 SV=1;tr|D3YWA2|D3YWA2_MOUSE Kinase OS=Mus musculus OX=10090 GN=Ipmk PE=1 SV=1	6749	65347	ILQWFENQK	_ILQ(Deamidation (NQ))WFEN(Deamidation (NQ))QK_	sydney_ip_17	2	604.303	1206.59	NA	NA	10.903	1	3151	77.674	36.226	65347
O35464;D3YZJ8;Q8BUT0;Q8BXZ7;K3W4S5;D3YWM8;O35464-3;O35464-2	Semaphorin-6A	Sema6a	sp|O35464|SEM6A_MOUSE Semaphorin-6A OS=Mus musculus OX=10090 GN=Sema6a PE=1 SV=2;tr|D3YZJ8|D3YZJ8_MOUSE Semaphorin-6A (Fragment) OS=Mus musculus OX=10090 GN=Sema6a PE=1 SV=1;tr|Q8BUT0|Q8BUT0_MOUSE Sema domain-containing protein OS=Mus musculus OX=10090 GN=	7760	77230	LDIQMIMIMNR	_LDIQ(Deamidation (NQ))M(Oxidation (M))IM(Oxidation (M))IM(Oxidation (M))NR_	sydney_ip_14	2	713.841	1425.67	NA	NA	17.32	1	5705	42.864	14.783	77230
Q14B71;D3Z5P7;D3YZE8;Q14B71-2	Cell division cycle-associated protein 2	Cdca2	sp|Q14B71|CDCA2_MOUSE Cell division cycle-associated protein 2 OS=Mus musculus OX=10090 GN=Cdca2 PE=1 SV=2;tr|D3Z5P7|D3Z5P7_MOUSE Cell division cycle-associated protein 2 (Fragment) OS=Mus musculus OX=10090 GN=Cdca2 PE=1 SV=1;tr|D3YZE8|D3YZE8_MOUSE Cell di	9753	95985	MASSPSAAEADGESR	_M(Oxidation (M))ASSPSAAEADGESR_	sydney_ip_20	2	741.312	1480.61	2.6309	0.0019503	9.8417	0.59306	2700	74.267	29.548	95985
D3YZP9	Coiled-coil domain-containing protein 6	Ccdc6	sp|D3YZP9|CCDC6_MOUSE Coiled-coil domain-containing protein 6 OS=Mus musculus OX=10090 GN=Ccdc6 PE=1 SV=1	6239	60088	IDLENTLEQEQEALVNR	_IDLENTLEQEQEALVNR_	sydney_ip_19	2	1007.51	2013	-1.7505	-0.0017636	33.283	0.56062	16104	260.22	185.26	60088
D3Z0S5		Asic5	tr|D3Z0S5|D3Z0S5_MOUSE Acid-sensing ion channel 5 OS=Mus musculus OX=10090 GN=Asic5 PE=3 SV=1	12728	128291	STSFHGIHNIAQNQNKVR	_STSFHGIHN(Deamidation (NQ))IAQ(Deamidation (NQ))NQN(Deamidation (NQ))KVR_	sydney_ip_32	3	685.34	2053	0.3552	0.00024344	28.957	1.8373	13168	40.856	21.563	128291
Q6PDH0;F6RYD0;F6RUK9;E9PWB1;D3Z4N0;D3Z0X5;Q6PDH0-2	Pleckstrin homology-like domain family B member 1	Phldb1	sp|Q6PDH0|PHLB1_MOUSE Pleckstrin homology-like domain family B member 1 OS=Mus musculus OX=10090 GN=Phldb1 PE=1 SV=1;tr|F6RYD0|F6RYD0_MOUSE Pleckstrin homology-like domain family B member 1 (Fragment) OS=Mus musculus OX=10090 GN=Phldb1 PE=1 SV=1;tr|F6RUK9|	1082	11403	AQRKLSSGDLR	_AQ(Deamidation (NQ))RKLSSGDLR_	sydney_ip_20	3	411.23	1230.67	0.66597	0.00027387	10.218	0.74789	2852	106.62	61.457	11403
E9PYD1;D3Z100;F6ZXW2		Fam98c	tr|E9PYD1|E9PYD1_MOUSE Family with sequence similarity 98, member C OS=Mus musculus OX=10090 GN=Fam98c PE=1 SV=1;tr|D3Z100|D3Z100_MOUSE Family with sequence similarity 98, member C OS=Mus musculus OX=10090 GN=Fam98c PE=1 SV=1;tr|F6ZXW2|F6ZXW2_MOUSE Family	5306	50791	GLLTPESDVSIAHVLAAR	_GLLTPESDVSIAHVLAAR_	sydney_ip_32	3	617.011	1848.01	2.4973	0.0015409	31.941	0.66738	14140	96.208	74.111	50791
Q61205;D3Z2X5;D3Z7E6	Platelet-activating factor acetylhydrolase IB subunit gamma	Pafah1b3	sp|Q61205|PA1B3_MOUSE Platelet-activating factor acetylhydrolase IB subunit gamma OS=Mus musculus OX=10090 GN=Pafah1b3 PE=1 SV=1;tr|D3Z2X5|D3Z2X5_MOUSE Platelet-activating factor acetylhydrolase IB subunit gamma (Fragment) OS=Mus musculus OX=10090 GN=Pafah	15356	155367	VVVLGLLPR	_VVVLGLLPR_	sydney_ip_27	2	483.329	964.643	-0.13679	-6.6115e-05	31.926	0.44669	15105	121.29	102.6	155367
D3Z383;Q07646-2;Q07646	Mesoderm-specific transcript protein	Mest	tr|D3Z383|D3Z383_MOUSE Mesoderm-specific transcript protein OS=Mus musculus OX=10090 GN=Mest PE=4 SV=2;sp|Q07646-2|MEST_MOUSE Isoform 2 of Mesoderm-specific transcript protein OS=Mus musculus OX=10090 GN=Mest;sp|Q07646|MEST_MOUSE Mesoderm-specific transcri	6820	66052	INLLSHDYGDIVAQELLYR	_INLLSHDYGDIVAQELLYR_	sydney_ip_19	3	744.727	2231.16	-0.3792	-0.0002824	37.946	0.93684	18583	119.56	99.836	66052
Q8C170;Q8C170-2;D3Z3A8	Unconventional myosin-IXa	Myo9a	sp|Q8C170|MYO9A_MOUSE Unconventional myosin-IXa OS=Mus musculus OX=10090 GN=Myo9a PE=1 SV=2;sp|Q8C170-2|MYO9A_MOUSE Isoform 2 of Unconventional myosin-IXa OS=Mus musculus OX=10090 GN=Myo9a;tr|D3Z3A8|D3Z3A8_MOUSE Unconventional myosin-IXa OS=Mus musculus OX	13531	136633	TPLSDLQGMNTLNEK	_TPLSDLQ(Deamidation (NQ))GM(Oxidation (M))N(Deamidation (NQ))TLNEK_	sydney_ip_27	2	839.896	1677.78	NA	NA	10.869	1	3394	54.471	10.701	136633
Q6YGZ1;D3Z3C3	Heparanase;Heparanase 8 kDa subunit;Heparanase 50 kDa subunit	Hpse	sp|Q6YGZ1|HPSE_MOUSE Heparanase OS=Mus musculus OX=10090 GN=Hpse PE=1 SV=3;tr|D3Z3C3|D3Z3C3_MOUSE Heparanase OS=Mus musculus OX=10090 GN=Hpse PE=1 SV=1	11703	117528	SAFQNAKLYGPDIGQPRGK	_SAFQ(Deamidation (NQ))N(Deamidation (NQ))AKLYGPDIGQ(Deamidation (NQ))PRGK_	sydney_ip_21	2	1025.52	2049.02	NA	NA	33.196	1	15211	85.522	27.481	117528
Q99LD9;D3Z487;Q8BK57	Translation initiation factor eIF-2B subunit beta	Eif2b2	sp|Q99LD9|EI2BB_MOUSE Translation initiation factor eIF-2B subunit beta OS=Mus musculus OX=10090 GN=Eif2b2 PE=1 SV=1;tr|D3Z487|D3Z487_MOUSE Translation initiation factor eIF-2B subunit beta (Fragment) OS=Mus musculus OX=10090 GN=Eif2b2 PE=1 SV=1;tr|Q8BK57|	4640	44119	FVAPEEVLPFTEGDILEK	_FVAPEEVLPFTEGDILEK_	sydney_ip_19	2	1017.03	2032.04	-4.3138	-0.0043872	41.208	0.94741	20056	119.17	84.418	44119
P0C6F1;D3Z667	Dynein heavy chain 2, axonemal	Dnah2	sp|P0C6F1|DYH2_MOUSE Dynein heavy chain 2, axonemal OS=Mus musculus OX=10090 GN=Dnah2 PE=1 SV=1;tr|D3Z667|D3Z667_MOUSE Dynein heavy chain 2, axonemal OS=Mus musculus OX=10090 GN=Dnah2 PE=1 SV=1	6983	67927	IRMNAAMAQLQEK	_IRM(Oxidation (M))N(Deamidation (NQ))AAM(Oxidation (M))AQ(Deamidation (NQ))LQ(Deamidation (NQ))EK_	sydney_ip_30	2	769.863	1537.71	2.4777	0.0019075	10.035	0.33346	2804	53.751	17.356	67927
Q9Z2Y3;Q8C655;E9Q0I8;E9Q0I7;D3Z6A7;Q9Z2Y3-3;Q9Z2Y3-2	Homer protein homolog 1	Homer1	sp|Q9Z2Y3|HOME1_MOUSE Homer protein homolog 1 OS=Mus musculus OX=10090 GN=Homer1 PE=1 SV=2;tr|Q8C655|Q8C655_MOUSE Uncharacterized protein (Fragment) OS=Mus musculus OX=10090 GN=Homer1 PE=2 SV=1;tr|E9Q0I8|E9Q0I8_MOUSE Homer protein homolog 1 OS=Mus musculus	8415	83568	LKQEIDNAR	_LKQ(Deamidation (NQ))EIDNAR_	sydney_ip_06	2	544.291	1086.57	NA	NA	8.1344	1	1776	93.429	22.086	83568
D3Z741		4930444G20Rik	tr|D3Z741|D3Z741_MOUSE RIKEN cDNA 4930444G20 gene OS=Mus musculus OX=10090 GN=4930444G20Rik PE=1 SV=1	11055	111367	QPGLEMKPEASGIGQKR	_Q(Deamidation (NQ))PGLEM(Oxidation (M))KPEASGIGQ(Deamidation (NQ))KR_	sydney_ip_19	3	615.312	1842.91	0.089741	5.5219e-05	13.058	0.96186	4752	44.294	16.651	111367
Q8C525;D3Z742	Protein MB21D2	Mb21d2	sp|Q8C525|M21D2_MOUSE Protein MB21D2 OS=Mus musculus OX=10090 GN=Mb21d2 PE=1 SV=1;tr|D3Z742|D3Z742_MOUSE Protein MB21D2 OS=Mus musculus OX=10090 GN=Mb21d2 PE=1 SV=1	3086	30091	EGVVDLDLDELNVYAR	_EGVVDLDLDELNVYAR_	sydney_ip_28	2	910.457	1818.9	-2.6955	-0.0024542	37.841	1.169	17739	89.382	66.601	30091
D3Z780		Eif2b4	tr|D3Z780|D3Z780_MOUSE Translation initiation factor eIF-2B subunit delta OS=Mus musculus OX=10090 GN=Eif2b4 PE=1 SV=1	6025	57964	HQVVEEQMNTGSLMR	_(Acetyl (Protein N-term))HQ(Deamidation (NQ))VVEEQMNTGSLM(Oxidation (M))R_	sydney_ip_12	2	909.411	1816.81	0.5535	0.00050336	17.031	0.52215	5641	44.765	11.676	57964
P61957;Q9Z172;G3UZX6;H7BWX9;D3Z794;G3UZ60;G3UWI9;G3UWX9;G3UZA7;Q9Z172-2	Small ubiquitin-related modifier 2;Small ubiquitin-related modifier 3;Small ubiquitin-related modifier	Sumo2;Sumo3	sp|P61957|SUMO2_MOUSE Small ubiquitin-related modifier 2 OS=Mus musculus OX=10090 GN=Sumo2 PE=1 SV=1;sp|Q9Z172|SUMO3_MOUSE Small ubiquitin-related modifier 3 OS=Mus musculus OX=10090 GN=Sumo3 PE=1 SV=1;tr|G3UZX6|G3UZX6_MOUSE Small ubiquitin-related modifie	13949	140957	VAGQDGSVVQFK	_VAGQDGSVVQFK_	sydney_ip_30	2	617.825	1233.64	-2.8882	-0.0017844	15.63	0.83426	5716	132.39	87.43	140957
D3Z7I3		Sox13	tr|D3Z7I3|D3Z7I3_MOUSE Transcription factor SOX-13 OS=Mus musculus OX=10090 GN=Sox13 PE=4 SV=1	9991	98037	MVNCTIKSEEK	_(Acetyl (Protein N-term))M(Oxidation (M))VNCTIKSEEK_	sydney_ip_11	2	698.826	1395.64	-3.3571	-0.002346	16.626	0.62109	5769	86.67	14.978	98037
Q80YR5;D6RJ78;D6RHP9;Q3UGR1;Q6A0C0	Scaffold attachment factor B2	Safb2;mKIAA0138	sp|Q80YR5|SAFB2_MOUSE Scaffold attachment factor B2 OS=Mus musculus OX=10090 GN=Safb2 PE=1 SV=2;tr|D6RJ78|D6RJ78_MOUSE Scaffold attachment factor B2 OS=Mus musculus OX=10090 GN=Safb2 PE=1 SV=1;tr|D6RHP9|D6RHP9_MOUSE Scaffold attachment factor B2 OS=Mus mus	3978	37973	EYVAAQLGQLPAQLLK	_EYVAAQLGQLPAQLLK_	sydney_ip_31	2	871.496	1740.98	-0.64171	-0.00055925	36.675	0.46729	17297	128.28	109.73	37973
Q99NI3;D6RI26	General transcription factor II-I repeat domain-containing protein 2	Gtf2ird2	sp|Q99NI3|GT2D2_MOUSE General transcription factor II-I repeat domain-containing protein 2 OS=Mus musculus OX=10090 GN=Gtf2ird2 PE=2 SV=1;tr|D6RI26|D6RI26_MOUSE General transcription factor II-I repeat domain-containing protein 2 OS=Mus musculus OX=10090 G	9749	95974	MAQVAVTTQPTDEPSDGR	_(Acetyl (Protein N-term))M(Oxidation (M))AQ(Deamidation (NQ))VAVTTQ(Deamidation (NQ))PTDEPSDGR_	sydney_ip_25	2	981.933	1961.85	3.7198	0.0036526	9.0821	0.93283	2203	57.019	23.795	95974
Q8C5L6;D6RI67	Inositol polyphosphate 5-phosphatase K	Inpp5k	sp|Q8C5L6|INP5K_MOUSE Inositol polyphosphate 5-phosphatase K OS=Mus musculus OX=10090 GN=Inpp5k PE=1 SV=2;tr|D6RI67|D6RI67_MOUSE Inositol polyphosphate 5-phosphatase K OS=Mus musculus OX=10090 GN=Inpp5k PE=4 SV=1	10885	110036	QHGDRNTPGYREGIMSAVSLR	_(Acetyl (Protein N-term))Q(Deamidation (NQ))HGDRN(Deamidation (NQ))TPGYREGIM(Oxidation (M))SAVSLR_	sydney_ip_19	2	1202.57	2403.12	0.15038	0.00018085	15.086	0.40646	5634	64.65	8.9265	110036
D7NVX4			tr|D7NVX4|D7NVX4_MOUSE Somatostatin receptor subtype 5 variant 1 OS=Mus musculus OX=10090 PE=2 SV=1	13843	139991	TVTNVYIQTR	_TVTN(Deamidation (NQ))VYIQ(Deamidation (NQ))TR_	sydney_ip_05	2	598.812	1195.61	-0.84448	-0.00050568	19.556	1.7865	7815	107.29	40.496	139991
Q496R9;Q496R8;Q496S0;E0CXK7;E9QM91;P50207;P70217;Q62424	Homeobox protein Hox-C13;Homeobox protein Hox-D13;Homeobox protein Hox-A13	Hoxa13;Hoxc13;Hoxd13	tr|Q496R9|Q496R9_MOUSE Hoxa13 protein OS=Mus musculus OX=10090 GN=Hoxa13 PE=2 SV=1;tr|Q496R8|Q496R8_MOUSE Hoxa13 protein OS=Mus musculus OX=10090 GN=Hoxa13 PE=2 SV=1;tr|Q496S0|Q496S0_MOUSE Homeobox protein Hox-A13 OS=Mus musculus OX=10090 GN=Hoxa13 PE=2 SV	11218	112975	QVTIWFQNRR	_QVTIWFQ(Deamidation (NQ))N(Deamidation (NQ))RR_	sydney_ip_27	3	450.57	1348.69	-0.45417	-0.00020464	15.18	0.16078	5715	42.743	11.146	112975
E0CYJ0		Mob4	tr|E0CYJ0|E0CYJ0_MOUSE MOB-like protein phocein (Fragment) OS=Mus musculus OX=10090 GN=Mob4 PE=1 SV=1	9786	96375	MDSTLAVQQYIQQNIR	_(Acetyl (Protein N-term))MDSTLAVQQ(Deamidation (NQ))YIQ(Deamidation (NQ))QNIR_	sydney_ip_05	2	976.475	1950.94	NA	NA	17.419	1	6587	47.302	11.591	96375
E0CZ36		Phf21a	tr|E0CZ36|E0CZ36_MOUSE PHD finger protein 21A (Fragment) OS=Mus musculus OX=10090 GN=Phf21a PE=1 SV=1	9802	96486	MELQTLQEALKVEI	_(Acetyl (Protein N-term))M(Oxidation (M))ELQ(Deamidation (NQ))TLQ(Deamidation (NQ))EALKVEI_	sydney_ip_16	2	852.934	1703.85	3.4821	0.00297	25.699	0.46393	10652	54.608	7.0488	96486
Q91ZT5;E0CZ69;Q3UY56;F8WGX0;Q91ZT5-4;Q91ZT5-3;Q91ZT5-2	FYVE, RhoGEF and PH domain-containing protein 4	Fgd4	sp|Q91ZT5|FGD4_MOUSE FYVE, RhoGEF and PH domain-containing protein 4 OS=Mus musculus OX=10090 GN=Fgd4 PE=1 SV=1;tr|E0CZ69|E0CZ69_MOUSE FYVE, RhoGEF and PH domain-containing protein 4 (Fragment) OS=Mus musculus OX=10090 GN=Fgd4 PE=1 SV=8;tr|Q3UY56|Q3UY56_MO	6202	59726	ICGSLTLQHHMLEPIQR	_ICGSLTLQHHM(Oxidation (M))LEPIQ(Deamidation (NQ))R_	sydney_ip_02	2	1025.51	2049.01	0.61304	0.00062868	29.019	1.5378	11511	76.143	8.7577	59726
P28740-1;P28740;P28740-2;F8VQ42;E0CZ72	Kinesin-like protein KIF2A;Kinesin-like protein	Kif2a	sp|P28740-1|KIF2A_MOUSE Isoform 1 of Kinesin-like protein KIF2A OS=Mus musculus OX=10090 GN=Kif2a;sp|P28740|KIF2A_MOUSE Kinesin-like protein KIF2A OS=Mus musculus OX=10090 GN=Kif2a PE=1 SV=2;sp|P28740-2|KIF2A_MOUSE Isoform 2 of Kinesin-like protein KIF2A O	6232	59996	IDILTELR	_IDILTELR_	sydney_ip_32	2	486.79	971.565	-1.0917	-0.00053143	29.797	0.60886	12978	118.89	26.708	59996
Q62083;Q80VC8;E9PUZ5;Q8C1W2;E9QAC6	PRKCA-binding protein;Galectin	Pick1	sp|Q62083|PICK1_MOUSE PRKCA-binding protein OS=Mus musculus OX=10090 GN=Pick1 PE=1 SV=2;tr|Q80VC8|Q80VC8_MOUSE Protein interacting with C kinase 1 OS=Mus musculus OX=10090 GN=Pick1 PE=1 SV=1;tr|E9PUZ5|E9PUZ5_MOUSE PRKCA-binding protein OS=Mus musculus OX=1	414	4047	AFGDVFSVIGVR	_AFGDVFSVIGVR_	sydney_ip_24	2	633.846	1265.68	-0.5893	-0.00037353	38.507	1.1372	18044	140.45	109.37	4047
Q505F5;E9PV22	Leucine-rich repeat-containing protein 47	Lrrc47	sp|Q505F5|LRC47_MOUSE Leucine-rich repeat-containing protein 47 OS=Mus musculus OX=10090 GN=Lrrc47 PE=1 SV=1;tr|E9PV22|E9PV22_MOUSE Leucine-rich repeat-containing protein 47 OS=Mus musculus OX=10090 GN=Lrrc47 PE=1 SV=1	3692	35578	ESGEGEEEVADSAR	_ESGEGEEEVADSAR_	sydney_ip_19	2	732.808	1463.6	-1.3013	-0.00095364	8.5412	0.36015	2238	124.42	104.66	35578
Q3UAB1;Q64345;Q8BPC3;Q4FJY6;E9PV48	Interferon-induced protein with tetratricopeptide repeats 3	I830012O16Rik;Ifit3	tr|Q3UAB1|Q3UAB1_MOUSE TPR_REGION domain-containing protein OS=Mus musculus OX=10090 GN=Ifit3b PE=2 SV=1;sp|Q64345|IFIT3_MOUSE Interferon-induced protein with tetratricopeptide repeats 3 OS=Mus musculus OX=10090 GN=Ifit3 PE=1 SV=1;tr|Q8BPC3|Q8BPC3_MOUSE TP	9236	91220	LSEAQAYVDK	_LSEAQ(Deamidation (NQ))AYVDK_	sydney_ip_12	2	562.777	1123.54	NA	NA	21.559	1	8013	91.783	28.729	91220
E9PV60;E9Q2M9		Wdfy4	tr|E9PV60|E9PV60_MOUSE WD repeat- and FYVE domain-containing protein 4 OS=Mus musculus OX=10090 GN=Wdfy4 PE=1 SV=1;sp|E9Q2M9|WDFY4_MOUSE WD repeat- and FYVE domain-containing protein 4 OS=Mus musculus OX=10090 GN=Wdfy4 PE=1 SV=2	8089	80009	LFTDIFR	_LFTDIFR_	sydney_ip_18	2	456.253	910.491	-0.82728	-0.00037745	31.529	0.43822	13696	122.98	42.424	80009
Q8R0X2;Q921D1;E9PV69;Q8R0X2-2	CDK2-associated and cullin domain-containing protein 1	Cacul1	sp|Q8R0X2|CACL1_MOUSE CDK2-associated and cullin domain-containing protein 1 OS=Mus musculus OX=10090 GN=Cacul1 PE=2 SV=1;tr|Q921D1|Q921D1_MOUSE 2700078E11Rik protein (Fragment) OS=Mus musculus OX=10090 GN=Cacul1 PE=2 SV=1;tr|E9PV69|E9PV69_MOUSE CDK2-assoc	12938	130312	TAPAPTSSSTININTSTSK	_TAPAPTSSSTININTSTSK_	sydney_ip_17	2	939.476	1876.94	0.66083	0.00062083	14.857	0.22557	5260	132.08	100.73	130312
E9PVM8		Ncoa4	tr|E9PVM8|E9PVM8_MOUSE Nuclear receptor coactivator 4 (Fragment) OS=Mus musculus OX=10090 GN=Ncoa4 PE=1 SV=1	9747	95968	MAQGTVSRMNTSLEQSGCYSNR	_(Acetyl (Protein N-term))M(Oxidation (M))AQ(Deamidation (NQ))GTVSRMNTSLEQ(Deamidation (NQ))SGCYSNR_	sydney_ip_17	2	1269.04	2536.06	1.4258	0.0018094	10.61	0.47158	2972	45.115	10.347	95968
E9PWW0		Vmn2r103	tr|E9PWW0|E9PWW0_MOUSE Vomeronasal 2, receptor 103 OS=Mus musculus OX=10090 GN=Vmn2r103 PE=3 SV=1	9920	97199	MPHKTVLYQYLDNQIQYNFK	_MPHKTVLYQYLDN(Deamidation (NQ))Q(Deamidation (NQ))IQ(Deamidation (NQ))YNFK_	sydney_ip_24	4	637.312	2545.22	3.3642	0.0021441	22.027	0.21592	9098	40.179	18.58	97199
E9Q585;Q3UHY0;Q5BKS1;O54716;E9Q1Q0;Q3UUI2;Q6GQW1;E9PX68		Slc4a1ap	tr|E9Q585|E9Q585_MOUSE Solute carrier family 4 (anion exchanger), member 1, adaptor protein OS=Mus musculus OX=10090 GN=Slc4a1ap PE=1 SV=1;tr|Q3UHY0|Q3UHY0_MOUSE Uncharacterized protein OS=Mus musculus OX=10090 GN=Slc4a1ap PE=2 SV=1;tr|Q5BKS1|Q5BKS1_MOUSE	14598	148087	VLDTLGLLR	_VLDTLGLLR_	sydney_ip_23	2	500.313	998.612	-1.8356	-0.00091839	30.428	0.9595	13977	114.65	42.934	148087
Q155P7;E9Q776;Q3TNJ4;Q8BV30;Q8C0X4;E9PY14;E9Q3P4		Cenpf	tr|Q155P7|Q155P7_MOUSE LEK1 OS=Mus musculus OX=10090 GN=Cenpf PE=1 SV=1;tr|E9Q776|E9Q776_MOUSE Centromere protein F OS=Mus musculus OX=10090 GN=Cenpf PE=1 SV=1;tr|Q3TNJ4|Q3TNJ4_MOUSE CENP-F_N domain-containing protein (Fragment) OS=Mus musculus OX=10090 GN	6922	67407	IQELEGQLEK	_IQ(Deamidation (NQ))ELEGQ(Deamidation (NQ))LEK_	sydney_ip_24	2	594.803	1187.59	1.6475	0.00097996	10.354	1.0484	2726	74.301	32.726	67407
Q99L28;E9PY85;Q3U5N8;G3UZF1	Probable ribosome biogenesis protein RLP24	Rsl24d1;Gm20509	sp|Q99L28|RLP24_MOUSE Probable ribosome biogenesis protein RLP24 OS=Mus musculus OX=10090 GN=Rsl24d1 PE=2 SV=1;tr|E9PY85|E9PY85_MOUSE Probable ribosome biogenesis protein RLP24 OS=Mus musculus OX=10090 GN=Rsl24d1 PE=1 SV=1;tr|Q3U5N8|Q3U5N8_MOUSE TRASH doma	3424	33395	ELTVDNSFEFEK	_ELTVDNSFEFEK_	sydney_ip_03	2	729.343	1456.67	-1.2401	-0.00090449	25.295	0.72348	10998	157.66	108.24	33395
Q7TSH7;E9PYC0	Potassium voltage-gated channel subfamily F member 1	Kcnf1	sp|Q7TSH7|KCNF1_MOUSE Potassium voltage-gated channel subfamily F member 1 OS=Mus musculus OX=10090 GN=Kcnf1 PE=1 SV=1;tr|E9PYC0|E9PYC0_MOUSE Potassium voltage-gated channel subfamily F member 1 OS=Mus musculus OX=10090 GN=Kcnf1 PE=1 SV=1	9901	97110	MMELTNVQQAVQALR	_M(Oxidation (M))MELTN(Deamidation (NQ))VQ(Deamidation (NQ))Q(Deamidation (NQ))AVQ(Deamidation (NQ))ALR_	sydney_ip_02	2	876.413	1750.81	NA	NA	23.369	1	8834	46.606	17.303	97110
Q9ERD8;Q8CEF2;Q8C2K9;E9PYG5	Gamma-parvin	Parvg	sp|Q9ERD8|PARVG_MOUSE Gamma-parvin OS=Mus musculus OX=10090 GN=Parvg PE=1 SV=2;tr|Q8CEF2|Q8CEF2_MOUSE Uncharacterized protein OS=Mus musculus OX=10090 GN=Parvg PE=2 SV=1;tr|Q8C2K9|Q8C2K9_MOUSE Uncharacterized protein OS=Mus musculus OX=10090 GN=Parvg PE=2	1702	17074	DEGLFSYPVNPEDIVNK	_DEGLFSYPVNPEDIVNK_	sydney_ip_21	2	968.47	1934.93	-3.649	-0.0035339	36.355	0.47161	16765	110.31	73.324	17074
Q9R0T8;Q8CI55;E9PYL6;Q3U6P9	Inhibitor of nuclear factor kappa-B kinase subunit epsilon	Ikbke	sp|Q9R0T8|IKKE_MOUSE Inhibitor of nuclear factor kappa-B kinase subunit epsilon OS=Mus musculus OX=10090 GN=Ikbke PE=1 SV=2;tr|Q8CI55|Q8CI55_MOUSE Ikbke protein OS=Mus musculus OX=10090 GN=Ikbke PE=2 SV=1;tr|E9PYL6|E9PYL6_MOUSE Inhibitor of nuclear factor	6368	61346	IFDQLLLDR	_IFDQLLLDR_	sydney_ip_17	2	566.822	1131.63	-2.009	-0.0011388	31.434	0.38815	15316	114.64	65.28	61346
Q14DS2;E9PZ22;Q9DA96;G3X8W1		Mroh4	tr|Q14DS2|Q14DS2_MOUSE 1700016M24Rik protein OS=Mus musculus OX=10090 GN=Mroh4 PE=2 SV=1;tr|E9PZ22|E9PZ22_MOUSE Maestro heat-like repeat family member 4 OS=Mus musculus OX=10090 GN=Mroh4 PE=1 SV=1;tr|Q9DA96|Q9DA96_MOUSE Uncharacterized protein OS=Mus muscu	7328	71953	KEQIAELLQGLFQELPNIQSK	_KEQIAELLQ(Deamidation (NQ))GLFQELPNIQSK_	sydney_ip_30	3	809.776	2426.31	-3.267	-0.0026455	25.031	0.41984	10988	42.711	14.509	71953
P62305;E9Q0W8;E9Q4F4	Small nuclear ribonucleoprotein E	Snrpe	sp|P62305|RUXE_MOUSE Small nuclear ribonucleoprotein E OS=Mus musculus OX=10090 GN=Snrpe PE=1 SV=1;tr|E9Q0W8|E9Q0W8_MOUSE Small nuclear ribonucleoprotein E OS=Mus musculus OX=10090 GN=Snrpe PE=1 SV=1;tr|E9Q4F4|E9Q4F4_MOUSE Small nuclear ribonucleoprotein E	14812	150170	VMVQPINLIFR	_VM(Oxidation (M))VQPINLIFR_	sydney_ip_30	2	673.387	1344.76	-1.041	-0.00070099	35.55	0.64817	16549	117.04	67.939	150170
Q62219;E9Q1D5;Q62219-7;Q62219-10;Q62219-9;Q62219-5;Q62219-4;Q62219-2;Q62219-3	Transforming growth factor beta-1-induced transcript 1 protein	Tgfb1i1	sp|Q62219|TGFI1_MOUSE Transforming growth factor beta-1-induced transcript 1 protein OS=Mus musculus OX=10090 GN=Tgfb1i1 PE=1 SV=2;tr|E9Q1D5|E9Q1D5_MOUSE Transforming growth factor beta-1-induced transcript 1 protein OS=Mus musculus OX=10090 GN=Tgfb1i1 PE=	1782	17929	DFLQLFAPR	_DFLQLFAPR_	sydney_ip_19	2	553.803	1105.59	0.8732	0.00048358	40.594	0.93381	19782	141.78	100.66	17929
Q5D1E7;Q5DTV4;G3X9I7;E9Q1I3	Ribonuclease ZC3H12A;Probable ribonuclease ZC3H12C	Zc3h12a;Zc3h12c;Zc3h12b	sp|Q5D1E7|ZC12A_MOUSE Endoribonuclease ZC3H12A OS=Mus musculus OX=10090 GN=Zc3h12a PE=1 SV=2;sp|Q5DTV4|ZC12C_MOUSE Probable ribonuclease ZC3H12C OS=Mus musculus OX=10090 GN=Zc3h12c PE=1 SV=2;tr|G3X9I7|G3X9I7_MOUSE Zinc finger CCCH-type-containing 12B OS=Mu	7458	73723	KQPCPYGKK	_KQ(Deamidation (NQ))PCPYGKK_	sydney_ip_05	1	1106.57	1105.56	0.81676	0.0009038	23.853	0.32701	10129	89.123	43.102	73723
Q5SU73;E9Q284;Q3UJN9	Coilin	Coil	sp|Q5SU73|COIL_MOUSE Coilin OS=Mus musculus OX=10090 GN=Coil PE=1 SV=1;tr|E9Q284|E9Q284_MOUSE Coilin OS=Mus musculus OX=10090 GN=Coil PE=1 SV=1;tr|Q3UJN9|Q3UJN9_MOUSE Coilin_N domain-containing protein OS=Mus musculus OX=10090 GN=Coil PE=2 SV=1	15343	155305	VVTDLISLIR	_VVTDLISLIR_	sydney_ip_23	2	564.853	1127.69	0.94636	0.00053455	36.788	0.68209	17366	137.84	101.45	155305
Q9D920;E9Q2W8	Loss of heterozygosity 12 chromosomal region 1 protein homolog	Loh12cr1	sp|Q9D920|BORC5_MOUSE BLOC-1-related complex subunit 5 OS=Mus musculus OX=10090 GN=Borcs5 PE=1 SV=1;tr|E9Q2W8|E9Q2W8_MOUSE BLOC-1-related complex subunit 5 OS=Mus musculus OX=10090 GN=Borcs5 PE=1 SV=1	11423	114968	RIQMGIDQTVPLMER	_RIQ(Deamidation (NQ))M(Oxidation (M))GIDQTVPLM(Oxidation (M))ER_	sydney_ip_30	2	910.456	1818.9	1.2173	0.0011083	15.493	0.37434	5610	45.359	22.123	114968
G3UYA7;E9Q4E4		Dennd2c	tr|G3UYA7|G3UYA7_MOUSE DENN domain-containing protein 2C OS=Mus musculus OX=10090 GN=Dennd2c PE=1 SV=1;tr|E9Q4E4|E9Q4E4_MOUSE DENN domain-containing protein 2C OS=Mus musculus OX=10090 GN=Dennd2c PE=1 SV=1	6005	57773	HPTGNMDVGFTR	_HPTGN(Deamidation (NQ))M(Oxidation (M))DVGFTR_	sydney_ip_01	2	674.801	1347.59	3.2163	0.0021703	10.889	0.8762	3213	103.42	21.141	57773
M0QWR4;J3QP73;M0QWS9;E9Q4G9;L7N2C4		Gm21312;Gm20765;Gm4340;Gm6763	tr|M0QWR4|M0QWR4_MOUSE Predicted gene, 20765 OS=Mus musculus OX=10090 GN=Gm21293 PE=4 SV=1;tr|J3QP73|J3QP73_MOUSE Predicted gene 6763 OS=Mus musculus OX=10090 GN=Gm6763 PE=4 SV=1;tr|M0QWS9|M0QWS9_MOUSE Predicted gene 4340 OS=Mus musculus OX=10090 GN=Gm4340	9145	90346	LQQQQQQQKQKQQQQQQK	_LQQQQQQ(Deamidation (NQ))QKQKQQ(Deamidation (NQ))Q(Deamidation (NQ))Q(Deamidation (NQ))QQ(Deamidation (NQ))K_	sydney_ip_05	2	1157.57	2313.12	NA	NA	23.332	1	9872	55.839	13.743	90346
P06240;Q3TLX4;E9Q696	Proto-oncogene tyrosine-protein kinase LCK;Non-specific protein-tyrosine kinase	Lck	sp|P06240|LCK_MOUSE Proto-oncogene tyrosine-protein kinase LCK OS=Mus musculus OX=10090 GN=Lck PE=1 SV=4;tr|Q3TLX4|Q3TLX4_MOUSE Non-specific protein-tyrosine kinase (Fragment) OS=Mus musculus OX=10090 GN=Lck PE=2 SV=1;tr|E9Q696|E9Q696_MOUSE Tyrosine-protei	8462	83980	LLDMAAQIAEGMAFIEEQNYIHR	_LLDM(Oxidation (M))AAQ(Deamidation (NQ))IAEGMAFIEEQ(Deamidation (NQ))NYIHR_	sydney_ip_24	2	1341.13	2680.25	-0.073742	-9.8898e-05	30.473	0.32843	13886	61.167	11.066	83980
Q7TNC4;E9Q715;Q3U5L2;Q05CX5;Q3UGK2;Q7TNC4-2;Q7TNC4-3;Q7TNC4-4	Putative RNA-binding protein Luc7-like 2	Luc7l2	sp|Q7TNC4|LC7L2_MOUSE Putative RNA-binding protein Luc7-like 2 OS=Mus musculus OX=10090 GN=Luc7l2 PE=1 SV=1;tr|E9Q715|E9Q715_MOUSE Putative RNA-binding protein Luc7-like 2 OS=Mus musculus OX=10090 GN=Luc7l2 PE=1 SV=1;tr|Q3U5L2|Q3U5L2_MOUSE Uncharacterized	14244	144558	VEQLGAEGNVEESQK	_VEQLGAEGNVEESQK_	sydney_ip_08	2	808.892	1615.77	-0.65876	-0.00053286	11.084	0.38525	2930	110.29	79.253	144558
Q9CVD2;F6TRN1;F6T5L3;E9Q717;Q810M8	Ataxin-3	Atxn3	sp|Q9CVD2|ATX3_MOUSE Ataxin-3 OS=Mus musculus OX=10090 GN=Atxn3 PE=1 SV=2;tr|F6TRN1|F6TRN1_MOUSE Ataxin-3 (Fragment) OS=Mus musculus OX=10090 GN=Atxn3 PE=1 SV=1;tr|F6T5L3|F6T5L3_MOUSE Ataxin-3 (Fragment) OS=Mus musculus OX=10090 GN=Atxn3 PE=1 SV=1;tr|E9Q71	11263	113418	RAIQLSMQGSSR	_RAIQ(Deamidation (NQ))LSM(Oxidation (M))Q(Deamidation (NQ))GSSR_	sydney_ip_25	2	676.335	1350.66	1.7132	0.0011587	23.214	0.68309	9594	54.066	15.312	113418
Q6IMK8;E9Q745		1600015I10Rik	tr|Q6IMK8|Q6IMK8_MOUSE Amine oxidase OS=Mus musculus OX=10090 PE=3 SV=1;tr|E9Q745|E9Q745_MOUSE Amine oxidase OS=Mus musculus OX=10090 GN=Doxl1 PE=3 SV=1	9208	91006	LRPSSGLQILNVHFR	_LRPSSGLQ(Deamidation (NQ))ILNVHFR_	sydney_ip_22	3	579.997	1736.97	3.9738	0.0023048	38.951	1.3636	18521	66.784	41.829	91006
Q3V1B8;Q3TRU1;Q3UTX9;E9Q7N6		Gal3st4	tr|Q3V1B8|Q3V1B8_MOUSE Galactose-3-O-sulfotransferase 4 OS=Mus musculus OX=10090 GN=Gal3st4 PE=1 SV=1;tr|Q3TRU1|Q3TRU1_MOUSE Uncharacterized protein (Fragment) OS=Mus musculus OX=10090 GN=Gal3st4 PE=2 SV=1;tr|Q3UTX9|Q3UTX9_MOUSE Uncharacterized protein OS=	14658	148630	VLGYVLQSGLNQK	_VLGYVLQ(Deamidation (NQ))SGLN(Deamidation (NQ))QK_	sydney_ip_24	2	710.888	1419.76	-0.85341	-0.00060668	21.332	0.47273	8653	74.269	38.92	148630
E9QA23		Zfp644	tr|E9QA23|E9QA23_MOUSE Zinc finger protein 644 OS=Mus musculus OX=10090 GN=Zfp644 PE=1 SV=1	8385	83247	LISQNLAIDCKQK	_(Acetyl (Protein N-term))LISQ(Deamidation (NQ))N(Deamidation (NQ))LAIDCKQK_	sydney_ip_28	2	787.908	1573.8	NA	NA	22.122	1	9493	41.117	17.128	83247
Q3UMQ8;E9QJT2	H/ACA ribonucleoprotein complex non-core subunit NAF1	Naf1	sp|Q3UMQ8|NAF1_MOUSE H/ACA ribonucleoprotein complex non-core subunit NAF1 OS=Mus musculus OX=10090 GN=Naf1 PE=1 SV=2;tr|E9QJT2|E9QJT2_MOUSE H/ACA ribonucleoprotein complex non-core subunit NAF1 OS=Mus musculus OX=10090 GN=Naf1 PE=1 SV=1	6371	61369	IFEIFGPVAHPFYVLR	_IFEIFGPVAHPFYVLR_	sydney_ip_24	3	635.686	1904.03	0.86603	0.00055052	41.724	0.27493	19589	85.457	60.136	61369
Q9WVL2;Q9QXJ2;Q6P1X8;Q8CD97;Q3U5W1;E9QJX9;Q9QZE4;Q3UDU1	Signal transducer and activator of transcription 2;Signal transducer and activator of transcription	Stat2	sp|Q9WVL2|STAT2_MOUSE Signal transducer and activator of transcription 2 OS=Mus musculus OX=10090 GN=Stat2 PE=1 SV=1;tr|Q9QXJ2|Q9QXJ2_MOUSE Signal transducer and activator of transcription OS=Mus musculus OX=10090 GN=Stat2 PE=1 SV=1;tr|Q6P1X8|Q6P1X8_MOUSE	3896	37457	EVLQSLPLTEIIR	_EVLQSLPLTEIIR_	sydney_ip_22	2	755.946	1509.88	-1.1667	-0.000882	38.79	0.52879	18461	121.36	57.32	37457
Q80VM3;E9QLU4	Tetratricopeptide repeat protein 29	Ttc29	sp|Q80VM3|TTC29_MOUSE Tetratricopeptide repeat protein 29 OS=Mus musculus OX=10090 GN=Ttc29 PE=2 SV=1;tr|E9QLU4|E9QLU4_MOUSE Tetratricopeptide repeat protein 29 OS=Mus musculus OX=10090 GN=Ttc29 PE=1 SV=1	9873	96851	MLENKDYKQAIK	_M(Oxidation (M))LENKDYKQ(Deamidation (NQ))AIK_	sydney_ip_09	2	749.385	1496.75	2.5357	0.0019003	17.684	0.88477	5992	104.2	15.169	96851
E9QMA6		Traf5	tr|E9QMA6|E9QMA6_MOUSE TNF receptor-associated factor OS=Mus musculus OX=10090 GN=Traf5 PE=1 SV=2	7402	73173	KMAAADSAIQHATNPMSR	_KMAAADSAIQ(Deamidation (NQ))HATN(Deamidation (NQ))PMSR_	sydney_ip_12	2	951.446	1900.88	-1.1278	-0.001073	16.641	0.61633	5500	84.169	33.876	73173
Q6PA06;E9QND8;Q8BYP9;Q6PA06-2	Atlastin-2	Atl2	sp|Q6PA06|ATLA2_MOUSE Atlastin-2 OS=Mus musculus OX=10090 GN=Atl2 PE=1 SV=1;tr|E9QND8|E9QND8_MOUSE Atlastin-2 OS=Mus musculus OX=10090 GN=Atl2 PE=1 SV=1;tr|Q8BYP9|Q8BYP9_MOUSE GB1/RHD3-type G domain-containing protein OS=Mus musculus OX=10090 GN=Atl2 PE=2	10391	104929	NLVPLLLAPENLVEK	_NLVPLLLAPENLVEK_	sydney_ip_19	2	831.495	1660.98	-3.4368	-0.0028577	42.442	0.18467	20649	98.803	68.239	104929
E9QP87		Mlc1	tr|E9QP87|E9QP87_MOUSE Membrane protein MLC1 OS=Mus musculus OX=10090 GN=Mlc1 PE=1 SV=1	9930	97310	MPVSSAMTREGQFR	_(Acetyl (Protein N-term))M(Oxidation (M))PVSSAM(Oxidation (M))TREGQ(Deamidation (NQ))FR_	sydney_ip_23	2	836.377	1670.74	NA	NA	15.477	1	5651	47.261	19.779	97310
P50172;F2Z3U6;Q3TJI8	Corticosteroid 11-beta-dehydrogenase isozyme 1	Hsd11b1	sp|P50172|DHI1_MOUSE Corticosteroid 11-beta-dehydrogenase isozyme 1 OS=Mus musculus OX=10090 GN=Hsd11b1 PE=1 SV=3;tr|F2Z3U6|F2Z3U6_MOUSE Corticosteroid 11-beta-dehydrogenase isozyme 1 (Fragment) OS=Mus musculus OX=10090 GN=Hsd11b1 PE=1 SV=2;tr|Q3TJI8|Q3TJI	4000	38228	FALDGFFSTIR	_FALDGFFSTIR_	sydney_ip_20	2	637.332	1272.65	-0.68191	-0.0004346	40.146	0.48066	19527	179.37	142.68	38228
Q496Q4;Q496Q3;F2Z3W8;Q9R0N6-2;Q9R0N6	Synaptotagmin-8	Syt8	tr|Q496Q4|Q496Q4_MOUSE Syt8 protein OS=Mus musculus OX=10090 GN=Syt8 PE=2 SV=1;tr|Q496Q3|Q496Q3_MOUSE Syt8 protein OS=Mus musculus OX=10090 GN=Syt8 PE=2 SV=1;tr|F2Z3W8|F2Z3W8_MOUSE Synaptotagmin-8 OS=Mus musculus OX=10090 GN=Syt8 PE=4 SV=1;sp|Q9R0N6-2|SYT8	6941	67553	IQLMLNQRK	_IQ(Deamidation (NQ))LM(Oxidation (M))LN(Deamidation (NQ))Q(Deamidation (NQ))RK_	sydney_ip_30	2	581.81	1161.61	-0.34411	-0.00020021	19.737	0.58393	8032	48.756	6.4431	67553
Q9R1C6;F2Z490;Q8C8R9	Diacylglycerol kinase epsilon	Dgke	sp|Q9R1C6|DGKE_MOUSE Diacylglycerol kinase epsilon OS=Mus musculus OX=10090 GN=Dgke PE=1 SV=1;tr|F2Z490|F2Z490_MOUSE Diacylglycerol kinase epsilon OS=Mus musculus OX=10090 GN=Dgke PE=1 SV=1;tr|Q8C8R9|Q8C8R9_MOUSE Uncharacterized protein (Fragment) OS=Mus m	6705	64994	ILLNPVQVFDVTK	_ILLNPVQVFDVTK_	sydney_ip_31	2	743.437	1484.86	-1.1417	-0.00084879	39.832	0.40101	18779	101.3	53.589	64994
Q8C6R9;F6QNN0;J3QNE4		E230008N13Rik	tr|Q8C6R9|Q8C6R9_MOUSE DUF4455 domain-containing protein OS=Mus musculus OX=10090 GN=Ccdc180 PE=2 SV=1;tr|F6QNN0|F6QNN0_MOUSE Coiled-coil domain-containing 180 (Fragment) OS=Mus musculus OX=10090 GN=Ccdc180 PE=4 SV=1;tr|J3QNE4|J3QNE4_MOUSE Coiled-coil doma	7875	78311	LEEMQKNQEMLQSVR	_LEEM(Oxidation (M))QKN(Deamidation (NQ))Q(Deamidation (NQ))EM(Oxidation (M))LQSVR_	sydney_ip_02	2	948.938	1895.86	NA	NA	20.294	1	7401	53.211	11.21	78311
F6ZTK6;F6QRT3;G3UW79;Q924M1;F7BAT9;Q9D0T2	Dual specificity protein phosphatase 12	Dusp12	tr|F6ZTK6|F6ZTK6_MOUSE Dual-specificity protein phosphatase 12 (Fragment) OS=Mus musculus OX=10090 GN=Dusp12 PE=1 SV=1;tr|F6QRT3|F6QRT3_MOUSE Dual-specificity protein phosphatase 12 (Fragment) OS=Mus musculus OX=10090 GN=Dusp12 PE=1 SV=1;tr|G3UW79|G3UW79_M	12204	122327	SLFVPALDKPETDLLSHLDR	_SLFVPALDKPETDLLSHLDR_	sydney_ip_20	4	567.307	2265.2	-0.47504	-0.00026949	34.893	0.58695	16995	117.55	103.53	122327
P70699;F6R5R5	Lysosomal alpha-glucosidase	Gaa	sp|P70699|LYAG_MOUSE Lysosomal alpha-glucosidase OS=Mus musculus OX=10090 GN=Gaa PE=1 SV=2;tr|F6R5R5|F6R5R5_MOUSE Lysosomal alpha-glucosidase (Fragment) OS=Mus musculus OX=10090 GN=Gaa PE=1 SV=1	10191	102917	NHNDLNSVPQEPYR	_NHNDLNSVPQEPYR_	sydney_ip_27	2	841.898	1681.78	0.63882	0.00053783	12.734	0.23526	4417	117.14	84.816	102917
Q68FD7;F6RJ64	Folliculin-interacting protein 1	Fnip1	sp|Q68FD7|FNIP1_MOUSE Folliculin-interacting protein 1 OS=Mus musculus OX=10090 GN=Fnip1 PE=1 SV=1;tr|F6RJ64|F6RJ64_MOUSE Folliculin-interacting protein 1 (Fragment) OS=Mus musculus OX=10090 GN=Fnip1 PE=1 SV=1	6639	64249	ILDALTEFR	_ILDALTEFR_	sydney_ip_18	2	539.301	1076.59	0.44221	0.00023848	29.956	0.33799	12826	150.88	77.558	64249
Q9CXS4;F6SS03	Centromere protein V	Cenpv	sp|Q9CXS4|CENPV_MOUSE Centromere protein V OS=Mus musculus OX=10090 GN=Cenpv PE=1 SV=2;tr|F6SS03|F6SS03_MOUSE Centromere protein V (Fragment) OS=Mus musculus OX=10090 GN=Cenpv PE=1 SV=1	8593	85325	LLLDTFEYQGLVK	_LLLDTFEYQGLVK_	sydney_ip_27	2	769.927	1537.84	-0.41643	-0.00032062	36.518	0.40706	17558	125.97	89.444	85325
Q61493;F6T1D2	DNA polymerase zeta catalytic subunit;DNA polymerase	Rev3l	sp|Q61493|REV3L_MOUSE DNA polymerase zeta catalytic subunit OS=Mus musculus OX=10090 GN=Rev3l PE=1 SV=3;tr|F6T1D2|F6T1D2_MOUSE DNA polymerase zeta catalytic subunit (Fragment) OS=Mus musculus OX=10090 GN=Rev3l PE=1 SV=1	11009	111034	QLVQAWLQAK	_Q(Deamidation (NQ))LVQ(Deamidation (NQ))AWLQAK_	sydney_ip_28	2	593.827	1185.64	-1.6889	-0.0010029	11.044	0.47649	3496	113.14	20.949	111034
F6T4B9		Vti1b	tr|F6T4B9|F6T4B9_MOUSE Vesicle transport through interaction with t-SNAREs homolog 1B (Fragment) OS=Mus musculus OX=10090 GN=Vti1b PE=1 SV=1	10783	109146	QEANETLAEMEEELR	_(Acetyl (Protein N-term))Q(Deamidation (NQ))EAN(Deamidation (NQ))ETLAEM(Oxidation (M))EEELR_	sydney_ip_30	2	926.394	1850.77	2.9421	0.0027255	12.093	0.665	3814	55.806	34.557	109146
F6W963		Hoxd8	tr|F6W963|F6W963_MOUSE Homeobox protein Hox-D8 OS=Mus musculus OX=10090 GN=Hoxd8 PE=3 SV=2	9826	96574	MFPWMRPQAAPGR	_(Acetyl (Protein N-term))M(Oxidation (M))FPWM(Oxidation (M))RPQ(Deamidation (NQ))AAPGR_	sydney_ip_21	2	810.377	1618.74	3.7511	0.0030398	12.306	0.11999	3826	45.997	21.925	96574
F6Y765		Whsc1	tr|F6Y765|F6Y765_MOUSE Histone-lysine N-methyltransferase NSD2 (Fragment) OS=Mus musculus OX=10090 GN=Nsd2 PE=1 SV=1	2223	22409	DNHRQNGQNKLLQGYR	_DNHRQ(Deamidation (NQ))N(Deamidation (NQ))GQ(Deamidation (NQ))N(Deamidation (NQ))KLLQGYR_	sydney_ip_17	2	972.962	1943.91	-2.8931	-0.0028148	32.67	0.25803	16071	55.401	15.385	22409
Q8CFW7;F6YZ61;Q8CFW7-2	Coiled-coil and C2 domain-containing protein 2A	Cc2d2a	sp|Q8CFW7|C2D2A_MOUSE Coiled-coil and C2 domain-containing protein 2A OS=Mus musculus OX=10090 GN=Cc2d2a PE=1 SV=1;tr|F6YZ61|F6YZ61_MOUSE Coiled-coil and C2 domain-containing protein 2A (Fragment) OS=Mus musculus OX=10090 GN=Cc2d2a PE=1 SV=2;sp|Q8CFW7-2|C2	8744	86615	LLVNIIR	_LLVN(Deamidation (NQ))IIR_	sydney_ip_17	2	421.279	840.543	-0.16383	-6.9018e-05	30.39	0.5687	14664	155.88	13.898	86615
Q09XV5;F7AL76	Chromodomain-helicase-DNA-binding protein 8	Chd8	sp|Q09XV5|CHD8_MOUSE Chromodomain-helicase-DNA-binding protein 8 OS=Mus musculus OX=10090 GN=Chd8 PE=1 SV=1;tr|F7AL76|F7AL76_MOUSE Chromodomain-helicase-DNA-binding protein 8 (Fragment) OS=Mus musculus OX=10090 GN=Chd8 PE=1 SV=2	9914	97161	MNYMQNHQAGASAASLSR	_M(Oxidation (M))NYM(Oxidation (M))Q(Deamidation (NQ))NHQ(Deamidation (NQ))AGASAASLSR_	sydney_ip_13	3	657.616	1969.83	2.7565	0.0018127	9.196	0.23991	2154	41.695	20.237	97161
Q8BG51;Q8BG51-2;Q7TPW0;F7ASU3;Q8BG51-3;Q8BG51-4	Mitochondrial Rho GTPase 1	Rhot1	sp|Q8BG51|MIRO1_MOUSE Mitochondrial Rho GTPase 1 OS=Mus musculus OX=10090 GN=Rhot1 PE=1 SV=1;sp|Q8BG51-2|MIRO1_MOUSE Isoform 2 of Mitochondrial Rho GTPase 1 OS=Mus musculus OX=10090 GN=Rhot1;tr|Q7TPW0|Q7TPW0_MOUSE Arht1 protein (Fragment) OS=Mus musculus O	13192	132941	TGVLQSLLGR	_TGVLQSLLGR_	sydney_ip_32	2	522.314	1042.61	NA	NA	30.342	1	13304	105.4	36.94	132941
F8VPU2;Q80VF7;Q8R2X2;Q8K2R0	FERM, RhoGEF and pleckstrin domain-containing protein 1	Farp1	sp|F8VPU2|FARP1_MOUSE FERM, ARHGEF and pleckstrin domain-containing protein 1 OS=Mus musculus OX=10090 GN=Farp1 PE=1 SV=1;tr|Q80VF7|Q80VF7_MOUSE Farp1 protein (Fragment) OS=Mus musculus OX=10090 GN=Farp1 PE=2 SV=1;tr|Q8R2X2|Q8R2X2_MOUSE Farp1 protein (Frag	2087	21133	DLIGIDNLVTPGR	_DLIGIDNLVTPGR_	sydney_ip_29	2	691.886	1381.76	0.0095391	6.6e-06	35.017	0.33526	16924	123.8	86.325	21133
Q05909;F8VQD7	Receptor-type tyrosine-protein phosphatase gamma;Protein-tyrosine-phosphatase	Ptprg	sp|Q05909|PTPRG_MOUSE Receptor-type tyrosine-protein phosphatase gamma OS=Mus musculus OX=10090 GN=Ptprg PE=1 SV=1;tr|F8VQD7|F8VQD7_MOUSE Receptor-type tyrosine-protein phosphatase gamma OS=Mus musculus OX=10090 GN=Ptprg PE=1 SV=1	4544	43006	FSEDSKFITVNPAEKNTSGMLSRPSPGR	_FSEDSKFITVN(Deamidation (NQ))PAEKNTSGMLSRPSPGR_	sydney_ip_15	3	1018.5	3052.49	-3.1199	-0.0031776	41.983	0.29736	17869	53.475	23.451	43006
P56135;F8WHP8	ATP synthase subunit f, mitochondrial	Atp5j2	sp|P56135|ATPK_MOUSE ATP synthase subunit f, mitochondrial OS=Mus musculus OX=10090 GN=Atp5mf PE=1 SV=3;tr|F8WHP8|F8WHP8_MOUSE ATP synthase, H+-transporting, mitochondrial F0 complex, subunit F2 OS=Mus musculus OX=10090 GN=Atp5j2 PE=1 SV=1	1804	18237	DFTPSGIAGAFR	_DFTPSGIAGAFR_	sydney_ip_29	2	619.812	1237.61	NA	NA	29.927	1	14122	161.79	113.51	18237
Q5H8B9;F8WHZ0	FRAS1-related extracellular matrix protein 3	Frem3	sp|Q5H8B9|FREM3_MOUSE FRAS1-related extracellular matrix protein 3 OS=Mus musculus OX=10090 GN=Frem3 PE=2 SV=2;tr|F8WHZ0|F8WHZ0_MOUSE FRAS1-related extracellular matrix protein 3 OS=Mus musculus OX=10090 GN=Frem3 PE=4 SV=1	10583	107035	NTNDLMLSFIVEDKPK	_NTNDLM(Oxidation (M))LSFIVEDKPK_	sydney_ip_27	2	940.477	1878.94	3.0642	0.0028818	31.35	0.66572	14824	78.692	10.156	107035
Q8BRH4;Q8BZX5;G3UY45;F8WI37;Q8BRH4-2	Histone-lysine N-methyltransferase 2C;Histone-lysine N-methyltransferase	Kmt2c	sp|Q8BRH4|KMT2C_MOUSE Histone-lysine N-methyltransferase 2C OS=Mus musculus OX=10090 GN=Kmt2c PE=1 SV=2;tr|Q8BZX5|Q8BZX5_MOUSE Uncharacterized protein (Fragment) OS=Mus musculus OX=10090 GN=Kmt2c PE=2 SV=2;tr|G3UY45|G3UY45_MOUSE Histone-lysine N-methyltran	10951	110691	QLEQIRKQQK	_Q(Deamidation (NQ))LEQ(Deamidation (NQ))IRKQ(Deamidation (NQ))Q(Deamidation (NQ))K_	sydney_ip_19	2	651.849	1301.68	-3.1751	-0.0020697	22.936	0.76569	10081	66.299	9.383	110691
Q9Z2C9;G3UYB7;I6L9A6;G3V027	Myotubularin-related protein 7	Mtmr7	sp|Q9Z2C9|MTMR7_MOUSE Myotubularin-related protein 7 OS=Mus musculus OX=10090 GN=Mtmr7 PE=1 SV=2;tr|G3UYB7|G3UYB7_MOUSE Myotubularin-related protein 7 (Fragment) OS=Mus musculus OX=10090 GN=Mtmr7 PE=1 SV=1;tr|I6L9A6|I6L9A6_MOUSE Mtmr7 protein OS=Mus muscul	14047	142261	VCDSYPTELYVPR	_VCDSYPTELYVPR_	sydney_ip_24	2	799.88	1597.74	0.048864	3.9085e-05	24.198	0.22055	10403	96.015	68.866	142261
G3UYQ4		Ak9	tr|G3UYQ4|G3UYQ4_MOUSE Adenylate kinase 9 OS=Mus musculus OX=10090 GN=Ak9 PE=1 SV=2	9100	89925	LQKFMRSPMQYWNQK	_LQ(Deamidation (NQ))KFM(Oxidation (M))RSPM(Oxidation (M))QYWN(Deamidation (NQ))Q(Deamidation (NQ))K_	sydney_ip_01	2	1010.47	2018.92	-3.6256	-0.0036636	15.555	1.4017	5793	55.353	15.772	89925
G3UYU0		Mex3a	tr|G3UYU0|G3UYU0_MOUSE Mex3 RNA-binding family member A OS=Mus musculus OX=10090 GN=Mex3a PE=1 SV=1	12404	124147	SPATSAGPEQLTGLPR	_SPATSAGPEQLTGLPR_	sydney_ip_27	2	791.415	1580.82	1.0554	0.00083525	20.454	0.36648	8665	114.72	56.129	124147
P62858;G3UYV7	40S ribosomal protein S28	Rps28	sp|P62858|RS28_MOUSE 40S ribosomal protein S28 OS=Mus musculus OX=10090 GN=Rps28 PE=1 SV=1;tr|G3UYV7|G3UYV7_MOUSE 40S ribosomal protein S28 (Fragment) OS=Mus musculus OX=10090 GN=Rps28 PE=1 SV=1	3017	29592	EGDVLTLLESER	_EGDVLTLLESER_	sydney_ip_27	2	680.851	1359.69	-0.58878	-0.00040087	32.347	0.5891	15373	132.32	42.406	29592
Q99MQ1;G3X8S6;Q99MQ1-2	Protein bicaudal C homolog 1	Bicc1	sp|Q99MQ1|BICC1_MOUSE Protein bicaudal C homolog 1 OS=Mus musculus OX=10090 GN=Bicc1 PE=1 SV=1;tr|G3X8S6|G3X8S6_MOUSE Protein bicaudal C homolog 1 OS=Mus musculus OX=10090 GN=Bicc1 PE=1 SV=1;sp|Q99MQ1-2|BICC1_MOUSE Isoform 2 of Protein bicaudal C homolog 1	12543	125674	SRMYGATVTVRGSQNNTNAVK	_SRM(Oxidation (M))YGATVTVRGSQ(Deamidation (NQ))N(Deamidation (NQ))NTNAVK_	sydney_ip_08	2	1136.55	2271.09	-2.6451	-0.0030063	26.015	0.4677	10552	71.976	36.239	125674
Q920Q4;Q8BWV2;G3X8X7;Q920Q4-2	Vacuolar protein sorting-associated protein 16 homolog	Vps16	sp|Q920Q4|VPS16_MOUSE Vacuolar protein sorting-associated protein 16 homolog OS=Mus musculus OX=10090 GN=Vps16 PE=1 SV=3;tr|Q8BWV2|Q8BWV2_MOUSE Vacuolar protein sorting-associated protein 16 homolog OS=Mus musculus OX=10090 GN=Vps16 PE=2 SV=1;tr|G3X8X7|G3X	798	8702	ALLLVGDVAQAAEVAIEHR	_ALLLVGDVAQAAEVAIEHR_	sydney_ip_18	3	659.037	1974.09	1.0132	0.00066771	41.976	0.42202	18813	112.26	96.073	8702
P57784;G5E883;Q8BSH5	U2 small nuclear ribonucleoprotein A	Snrpa1	sp|P57784|RU2A_MOUSE U2 small nuclear ribonucleoprotein A OS=Mus musculus OX=10090 GN=Snrpa1 PE=1 SV=2;tr|G5E883|G5E883_MOUSE U2 small nuclear ribonucleoprotein A OS=Mus musculus OX=10090 GN=Snrpa1 PE=1 SV=1;tr|Q8BSH5|Q8BSH5_MOUSE LRRcap domain-containin	12322	123434	SLTYLSILR	_SLTYLSILR_	sydney_ip_27	2	533.319	1064.62	-0.62237	-0.00033192	31.675	0.46137	14938	134.81	82.025	123434
G5E893;Q66JQ1;Q6P211;Q80UL6;Q3UYP1		Ankrd12	tr|G5E893|G5E893_MOUSE Ankyrin repeat domain 12 OS=Mus musculus OX=10090 GN=Ankrd12 PE=1 SV=1;tr|Q66JQ1|Q66JQ1_MOUSE Ankrd12 protein (Fragment) OS=Mus musculus OX=10090 GN=Ankrd12 PE=2 SV=1;tr|Q6P211|Q6P211_MOUSE Ankrd12 protein (Fragment) OS=Mus musculus	10503	106307	NQNKNKENQELK	_N(Deamidation (NQ))QNKN(Deamidation (NQ))KEN(Deamidation (NQ))Q(Deamidation (NQ))ELK_	sydney_ip_18	2	745.852	1489.69	NA	NA	11.676	1	2737	47.853	15.123	106307
Q9R269;Q8CEH5;G5E898	Periplakin	Ppl	sp|Q9R269|PEPL_MOUSE Periplakin OS=Mus musculus OX=10090 GN=Ppl PE=1 SV=1;tr|Q8CEH5|Q8CEH5_MOUSE Uncharacterized protein (Fragment) OS=Mus musculus OX=10090 GN=Ppl PE=2 SV=1;tr|G5E898|G5E898_MOUSE Periplakin OS=Mus musculus OX=10090 GN=Ppl PE=1 SV=1	11249	113327	RAAELEVQRLQQR	_RAAELEVQRLQ(Deamidation (NQ))Q(Deamidation (NQ))R_	sydney_ip_14	2	799.934	1597.85	NA	NA	32.487	1	12665	87.149	26.63	113327
P97412;G5E8Q0	Lysosomal-trafficking regulator	Lyst	sp|P97412|LYST_MOUSE Lysosomal-trafficking regulator OS=Mus musculus OX=10090 GN=Lyst PE=1 SV=1;tr|G5E8Q0|G5E8Q0_MOUSE Lysosomal-trafficking regulator OS=Mus musculus OX=10090 GN=Lyst PE=1 SV=1	8669	86032	LLQELLLDWK	_LLQELLLDWK_	sydney_ip_25	2	635.874	1269.73	1.49	0.00094745	41.115	0.27531	19111	102.61	30.917	86032
Q9EQJ9;Q9EQJ9-2;G5E8T6	Membrane-associated guanylate kinase, WW and PDZ domain-containing protein 3	Magi3	sp|Q9EQJ9|MAGI3_MOUSE Membrane-associated guanylate kinase, WW and PDZ domain-containing protein 3 OS=Mus musculus OX=10090 GN=Magi3 PE=1 SV=2;sp|Q9EQJ9-2|MAGI3_MOUSE Isoform 2 of Membrane-associated guanylate kinase, WW and PDZ domain-containing protein 3	2030	20730	DLDVFLR	_DLDVFLR_	sydney_ip_23	2	439.243	876.471	-0.89061	-0.00039119	29.993	0.53648	13855	118.06	51.063	20730
Q8K1E0;H3BJ02;H3BJE3;I1E4X1;Q8K1E0-2	Syntaxin-5	Stx5;Stx5a	sp|Q8K1E0|STX5_MOUSE Syntaxin-5 OS=Mus musculus OX=10090 GN=Stx5 PE=1 SV=3;tr|H3BJ02|H3BJ02_MOUSE Syntaxin 5A OS=Mus musculus OX=10090 GN=Stx5a PE=1 SV=1;tr|H3BJE3|H3BJE3_MOUSE Syntaxin 5A (Fragment) OS=Mus musculus OX=10090 GN=Stx5a PE=1 SV=1;tr|I1E4X1|I1	1017	10966	APVSALPLAPNNLGGGPIILGAESR	_APVSALPLAPNNLGGGPIILGAESR_	sydney_ip_31	2	1192.67	2383.32	0.10586	0.00012626	39.07	0.31261	18434	189.81	140.51	10966
H3BLC8;Q542S6;Q3UB38;H3BKL1		Tirap	tr|H3BLC8|H3BLC8_MOUSE Toll/interleukin-1 receptor domain-containing adapter protein (Fragment) OS=Mus musculus OX=10090 GN=Tirap PE=4 SV=1;tr|Q542S6|Q542S6_MOUSE TIR domain-containing protein OS=Mus musculus OX=10090 GN=Tirap PE=2 SV=1;tr|Q3UB38|Q3UB38_MO	14687	148837	VLLITPGFLR	_VLLITPGFLR_	sydney_ip_25	2	564.861	1127.71	0.16879	9.5344e-05	36.648	0.4227	16999	143.89	112.58	148837
H3BLG0		Zfp428	tr|H3BLG0|H3BLG0_MOUSE Zinc finger protein 428 (Fragment) OS=Mus musculus OX=10090 GN=Zfp428 PE=4 SV=1	9862	96775	MKTFPQSPTLR	_(Acetyl (Protein N-term))M(Oxidation (M))KTFPQ(Deamidation (NQ))SPTLR_	sydney_ip_19	3	455.567	1363.68	2.1517	0.00098024	11.07	0.67433	3331	40.496	7.7659	96775
Q8CAS9;Q8CAS9-2;H7BWY5;Q8CAS9-3	Poly [ADP-ribose] polymerase 9	Parp9	sp|Q8CAS9|PARP9_MOUSE Protein mono-ADP-ribosyltransferase PARP9 OS=Mus musculus OX=10090 GN=Parp9 PE=1 SV=2;sp|Q8CAS9-2|PARP9_MOUSE Isoform 2 of Protein mono-ADP-ribosyltransferase PARP9 OS=Mus musculus OX=10090 GN=Parp9;tr|H7BWY5|H7BWY5_MOUSE Protein mono	7190	70658	IVIFPVDVETYK	_IVIFPVDVETYK_	sydney_ip_17	2	711.898	1421.78	-0.77647	-0.00055276	34.711	0.48504	17183	125.48	76.062	70658
I3PQW4			tr|I3PQW4|I3PQW4_MOUSE Uncharacterized protein OS=Mus musculus OX=10090 PE=4 SV=1	10218	103333	NIGFQDSKNLQR	_NIGFQ(Deamidation (NQ))DSKN(Deamidation (NQ))LQ(Deamidation (NQ))R_	sydney_ip_28	3	474.9	1421.68	0.34469	0.00016369	9.2504	0.47317	2627	53.569	13.866	103333
Q3TJ69;Q80WW4;Q9D6A7;Q9DAV6;Q6P217;I7HJI5		Serpinb9b;Serpinb9c	tr|Q3TJ69|Q3TJ69_MOUSE SERPIN domain-containing protein OS=Mus musculus OX=10090 GN=Serpinb9b PE=2 SV=1;tr|Q80WW4|Q80WW4_MOUSE Serpinb9c protein OS=Mus musculus OX=10090 GN=Serpinb9c PE=2 SV=1;tr|Q9D6A7|Q9D6A7_MOUSE Serine (or cysteine) peptidase inhibitor	9574	94307	LVLVNALYFK	_LVLVNALYFK_	sydney_ip_18	2	590.36	1178.71	-0.16407	-9.6862e-05	35.002	0.83561	15532	101.28	0	94307
Q8K2W0;I7HJR1;Q07643	Collagen alpha-2(IX) chain	Col9a2	tr|Q8K2W0|Q8K2W0_MOUSE Collagen, type IX, alpha 2 OS=Mus musculus OX=10090 GN=Col9a2 PE=2 SV=1;tr|I7HJR1|I7HJR1_MOUSE Collagen alpha-2(IX) chain OS=Mus musculus OX=10090 GN=Col9a2 PE=1 SV=1;sp|Q07643|CO9A2_MOUSE Collagen alpha-2(IX) chain OS=Mus musculus O	9850	96738	MIQEQLAEVAVSAK	_M(Oxidation (M))IQEQLAEVAVSAK_	sydney_ip_05	2	766.903	1531.79	3.5954	0.0027573	16.786	0.25181	6233	69.276	21.452	96738
J7PDK7		Ifggb7	tr|J7PDK7|J7PDK7_MOUSE Interferon-gamma-inducible GTPase Ifggb7 protein OS=Mus musculus OX=10090 GN=Ifggb7 PE=4 SV=1	12822	129045	SVSLFFSIQHPPLNTATCQTSTGR	_(Acetyl (Protein N-term))SVSLFFSIQ(Deamidation (NQ))HPPLN(Deamidation (NQ))TATCQTSTGR_	sydney_ip_24	2	1347.15	2692.28	3.5995	0.004849	28.184	0.38283	12592	56.527	21.573	129045
O88668;K4DI63	Protein CREG1	Creg1	sp|O88668|CREG1_MOUSE Protein CREG1 OS=Mus musculus OX=10090 GN=Creg1 PE=1 SV=1;tr|K4DI63|K4DI63_MOUSE Protein CREG1 OS=Mus musculus OX=10090 GN=Creg1 PE=1 SV=1	7250	71340	IWVLDYFGGPK	_IWVLDYFGGPK_	sydney_ip_26	2	647.845	1293.68	-0.4672	-0.00030268	39.801	0.62142	18097	95.502	60.057	71340
O08599;O08599-2	Syntaxin-binding protein 1	Stxbp1	sp|O08599|STXB1_MOUSE Syntaxin-binding protein 1 OS=Mus musculus OX=10090 GN=Stxbp1 PE=1 SV=2;sp|O08599-2|STXB1_MOUSE Isoform 2 of Syntaxin-binding protein 1 OS=Mus musculus OX=10090 GN=Stxbp1	2207	22273	DNALLAQLIQDK	_DNALLAQLIQDK_	sydney_ip_19	2	671.372	1340.73	-0.56709	-0.00038073	34.342	0.45405	16693	122.55	77.727	22273
O08689;Q3ZAS9;Q0VGH1	Growth/differentiation factor 8	Mstn	sp|O08689|GDF8_MOUSE Growth/differentiation factor 8 OS=Mus musculus OX=10090 GN=Mstn PE=1 SV=1;tr|Q3ZAS9|Q3ZAS9_MOUSE Myostatin OS=Mus musculus OX=10090 GN=Mstn PE=2 SV=1;tr|Q0VGH1|Q0VGH1_MOUSE Myostatin OS=Mus musculus OX=10090 GN=Mstn PE=2 SV=1	11051	111360	QPESNLGIEIK	_Q(Deamidation (NQ))PESNLGIEIK_	sydney_ip_22	2	614.825	1227.63	-1.8777	-0.0011545	15.217	0.35666	5436	104.01	70.092	111360
O08849	Regulator of G-protein signaling 2	Rgs2	sp|O08849|RGS2_MOUSE Regulator of G-protein signaling 2 OS=Mus musculus OX=10090 GN=Rgs2 PE=2 SV=2	12226	122515	SLIAQNIQEATSGCFTTAQKR	_SLIAQ(Deamidation (NQ))N(Deamidation (NQ))IQ(Deamidation (NQ))EATSGCFTTAQ(Deamidation (NQ))KR_	sydney_ip_32	2	1164.55	2327.1	NA	NA	25.453	1	10523	47.189	18.609	122515
O09005	Sphingolipid delta(4)-desaturase DES1	Degs1	sp|O09005|DEGS1_MOUSE Sphingolipid delta(4)-desaturase DES1 OS=Mus musculus OX=10090 GN=Degs1 PE=1 SV=1	14796	149853	VLYDFVTDDTISPYSR	_VLYDFVTDDTISPYSR_	sydney_ip_31	2	945.96	1889.9	0.53694	0.00050792	31.994	0.26557	14823	112.5	78.957	149853
O09130	NFATC2-interacting protein	Nfatc2ip	sp|O09130|NF2IP_MOUSE NFATC2-interacting protein OS=Mus musculus OX=10090 GN=Nfatc2ip PE=1 SV=1	6703	64982	ILLLFGESELSPTATPSTLK	_ILLLFGESELSPTATPSTLK_	sydney_ip_05	2	1059.09	2116.17	0.48182	0.00051029	41.114	0.4054	18801	154.65	123.76	64982
O35134;Q8C2X2;Q3TU49;Q80Y46;Q8BNM6;Q3TUG2;Q3UHI3	DNA-directed RNA polymerase I subunit RPA1;DNA-directed RNA polymerase	Polr1a	sp|O35134|RPA1_MOUSE DNA-directed RNA polymerase I subunit RPA1 OS=Mus musculus OX=10090 GN=Polr1a PE=1 SV=2;tr|Q8C2X2|Q8C2X2_MOUSE DNA-directed RNA polymerase subunit OS=Mus musculus OX=10090 GN=Polr1a PE=2 SV=1;tr|Q3TU49|Q3TU49_MOUSE DNA-directed RNA pol	6529	63140	IIEESTQCGPQAVK	_IIEESTQCGPQAVK_	sydney_ip_21	2	780.39	1558.77	2.279	0.0017785	11.768	0.25623	3526	95.483	32.66	63140
O35385	Serine/threonine-protein phosphatase with EF-hands 2	Ppef2	sp|O35385|PPE2_MOUSE Serine/threonine-protein phosphatase with EF-hands 2 OS=Mus musculus OX=10090 GN=Ppef2 PE=2 SV=1	9889	97031	MLRPQLVNSSADNVLEYR	_M(Oxidation (M))LRPQ(Deamidation (NQ))LVN(Deamidation (NQ))SSADNVLEYR_	sydney_ip_25	2	1062.03	2122.04	-1.6496	-0.0017519	31.447	0.79984	14110	65.179	13.453	97031
O35604;Q8BLK0;Q3U2B2;Q7TMD4	Niemann-Pick C1 protein	Npc1	sp|O35604|NPC1_MOUSE NPC intracellular cholesterol transporter 1 OS=Mus musculus OX=10090 GN=Npc1 PE=1 SV=2;tr|Q8BLK0|Q8BLK0_MOUSE NPC1_N domain-containing protein OS=Mus musculus OX=10090 GN=Npc1 PE=2 SV=1;tr|Q3U2B2|Q3U2B2_MOUSE SSD domain-containing prot	12373	123809	SNLQLPLQFLSR	_SNLQLPLQFLSR_	sydney_ip_18	2	708.404	1414.79	-2.5202	-0.0017854	38.241	0.64854	17159	100.69	64.003	123809
O54786;Q8CA98;O54786-2	DNA fragmentation factor subunit alpha	Dffa	sp|O54786|DFFA_MOUSE DNA fragmentation factor subunit alpha OS=Mus musculus OX=10090 GN=Dffa PE=1 SV=2;tr|Q8CA98|Q8CA98_MOUSE CIDE-N domain-containing protein OS=Mus musculus OX=10090 GN=Dffa PE=2 SV=1;sp|O54786-2|DFFA_MOUSE Isoform ICAD-S of DNA fragmenta	85	1035	AALSEELDAVDTGVGR	_AALSEELDAVDTGVGR_	sydney_ip_23	2	801.902	1601.79	-2.1606	-0.0017326	25.322	0.4148	11189	128.14	74.667	1035
O54887;Q147V4	Testis-specific serine kinase substrate	Tsks	sp|O54887|TSKS_MOUSE Testis-specific serine kinase substrate OS=Mus musculus OX=10090 GN=Tsks PE=1 SV=4;tr|Q147V4|Q147V4_MOUSE Serine/threonine kinase 22 substrate 1 OS=Mus musculus OX=10090 GN=Tsks PE=1 SV=1	9214	91056	LRYLQQQLQDETPRR	_LRYLQ(Deamidation (NQ))Q(Deamidation (NQ))Q(Deamidation (NQ))LQ(Deamidation (NQ))DETPRR_	sydney_ip_10	2	974.492	1946.97	NA	NA	23.39	1	8540	48.998	19.695	91056
O54928;Q3UXZ1	Suppressor of cytokine signaling 5	Socs5	sp|O54928|SOCS5_MOUSE Suppressor of cytokine signaling 5 OS=Mus musculus OX=10090 GN=Socs5 PE=1 SV=2;tr|Q3UXZ1|Q3UXZ1_MOUSE Suppressor of cytokine-signaling 5 (Fragment) OS=Mus musculus OX=10090 GN=Socs5 PE=1 SV=1	9774	96337	MDKVGKMWNNLK	_(Acetyl (Protein N-term))M(Oxidation (M))DKVGKMWNN(Deamidation (NQ))LK_	sydney_ip_22	2	761.873	1521.73	1.5238	0.0011609	15.356	0.42964	5407	61.691	11.584	96337
O70167	Phosphatidylinositol 4-phosphate 3-kinase C2 domain-containing subunit gamma	Pik3c2g	sp|O70167|P3C2G_MOUSE Phosphatidylinositol 4-phosphate 3-kinase C2 domain-containing subunit gamma OS=Mus musculus OX=10090 GN=Pik3c2g PE=2 SV=1	11530	116015	RPLQSIR	_RPLQSIR_	sydney_ip_03	2	435.269	868.524	0.33359	0.0001452	9.7855	1.2117	2812	119.56	16.577	116015
O88315		gag	tr|O88315|O88315_MOUSE Gag protein (Fragment) OS=Mus musculus OX=10090 GN=gag PE=4 SV=1	6656	64406	ILEEIQDNLSEVK	_ILEEIQDNLSEVK_	sydney_ip_23	2	765.407	1528.8	1.2475	0.00095483	26.301	0.29258	11759	141.1	93.389	64406
O88441;Q3TI40;Q3TI19;Q2M4G1	Metaxin-2	Mtx2	sp|O88441|MTX2_MOUSE Metaxin-2 OS=Mus musculus OX=10090 GN=Mtx2 PE=1 SV=1;tr|Q3TI40|Q3TI40_MOUSE Uncharacterized protein OS=Mus musculus OX=10090 GN=Mtx2 PE=2 SV=1;tr|Q3TI19|Q3TI19_MOUSE Uncharacterized protein OS=Mus musculus OX=10090 GN=Mtx2 PE=2 SV=1;tr	5145	49246	GHSLSDGLDEVQK	_GHSLSDGLDEVQK_	sydney_ip_27	2	692.839	1383.66	1.4746	0.0010217	13.033	0.32643	4532	193.83	156.11	49246
O88512;Q3UHW6;Q3U9D1	AP-1 complex subunit gamma-like 2	Ap1g2	sp|O88512|AP1G2_MOUSE AP-1 complex subunit gamma-like 2 OS=Mus musculus OX=10090 GN=Ap1g2 PE=1 SV=2;tr|Q3UHW6|Q3UHW6_MOUSE AP-1 complex subunit gamma OS=Mus musculus OX=10090 GN=Ap1g2 PE=2 SV=1;tr|Q3U9D1|Q3U9D1_MOUSE AP-1 complex subunit gamma OS=Mus muscu	15965	162320	YVALTSLLQLVQSDHSAVQR	_YVALTSLLQLVQSDHSAVQR_	sydney_ip_28	3	743.406	2227.2	1.4734	0.0010953	40.974	0.81739	19321	79.489	68.288	162320
P04918;V6AW78	Serum amyloid A-3 protein	Saa3	sp|P04918|SAA3_MOUSE Serum amyloid A-3 protein OS=Mus musculus OX=10090 GN=Saa3 PE=1 SV=1;tr|V6AW78|V6AW78_MOUSE Serum amyloid A-3 (Fragment) OS=Mus musculus OX=10090 GN=Saa3 PE=2 SV=1	246	2430	ADQFANEWGR	_ADQFANEWGR_	sydney_ip_11	2	597.27	1192.53	-0.60888	-0.00036367	16.875	0.5615	6030	119.75	65.59	2430
P06837	Neuromodulin	Gap43	sp|P06837|NEUM_MOUSE Neuromodulin OS=Mus musculus OX=10090 GN=Gap43 PE=1 SV=1	3012	29553	EGDGSATTDAAPATSPK	_EGDGSATTDAAPATSPK_	sydney_ip_19	2	788.36	1574.71	-4.4684	-0.0035227	7.6285	0.41676	1814	99.531	73.488	29553
P08414;Q8BGR3	Calcium/calmodulin-dependent protein kinase type IV	Camk4	sp|P08414|KCC4_MOUSE Calcium/calmodulin-dependent protein kinase type IV OS=Mus musculus OX=10090 GN=Camk4 PE=1 SV=2;tr|Q8BGR3|Q8BGR3_MOUSE Calcium/calmodulin-dependent protein kinase IV OS=Mus musculus OX=10090 GN=Camk4 PE=1 SV=1	4877	46134	GDQFMFRR	_GDQ(Deamidation (NQ))FM(Oxidation (M))FRR_	sydney_ip_31	1	1073.48	1072.48	3.4512	0.0037048	24.517	0.3133	10813	48.504	23.581	46134
P09671;Q3U8W4;Q3TJA2	Superoxide dismutase [Mn], mitochondrial;Superoxide dismutase	Sod2	sp|P09671|SODM_MOUSE Superoxide dismutase [Mn], mitochondrial OS=Mus musculus OX=10090 GN=Sod2 PE=1 SV=3;tr|Q3U8W4|Q3U8W4_MOUSE Superoxide dismutase OS=Mus musculus OX=10090 GN=Sod2 PE=2 SV=1;tr|Q3TJA2|Q3TJA2_MOUSE Superoxide dismutase OS=Mus musculus OX=1	680	7352	AIWNVINWENVTER	_AIWNVINWENVTER_	sydney_ip_20	2	872.444	1742.87	1.6196	0.001413	38.107	1.0774	18572	98.182	51.197	7352
P0C242	Cyclin-O	Ccno	sp|P0C242|CCNO_MOUSE Cyclin-O OS=Mus musculus OX=10090 GN=Ccno PE=1 SV=1	9172	90493	LQTLVSINSSSLPR	_LQ(Deamidation (NQ))TLVSIN(Deamidation (NQ))SSSLPR_	sydney_ip_28	2	758.914	1515.81	-1.8951	-0.0014382	32.165	0.4438	14945	90.149	16.483	90493
P0CW70	Probable C-mannosyltransferase DPY19L2	Dpy19l2	sp|P0CW70|D19L2_MOUSE Probable C-mannosyltransferase DPY19L2 OS=Mus musculus OX=10090 GN=Dpy19l2 PE=1 SV=1	6961	67663	IQSLNAQNYFQLEEVAK	_IQ(Deamidation (NQ))SLNAQ(Deamidation (NQ))N(Deamidation (NQ))YFQ(Deamidation (NQ))LEEVAK_	sydney_ip_07	2	999.981	1997.95	2.5844	0.0025844	27.053	0.38345	10255	72.652	23.627	67663
P0DMR5;Q05AE5;P0DMR6	TD and POZ domain-containing protein 1;TD and POZ domain-containing protein 1-like	Tdpoz1;Gm9125	sp|P0DMR5|TDPZ1_MOUSE TD and POZ domain-containing protein 1 OS=Mus musculus OX=10090 GN=Tdpoz1 PE=2 SV=1;tr|Q05AE5|Q05AE5_MOUSE TD and POZ domain containing 1 OS=Mus musculus OX=10090 GN=Tdpoz1 PE=2 SV=2;sp|P0DMR6|TDP1L_MOUSE TD and POZ domain-containing	15842	160939	YNMPSQNITPAIK	_YN(Deamidation (NQ))M(Oxidation (M))PSQ(Deamidation (NQ))N(Deamidation (NQ))ITPAIK_	sydney_ip_25	2	748.353	1494.69	4.4741	0.0033482	32.786	0.57	15044	73.985	17.553	160939
P11725;Q8R1A8	Ornithine carbamoyltransferase, mitochondrial	Otc	sp|P11725|OTC_MOUSE Ornithine carbamoyltransferase, mitochondrial OS=Mus musculus OX=10090 GN=Otc PE=1 SV=1;tr|Q8R1A8|Q8R1A8_MOUSE Ornithine carbamoyltransferase, mitochondrial OS=Mus musculus OX=10090 GN=Otc PE=1 SV=1	4200	40090	FGMHLQAATPKGYEPDPNIVK	_FGM(Oxidation (M))HLQ(Deamidation (NQ))AATPKGYEPDPNIVK_	sydney_ip_20	3	777.388	2329.14	NA	NA	31.51	1	15175	49.865	22.909	40090
Q8C5M4;P12815-2;P12815	Programmed cell death protein 6	Pdcd6	tr|Q8C5M4|Q8C5M4_MOUSE Uncharacterized protein OS=Mus musculus OX=10090 GN=Pdcd6 PE=2 SV=1;sp|P12815-2|PDCD6_MOUSE Isoform 2 of Programmed cell death protein 6 OS=Mus musculus OX=10090 GN=Pdcd6;sp|P12815|PDCD6_MOUSE Programmed cell death protein 6 OS=Mus m	9235	91217	LSDQFHDILIR	_LSDQFHDILIR_	sydney_ip_25	3	452.914	1355.72	-0.76469	-0.00034634	24.035	0.66253	9988	95.401	72.025	91217
P17897	Lysozyme C-1	Lyz1	sp|P17897|LYZ1_MOUSE Lysozyme C-1 OS=Mus musculus OX=10090 GN=Lyz1 PE=1 SV=1	12678	126955	STDYGIFQINSR	_STDYGIFQINSR_	sydney_ip_23	2	700.844	1399.67	0.065331	4.5787e-05	25.776	1.3837	11368	256.47	213.63	126955
P17918;Q9CZD6;Q91ZH2	Proliferating cell nuclear antigen	Pcna	sp|P17918|PCNA_MOUSE Proliferating cell nuclear antigen OS=Mus musculus OX=10090 GN=Pcna PE=1 SV=2;tr|Q9CZD6|Q9CZD6_MOUSE Proliferating cell nuclear antigen OS=Mus musculus OX=10090 GN=Pcna PE=2 SV=1;tr|Q91ZH2|Q91ZH2_MOUSE Proliferating cell nuclear antige	289	2991	AEDNADTLALVFEAPNQEK	_AEDNADTLALVFEAPNQEK_	sydney_ip_25	2	1038	2073.99	-0.91406	-0.0009488	32.602	0.53117	14926	286.78	244.7	2991
P20065-2			sp|P20065-2|TYB4_MOUSE Isoform Short of Thymosin beta-4 OS=Mus musculus OX=10090 GN=Tmsb4x	11795	118232	SDKPDMAEIEK	_(Acetyl (Protein N-term))SDKPDM(Oxidation (M))AEIEK_	sydney_ip_20	2	660.803	1319.59	1.9731	0.0013038	8.9102	0.48424	2325	90.913	40.806	118232
P21279	Guanine nucleotide-binding protein G(q) subunit alpha	Gnaq	sp|P21279|GNAQ_MOUSE Guanine nucleotide-binding protein G(q) subunit alpha OS=Mus musculus OX=10090 GN=Gnaq PE=1 SV=4	13913	140749	VADPSYLPTQQDVLR	_VADPSYLPTQQDVLR_	sydney_ip_18	2	851.444	1700.87	0.86766	0.00073876	24.728	0.33721	9892	96.067	48.508	140749
P21447	Multidrug resistance protein 1A	Abcb1a	sp|P21447|MDR1A_MOUSE ATP-dependent translocase ABCB1 OS=Mus musculus OX=10090 GN=Abcb1a PE=1 SV=3	9671	95282	LYDPLDGMVSIDGQDIR	_LYDPLDGM(Oxidation (M))VSIDGQDIR_	sydney_ip_27	2	961.962	1921.91	-3.792	-0.0036478	17.392	0.58335	6824	76.927	31.494	95282
P23949	Zinc finger protein 36, C3H1 type-like 2	Zfp36l2	sp|P23949|TISD_MOUSE mRNA decay activator protein ZFP36L2 OS=Mus musculus OX=10090 GN=Zfp36l2 PE=1 SV=2	12497	125093	SQHLLHLQQQQK	_SQHLLHLQQ(Deamidation (NQ))Q(Deamidation (NQ))Q(Deamidation (NQ))K_	sydney_ip_21	3	497.591	1489.75	-0.85693	-0.0004264	12.505	0.58663	3957	41.684	8.5365	125093
P24472	Glutathione S-transferase A4	Gsta4	sp|P24472|GSTA4_MOUSE Glutathione S-transferase A4 OS=Mus musculus OX=10090 GN=Gsta4 PE=1 SV=3	7337	72069	KFLQPGSQRKPPPDGPYVEVVR	_KFLQ(Deamidation (NQ))PGSQ(Deamidation (NQ))RKPPPDGPYVEVVR_	sydney_ip_23	3	832.78	2495.32	2.116	0.0017622	24.472	0.44317	10771	52.853	6.2945	72069
P26350;Q8CAQ5;Q3U6E4;Q8C2T3;Q3U8X6;Q3UA54	Prothymosin alpha;Prothymosin alpha, N-terminally processed;Thymosin alpha	Ptma;Gm12504	sp|P26350|PTMA_MOUSE Prothymosin alpha OS=Mus musculus OX=10090 GN=Ptma PE=1 SV=2;tr|Q8CAQ5|Q8CAQ5_MOUSE Uncharacterized protein OS=Mus musculus OX=10090 GN=Gm12504 PE=2 SV=1;tr|Q3U6E4|Q3U6E4_MOUSE Uncharacterized protein OS=Mus musculus OX=10090 GN=Ptma P	11625	116905	RVAEDDEDDDVDTK	_RVAEDDEDDDVDTK_	sydney_ip_19	2	811.345	1620.68	1.425	0.0011562	6.4014	0.34054	1326	110.66	83.989	116905
P28667	MARCKS-related protein	Marcksl1	sp|P28667|MRP_MOUSE MARCKS-related protein OS=Mus musculus OX=10090 GN=Marcksl1 PE=1 SV=2	23	252	AAATPESQEPQAK	_AAATPESQEPQAK_	sydney_ip_30	2	664.328	1326.64	0.010031	6.6638e-06	6.3401	0.39018	1084	112.71	73.164	252
P29595;Q3TY05	NEDD8	Nedd8	sp|P29595|NEDD8_MOUSE NEDD8 OS=Mus musculus OX=10090 GN=Nedd8 PE=1 SV=2;tr|Q3TY05|Q3TY05_MOUSE Ubiquitin-like domain-containing protein (Fragment) OS=Mus musculus OX=10090 GN=Nedd8 PE=2 SV=1	6675	64602	ILGGSVLHLVLALR	_ILGGSVLHLVLALR_	sydney_ip_22	3	487.649	1459.92	-1.045	-0.00050958	41.393	0.5617	19706	103.75	76.342	64602
P30935	Somatostatin receptor type 3	Sstr3	sp|P30935|SSR3_MOUSE Somatostatin receptor type 3 OS=Mus musculus OX=10090 GN=Sstr3 PE=2 SV=2	11483	115547	RMQRGQEMNGR	_RMQ(Deamidation (NQ))RGQ(Deamidation (NQ))EM(Oxidation (M))N(Deamidation (NQ))GR_	sydney_ip_20	2	691.301	1380.59	-2.5337	-0.0017516	14.499	0.42866	5073	43.769	9.5831	115547
P31324	cAMP-dependent protein kinase type II-beta regulatory subunit	Prkar2b	sp|P31324|KAP3_MOUSE cAMP-dependent protein kinase type II-beta regulatory subunit OS=Mus musculus OX=10090 GN=Prkar2b PE=1 SV=3	6018	57935	HQPADLLEFALQHFTR	_HQPADLLEFALQHFTR_	sydney_ip_24	3	641.667	1921.98	-0.65886	-0.00042277	41.024	1.6353	19051	173.03	143.25	57935
P49443;P36993;Q99NF7;Q9EQE2;Q9EQE3;Q8R4T7;Q5BKS2;P36993-4;P36993-3;P36993-5	Protein phosphatase 1A;Protein phosphatase 1B	Ppm1a;Ppm1b	sp|P49443|PPM1A_MOUSE Protein phosphatase 1A OS=Mus musculus OX=10090 GN=Ppm1a PE=1 SV=1;sp|P36993|PPM1B_MOUSE Protein phosphatase 1B OS=Mus musculus OX=10090 GN=Ppm1b PE=1 SV=1;tr|Q99NF7|Q99NF7_MOUSE Ppm1b protein OS=Mus musculus OX=10090 GN=Ppm1b PE=1 SV	6947	67589	IQNAGGSVMIQR	_IQNAGGSVM(Oxidation (M))IQR_	sydney_ip_27	2	645.335	1288.66	2.7096	0.0017486	10.458	0.57413	3223	82.261	34.392	67589
P42228;Q3U098;Q3V157	Signal transducer and activator of transcription 4;Signal transducer and activator of transcription	Stat4	sp|P42228|STAT4_MOUSE Signal transducer and activator of transcription 4 OS=Mus musculus OX=10090 GN=Stat4 PE=1 SV=1;tr|Q3U098|Q3U098_MOUSE STAT_int domain-containing protein (Fragment) OS=Mus musculus OX=10090 GN=Stat4 PE=2 SV=1;tr|Q3V157|Q3V157_MOUSE Sig	12530	125435	SQWNQVQQLEIK	_(Acetyl (Protein N-term))SQWN(Deamidation (NQ))Q(Deamidation (NQ))VQQ(Deamidation (NQ))LEIK_	sydney_ip_19	2	773.375	1544.74	2.1375	0.0016531	8.437	0.49155	2206	46.475	13.725	125435
P47955	60S acidic ribosomal protein P1	Rplp1	sp|P47955|RLA1_MOUSE 60S acidic ribosomal protein P1 OS=Mus musculus OX=10090 GN=Rplp1 PE=1 SV=1	61	617	AAGVSVEPFWPGLFAK	_AAGVSVEPFWPGLFAK_	sydney_ip_23	2	838.446	1674.88	0.0054231	4.5469e-06	41.681	0.43341	19701	107.06	74.726	617
P52927;Q6NSP9	High mobility group protein HMGI-C	Hmga2	sp|P52927|HMGA2_MOUSE High mobility group protein HMGI-C OS=Mus musculus OX=10090 GN=Hmga2 PE=1 SV=1;tr|Q6NSP9|Q6NSP9_MOUSE High mobility group protein HMGI-C OS=Mus musculus OX=10090 GN=Hmga2 PE=1 SV=1	4933	46633	GEGAGQPSTSAQGQPAAPVPQK	_GEGAGQPSTSAQGQPAAPVPQK_	sydney_ip_12	2	1032.01	2062.01	0.095481	9.8538e-05	10.537	0.33904	2710	114.64	80.673	46633
P54116;Q99L68;Q8BPA1	Erythrocyte band 7 integral membrane protein	Stom	sp|P54116|STOM_MOUSE Erythrocyte band 7 integral membrane protein OS=Mus musculus OX=10090 GN=Stom PE=1 SV=3;tr|Q99L68|Q99L68_MOUSE Stom protein OS=Mus musculus OX=10090 GN=Stom PE=2 SV=1;tr|Q8BPA1|Q8BPA1_MOUSE PHB domain-containing protein OS=Mus musculus	15034	152477	VQNATLAVANITNADSATR	_VQNATLAVANITNADSATR_	sydney_ip_18	2	965.503	1928.99	0.8804	0.00085003	23.06	0.48185	8838	194.55	152.86	152477
P54763;P54763-4;P54763-2	Ephrin type-B receptor 2	Ephb2	sp|P54763|EPHB2_MOUSE Ephrin type-B receptor 2 OS=Mus musculus OX=10090 GN=Ephb2 PE=1 SV=3;sp|P54763-4|EPHB2_MOUSE Isoform 4 of Ephrin type-B receptor 2 OS=Mus musculus OX=10090 GN=Ephb2;sp|P54763-2|EPHB2_MOUSE Isoform 2 of Ephrin type-B receptor 2 OS=Mus	7359	72643	KILNSIQVMRAQMNQIQSVEV	_KILNSIQVM(Oxidation (M))RAQMNQIQ(Deamidation (NQ))SVEV_	sydney_ip_12	2	1223.64	2445.27	-3.3127	-0.0040536	42.635	0.12388	18040	77.185	31.395	72643
P54923;Q9CTF5	[Protein ADP-ribosylarginine] hydrolase	Adprh	sp|P54923|ADPRH_MOUSE [Protein ADP-ribosylarginine] hydrolase OS=Mus musculus OX=10090 GN=Adprh PE=1 SV=1;tr|Q9CTF5|Q9CTF5_MOUSE Uncharacterized protein (Fragment) OS=Mus musculus OX=10090 GN=Adprh PE=2 SV=1	5190	49662	GILDGNSAPVFPQPFGVK	_GILDGNSAPVFPQPFGVK_	sydney_ip_24	2	921.991	1841.97	2.1513	0.0019835	36.828	0.46439	17183	112.02	80.427	49662
P56546-2			sp|P56546-2|CTBP2_MOUSE Isoform 2 of C-terminal-binding protein 2 OS=Mus musculus OX=10090 GN=Ctbp2	7646	75806	LASSYPSQAGVALTANPGPSAPLHSNPR	_LASSYPSQ(Deamidation (NQ))AGVALTAN(Deamidation (NQ))PGPSAPLHSN(Deamidation (NQ))PR_	sydney_ip_24	2	1382.18	2762.35	3.8173	0.0052762	41.896	0.46762	19601	63.462	16.118	75806
Q3URN3;Q7TT04;Q3UJY4;P59235	Nucleoporin Nup43	Nup43	tr|Q3URN3|Q3URN3_MOUSE WD_REPEATS_REGION domain-containing protein OS=Mus musculus OX=10090 GN=Nup43 PE=2 SV=1;tr|Q7TT04|Q7TT04_MOUSE Nup43 protein (Fragment) OS=Mus musculus OX=10090 GN=Nup43 PE=2 SV=2;tr|Q3UJY4|Q3UJY4_MOUSE WD_REPEATS_REGION domain-conta	13491	136277	TPEIVTVNSIGQLK	_TPEIVTVNSIGQLK_	sydney_ip_32	2	749.927	1497.84	-0.41636	-0.00031224	26.841	0.35749	11333	115.29	87.698	136277
P60879;P60879-2	Synaptosomal-associated protein 25	Snap25	sp|P60879|SNP25_MOUSE Synaptosomal-associated protein 25 OS=Mus musculus OX=10090 GN=Snap25 PE=1 SV=1;sp|P60879-2|SNP25_MOUSE Isoform 2 of Synaptosomal-associated protein 25 OS=Mus musculus OX=10090 GN=Snap25	11251	113354	RADQLADESLESTR	_RADQLADESLESTR_	sydney_ip_28	2	795.89	1589.76	-0.2982	-0.00023734	12.532	0.51334	4227	117.72	68.247	113354
P61226	Ras-related protein Rap-2b	Rap2b	sp|P61226|RAP2B_MOUSE Ras-related protein Rap-2b OS=Mus musculus OX=10090 GN=Rap2b PE=1 SV=1	1217	12679	ASVDELFAEIVR	_ASVDELFAEIVR_	sydney_ip_08	2	674.859	1347.7	1.5687	0.0010586	40.708	0.6527	17973	91.855	64.112	12679
P61967	AP-1 complex subunit sigma-1A	Ap1s1	sp|P61967|AP1S1_MOUSE AP-1 complex subunit sigma-1A OS=Mus musculus OX=10090 GN=Ap1s1 PE=1 SV=1	608	6641	AIEQADLLQEEDESPR	_AIEQADLLQEEDESPR_	sydney_ip_26	2	921.939	1841.86	1.5713	0.0014487	20.85	0.30855	7624	216.83	175.29	6641
P62254	Ubiquitin-conjugating enzyme E2 G1;Ubiquitin-conjugating enzyme E2 G1, N-terminally processed	Ube2g1	sp|P62254|UB2G1_MOUSE Ubiquitin-conjugating enzyme E2 G1 OS=Mus musculus OX=10090 GN=Ube2g1 PE=1 SV=3	9972	97899	MTELQSALLLR	_(Acetyl (Protein N-term))M(Oxidation (M))TELQ(Deamidation (NQ))SALLLR_	sydney_ip_17	3	445.239	1332.7	-2.7662	-0.0012316	18.403	0.14605	7411	42.743	6.4095	97899
P62307;Q6NZQ3;Q3UX80	Small nuclear ribonucleoprotein F	Snrpf	sp|P62307|RUXF_MOUSE Small nuclear ribonucleoprotein F OS=Mus musculus OX=10090 GN=Snrpf PE=1 SV=1;tr|Q6NZQ3|Q6NZQ3_MOUSE Snrpf protein (Fragment) OS=Mus musculus OX=10090 GN=Snrpf PE=2 SV=1;tr|Q3UX80|Q3UX80_MOUSE Sm domain-containing protein OS=Mus muscul	5681	54013	GVEEEEEDGEMRE	_GVEEEEEDGEM(Oxidation (M))RE_	sydney_ip_28	2	777.299	1552.58	-0.58932	-0.00045808	7.705	0.46907	1857	138.76	114.67	54013
P62331	ADP-ribosylation factor 6	Arf6	sp|P62331|ARF6_MOUSE ADP-ribosylation factor 6 OS=Mus musculus OX=10090 GN=Arf6 PE=1 SV=2	8213	81201	LGQSVTTIPTVGFNVETVTYK	_LGQSVTTIPTVGFNVETVTYK_	sydney_ip_24	2	1127.6	2253.19	3.8964	0.0043936	33.845	0.2824	15722	138.28	86.181	81201
P62334	26S protease regulatory subunit 10B	Psmc6	sp|P62334|PRS10_MOUSE 26S proteasome regulatory subunit 10B OS=Mus musculus OX=10090 GN=Psmc6 PE=1 SV=1	839	8986	ALQSVGQIVGEVLK	_ALQSVGQIVGEVLK_	sydney_ip_19	2	720.925	1439.83	-3.1072	-0.0022401	36.77	0.74328	17926	105.94	72.115	8986
P62774	Myotrophin	Mtpn	sp|P62774|MTPN_MOUSE Myotrophin OS=Mus musculus OX=10090 GN=Mtpn PE=1 SV=2	5407	51573	GPDGLTALEATDNQAIK	_GPDGLTALEATDNQAIK_	sydney_ip_19	2	857.436	1712.86	1.3104	0.0011236	23.872	0.41722	10829	90.731	65.663	51573
P62892	60S ribosomal protein L39	Rpl39	sp|P62892|RL39_MOUSE 60S ribosomal protein L39 OS=Mus musculus OX=10090 GN=Rpl39 PE=1 SV=2	11039	111298	QNRPIPQWIR	_QNRPIPQWIR_	sydney_ip_11	3	436.582	1306.73	NA	NA	18.202	NA	6691	162.877	NA	111298
P63028	Translationally-controlled tumor protein	Tpt1	sp|P63028|TCTP_MOUSE Translationally-controlled tumor protein OS=Mus musculus OX=10090 GN=Tpt1 PE=1 SV=1	2096	21194	DLISHDELFSDIYK	_DLISHDELFSDIYK_	sydney_ip_24	2	847.917	1693.82	-0.80831	-0.00068538	31.572	0.38341	14457	155.48	119.83	21194
P63143;Q8CD65	Voltage-gated potassium channel subunit beta-1	Kcnab1	sp|P63143|KCAB1_MOUSE Voltage-gated potassium channel subunit beta-1 OS=Mus musculus OX=10090 GN=Kcnab1 PE=1 SV=2;tr|Q8CD65|Q8CD65_MOUSE Aldo_ket_red domain-containing protein OS=Mus musculus OX=10090 GN=Kcnab1 PE=2 SV=1	9943	97439	MQVSIACTEHNLK	_(Acetyl (Protein N-term))M(Oxidation (M))Q(Deamidation (NQ))VSIACTEHNLK_	sydney_ip_29	2	795.369	1588.72	-4.4683	-0.003554	34.68	0.17272	16714	46.001	25.03	97439
P63276;Q8BT90	40S ribosomal protein S17	Rps17	sp|P63276|RS17_MOUSE 40S ribosomal protein S17 OS=Mus musculus OX=10090 GN=Rps17 PE=1 SV=2;tr|Q8BT90|Q8BT90_MOUSE Uncharacterized protein (Fragment) OS=Mus musculus OX=10090 GN=Rps17 PE=2 SV=1	2251	22658	DNYVPEVSALDQEIIEVDPDTK	_DNYVPEVSALDQEIIEVDPDTK_	sydney_ip_30	2	1245.1	2488.19	1.473	0.001834	39.571	1.0178	18403	117.4	82.48	22658
P70227	Inositol 1,4,5-trisphosphate receptor type 3	Itpr3	sp|P70227|ITPR3_MOUSE Inositol 1,4,5-trisphosphate receptor type 3 OS=Mus musculus OX=10090 GN=Itpr3 PE=1 SV=3	9880	97007	MLLQNYLQNRK	_M(Oxidation (M))LLQ(Deamidation (NQ))N(Deamidation (NQ))YLQ(Deamidation (NQ))NRK_	sydney_ip_04	2	720.364	1438.71	1.1913	0.00085814	17.266	0.47179	5641	45.68	14.15	97007
P70403	Protein CASP	Cux1	sp|P70403|CASP_MOUSE Protein CASP OS=Mus musculus OX=10090 GN=Cux1 PE=1 SV=2	9728	95742	MAANVGSMSQYWK	_M(Oxidation (M))AAN(Deamidation (NQ))VGSM(Oxidation (M))SQ(Deamidation (NQ))YWK_	sydney_ip_24	2	753.816	1505.62	2.0437	0.0015405	15.405	0.44383	5508	49.368	36.752	95742
P70444	BH3-interacting domain death agonist;BH3-interacting domain death agonist p15;BH3-interacting domain death agonist p13;BH3-interacting domain death agonist p11	Bid	sp|P70444|BID_MOUSE BH3-interacting domain death agonist OS=Mus musculus OX=10090 GN=Bid PE=1 SV=2	10939	110593	QLAAQFMNGSLSEEDKR	_Q(Deamidation (NQ))LAAQFMN(Deamidation (NQ))GSLSEEDKR_	sydney_ip_30	2	963.449	1924.88	NA	NA	12.403	1	4033	56.225	18.23	110593
P97379;P97379-2;Q3U931;Q3U6B1	Ras GTPase-activating protein-binding protein 2	G3bp2	sp|P97379|G3BP2_MOUSE Ras GTPase-activating protein-binding protein 2 OS=Mus musculus OX=10090 GN=G3bp2 PE=1 SV=2;sp|P97379-2|G3BP2_MOUSE Isoform B of Ras GTPase-activating protein-binding protein 2 OS=Mus musculus OX=10090 GN=G3bp2;tr|Q3U931|Q3U931_MOUSE	14062	142366	VDAKPEVQSQPPR	_VDAKPEVQSQPPR_	sydney_ip_30	3	484.26	1449.76	0.034192	1.6558e-05	8.2546	0.48495	1964	123.92	96.059	142366
P97449;Q3UP74	Aminopeptidase N	Anpep	sp|P97449|AMPN_MOUSE Aminopeptidase N OS=Mus musculus OX=10090 GN=Anpep PE=1 SV=4;tr|Q3UP74|Q3UP74_MOUSE Aminopeptidase OS=Mus musculus OX=10090 GN=Anpep PE=2 SV=1	15261	154425	VVATTQMQAADAR	_VVATTQM(Oxidation (M))QAADAR_	sydney_ip_21	2	689.343	1376.67	-1.1458	-0.00078988	7.0194	0.3625	1284	97.456	66.035	154425
P97801;Q5PXT3;Q3UMN7	Survival motor neuron protein	Smn1	sp|P97801|SMN_MOUSE Survival motor neuron protein OS=Mus musculus OX=10090 GN=Smn1 PE=1 SV=1;tr|Q5PXT3|Q5PXT3_MOUSE Survival of motor neuron OS=Mus musculus OX=10090 GN=Smn1 PE=2 SV=1;tr|Q3UMN7|Q3UMN7_MOUSE Tudor domain-containing protein OS=Mus musculus O	5628	53583	GTGQSDDSDIWDDTALIK	_GTGQSDDSDIWDDTALIK_	sydney_ip_24	2	968.942	1935.87	-1.3201	-0.0012791	30.412	0.32973	13848	105.14	82.022	53583
P97858	Solute carrier family 35 member B1	Slc35b1	sp|P97858|S35B1_MOUSE Solute carrier family 35 member B1 OS=Mus musculus OX=10090 GN=Slc35b1 PE=1 SV=1	6693	64792	ILIQFFDTAR	_ILIQFFDTAR_	sydney_ip_25	2	612.343	1222.67	-0.49487	-0.00030303	34.415	0.33049	15890	105.1	66.079	64792
P99026	Proteasome subunit beta type-4	Psmb4	sp|P99026|PSB4_MOUSE Proteasome subunit beta type-4 OS=Mus musculus OX=10090 GN=Psmb4 PE=1 SV=1	11199	112838	QVLGQMVIDEELLGDGHSYSPR	_QVLGQM(Oxidation (M))VIDEELLGDGHSYSPR_	sydney_ip_26	3	820.401	2458.18	NA	NA	29.017	1	12515	79.143	56.506	112838
Q00422;Q91YY8;Q6HAA1	GA-binding protein alpha chain	Gabpa	sp|Q00422|GABPA_MOUSE GA-binding protein alpha chain OS=Mus musculus OX=10090 GN=Gabpa PE=1 SV=2;tr|Q91YY8|Q91YY8_MOUSE Gabpa protein OS=Mus musculus OX=10090 GN=Gabpa PE=2 SV=1;tr|Q6HAA1|Q6HAA1_MOUSE GA-binding protein alpha-subunit OS=Mus musculus OX=100	8829	87365	LNILEIVK	_LNILEIVK_	sydney_ip_32	2	471.305	940.596	NA	NA	32.695	1	14584	138.83	28.214	87365
Q03160;Q571B2	Growth factor receptor-bound protein 7	Grb7	sp|Q03160|GRB7_MOUSE Growth factor receptor-bound protein 7 OS=Mus musculus OX=10090 GN=Grb7 PE=1 SV=1;tr|Q571B2|Q571B2_MOUSE MKIAA4028 protein (Fragment) OS=Mus musculus OX=10090 GN=Grb7 PE=2 SV=1	2704	26579	EALSAAMEEAQAWR	_EALSAAMEEAQAWR_	sydney_ip_15	2	781.867	1561.72	-4.3866	-0.0034297	21.454	0.53627	8099	100.25	50.895	26579
Q05816;Q3TLH6	Fatty acid-binding protein, epidermal	Fabp5	sp|Q05816|FABP5_MOUSE Fatty acid-binding protein 5 OS=Mus musculus OX=10090 GN=Fabp5 PE=1 SV=3;tr|Q3TLH6|Q3TLH6_MOUSE FABP domain-containing protein OS=Mus musculus OX=10090 GN=Fabp5 PE=2 SV=1	3320	32276	ELGVGLALR	_ELGVGLALR_	sydney_ip_13	2	464.285	926.555	0.20323	9.4355e-05	25.196	0.53939	9389	129.39	66.734	32276
Q9EQQ9;Q05CX1;Q9EQQ9-3	Protein O-GlcNAcase	Mgea5	sp|Q9EQQ9|OGA_MOUSE Protein O-GlcNAcase OS=Mus musculus OX=10090 GN=Oga PE=1 SV=2;tr|Q05CX1|Q05CX1_MOUSE Mgea5 protein (Fragment) OS=Mus musculus OX=10090 GN=Oga PE=2 SV=1;sp|Q9EQQ9-3|OGA_MOUSE Isoform 3 of Protein O-GlcNAcase OS=Mus musculus OX=10090 GN=O	8654	85821	LLPGIEVLWTGPK	_LLPGIEVLWTGPK_	sydney_ip_19	2	711.921	1421.83	0.04067	2.8954e-05	41.039	0.43834	19992	110.38	90.351	85821
Q91WD7;Q05DS0;Q8BY99;Q8BZ45	Kinesin-like protein KIF18A;Kinesin-like protein	Kif18a	sp|Q91WD7|KI18A_MOUSE Kinesin-like protein KIF18A OS=Mus musculus OX=10090 GN=Kif18a PE=2 SV=1;tr|Q05DS0|Q05DS0_MOUSE Kinesin-like protein (Fragment) OS=Mus musculus OX=10090 GN=Kif18a PE=2 SV=1;tr|Q8BY99|Q8BY99_MOUSE Kinesin-like protein OS=Mus musculus O	12386	123976	SNVLNLNSHISQYVK	_SN(Deamidation (NQ))VLN(Deamidation (NQ))LN(Deamidation (NQ))SHISQ(Deamidation (NQ))YVK_	sydney_ip_04	2	860.425	1718.84	3.1075	0.0026738	32.981	1.0363	12800	61.932	39.015	123976
Q06186	Proheparin-binding EGF-like growth factor;Heparin-binding EGF-like growth factor	Hbegf	sp|Q06186|HBEGF_MOUSE Proheparin-binding EGF-like growth factor OS=Mus musculus OX=10090 GN=Hbegf PE=2 SV=1	9861	96774	MKLLPSVMLK	_(Acetyl (Protein N-term))MKLLPSVM(Oxidation (M))LK_	sydney_ip_26	2	609.353	1216.69	NA	NA	32.348	1	14390	65.88	17.844	96774
Q08189	Protein-glutamine gamma-glutamyltransferase E;Protein-glutamine gamma-glutamyltransferase E 50 kDa catalytic chain;Protein-glutamine gamma-glutamyltransferase E 27 kDa non-catalytic chain	Tgm3	sp|Q08189|TGM3_MOUSE Protein-glutamine gamma-glutamyltransferase E OS=Mus musculus OX=10090 GN=Tgm3 PE=1 SV=2	14543	147516	VITNFNSAHDTDR	_VITNFNSAHDTDR_	sydney_ip_02	3	497.239	1488.7	0.45763	0.00022755	10.133	0.6748	2726	90.926	62.12	147516
Q08642;Q3TBF1	Protein-arginine deiminase type-2	Padi2	sp|Q08642|PADI2_MOUSE Protein-arginine deiminase type-2 OS=Mus musculus OX=10090 GN=Padi2 PE=1 SV=2;tr|Q3TBF1|Q3TBF1_MOUSE Uncharacterized protein OS=Mus musculus OX=10090 GN=Padi2 PE=2 SV=1	9938	97361	MQPPIRENMLR	_M(Oxidation (M))Q(Deamidation (NQ))PPIREN(Deamidation (NQ))M(Oxidation (M))LR_	sydney_ip_03	2	709.842	1417.67	-0.47448	-0.00033681	41.748	0.53252	19257	57.047	6.4406	97361
Q08ED6		Gm2837	tr|Q08ED6|Q08ED6_MOUSE 4930408F14Rik protein OS=Mus musculus OX=10090 GN=Gm2837 PE=2 SV=1	1845	18552	DGLIINQIETKPR	_DGLIIN(Deamidation (NQ))Q(Deamidation (NQ))IETKPR_	sydney_ip_19	2	749.909	1497.8	0.97932	0.0007344	31.468	0.49044	15102	94.692	42.765	18552
Q3TKR3;Q99MW0;Q0P520	NACHT, LRR and PYD domains-containing protein 4C	Nlrp4c	sp|Q3TKR3|NAL4C_MOUSE NACHT, LRR and PYD domains-containing protein 4C OS=Mus musculus OX=10090 GN=Nlrp4c PE=2 SV=1;tr|Q99MW0|Q99MW0_MOUSE Ribonuclease/angiogenin inhibitor 2 OS=Mus musculus OX=10090 GN=Nlrp4c PE=2 SV=1;tr|Q0P520|Q0P520_MOUSE Nlrp4c protei	10505	106309	NQNLRNLQVSNNK	_N(Deamidation (NQ))QNLRN(Deamidation (NQ))LQ(Deamidation (NQ))VSN(Deamidation (NQ))N(Deamidation (NQ))K_	sydney_ip_16	2	773.871	1545.73	2.8372	0.0021956	15.296	0.58734	5227	45.137	15.47	106309
Q99PM3;Q3USX2;Q0VGZ0	Transcription initiation factor IIA subunit 1;Transcription initiation factor IIA alpha chain;Transcription initiation factor IIA beta chain	Gtf2a1	sp|Q99PM3|TF2AA_MOUSE Transcription initiation factor IIA subunit 1 OS=Mus musculus OX=10090 GN=Gtf2a1 PE=1 SV=2;tr|Q3USX2|Q3USX2_MOUSE Uncharacterized protein (Fragment) OS=Mus musculus OX=10090 GN=Gtf2a1 PE=2 SV=1;tr|Q0VGZ0|Q0VGZ0_MOUSE Gtf2a1 protein OS	12784	128722	SVIEDVINDVR	_SVIEDVINDVR_	sydney_ip_27	2	629.836	1257.66	1.2578	0.0007922	31.539	0.82211	14902	140.88	72.982	128722
Q14B57;Q8BH24	Transmembrane 9 superfamily member 4	Tm9sf4	tr|Q14B57|Q14B57_MOUSE Transmembrane 9 superfamily member OS=Mus musculus OX=10090 GN=Tm9sf4 PE=2 SV=1;sp|Q8BH24|TM9S4_MOUSE Transmembrane 9 superfamily member 4 OS=Mus musculus OX=10090 GN=Tm9sf4 PE=1 SV=1	7086	69550	ITEEYYVHLIADNLPVATR	_ITEEYYVHLIADNLPVATR_	sydney_ip_22	2	1109.08	2216.15	0.095787	0.00010624	36.266	0.29532	17251	128.95	101.28	69550
Q14BS3		4930550C14Rik	tr|Q14BS3|Q14BS3_MOUSE 4930550C14Rik protein OS=Mus musculus OX=10090 GN=4930550C14Rik PE=2 SV=1	9922	97226	MPLESGVVDSTK	_MPLESGVVDSTK_	sydney_ip_07	2	631.818	1261.62	2.8418	0.0017955	11.061	1.2055	3002	96.034	33.452	97226
Q9QZM0;Q8R317;Q3TN93;Q3T992;Q66K07;Q8R317-2	Ubiquilin-2;Ubiquilin-1	Ubqln2;Ubqln1	sp|Q9QZM0|UBQL2_MOUSE Ubiquilin-2 OS=Mus musculus OX=10090 GN=Ubqln2 PE=1 SV=2;sp|Q8R317|UBQL1_MOUSE Ubiquilin-1 OS=Mus musculus OX=10090 GN=Ubqln1 PE=1 SV=1;tr|Q3TN93|Q3TN93_MOUSE Uncharacterized protein OS=Mus musculus OX=10090 GN=Ubqln1 PE=2 SV=1;tr|Q3T	10966	110802	QLIMANPQMQQLIQR	_Q(Deamidation (NQ))LIM(Oxidation (M))AN(Deamidation (NQ))PQ(Deamidation (NQ))MQQLIQR_	sydney_ip_32	2	915.958	1829.9	NA	NA	16.413	1	5278	59.908	29.035	110802
Q60991;Q3TA21;Q8CHV7;Q3USU4	25-hydroxycholesterol 7-alpha-hydroxylase	Cyp7b1	sp|Q60991|CP7B1_MOUSE Cytochrome P450 7B1 OS=Mus musculus OX=10090 GN=Cyp7b1 PE=1 SV=2;tr|Q3TA21|Q3TA21_MOUSE Uncharacterized protein OS=Mus musculus OX=10090 GN=Cyp7b1 PE=2 SV=1;tr|Q8CHV7|Q8CHV7_MOUSE Cytochrome P450, family 7, subfamily b, polypeptide 1	13999	141562	VAQMQGQSKIVQER	_VAQ(Deamidation (NQ))M(Oxidation (M))Q(Deamidation (NQ))GQ(Deamidation (NQ))SKIVQ(Deamidation (NQ))ER_	sydney_ip_31	2	811.391	1620.77	NA	NA	14.357	1	5006	44.188	7.5041	141562
Q60976;Q8C995;Q3TAJ3	Jerky protein	Jrk	sp|Q60976|JERKY_MOUSE Jerky protein OS=Mus musculus OX=10090 GN=Jrk PE=2 SV=2;tr|Q8C995|Q8C995_MOUSE Uncharacterized protein OS=Mus musculus OX=10090 GN=Jrk PE=2 SV=1;tr|Q3TAJ3|Q3TAJ3_MOUSE Uncharacterized protein OS=Mus musculus OX=10090 GN=Jrk PE=2 SV=1	11571	116308	RQQQLRQPR	_RQ(Deamidation (NQ))QQ(Deamidation (NQ))LRQ(Deamidation (NQ))PR_	sydney_ip_05	3	404.886	1211.64	0.34619	0.00014017	8.419	0.5747	2067	54.776	11.141	116308
Q61462;Q3TAM0;Q61462-2	Cytochrome b-245 light chain	Cyba	sp|Q61462|CY24A_MOUSE Cytochrome b-245 light chain OS=Mus musculus OX=10090 GN=Cyba PE=1 SV=3;tr|Q3TAM0|Q3TAM0_MOUSE Cytochrome b-245 light chain OS=Mus musculus OX=10090 GN=Cyba PE=2 SV=1;sp|Q61462-2|CY24A_MOUSE Isoform 2 of Cytochrome b-245 light chain O	11065	111421	QPPTNPPPRPPAEVR	_QPPTNPPPRPPAEVR_	sydney_ip_18	3	551.634	1651.88	0.047596	2.6256e-05	11.329	1.1727	2471	83.499	50.876	111421
Q3TC09;Q3TM06;Q9QZM3	Cardiotrophin-like cytokine factor 1	Clcf1	tr|Q3TC09|Q3TC09_MOUSE Uncharacterized protein (Fragment) OS=Mus musculus OX=10090 GN=Clcf1 PE=2 SV=1;tr|Q3TM06|Q3TM06_MOUSE Uncharacterized protein OS=Mus musculus OX=10090 GN=Clcf1 PE=2 SV=1;sp|Q9QZM3|CLCF1_MOUSE Cardiotrophin-like cytokine factor 1 OS=M	8107	80304	LGAETLPR	_LGAETLPR_	sydney_ip_13	2	428.749	855.484	NA	NA	16.352	NA	5357	138.367	NA	80304
Q3TDX8;Q3TDX8-5	Cytochrome b5 reductase 4	Cyb5r4	sp|Q3TDX8|NB5R4_MOUSE Cytochrome b5 reductase 4 OS=Mus musculus OX=10090 GN=Cyb5r4 PE=2 SV=3;sp|Q3TDX8-5|NB5R4_MOUSE Isoform 2 of Cytochrome b5 reductase 4 OS=Mus musculus OX=10090 GN=Cyb5r4	803	8738	ALLSEFLQR	_ALLSEFLQR_	sydney_ip_30	2	538.809	1075.6	2.2972	0.0012378	31.169	0.5959	14289	122.74	68.131	8738
Q9QYJ0;Q3TFF0	DnaJ homolog subfamily A member 2	Dnaja2	sp|Q9QYJ0|DNJA2_MOUSE DnaJ homolog subfamily A member 2 OS=Mus musculus OX=10090 GN=Dnaja2 PE=1 SV=1;tr|Q3TFF0|Q3TFF0_MOUSE Uncharacterized protein OS=Mus musculus OX=10090 GN=Dnaja2 PE=2 SV=1	4076	38916	FDVQFPENNWINPDK	_FDVQFPENNWINPDK_	sydney_ip_23	2	931.939	1861.86	-2.2934	-0.0021373	33.67	0.80777	15808	112.84	73.579	38916
Q8C5X6;Q91Z50;Q8R069;Q8C952;Q3TGH6	Flap endonuclease 1	Fen1	tr|Q8C5X6|Q8C5X6_MOUSE Flap endonuclease 1 OS=Mus musculus OX=10090 GN=Fen1 PE=2 SV=1;tr|Q91Z50|Q91Z50_MOUSE Flap endonuclease 1 OS=Mus musculus OX=10090 GN=Fen1 PE=1 SV=1;tr|Q8R069|Q8R069_MOUSE Flap endonuclease 1 OS=Mus musculus OX=10090 GN=Fen1 PE=2 SV=	2725	26811	EAQQLFLEPEVLDPESVELK	_EAQQLFLEPEVLDPESVELK_	sydney_ip_29	2	1157.1	2312.18	-0.26898	-0.00031123	40.073	0.35698	19421	88.092	68.338	26811
Q5SSI6;Q3TJX6	U3 small nucleolar RNA-associated protein 18 homolog	Utp18	sp|Q5SSI6|UTP18_MOUSE U3 small nucleolar RNA-associated protein 18 homolog OS=Mus musculus OX=10090 GN=Utp18 PE=1 SV=1;tr|Q3TJX6|Q3TJX6_MOUSE Uncharacterized protein OS=Mus musculus OX=10090 GN=Utp18 PE=2 SV=1	105	1161	AAPSAGSAAAAAEEEESR	_AAPSAGSAAAAAEEEESR_	sydney_ip_20	2	837.882	1673.75	1.1569	0.00096936	12.605	0.50764	4149	141.07	113.9	1161
Q3TKY6	Peptidyl-prolyl cis-trans isomerase CWC27 homolog	Cwc27	sp|Q3TKY6|CWC27_MOUSE Spliceosome-associated protein CWC27 homolog OS=Mus musculus OX=10090 GN=Cwc27 PE=1 SV=1	11761	117999	SCEVLFNPFDDITPR	_SCEVLFNPFDDITPR_	sydney_ip_27	2	905.427	1808.84	2.7621	0.0025009	38.823	0.48048	18659	125.54	90.581	117999
Q9WTR6;Q3TN05	Cystine/glutamate transporter	Slc7a11	sp|Q9WTR6|XCT_MOUSE Cystine/glutamate transporter OS=Mus musculus OX=10090 GN=Slc7a11 PE=1 SV=1;tr|Q3TN05|Q3TN05_MOUSE Uncharacterized protein OS=Mus musculus OX=10090 GN=Slc7a11 PE=2 SV=1	13383	135144	TLQIILEVVPEDSK	_TLQIILEVVPEDSK_	sydney_ip_22	2	792.448	1582.88	0.82519	0.00065392	35.877	0.51582	17057	103.43	57.397	135144
Q3TQ39		Prkca	tr|Q3TQ39|Q3TQ39_MOUSE Non-specific serine/threonine protein kinase OS=Mus musculus OX=10090 GN=Prkca PE=1 SV=1	11575	116334	RQVQMQSQLWKAR	_RQ(Deamidation (NQ))VQ(Deamidation (NQ))M(Oxidation (M))QSQLWKAR_	sydney_ip_24	3	559.623	1675.85	-3.0312	-0.0016963	7.4989	0.7301	1512	43.502	16.497	116334
Q91YI4;Q91YI4-2;Q3TRC8;Q5F2D9	Beta-arrestin-2	Arrb2	sp|Q91YI4|ARRB2_MOUSE Beta-arrestin-2 OS=Mus musculus OX=10090 GN=Arrb2 PE=1 SV=1;sp|Q91YI4-2|ARRB2_MOUSE Isoform 2 of Beta-arrestin-2 OS=Mus musculus OX=10090 GN=Arrb2;tr|Q3TRC8|Q3TRC8_MOUSE Arrestin_C domain-containing protein OS=Mus musculus OX=10090 GN	15009	152301	VQFAPETPGPQPSAETTR	_VQFAPETPGPQPSAETTR_	sydney_ip_30	2	956.974	1911.93	-0.84434	-0.00080802	18.316	0.33926	7184	113.69	53.389	152301
Q9Z2U1;Q3TUI9;Q3TUX3	Proteasome subunit alpha type-5;Proteasome subunit alpha type	Psma5	sp|Q9Z2U1|PSA5_MOUSE Proteasome subunit alpha type-5 OS=Mus musculus OX=10090 GN=Psma5 PE=1 SV=1;tr|Q3TUI9|Q3TUI9_MOUSE Proteasome subunit alpha type OS=Mus musculus OX=10090 GN=Psma5 PE=2 SV=1;tr|Q3TUX3|Q3TUX3_MOUSE Proteasome subunit alpha type OS=Mus mu	8074	79932	LFQVEYAIEAIK	_LFQVEYAIEAIK_	sydney_ip_08	2	712.395	1422.78	-0.58049	-0.00041354	35.499	0.43443	15500	164.66	97.701	79932
Q3TYD6	Serine/threonine-protein kinase LMTK2	Lmtk2	sp|Q3TYD6|LMTK2_MOUSE Serine/threonine-protein kinase LMTK2 OS=Mus musculus OX=10090 GN=Lmtk2 PE=1 SV=3	14683	148825	VLLGETYTGTSVAR	_VLLGETYTGTSVAR_	sydney_ip_24	2	733.896	1465.78	0.0073035	5.36e-06	20.563	0.22504	8344	90.104	62.239	148825
Q3TYS2	Uncharacterized protein C17orf62 homolog		sp|Q3TYS2|CYBC1_MOUSE Cytochrome b-245 chaperone 1 OS=Mus musculus OX=10090 GN=Cybc1 PE=1 SV=2	8397	83429	LITSFLELHR	_LITSFLELHR_	sydney_ip_17	3	410.24	1227.7	0.1128	4.6275e-05	27.61	1.401	13011	130.66	103.43	83429
Q9DCJ7;Q3TZ21;Q8CCC0	Aurora kinase A-interacting protein	Aurkaip1	sp|Q9DCJ7|AKIP_MOUSE Aurora kinase A-interacting protein OS=Mus musculus OX=10090 GN=Aurkaip1 PE=2 SV=2;tr|Q3TZ21|Q3TZ21_MOUSE Uncharacterized protein OS=Mus musculus OX=10090 GN=Aurkaip1 PE=2 SV=1;tr|Q8CCC0|Q8CCC0_MOUSE DUF1713 domain-containing protein O	2717	26749	EAPENWQTPK	_EAPENWQTPK_	sydney_ip_11	2	600.288	1198.56	-2.9558	-0.0017744	12.143	0.56705	3750	130.56	85.073	26749
Q8C0C0;Q3TZR8	Zinc fingers and homeoboxes protein 2	Zhx2	sp|Q8C0C0|ZHX2_MOUSE Zinc fingers and homeoboxes protein 2 OS=Mus musculus OX=10090 GN=Zhx2 PE=1 SV=1;tr|Q3TZR8|Q3TZR8_MOUSE Uncharacterized protein OS=Mus musculus OX=10090 GN=Zhx2 PE=2 SV=1	12577	126017	SSFPTQAEVER	_SSFPTQ(Deamidation (NQ))AEVER_	sydney_ip_32	3	417.867	1250.58	NA	NA	8.3676	1	1498	45.879	14.245	126017
Q3U0V2	Tumor necrosis factor receptor type 1-associated DEATH domain protein	Tradd	sp|Q3U0V2|TRADD_MOUSE Tumor necrosis factor receptor type 1-associated DEATH domain protein OS=Mus musculus OX=10090 GN=Tradd PE=1 SV=1	1849	18583	DGLYEQAFQLLR	_DGLYEQAFQLLR_	sydney_ip_20	2	726.878	1451.74	1.7254	0.0012542	39.256	0.53557	19138	122.13	69.88	18583
Q3U7T7			tr|Q3U7T7|Q3U7T7_MOUSE Uncharacterized protein OS=Mus musculus OX=10090 GN=Ube2l3 PE=2 SV=1	12040	120607	SHLKQRSTTLTSMR	_SHLKQ(Deamidation (NQ))RSTTLTSM(Oxidation (M))R_	sydney_ip_31	4	416.47	1661.85	-1.8724	-0.00077979	13.785	1.142	4620	46.704	19.375	120607
Q91V04;Q9CVJ6;Q3UQ93;Q3ULV0;Q3UAT2	Translocating chain-associated membrane protein 1;Translocating chain-associated membrane protein	Tram1	sp|Q91V04|TRAM1_MOUSE Translocating chain-associated membrane protein 1 OS=Mus musculus OX=10090 GN=Tram1 PE=1 SV=3;tr|Q9CVJ6|Q9CVJ6_MOUSE TLC domain-containing protein (Fragment) OS=Mus musculus OX=10090 GN=Tram1 PE=2 SV=1;tr|Q3UQ93|Q3UQ93_MOUSE Transloca	7740	77006	LDFSTGNFNVLAVR	_LDFSTGNFNVLAVR_	sydney_ip_19	2	776.91	1551.8	2.103	0.0016339	35.249	0.54365	17139	116.23	79.549	77006
Q921Y0;Q8BPB0;Q3UDM0;Q921Y0-2	MOB kinase activator 1A;MOB kinase activator 1B	Mob1a;Mob1b	sp|Q921Y0|MOB1A_MOUSE MOB kinase activator 1A OS=Mus musculus OX=10090 GN=Mob1a PE=2 SV=3;sp|Q8BPB0|MOB1B_MOUSE MOB kinase activator 1B OS=Mus musculus OX=10090 GN=Mob1b PE=1 SV=3;tr|Q3UDM0|Q3UDM0_MOUSE MOB kinase activator 1B OS=Mus musculus OX=10090 GN=M	3248	31619	ELAPLQELIEK	_ELAPLQELIEK_	sydney_ip_30	2	641.866	1281.72	0.49356	0.0003168	33.287	0.70337	15391	105.52	39.644	31619
Q99MU3;Q5J4D4;Q5J4D5;Q3UH31;Q4FJS9;Q99MU3-5;Q99MU3-2	Double-stranded RNA-specific adenosine deaminase	Adar	sp|Q99MU3|DSRAD_MOUSE Double-stranded RNA-specific adenosine deaminase OS=Mus musculus OX=10090 GN=Adar PE=1 SV=2;tr|Q5J4D4|Q5J4D4_MOUSE RNA-specific adenosine deaminase (Fragment) OS=Mus musculus OX=10090 GN=Adar PE=4 SV=1;tr|Q5J4D5|Q5J4D5_MOUSE RNA-speci	2552	25143	DVTSVLIDLER	_DVTSVLIDLER_	sydney_ip_20	2	630.346	1258.68	-1.8467	-0.0011641	36.938	0.51405	18008	150.27	83.968	25143
Q8R2N2;Q3UJY3	Cirhin	Cirh1a	sp|Q8R2N2|UTP4_MOUSE U3 small nucleolar RNA-associated protein 4 homolog OS=Mus musculus OX=10090 GN=Utp4 PE=2 SV=3;tr|Q3UJY3|Q3UJY3_MOUSE WD_REPEATS_REGION domain-containing protein OS=Mus musculus OX=10090 GN=Utp4 PE=2 SV=1	13415	135398	TLVAVERPLDDIIAQLPPPIK	_TLVAVERPLDDIIAQLPPPIK_	sydney_ip_32	3	766.786	2297.34	1.2509	0.00095919	41.989	0.37187	19152	81.967	65.558	135398
[truncated: 162 more rows]
